# Supplementary material for: DJ-1 protects proteins from acylation by catalyzing the hydrolysis of highly reactive cyclic 3-phosphoglyceric anhydride
Source: Nat Commun. 2024 Mar 5;15:2004. doi: 10.1038/s41467-024-46391-9 (PMC10915168; doi:10.1038/s41467-024-46391-9)
Supplement: Supplementary file 4 — Supplementary Data 1 [file 41467_2024_46391_MOESM4_ESM.zip]

Archive with 17 entries (17 files):
- allPeptides.txt
- evidence.txt
- Glyceroyl-LysSites.txt
- matchedFeatures.txt
- modificationSpecificPeptides.txt
- ms3Scans.txt
- msms.txt
- msmsScans.txt
- mzRange.txt
- Oxidation (M)Sites.txt
- parameters.txt
- peptides.txt
- PhosphoGlyceroyl-CysSites.txt
- PhosphoGlyceroyl-LysSites.txt
- proteinGroups.txt
- summary.txt
- tables.pdf
