# Supplementary material for: DJ-1 protects proteins from acylation by catalyzing the hydrolysis of highly reactive cyclic 3-phosphoglyceric anhydride
Source: Nat Commun. 2024 Mar 5;15:2004. doi: 10.1038/s41467-024-46391-9 (PMC10915168; doi:10.1038/s41467-024-46391-9)
Supplement: Supplementary file 4 — Supplementary Data 1 [file 41467_2024_46391_MOESM4_ESM.zip › evidence.txt]

Sequence	Length	Modifications	Modified sequence	Glyceroyl-Lys Probabilities	Oxidation (M) Probabilities	PhosphoGlyceroyl-Cys Probabilities	PhosphoGlyceroyl-Lys Probabilities	Glyceroyl-Lys Score Diffs	Oxidation (M) Score Diffs	PhosphoGlyceroyl-Cys Score Diffs	PhosphoGlyceroyl-Lys Score Diffs	Acetyl (Protein N-term)	Glyceroyl-Lys	Oxidation (M)	PhosphoGlyceroyl-Cys	PhosphoGlyceroyl-Lys	PhosphoGlyceroyl-N-term	Missed cleavages	Proteins	Leading proteins	Leading razor protein	Gene names	Protein names	Type	Raw file	Experiment	MS/MS m/z	Charge	m/z	Mass	Uncalibrated - Calibrated m/z [ppm]	Uncalibrated - Calibrated m/z [Da]	Mass error [ppm]	Mass error [Da]	Uncalibrated mass error [ppm]	Uncalibrated mass error [Da]	Max intensity m/z 0	Retention time	Retention length	Calibrated retention time	Calibrated retention time start	Calibrated retention time finish	Retention time calibration	Match time difference	Match m/z difference	Match q-value	Match score	Number of data points	Number of scans
AAAAAAALQAK	11	Unmodified	_AAAAAAALQAK_									0	0	0	0	0	0	0	P36578;H3BM89;H3BU31	P36578	P36578	RPL4	60S ribosomal protein L4	MULTI-MSMS	1_RA1_01_2721	1_RA1_01_2721	478.78863525390625	2	478.779816	955.545079	16.211	0.0077617	1.006	0.00048165	17.217	0.0082434	478.7811315107301	28.366	1.1632	28.366	28.024	29.188	0					54	21
AAAAAAALQAK	11	Unmodified	_AAAAAAALQAK_									0	0	0	0	0	0	0	P36578;H3BM89;H3BU31	P36578	P36578	RPL4	60S ribosomal protein L4	MULTI-MSMS	1_RA1_01_2725	1_RA1_01_2725	478.7858581542969	2	478.779816	955.545079	12.041	0.005765	-0.22002	-0.00010534	11.821	0.0056597	478.7803388167634	28.126	1.2586	28.575	28.097	29.356	0.44894					63	27
AAAAAAALQAK	11	Unmodified	_AAAAAAALQAK_									0	0	0	0	0	0	0	P36578;H3BM89;H3BU31	P36578	P36578	RPL4	60S ribosomal protein L4	MULTI-MSMS	1_RA1_01_2729	1_RA1_01_2729	478.7872314453125	2	478.779816	955.545079	16.306	0.0078071	-2.3665	-0.001133	13.94	0.0066741	478.7793212699355	28.211	1.2965	28.699	28.197	29.493	0.48782					67	29
AAAAAAALQAK	11	Unmodified	_AAAAAAALQAK_									0	0	0	0	0	0	0	P36578;H3BM89;H3BU31	P36578	P36578	RPL4	60S ribosomal protein L4	MULTI-MSMS	2_RA2_01_2723	2_RA2_01_2723	478.7868347167969	2	478.779816	955.545079	15.331	0.00734	-1.3098	-0.00062711	14.021	0.0067129	478.77983237324065	28.04	1.3633	28.694	28.188	29.551	0.6539					63	28
AAAAAAALQAK	11	Unmodified	_AAAAAAALQAK_									0	0	0	0	0	0	0	P36578;H3BM89;H3BU31	P36578	P36578	RPL4	60S ribosomal protein L4	MULTI-MSMS	2_RA2_01_2727	2_RA2_01_2727	478.78851318359375	2	478.779816	955.545079	15.639	0.0074877	0.44224	0.00021174	16.081	0.0076994	478.7804121046465	28.28	1.446	28.736	28.098	29.544	0.45557					63	28
AAAAAAALQAK	11	Unmodified	_AAAAAAALQAK_									0	0	0	0	0	0	0	P36578;H3BM89;H3BU31	P36578	P36578	RPL4	60S ribosomal protein L4	MULTI-MSMS	2_RA2_01_2731	2_RA2_01_2731	478.7872619628906	2	478.779816	955.545079	12.517	0.0059928	0.63545	0.00030424	13.152	0.006297	478.7807840615972	28.341	1.3251	28.612	28.148	29.473	0.27088					68	26
AAAAAAGAASGLPGPVAQGLK	21	Acetyl (Protein N-term)	_(Acetyl (Protein N-term))AAAAAAGAASGLPGPVAQGLK_									1	0	0	0	0	0	0	Q96P70	Q96P70	Q96P70	IPO9	Importin-9	MULTI-MSMS	1_RA1_01_2721	1_RA1_01_2721	896.5068359375	2	895.9916	1789.96865	16.956	0.015193	-1.468	-0.0013154	15.488	0.013877	896.4920624228722	63.076	0.79573	63.076	62.671	63.467	0					36	17
AAAAAAGAASGLPGPVAQGLK	21	Acetyl (Protein N-term)	_(Acetyl (Protein N-term))AAAAAAGAASGLPGPVAQGLK_									1	0	0	0	0	0	0	Q96P70	Q96P70	Q96P70	IPO9	Importin-9	MULTI-MSMS	1_RA1_01_2725	1_RA1_01_2725	896.5054931640625	2	895.9916	1789.96865	17.693	0.015853	-2.133	-0.0019112	15.56	0.013942	895.9906727956106	61.175	0.89022	63.148	62.625	63.516	1.9723					39	17
AAAAAAGAASGLPGPVAQGLK	21	Acetyl (Protein N-term)	_(Acetyl (Protein N-term))AAAAAAGAASGLPGPVAQGLK_									1	0	0	0	0	0	0	Q96P70	Q96P70	Q96P70	IPO9	Importin-9	MULTI-MSMS	1_RA1_01_2729	1_RA1_01_2729	896.5051879882812	2	895.9916	1789.96865	16.766	0.015022	-2.4944	-0.002235	14.271	0.012787	895.9891197233338	61.111	0.93535	62.998	62.579	63.515	1.8872					44	18
AAAAAAGAASGLPGPVAQGLK	21	Acetyl (Protein N-term)	_(Acetyl (Protein N-term))AAAAAAGAASGLPGPVAQGLK_									1	0	0	0	0	0	0	Q96P70	Q96P70	Q96P70	IPO9	Importin-9	MULTI-SECPEP	2_RA2_01_2731	2_RA2_01_2731	895.1238403320312	2	895.9916	1789.96865	17.4	0.01559	-1.2685	-0.0011366	16.131	0.014453	895.9911630908772	61.118	1.0433	63.034	62.529	63.573	1.9159					48	21
AAAAAAGAASGLPGPVAQGLK	21	Acetyl (Protein N-term)	_(Acetyl (Protein N-term))AAAAAAGAASGLPGPVAQGLK_									1	0	0	0	0	0	0	Q96P70	Q96P70	Q96P70	IPO9	Importin-9	MULTI-MATCH	2_RA2_01_2723	2_RA2_01_2723		2	895.9916	1789.96865	20.522	0.018387	-4.3619	-0.0039082	16.16	0.014479	895.9875283831686	61.005	1.1595	63.035	62.467	63.626	2.0308	-0.011199	-0.0032137	NaN	59.185	54	25
AAAAAAGAASGLPGPVAQGLK	21	Acetyl (Protein N-term)	_(Acetyl (Protein N-term))AAAAAAGAASGLPGPVAQGLK_									1	0	0	0	0	0	0	Q96P70	Q96P70	Q96P70	IPO9	Importin-9	MULTI-MATCH	2_RA2_01_2727	2_RA2_01_2727		2	895.9916	1789.96865	18.472	0.01655	-2.7535	-0.0024671	15.718	0.014083	895.9899704372544	61.065	0.98418	62.988	62.501	63.485	1.9234	-0.058352	-0.00033148	NaN	59.185	54	20
AAAAAEQQQFYLLLGNLLSPDNVVR	25	Acetyl (Protein N-term)	_(Acetyl (Protein N-term))AAAAAEQQQFYLLLGNLLSPDNVVR_									1	0	0	0	0	0	0	O00410;E7ETV3;E7ETV8;E7EQT5;E7EV12;E7EX05;E7EWK4;E7ESZ1;C9JZD8;C9JQT6;C9J875;C9JZ53;C9JXE0;F8WF30;C9J583	O00410	O00410	IPO5	Importin-5	MULTI-MSMS	1_RA1_01_2721	1_RA1_01_2721	915.5014038085938	3	915.151969	2742.43408	16.841	0.015412	-0.39705	-0.00036336	16.444	0.015049	915.4862797877493	98.719	1.3155	98.719	98.119	99.434	0					82	30
AAAAAEQQQFYLLLGNLLSPDNVVR	25	Acetyl (Protein N-term)	_(Acetyl (Protein N-term))AAAAAEQQQFYLLLGNLLSPDNVVR_									1	0	0	0	0	0	0	O00410;E7ETV3;E7ETV8;E7EQT5;E7EV12;E7EX05;E7EWK4;E7ESZ1;C9JZD8;C9JQT6;C9J875;C9JZ53;C9JXE0;F8WF30;C9J583	O00410	O00410	IPO5	Importin-5	MULTI-MSMS	1_RA1_01_2729	1_RA1_01_2729	915.4974365234375	3	915.151969	2742.43408	15.59	0.014267	-0.2226	-0.00020371	15.367	0.014063	915.4858309228717	96.529	1.5723	98.214	97.545	99.117	1.6855					102	33
AAAAAEQQQFYLLLGNLLSPDNVVR	25	Acetyl (Protein N-term)	_(Acetyl (Protein N-term))AAAAAEQQQFYLLLGNLLSPDNVVR_									1	0	0	0	0	0	0	O00410;E7ETV3;E7ETV8;E7EQT5;E7EV12;E7EX05;E7EWK4;E7ESZ1;C9JZD8;C9JQT6;C9J875;C9JZ53;C9JXE0;F8WF30;C9J583	O00410	O00410	IPO5	Importin-5	MULTI-MSMS	2_RA2_01_2731	2_RA2_01_2731	915.5050659179688	3	915.151969	2742.43408	17.099	0.015648	0.54199	0.00049601	17.641	0.016144	915.4868968900378	96.45	1.5946	98.391	97.721	99.316	1.941					103	35
AAAAAEQQQFYLLLGNLLSPDNVVR	25	Acetyl (Protein N-term)	_(Acetyl (Protein N-term))AAAAAEQQQFYLLLGNLLSPDNVVR_									1	0	0	0	0	0	0	O00410;E7ETV3;E7ETV8;E7EQT5;E7EV12;E7EX05;E7EWK4;E7ESZ1;C9JZD8;C9JQT6;C9J875;C9JZ53;C9JXE0;F8WF30;C9J583	O00410	O00410	IPO5	Importin-5	MULTI-MATCH-MSMS	2_RA2_01_2723	2_RA2_01_2723		3	915.151969	2742.43408	17.025	0.01558	0.29084	0.00026616	17.315	0.015846	915.4860493218065	96.42	1.4156	98.154	97.592	99.008	1.7343	-0.26537	-0.00054528	NaN	72.532	71	31
AAAAAGTATSQR	12	Acetyl (Protein N-term)	_(Acetyl (Protein N-term))AAAAAGTATSQR_									1	0	0	0	0	0	0	Q9Y2Z0	Q9Y2Z0	Q9Y2Z0	SUGT1	Suppressor of G2 allele of SKP1 homolog	MULTI-SECPEP	1_RA1_01_2721	1_RA1_01_2721	557.8087768554688	2	559.283451	1116.55235	17.698	0.0098985	-8.6285	-0.0048258	9.0699	0.0050727	559.2809582136001	31.155	1.1756	31.155	30.458	31.633	0					74	22
AAAAAGTATSQR	12	Acetyl (Protein N-term)	_(Acetyl (Protein N-term))AAAAAGTATSQR_									1	0	0	0	0	0	0	Q9Y2Z0	Q9Y2Z0	Q9Y2Z0	SUGT1	Suppressor of G2 allele of SKP1 homolog	MULTI-MSMS	1_RA1_01_2725	1_RA1_01_2725	560.2882690429688	2	559.283451	1116.55235	17.479	0.0097758	-6.1055	-0.0034147	11.374	0.0063611	559.2826865377448	30.602	1.1406	31.155	30.593	31.734	0.55336					60	25
AAAAAGTATSQR	12	Acetyl (Protein N-term)	_(Acetyl (Protein N-term))AAAAAGTATSQR_									1	0	0	0	0	0	0	Q9Y2Z0	Q9Y2Z0	Q9Y2Z0	SUGT1	Suppressor of G2 allele of SKP1 homolog	MULTI-SECPEP	2_RA2_01_2727	2_RA2_01_2727	557.7631225585938	2	559.283451	1116.55235	16.198	0.0090593	-0.8422	-0.00047103	15.356	0.0085882	559.2842917379384	30.757	1.033	31.267	30.928	31.961	0.51032					37	19
AAAAAGTATSQR	12	Acetyl (Protein N-term)	_(Acetyl (Protein N-term))AAAAAGTATSQR_									1	0	0	0	0	0	0	Q9Y2Z0	Q9Y2Z0	Q9Y2Z0	SUGT1	Suppressor of G2 allele of SKP1 homolog	MULTI-SECPEP	2_RA2_01_2731	2_RA2_01_2731	557.7623901367188	2	559.283451	1116.55235	18.292	0.010231	-4.5221	-0.0025291	13.77	0.0077015	559.2818128843213	30.937	0.98243	31.271	30.918	31.901	0.33441					37	18
AAAAAGTATSQR	12	Acetyl (Protein N-term)	_(Acetyl (Protein N-term))AAAAAGTATSQR_									1	0	0	0	0	0	0	Q9Y2Z0	Q9Y2Z0	Q9Y2Z0	SUGT1	Suppressor of G2 allele of SKP1 homolog	MULTI-MATCH	1_RA1_01_2729	1_RA1_01_2729		2	559.283451	1116.55235	17.105	0.0095665	-2.414	-0.0013501	14.691	0.0082164	559.2841583581003	30.765	0.94522	31.287	30.984	31.929	0.52268	0.057318	0.001259	NaN	42.395	41	16
AAAAAGTATSQR	12	Acetyl (Protein N-term)	_(Acetyl (Protein N-term))AAAAAGTATSQR_									1	0	0	0	0	0	0	Q9Y2Z0	Q9Y2Z0	Q9Y2Z0	SUGT1	Suppressor of G2 allele of SKP1 homolog	MULTI-MATCH	2_RA2_01_2723	2_RA2_01_2723		2	559.283451	1116.55235	15.501	0.0086696	1.0767	0.00060216	16.578	0.0092717	559.2858848745143	30.538	0.87287	31.243	30.983	31.856	0.70563	0.013546	0.0051636	NaN	42.395	37	16
AAAAAWEEPSSGNGTAR	17	Unmodified	_AAAAAWEEPSSGNGTAR_									0	0	0	0	0	0	0	Q9P258	Q9P258	Q9P258	RCC2	Protein RCC2	MULTI-MSMS	1_RA1_01_2721	1_RA1_01_2721	823.4000244140625	2	823.381882	1644.74921	15.886	0.01308	4.9425	0.0040696	20.828	0.01715	823.3862247458827	33.935	1.0965	33.935	33.313	34.409	0					49	23
AAAAAWEEPSSGNGTAR	17	Unmodified	_AAAAAWEEPSSGNGTAR_									0	0	0	0	0	0	0	Q9P258	Q9P258	Q9P258	RCC2	Protein RCC2	MULTI-MSMS	2_RA2_01_2727	2_RA2_01_2727	823.3978881835938	2	823.381882	1644.74921	17.741	0.014608	0.74824	0.00061609	18.489	0.015224	823.3831360190046	33.322	0.85889	33.915	33.678	34.537	0.59213					37	18
AAAAAWEEPSSGNGTAR	17	Unmodified	_AAAAAWEEPSSGNGTAR_									0	0	0	0	0	0	0	Q9P258	Q9P258	Q9P258	RCC2	Protein RCC2	MULTI-MATCH-MSMS	1_RA1_01_2725	1_RA1_01_2725		2	823.381882	1644.74921	15.023	0.01237	3.7768	0.0031097	18.8	0.01548	823.3849058518875	33.325	0.82869	33.999	33.598	34.427	0.67368	0.014813	0.0019785	NaN	42.041	48	16
AAAAAWEEPSSGNGTAR	17	Unmodified	_AAAAAWEEPSSGNGTAR_									0	0	0	0	0	0	0	Q9P258	Q9P258	Q9P258	RCC2	Protein RCC2	MULTI-MATCH-MSMS	1_RA1_01_2729	1_RA1_01_2729		2	823.381882	1644.74921	16.595	0.013664	2.1573	0.0017763	18.753	0.01544	823.3846549378078	33.404	1.1289	33.988	33.641	34.77	0.58325	0.0035075	-0.00068847	NaN	42.041	53	22
AAAAAWEEPSSGNGTAR	17	Unmodified	_AAAAAWEEPSSGNGTAR_									0	0	0	0	0	0	0	Q9P258	Q9P258	Q9P258	RCC2	Protein RCC2	MULTI-MATCH-MSMS	2_RA2_01_2723	2_RA2_01_2723		2	823.381882	1644.74921	18.629	0.015339	-0.83168	-0.00068479	17.798	0.014654	823.3818093851759	33.219	0.83624	34.003	33.671	34.508	0.78383	0.018859	-0.0056106	NaN	42.041	27	18
AAAAAWEEPSSGNGTAR	17	Unmodified	_AAAAAWEEPSSGNGTAR_									0	0	0	0	0	0	0	Q9P258	Q9P258	Q9P258	RCC2	Protein RCC2	MULTI-MATCH	2_RA2_01_2731	2_RA2_01_2731		2	823.381882	1644.74921	12.869	0.010596	3.0603	0.0025198	15.93	0.013116	823.3844572137572	33.634	0.80416	34.065	33.627	34.431	0.43102	0.081015	0.00079849	NaN	42.041	28	14
AAAAVVEFQR	10	Acetyl (Protein N-term)	_(Acetyl (Protein N-term))AAAAVVEFQR_									1	0	0	0	0	0	0	O00231;J3QRY4	O00231	O00231	PSMD11	26S proteasome non-ATPase regulatory subunit 11	MULTI-SECPEP	1_RA1_01_2729	1_RA1_01_2729	553.2930297851562	2	552.29583	1102.57711	17.88	0.009875	-4.9184	-0.0027164	12.962	0.0071586	552.2929842365234	54.232	1.2093	55.936	55.516	56.725	1.7038					40	22
AAAAVVEFQR	10	Acetyl (Protein N-term)	_(Acetyl (Protein N-term))AAAAVVEFQR_									1	0	0	0	0	0	0	O00231;J3QRY4	O00231	O00231	PSMD11	26S proteasome non-ATPase regulatory subunit 11	MULTI-SECPEP	2_RA2_01_2727	2_RA2_01_2727	551.2681884765625	2	552.29583	1102.57711	17.595	0.0097176	-4.2728	-0.0023599	13.322	0.0073578	552.7931223519249	54.337	1.2823	56.015	55.59	56.872	1.6785					33	24
AAAFEEQENETVVVK	15	Unmodified	_AAAFEEQENETVVVK_									0	0	0	0	0	0	0	Q9Y490	Q9Y490	Q9Y490	TLN1	Talin-1	MULTI-MSMS	1_RA1_01_2721	1_RA1_01_2721	832.4251708984375	2	832.412317	1662.81008	17.645	0.014688	-1.3646	-0.0011359	16.28	0.013552	832.4124563819023	41.336	0.85099	41.336	40.921	41.772	0					35	17
AAAFEEQENETVVVK	15	Unmodified	_AAAFEEQENETVVVK_									0	0	0	0	0	0	0	Q9Y490	Q9Y490	Q9Y490	TLN1	Talin-1	MULTI-MATCH-MSMS	1_RA1_01_2725	1_RA1_01_2725		2	832.412317	1662.81008	17.258	0.014366	-2.3526	-0.0019583	14.906	0.012408	832.4115701744669	40.327	0.8736	41.368	40.901	41.775	1.0402	0.027859	-0.00016176	NaN	43.084	37	17
AAAFEEQENETVVVK	15	Unmodified	_AAAFEEQENETVVVK_									0	0	0	0	0	0	0	Q9Y490	Q9Y490	Q9Y490	TLN1	Talin-1	MULTI-MATCH-MSMS	1_RA1_01_2729	1_RA1_01_2729		2	832.412317	1662.81008	18.848	0.01569	-2.9601	-0.0024641	15.888	0.013226	832.4103702986718	40.348	0.86762	41.292	40.849	41.717	0.94382	-0.047466	-0.0011732	NaN	43.084	35	18
AAAFEEQENETVVVK	15	Unmodified	_AAAFEEQENETVVVK_									0	0	0	0	0	0	0	Q9Y490	Q9Y490	Q9Y490	TLN1	Talin-1	MULTI-MATCH	2_RA2_01_2727	2_RA2_01_2727		2	832.412317	1662.81008	17.58	0.014634	-1.3916	-0.0011584	16.189	0.013476	832.4116113931823	40.432	0.60527	41.363	40.842	41.448	0.93081	0.023053	0.0014381	NaN	43.084	15	11
AAALEFLNRFEEAK	14	Unmodified	_AAALEFLNRFEEAK_									0	0	0	0	0	0	1	P31948;F5H783;F5GXD8	P31948	P31948	STIP1	Stress-induced-phosphoprotein 1	MULTI-MSMS	1_RA1_01_2725	1_RA1_01_2725	537.2941284179688	3	536.950862	1607.83076	14.572	0.0078244	1.5446	0.00082937	16.116	0.0086537	537.2862251104563	53.46	2.0235	55.108	54.428	56.452	1.6473					119	42
AAALEFLNRFEEAK	14	Unmodified	_AAALEFLNRFEEAK_									0	0	0	0	0	0	1	P31948;F5H783;F5GXD8	P31948	P31948	STIP1	Stress-induced-phosphoprotein 1	MULTI-MATCH-MSMS	1_RA1_01_2721	1_RA1_01_2721		3	536.950862	1607.83076	15.894	0.008534	2.7215	0.0014613	18.615	0.0099954	537.2868199124821	55.112	2.042	55.112	54.386	56.428	0	0.035013	0.00081666	NaN	38.995	136	42
AAALEFLNRFEEAK	14	Unmodified	_AAALEFLNRFEEAK_									0	0	0	0	0	0	1	P31948;F5H783;F5GXD8	P31948	P31948	STIP1	Stress-induced-phosphoprotein 1	MULTI-MATCH-MSMS	1_RA1_01_2729	1_RA1_01_2729		3	536.950862	1607.83076	17.716	0.0095126	1.3406	0.00071985	19.057	0.010232	537.2857475453617	53.385	2.0626	55.042	54.281	56.343	1.6575	-0.034795	-0.0014078	NaN	38.995	123	42
AAALEFLNRFEEAK	14	Unmodified	_AAALEFLNRFEEAK_									0	0	0	0	0	0	1	P31948;F5H783;F5GXD8	P31948	P31948	STIP1	Stress-induced-phosphoprotein 1	MULTI-MATCH-MSMS	2_RA2_01_2723	2_RA2_01_2723		3	536.950862	1607.83076	14.891	0.0079957	4.657	0.0025006	19.548	0.010496	537.2876281034535	53.28	1.4044	55.08	54.399	55.803	1.8004	0.0029334	0.0039345	NaN	38.995	94	29
AAALEFLNRFEEAK	14	Unmodified	_AAALEFLNRFEEAK_									0	0	0	0	0	0	1	P31948;F5H783;F5GXD8	P31948	P31948	STIP1	Stress-induced-phosphoprotein 1	MULTI-MATCH-MSMS	2_RA2_01_2727	2_RA2_01_2727		3	536.950862	1607.83076	16.077	0.0086324	3.0161	0.0016195	19.093	0.010252	537.287050362557	53.417	1.5921	55.03	54.359	55.951	1.613	-0.046897	0.0012912	NaN	38.995	98	33
AAALEFLNRFEEAK	14	Unmodified	_AAALEFLNRFEEAK_									0	0	0	0	0	0	1	P31948;F5H783;F5GXD8	P31948	P31948	STIP1	Stress-induced-phosphoprotein 1	MULTI-MATCH-MSMS	2_RA2_01_2731	2_RA2_01_2731		3	536.950862	1607.83076	14.994	0.0080512	-0.43601	-0.00023411	14.558	0.0078171	537.2840249029821	53.527	1.5303	55.09	54.339	55.869	1.5632	0.013198	-0.0042697	NaN	38.995	98	30
AACNLLQR	8	Unmodified	_AACNLLQR_									0	0	0	0	0	0	0	A0A8V8TMY4;Q01813;A0A7I2V3Z0;Q5VSR5;V9GYV7;A0A7I2V5S1	A0A8V8TMY4	A0A8V8TMY4	PFKP	ATP-dependent 6-phosphofructokinase, platelet type	MULTI-MSMS	1_RA1_01_2721	1_RA1_01_2721	473.25592041015625	2	473.250369	944.486184	15.696	0.0074282	-7.4297	-0.0035161	8.2665	0.0039121	473.249260386219	31.401	1.0585	31.401	30.934	31.992	0					65	19
AACNLLQR	8	Unmodified	_AACNLLQR_									0	0	0	0	0	0	0	A0A8V8TMY4;Q01813;A0A7I2V3Z0;Q5VSR5;V9GYV7;A0A7I2V5S1	A0A8V8TMY4	A0A8V8TMY4	PFKP	ATP-dependent 6-phosphofructokinase, platelet type	MULTI-MSMS	1_RA1_01_2725	1_RA1_01_2725	473.2556457519531	2	473.250369	944.486184	15.183	0.0071854	-5.7653	-0.0027284	9.4179	0.004457	473.2496185100708	30.896	1.2561	31.449	30.786	32.042	0.55336					82	29
AACNLLQR	8	Unmodified	_AACNLLQR_									0	0	0	0	0	0	0	A0A8V8TMY4;Q01813;A0A7I2V3Z0;Q5VSR5;V9GYV7;A0A7I2V5S1	A0A8V8TMY4	A0A8V8TMY4	PFKP	ATP-dependent 6-phosphofructokinase, platelet type	MULTI-MSMS	1_RA1_01_2729	1_RA1_01_2729	473.25665283203125	2	473.250369	944.486184	15.061	0.0071277	-5.2241	-0.0024723	9.8372	0.0046554	473.2495641598039	31.097	1.1348	31.62	30.941	32.076	0.52268					58	23
AACNLLQR	8	Unmodified	_AACNLLQR_									0	0	0	0	0	0	0	A0A8V8TMY4;Q01813;A0A7I2V3Z0;Q5VSR5;V9GYV7;A0A7I2V5S1	A0A8V8TMY4	A0A8V8TMY4	PFKP	ATP-dependent 6-phosphofructokinase, platelet type	MULTI-MATCH-MSMS	2_RA2_01_2723	2_RA2_01_2723		2	473.250369	944.486184	14.297	0.0067659	0.58487	0.00027679	14.881	0.0070426	473.25061416608787	30.813	0.72402	31.519	31.189	31.913	0.70563	0.01647	0.0032986	NaN	57.559	32	13
AACNLLQR	8	Unmodified	_AACNLLQR_									0	0	0	0	0	0	0	A0A8V8TMY4;Q01813;A0A7I2V3Z0;Q5VSR5;V9GYV7;A0A7I2V5S1	A0A8V8TMY4	A0A8V8TMY4	PFKP	ATP-dependent 6-phosphofructokinase, platelet type	MULTI-MATCH-MSMS	2_RA2_01_2727	2_RA2_01_2727		2	473.250369	944.486184	14.75	0.0069803	-3.875	-0.0018338	10.875	0.0051464	473.24970375783005	31.012	1.2012	31.522	30.928	32.129	0.51031	0.020005	-0.0009226	NaN	57.559	58	22
AADEEAFEDNSEEYIRR	17	Unmodified	_AADEEAFEDNSEEYIRR_									0	0	0	0	0	0	1	P55060	P55060	P55060	CSE1L	Exportin-2	MULTI-MSMS	1_RA1_01_2721	1_RA1_01_2721	682.3151245117188	3	681.967857	2042.88174	18.774	0.012803	0.27762	0.00018933	19.052	0.012993	682.3025689370729	41.514	1.3628	41.514	40.865	42.227	0					77	27
AADEEAFEDNSEEYIRR	17	Unmodified	_AADEEAFEDNSEEYIRR_									0	0	0	0	0	0	1	P55060	P55060	P55060	CSE1L	Exportin-2	MULTI-MSMS	2_RA2_01_2723	2_RA2_01_2723	682.3174438476562	3	681.967857	2042.88174	19.281	0.013149	2.3796	0.0016228	21.66	0.014772	682.3037895509627	40.235	1.3328	41.431	40.777	42.11	1.1965					80	27
AADEEAFEDNSEEYIRR	17	Unmodified	_AADEEAFEDNSEEYIRR_									0	0	0	0	0	0	1	P55060	P55060	P55060	CSE1L	Exportin-2	MULTI-MSMS	2_RA2_01_2727	2_RA2_01_2727	682.3146362304688	3	681.967857	2042.88174	16.361	0.011158	1.9513	0.0013307	18.312	0.012488	682.3036372994335	40.479	0.99348	41.41	40.971	41.964	0.93081					64	19
AADEEAFEDNSEEYIRR	17	Unmodified	_AADEEAFEDNSEEYIRR_									0	0	0	0	0	0	1	P55060	P55060	P55060	CSE1L	Exportin-2	MULTI-MSMS	2_RA2_01_2731	2_RA2_01_2731	682.31591796875	3	681.967857	2042.88174	17.344	0.011828	1.1039	0.00075283	18.448	0.012581	682.3026053212064	40.627	1.2009	41.436	40.827	42.027	0.80886					76	25
AADEEAFEDNSEEYIRR	17	Unmodified	_AADEEAFEDNSEEYIRR_									0	0	0	0	0	0	1	P55060	P55060	P55060	CSE1L	Exportin-2	MULTI-MATCH	1_RA1_01_2725	1_RA1_01_2725		3	681.967857	2042.88174	17.396	0.011864	0.75594	0.00051553	18.152	0.012379	682.3030869898078	40.395	1.2819	41.436	40.901	42.183	1.0402	0.00068563	-0.00067977	NaN	33.697	76	25
AADEEAFEDNSEEYIRR	17	Unmodified	_AADEEAFEDNSEEYIRR_									0	0	0	0	0	0	1	P55060	P55060	P55060	CSE1L	Exportin-2	MULTI-MATCH-MSMS	1_RA1_01_2729	1_RA1_01_2729		3	681.967857	2042.88174	18.926	0.012907	-0.56284	-0.00038384	18.363	0.012523	682.3021194058257	40.439	1.1555	41.383	40.849	42.005	0.94382	-0.051843	-0.0033779	NaN	33.697	78	24
AAFALGGLGSGFASNREELSALVAPAFAHTSQVLVDK	37	Unmodified	_AAFALGGLGSGFASNREELSALVAPAFAHTSQVLVDK_									0	0	0	0	0	0	1	P27708;F8VPD4	P27708	P27708	CAD	CAD protein;Glutamine-dependent carbamoyl-phosphate synthase;Aspartate carbamoyltransferase;Dihydroorotase	MULTI-MSMS	1_RA1_01_2721	1_RA1_01_2721	927.0066528320312	4	926.237604	3700.92131	14.633	0.013554	-0.12507	-0.00011585	14.508	0.013438	926.4842166599766	72.26	1.113	72.26	71.72	72.833	0					71	22
AAFALGGLGSGFASNREELSALVAPAFAHTSQVLVDK	37	Unmodified	_AAFALGGLGSGFASNREELSALVAPAFAHTSQVLVDK_									0	0	0	0	0	0	1	P27708;F8VPD4	P27708	P27708	CAD	CAD protein;Glutamine-dependent carbamoyl-phosphate synthase;Aspartate carbamoyltransferase;Dihydroorotase	MULTI-MATCH-MSMS	1_RA1_01_2725	1_RA1_01_2725		4	926.237604	3700.92131	17.871	0.016553	0.73008	0.00067623	18.602	0.017229	926.4873637413334	69.987	1.1518	72.173	71.62	72.771	2.186	0.055958	0.0031478	NaN	10.762	83	24
AAFALGGLGSGFASNREELSALVAPAFAHTSQVLVDK	37	Unmodified	_AAFALGGLGSGFASNREELSALVAPAFAHTSQVLVDK_									0	0	0	0	0	0	1	P27708;F8VPD4	P27708	P27708	CAD	CAD protein;Glutamine-dependent carbamoyl-phosphate synthase;Aspartate carbamoyltransferase;Dihydroorotase	MULTI-MATCH-MSMS	1_RA1_01_2729	1_RA1_01_2729		4	926.237604	3700.92131	15.979	0.0148	-0.59126	-0.00054764	15.387	0.014252	926.484837199693	70.067	1.2968	72.05	71.376	72.672	1.9827	-0.067454	-0.0017477	NaN	10.762	79	24
AAFALGGLGSGFASNREELSALVAPAFAHTSQVLVDK	37	Unmodified	_AAFALGGLGSGFASNREELSALVAPAFAHTSQVLVDK_									0	0	0	0	0	0	1	P27708;F8VPD4	P27708	P27708	CAD	CAD protein;Glutamine-dependent carbamoyl-phosphate synthase;Aspartate carbamoyltransferase;Dihydroorotase	MULTI-MATCH	2_RA2_01_2723	2_RA2_01_2723		4	926.237604	3700.92131	18.741	0.017359	-2.9894	-0.0027689	15.752	0.01459	926.4823825149516	69.88	0.98898	71.985	71.602	72.591	2.1054	-0.13166	-0.010633	NaN	10.762	54	20
AAFDDAIAELDTLSEESYK	19	Unmodified	_AAFDDAIAELDTLSEESYK_									0	0	0	0	0	0	0	P62258;K7EM20	P62258	P62258	YWHAE	14-3-3 protein epsilon	MULTI-MSMS	1_RA1_01_2721	1_RA1_01_2721	1045.0018310546875	2	1044.48641	2086.95826	15.565	0.016257	-1.2639	-0.0013202	14.301	0.014937	1044.4853932597493	72.516	1.4231	72.516	71.93	73.353	0					93	29
AAFDDAIAELDTLSEESYK	19	Unmodified	_AAFDDAIAELDTLSEESYK_									0	0	0	0	0	0	0	P62258;K7EM20	P62258	P62258	YWHAE	14-3-3 protein epsilon	MULTI-MSMS	1_RA1_01_2725	1_RA1_01_2725	1044.50732421875	2	1044.48641	2086.95826	17.189	0.017954	0.64572	0.00067445	17.835	0.018628	1044.9878000860062	70.171	1.3751	72.357	71.731	73.106	2.186					87	29
AAFDDAIAELDTLSEESYK	19	Unmodified	_AAFDDAIAELDTLSEESYK_									0	0	0	0	0	0	0	P62258;K7EM20	P62258	P62258	YWHAE	14-3-3 protein epsilon	MULTI-MSMS	1_RA1_01_2729	1_RA1_01_2729	1044.5018310546875	2	1044.48641	2086.95826	13.837	0.014453	2.4806	0.0025909	16.318	0.017043	1044.4901801462584	70.168	1.212	72.15	71.637	72.849	1.9827					64	23
AAFDDAIAELDTLSEESYK	19	Unmodified	_AAFDDAIAELDTLSEESYK_									0	0	0	0	0	0	0	P62258;K7EM20	P62258	P62258	YWHAE	14-3-3 protein epsilon	MULTI-MSMS	2_RA2_01_2723	2_RA2_01_2723	1045.008056640625	2	1044.48641	2086.95826	16.916	0.017668	1.142	0.0011928	18.058	0.018861	1044.4867298290892	70.078	1.509	72.184	71.627	73.136	2.1054					86	30
AAFDDAIAELDTLSEESYK	19	Unmodified	_AAFDDAIAELDTLSEESYK_									0	0	0	0	0	0	0	P62258;K7EM20	P62258	P62258	YWHAE	14-3-3 protein epsilon	MULTI-MSMS	2_RA2_01_2731	2_RA2_01_2731	1045.0069580078125	2	1044.48641	2086.95826	12.603	0.013164	1.7882	0.0018678	14.391	0.015031	1044.9903218886518	70.161	1.3304	72.252	71.607	72.938	2.0906					65	27
AAFDDAIAELDTLSEESYKDSTLIMQLLR	29	Unmodified	_AAFDDAIAELDTLSEESYKDSTLIMQLLR_									0	0	0	0	0	0	1	P62258;K7EM20	P62258	P62258	YWHAE	14-3-3 protein epsilon	MULTI-MSMS	2_RA2_01_2731	2_RA2_01_2731	815.6729736328125	4	815.407611	3257.60134	16.495	0.01345	0.74297	0.00060582	17.238	0.014056	815.659678868316	91.032	1.3846	93.085	92.27	93.654	2.0529					104	31
AAFDDAIAELDTLSEESYKDSTLIMQLLR	29	Unmodified	_AAFDDAIAELDTLSEESYKDSTLIMQLLR_									0	0	0	0	0	0	1	P62258;K7EM20	P62258	P62258	YWHAE	14-3-3 protein epsilon	MULTI-MATCH	1_RA1_01_2721	1_RA1_01_2721		4	815.407611	3257.60134	17.099	0.013942	0.28535	0.00023268	17.384	0.014175	815.6587103142659	93.314	1.0821	93.314	92.852	93.935	0	0.21959	-0.0017535	NaN	30.816	58	24
AAFDDAIAELDTLSEESYKDSTLIMQLLR	29	Unmodified	_AAFDDAIAELDTLSEESYKDSTLIMQLLR_									0	0	0	0	0	0	1	P62258;K7EM20	P62258	P62258	YWHAE	14-3-3 protein epsilon	MULTI-MATCH-MSMS	2_RA2_01_2723	2_RA2_01_2723		4	815.407611	3257.60134	18.44	0.015036	1.802	0.0014694	20.242	0.016506	815.9096485150353	91.053	0.51034	92.885	92.767	93.277	1.8317	-0.20969	0.0031933	NaN	30.816	27	12
AAFNSGKVDIVAINDPFIDLNYMVYMFQYDSTHGK	35	Unmodified	_AAFNSGKVDIVAINDPFIDLNYMVYMFQYDSTHGK_									0	0	0	0	0	0	1	P04406	P04406	P04406	GAPDH	Glyceraldehyde-3-phosphate dehydrogenase	MULTI-MSMS	1_RA1_01_2721	1_RA1_01_2721	996.9920043945312	4	996.730026	3982.891	16.818	0.016763	-1.2022	-0.0011983	15.616	0.015565	997.4811299438262	82.981	1.4719	82.981	82.281	83.753	0					109	29
AAFNSGKVDIVAINDPFIDLNYMVYMFQYDSTHGK	35	Unmodified	_AAFNSGKVDIVAINDPFIDLNYMVYMFQYDSTHGK_									0	0	0	0	0	0	1	P04406	P04406	P04406	GAPDH	Glyceraldehyde-3-phosphate dehydrogenase	MULTI-MSMS	1_RA1_01_2725	1_RA1_01_2725	997.500732421875	4	996.730026	3982.891	18.44	0.01838	-0.82651	-0.00082381	17.614	0.017556	997.2301892531248	80.486	1.2705	82.774	82.247	83.517	2.2877					64	26
AAFNSGKVDIVAINDPFIDLNYMVYMFQYDSTHGK	35	Unmodified	_AAFNSGKVDIVAINDPFIDLNYMVYMFQYDSTHGK_									0	0	0	0	0	0	1	P04406	P04406	P04406	GAPDH	Glyceraldehyde-3-phosphate dehydrogenase	MULTI-MATCH	2_RA2_01_2723	2_RA2_01_2723		4	996.730026	3982.891	17.327	0.01727	2.5506	0.0025422	19.877	0.019812	997.2319782155689	80.563	0.38387	82.596	82.434	82.818	2.0332	-0.18764	0.013948	NaN	80.239	10	8
AAGTLYTYPENWR	13	Acetyl (Protein N-term)	_(Acetyl (Protein N-term))AAGTLYTYPENWR_									1	0	0	0	0	0	0	P26641	P26641	P26641	EEF1G	Elongation factor 1-gamma	MULTI-MSMS	1_RA1_01_2721	1_RA1_01_2721	792.391845703125	2	792.37808	1582.74161	15.603	0.012363	2.3458	0.0018587	17.948	0.014222	793.3827263787168	62.421	2.4264	62.421	61.385	63.812	0					181	49
AAGTLYTYPENWR	13	Acetyl (Protein N-term)	_(Acetyl (Protein N-term))AAGTLYTYPENWR_									1	0	0	0	0	0	0	P26641	P26641	P26641	EEF1G	Elongation factor 1-gamma	MULTI-MSMS	2_RA2_01_2723	2_RA2_01_2723	792.3922729492188	2	792.37808	1582.74161	16.284	0.012903	2.027	0.0016061	18.311	0.014509	793.3828036095712	60.397	2.6984	62.408	61.384	64.082	2.011					202	55
AAGTLYTYPENWR	13	Acetyl (Protein N-term)	_(Acetyl (Protein N-term))AAGTLYTYPENWR_									1	0	0	0	0	0	0	P26641	P26641	P26641	EEF1G	Elongation factor 1-gamma	MULTI-MSMS	2_RA2_01_2727	2_RA2_01_2727	792.3916625976562	2	792.37808	1582.74161	16.134	0.012784	1.5179	0.0012027	17.652	0.013987	792.3792389190132	60.858	1.675	62.754	62.268	63.943	1.8957					58	35
AAGTLYTYPENWR	13	Acetyl (Protein N-term)	_(Acetyl (Protein N-term))AAGTLYTYPENWR_									1	0	0	0	0	0	0	P26641	P26641	P26641	EEF1G	Elongation factor 1-gamma	MULTI-MSMS	2_RA2_01_2731	2_RA2_01_2731	792.3922729492188	2	792.37808	1582.74161	16.08	0.012742	1.5494	0.0012277	17.63	0.013969	792.8813034064343	60.653	2.6931	62.533	61.509	64.202	1.8795					205	53
AAGVNVEPFWPGLFAK	16	Unmodified	_AAGVNVEPFWPGLFAK_									0	0	0	0	0	0	0	P05386	P05386	P05386	RPLP1	60S acidic ribosomal protein P1	MULTI-MSMS	1_RA1_01_2721	1_RA1_01_2721	568.3145751953125	3	568.303236	1701.88788	19.799	0.011252	0.0031125	1.7688E-06	19.802	0.011253	568.303051098878	70.324	1.8654	70.324	69.485	71.351	0					143	42
AAGVNVEPFWPGLFAK	16	Unmodified	_AAGVNVEPFWPGLFAK_									0	0	0	0	0	0	0	P05386	P05386	P05386	RPLP1	60S acidic ribosomal protein P1	MULTI-SECPEP	1_RA1_01_2721	1_RA1_01_2721	851.4312133789062	2	851.951215	1701.88788	17.954	0.015296	2.8044	0.0023892	20.758	0.017685	851.9550844285257	70.285	2.1502	70.285	69.072	71.222	0					119	48
AAGVNVEPFWPGLFAK	16	Unmodified	_AAGVNVEPFWPGLFAK_									0	0	0	0	0	0	0	P05386	P05386	P05386	RPLP1	60S acidic ribosomal protein P1	MULTI-MSMS	1_RA1_01_2725	1_RA1_01_2725	568.3143310546875	3	568.303236	1701.88788	18.504	0.010516	-0.17876	-0.00010159	18.325	0.010414	568.3034381493587	68.114	2.0608	70.277	69.445	71.506	2.1625					163	45
AAGVNVEPFWPGLFAK	16	Unmodified	_AAGVNVEPFWPGLFAK_									0	0	0	0	0	0	0	P05386	P05386	P05386	RPLP1	60S acidic ribosomal protein P1	MULTI-MSMS	1_RA1_01_2725	1_RA1_01_2725	853.470947265625	2	851.951215	1701.88788	17.841	0.0152	2.1339	0.001818	19.975	0.017018	851.9544341579217	68.074	1.8166	70.236	69.224	71.04	2.1625					130	38
AAGVNVEPFWPGLFAK	16	Unmodified	_AAGVNVEPFWPGLFAK_									0	0	0	0	0	0	0	P05386	P05386	P05386	RPLP1	60S acidic ribosomal protein P1	MULTI-MSMS	1_RA1_01_2729	1_RA1_01_2729	568.6480712890625	3	568.303236	1701.88788	20.546	0.011677	-1.802	-0.0010241	18.744	0.010652	568.3020681126942	68.123	2.0764	70.097	69.179	71.255	1.9741					127	42
AAGVNVEPFWPGLFAK	16	Unmodified	_AAGVNVEPFWPGLFAK_									0	0	0	0	0	0	0	P05386	P05386	P05386	RPLP1	60S acidic ribosomal protein P1	MULTI-MSMS	1_RA1_01_2729	1_RA1_01_2729	853.4698486328125	2	851.951215	1701.88788	17.843	0.015201	1.3749	0.0011714	19.217	0.016372	851.9539404434735	68.054	1.909	70.028	69.039	70.948	1.9741					125	39
AAGVNVEPFWPGLFAK	16	Unmodified	_AAGVNVEPFWPGLFAK_									0	0	0	0	0	0	0	P05386	P05386	P05386	RPLP1	60S acidic ribosomal protein P1	MULTI-MSMS	2_RA2_01_2723	2_RA2_01_2723	568.31298828125	3	568.303236	1701.88788	18.046	0.010255	-1.2826	-0.00072891	16.763	0.0095265	568.3025436769985	67.955	1.7435	70.054	69.3	71.044	2.0994					135	36
AAGVNVEPFWPGLFAK	16	Unmodified	_AAGVNVEPFWPGLFAK_									0	0	0	0	0	0	0	P05386	P05386	P05386	RPLP1	60S acidic ribosomal protein P1	MULTI-SECPEP	2_RA2_01_2723	2_RA2_01_2723	851.4261474609375	2	851.951215	1701.88788	16.39	0.013963	0.84636	0.00072106	17.236	0.014684	851.9535784757267	67.934	1.9469	70.033	69.002	70.949	2.0994					109	40
AAGVNVEPFWPGLFAK	16	Unmodified	_AAGVNVEPFWPGLFAK_									0	0	0	0	0	0	0	P05386	P05386	P05386	RPLP1	60S acidic ribosomal protein P1	MULTI-MSMS	2_RA2_01_2727	2_RA2_01_2727	568.6475830078125	3	568.303236	1701.88788	18.722	0.01064	-1.4358	-0.00081596	17.286	0.0098236	568.3027220174803	68.168	1.5028	70.21	69.516	71.019	2.0419					102	30
AAGVNVEPFWPGLFAK	16	Unmodified	_AAGVNVEPFWPGLFAK_									0	0	0	0	0	0	0	P05386	P05386	P05386	RPLP1	60S acidic ribosomal protein P1	MULTI-MSMS	2_RA2_01_2727	2_RA2_01_2727	853.469970703125	2	851.951215	1701.88788	16.956	0.014446	0.98641	0.00084037	17.943	0.015286	851.9534966829011	68.139	2.0306	70.181	69.044	71.075	2.0419					112	41
AAGVNVEPFWPGLFAK	16	Unmodified	_AAGVNVEPFWPGLFAK_									0	0	0	0	0	0	0	P05386	P05386	P05386	RPLP1	60S acidic ribosomal protein P1	MULTI-MSMS	2_RA2_01_2731	2_RA2_01_2731	568.3141479492188	3	568.303236	1701.88788	18.452	0.010487	-0.3109	-0.00017669	18.141	0.01031	568.3034192683435	68.177	1.9468	70.249	69.451	71.397	2.0721					132	40
AAGVNVEPFWPGLFAK	16	Unmodified	_AAGVNVEPFWPGLFAK_									0	0	0	0	0	0	0	P05386	P05386	P05386	RPLP1	60S acidic ribosomal protein P1	MULTI-MSMS	2_RA2_01_2731	2_RA2_01_2731	853.471923828125	2	851.951215	1701.88788	17.562	0.014962	0.83827	0.00071417	18.4	0.015676	851.9536315588633	68.153	1.8761	70.225	69.241	71.117	2.0721					106	37
AAHSEGNTTAGLDMR	15	Unmodified	_AAHSEGNTTAGLDMR_									0	0	0	0	0	0	0	P78371	P78371	P78371	CCT2	T-complex protein 1 subunit beta	MULTI-MSMS	1_RA1_01_2721	1_RA1_01_2721	510.91448974609375	3	510.903694	1529.68925	19.035	0.009725	1.2627	0.00064511	20.298	0.01037	510.9046169800597	28.224	1.2448	28.224	27.772	29.017	0					86	23
AAHSEGNTTAGLDMR	15	Unmodified	_AAHSEGNTTAGLDMR_									0	0	0	0	0	0	0	P78371	P78371	P78371	CCT2	T-complex protein 1 subunit beta	MULTI-MSMS	1_RA1_01_2725	1_RA1_01_2725	510.9110412597656	3	510.903694	1529.68925	15.793	0.0080689	-1.105	-0.00056455	14.688	0.0075043	510.90331402326893	27.902	1.5739	28.351	27.871	29.444	0.44894					93	33
AAHSEGNTTAGLDMR	15	Unmodified	_AAHSEGNTTAGLDMR_									0	0	0	0	0	0	0	P78371	P78371	P78371	CCT2	T-complex protein 1 subunit beta	MULTI-MSMS	1_RA1_01_2729	1_RA1_01_2729	510.9131164550781	3	510.903694	1529.68925	17.052	0.0087118	0.56547	0.0002889	17.617	0.0090007	510.9038367944028	28.034	1.2325	28.522	28.003	29.236	0.48782					120	28
AAHSEGNTTAGLDMR	15	Unmodified	_AAHSEGNTTAGLDMR_									0	0	0	0	0	0	0	P78371	P78371	P78371	CCT2	T-complex protein 1 subunit beta	MULTI-MSMS	2_RA2_01_2723	2_RA2_01_2723	510.91217041015625	3	510.903694	1529.68925	16.798	0.008582	0.26126	0.00013348	17.059	0.0087154	510.90340093982957	27.881	1.3516	28.535	27.908	29.259	0.6539					109	26
AAHSEGNTTAGLDMR	15	Unmodified	_AAHSEGNTTAGLDMR_									0	0	0	0	0	0	0	P78371	P78371	P78371	CCT2	T-complex protein 1 subunit beta	MULTI-MSMS	2_RA2_01_2727	2_RA2_01_2727	510.9134826660156	3	510.903694	1529.68925	17.319	0.0088481	1.4685	0.00075028	18.787	0.0095984	510.9044147025803	28.073	1.2528	28.529	28.042	29.295	0.45558					100	24
AAHSEGNTTAGLDMR	15	Unmodified	_AAHSEGNTTAGLDMR_									0	0	0	0	0	0	0	P78371	P78371	P78371	CCT2	T-complex protein 1 subunit beta	MULTI-MSMS	2_RA2_01_2731	2_RA2_01_2731	510.9115295410156	3	510.903694	1529.68925	14.795	0.0075587	1.0394	0.00053105	15.834	0.0080897	510.90416360109185	28.195	1.4581	28.466	27.959	29.417	0.27088					75	29
AALAPLPPLPAQFK	14	Acetyl (Protein N-term)	_(Acetyl (Protein N-term))AALAPLPPLPAQFK_									1	0	0	0	0	0	0	A0A087WY55;Q9NP79	A0A087WY55	A0A087WY55	VTA1	Vacuolar protein sorting-associated protein VTA1 homolog	MULTI-MSMS	1_RA1_01_2721	1_RA1_01_2721	738.4478149414062	2	738.43467	1474.85479	16.504	0.012187	0.46576	0.00034393	16.969	0.012531	738.4344605466758	77.924	1.407	77.924	77.324	78.731	0					60	25
AALAPLPPLPAQFK	14	Acetyl (Protein N-term)	_(Acetyl (Protein N-term))AALAPLPPLPAQFK_									1	0	0	0	0	0	0	A0A087WY55;Q9NP79	A0A087WY55	A0A087WY55	VTA1	Vacuolar protein sorting-associated protein VTA1 homolog	MULTI-MSMS	1_RA1_01_2725	1_RA1_01_2725	738.4500732421875	2	738.43467	1474.85479	17.617	0.013009	3.4687	0.0025614	21.085	0.01557	738.4365472905799	75.623	1.3262	77.893	77.225	78.551	2.2697					76	27
AALAPLPPLPAQFK	14	Acetyl (Protein N-term)	_(Acetyl (Protein N-term))AALAPLPPLPAQFK_									1	0	0	0	0	0	0	A0A087WY55;Q9NP79	A0A087WY55	A0A087WY55	VTA1	Vacuolar protein sorting-associated protein VTA1 homolog	MULTI-MSMS	1_RA1_01_2729	1_RA1_01_2729	738.9481201171875	2	738.43467	1474.85479	15.686	0.011583	0.51322	0.00037898	16.199	0.011962	738.4347620778194	75.619	1.371	77.59	76.986	78.357	1.9712					64	26
AALAPLPPLPAQFK	14	Acetyl (Protein N-term)	_(Acetyl (Protein N-term))AALAPLPPLPAQFK_									1	0	0	0	0	0	0	A0A087WY55;Q9NP79	A0A087WY55	A0A087WY55	VTA1	Vacuolar protein sorting-associated protein VTA1 homolog	MULTI-MSMS	2_RA2_01_2731	2_RA2_01_2731	738.4492797851562	2	738.43467	1474.85479	16.612	0.012267	0.425	0.00031384	17.037	0.012581	738.4349282233775	75.676	1.2315	77.824	77.163	78.394	2.1482					56	23
AALAPLPPLPAQFK	14	Acetyl (Protein N-term)	_(Acetyl (Protein N-term))AALAPLPPLPAQFK_									1	0	0	0	0	0	0	A0A087WY55;Q9NP79	A0A087WY55	A0A087WY55	VTA1	Vacuolar protein sorting-associated protein VTA1 homolog	MULTI-MATCH	2_RA2_01_2727	2_RA2_01_2727		2	738.43467	1474.85479	16.37	0.012088	3.551	0.0026222	19.921	0.01471	738.4374960696277	75.59	1.2259	77.674	77.162	78.387	2.084	-0.07622	0.003286	NaN	61.398	61	24
AALDSLSLFTSLGLSEQK	18	Acetyl (Protein N-term)	_(Acetyl (Protein N-term))AALDSLSLFTSLGLSEQK_									1	0	0	0	0	0	0	P47897;F2Z2V6;A0A0U1RQM8;A0A0U1RQU2;C9J165;A0A0U1RQT0;A0A0U1RQC3;A0A0U1RQE9;A0A0U1RRI9	P47897	P47897	QARS	Glutamine--tRNA ligase	MULTI-MSMS	1_RA1_01_2721	1_RA1_01_2721	962.0307006835938	2	961.509488	1921.00442	16.164	0.015541	1.859	0.0017875	18.023	0.017329	961.5113341088384	89.994	0.99169	89.994	89.594	90.586	0					59	21
AALDSLSLFTSLGLSEQK	18	Acetyl (Protein N-term)	_(Acetyl (Protein N-term))AALDSLSLFTSLGLSEQK_									1	0	0	0	0	0	0	P47897;F2Z2V6;A0A0U1RQM8;A0A0U1RQU2;C9J165;A0A0U1RQT0;A0A0U1RQC3;A0A0U1RQE9;A0A0U1RRI9	P47897	P47897	QARS	Glutamine--tRNA ligase	MULTI-MSMS	1_RA1_01_2725	1_RA1_01_2725	961.52783203125	2	961.509488	1921.00442	17.459	0.016787	1.9593	0.0018838	19.418	0.018671	961.5101409205591	87.634	0.99576	89.851	89.246	90.242	2.2171					47	20
AALDSLSLFTSLGLSEQK	18	Acetyl (Protein N-term)	_(Acetyl (Protein N-term))AALDSLSLFTSLGLSEQK_									1	0	0	0	0	0	0	P47897;F2Z2V6;A0A0U1RQM8;A0A0U1RQU2;C9J165;A0A0U1RQT0;A0A0U1RQC3;A0A0U1RQE9;A0A0U1RRI9	P47897	P47897	QARS	Glutamine--tRNA ligase	MULTI-MATCH	2_RA2_01_2723	2_RA2_01_2723		2	961.509488	1921.00442	16.833	0.016185	1.8064	0.0017368	18.64	0.017922	961.5102834862802	87.594	0.80975	89.516	89.172	89.982	1.9214	-0.27131	-0.00011045	NaN	111.39	41	16
AALEDTLAETEAR	13	Unmodified	_AALEDTLAETEAR_									0	0	0	0	0	0	0	CON__P08727;P08727;K7EMS3	CON__P08727	CON__P08727	KRT19	Keratin, type I cytoskeletal 19	MULTI-MSMS	1_RA1_01_2721	1_RA1_01_2721	695.3599853515625	2	695.346446	1388.67834	14.428	0.010033	6.2244	0.0043281	20.653	0.014361	695.351218695865	43.195	1.6792	43.195	42.47	44.149	0					73	31
AALEDTLAETEAR	13	Unmodified	_AALEDTLAETEAR_									0	0	0	0	0	0	0	CON__P08727;P08727;K7EMS3	CON__P08727	CON__P08727	KRT19	Keratin, type I cytoskeletal 19	MULTI-MSMS	1_RA1_01_2725	1_RA1_01_2725	695.3575439453125	2	695.346446	1388.67834	17.762	0.012351	0.4426	0.00030776	18.204	0.012658	695.3472005280275	42.067	1.6417	43.227	42.48	44.122	1.1598					95	33
AALEDTLAETEAR	13	Unmodified	_AALEDTLAETEAR_									0	0	0	0	0	0	0	CON__P08727;P08727;K7EMS3	CON__P08727	CON__P08727	KRT19	Keratin, type I cytoskeletal 19	MULTI-MSMS	1_RA1_01_2729	1_RA1_01_2729	695.3606567382812	2	695.346446	1388.67834	17.372	0.012079	3.0672	0.0021328	20.439	0.014212	695.349255138713	42.148	1.9667	43.235	42.319	44.285	1.0861					100	38
AALEDTLAETEAR	13	Unmodified	_AALEDTLAETEAR_									0	0	0	0	0	0	0	CON__P08727;P08727;K7EMS3	CON__P08727	CON__P08727	KRT19	Keratin, type I cytoskeletal 19	MULTI-MSMS	2_RA2_01_2723	2_RA2_01_2723	695.359375	2	695.346446	1388.67834	17.97	0.012495	1.2667	0.0008808	19.237	0.013376	695.3476599613525	41.955	1.2463	43.216	42.623	43.87	1.2615					90	25
AALEDTLAETEAR	13	Unmodified	_AALEDTLAETEAR_									0	0	0	0	0	0	0	CON__P08727;P08727;K7EMS3	CON__P08727	CON__P08727	KRT19	Keratin, type I cytoskeletal 19	MULTI-MSMS	2_RA2_01_2727	2_RA2_01_2727	695.3603515625	2	695.346446	1388.67834	18.87	0.013121	0.88012	0.00061199	19.751	0.013733	695.3473202602277	42.17	1.4996	43.223	42.601	44.101	1.0535					102	32
AALEDTLAETEAR	13	Unmodified	_AALEDTLAETEAR_									0	0	0	0	0	0	0	CON__P08727;P08727;K7EMS3	CON__P08727	CON__P08727	KRT19	Keratin, type I cytoskeletal 19	MULTI-MSMS	2_RA2_01_2731	2_RA2_01_2731	695.3594360351562	2	695.346446	1388.67834	18.664	0.012978	0.35081	0.00024394	19.015	0.013222	695.3468094807363	42.342	1.5359	43.285	42.651	44.187	0.94318					88	30
AALQEELSDVLIYLVALAAR	20	Unmodified	_AALQEELSDVLIYLVALAAR_									0	0	0	0	0	0	0	Q9H773	Q9H773	Q9H773	DCTPP1	dCTP pyrophosphatase 1	MULTI-MSMS	2_RA2_01_2731	2_RA2_01_2731	720.0894165039062	3	720.07545	2157.20452	16.752	0.012063	-0.52552	-0.00037841	16.226	0.011684	720.0743702095111	100.49	0.41183	102.35	102.07	102.48	1.8636					20	8
AALQEELSDVLIYLVALAAR	20	Unmodified	_AALQEELSDVLIYLVALAAR_									0	0	0	0	0	0	0	Q9H773	Q9H773	Q9H773	DCTPP1	dCTP pyrophosphatase 1	MULTI-MSMS	2_RA2_01_2731	2_RA2_01_2731	720.4234008789062	3	720.07545	2157.20452	17.511	0.012609	0.029662	2.1359E-05	17.541	0.012631	720.0760998013611	100.93	1.1075	102.79	102.48	103.59	1.8636					53	24
AALQEELSDVLIYLVALAAR	20	Unmodified	_AALQEELSDVLIYLVALAAR_									0	0	0	0	0	0	0	Q9H773	Q9H773	Q9H773	DCTPP1	dCTP pyrophosphatase 1	MULTI-MATCH	1_RA1_01_2725	1_RA1_01_2725		3	720.07545	2157.20452	9.9633	0.0071744	5.5172	0.0039728	15.481	0.011147	720.4123248706793	100.84	0.38901	102.84	102.64	103.03	2.0069	0.024884	0.010536	NaN	21.599	15	9
AALQELLSK	9	Unmodified	_AALQELLSK_									0	0	0	0	0	0	0	P62851	P62851	P62851	RPS25	40S ribosomal protein S25	MULTI-MSMS	1_RA1_01_2721	1_RA1_01_2721	486.7983703613281	2	486.78985	971.565146	15.102	0.0073517	0.15103	7.3518E-05	15.253	0.0074252	486.79005410273885	45.302	1.9206	45.302	44.752	46.672	0					84	40
AALQELLSK	9	Unmodified	_AALQELLSK_									0	0	0	0	0	0	0	P62851	P62851	P62851	RPS25	40S ribosomal protein S25	MULTI-MSMS	1_RA1_01_2725	1_RA1_01_2725	486.7992858886719	2	486.78985	971.565146	15.048	0.0073251	3.4858	0.0016968	18.534	0.0090219	486.79173586148534	44.129	1.7853	45.348	44.689	46.475	1.2193					76	35
AALQELLSK	9	Unmodified	_AALQELLSK_									0	0	0	0	0	0	0	P62851	P62851	P62851	RPS25	40S ribosomal protein S25	MULTI-MSMS	1_RA1_01_2729	1_RA1_01_2729	486.7973937988281	2	486.78985	971.565146	15.395	0.0074939	-0.47836	-0.00023286	14.916	0.007261	486.7897238304297	44.212	1.9261	45.37	44.743	46.669	1.1581					74	38
AALQELLSK	9	Unmodified	_AALQELLSK_									0	0	0	0	0	0	0	P62851	P62851	P62851	RPS25	40S ribosomal protein S25	MULTI-MSMS	2_RA2_01_2723	2_RA2_01_2723	486.796875	2	486.78985	971.565146	15.487	0.007539	-1.6012	-0.00077947	13.886	0.0067595	486.78920770971695	44.014	1.928	45.392	44.71	46.638	1.3782					92	40
AALQELLSK	9	Unmodified	_AALQELLSK_									0	0	0	0	0	0	0	P62851	P62851	P62851	RPS25	40S ribosomal protein S25	MULTI-MSMS	2_RA2_01_2727	2_RA2_01_2727	486.7986145019531	2	486.78985	971.565146	15.299	0.0074474	0.77797	0.00037871	16.077	0.0078261	486.79050280878454	44.237	1.4278	45.349	44.769	46.197	1.1125					74	29
AALQELLSK	9	Unmodified	_AALQELLSK_									0	0	0	0	0	0	0	P62851	P62851	P62851	RPS25	40S ribosomal protein S25	MULTI-MSMS	2_RA2_01_2731	2_RA2_01_2731	486.7958984375	2	486.78985	971.565146	12.877	0.0062684	-0.61404	-0.00029891	12.263	0.0059695	486.7898568048341	44.346	1.5364	45.392	44.827	46.363	1.0462					74	30
AALVLEDGSVLR	12	Acetyl (Protein N-term)	_(Acetyl (Protein N-term))AALVLEDGSVLR_									1	0	0	0	0	0	0	P27708;F8VPD4	P27708	P27708	CAD	CAD protein;Glutamine-dependent carbamoyl-phosphate synthase;Aspartate carbamoyltransferase;Dihydroorotase	MULTI-SECPEP	1_RA1_01_2729	1_RA1_01_2729	643.3394165039062	2	642.861534	1283.70852	18.338	0.011789	-1.9978	-0.0012843	16.34	0.010505	642.861053645547	69.601	1.0333	71.584	71.152	72.186	1.9827					24	19
AALVLEDGSVLR	12	Acetyl (Protein N-term)	_(Acetyl (Protein N-term))AALVLEDGSVLR_									1	0	0	0	0	0	0	P27708;F8VPD4	P27708	P27708	CAD	CAD protein;Glutamine-dependent carbamoyl-phosphate synthase;Aspartate carbamoyltransferase;Dihydroorotase	MULTI-SECPEP	2_RA2_01_2723	2_RA2_01_2723	642.345947265625	2	642.861534	1283.70852	17.349	0.011153	0.013118	8.4328E-06	17.363	0.011162	642.862722217573	69.529	1.0057	71.634	71.076	72.082	2.1054					36	20
AALVLEDGSVLR	12	Acetyl (Protein N-term)	_(Acetyl (Protein N-term))AALVLEDGSVLR_									1	0	0	0	0	0	0	P27708;F8VPD4	P27708	P27708	CAD	CAD protein;Glutamine-dependent carbamoyl-phosphate synthase;Aspartate carbamoyltransferase;Dihydroorotase	MULTI-SECPEP	2_RA2_01_2731	2_RA2_01_2731	642.34326171875	2	642.861534	1283.70852	15.662	0.010069	-2.7752	-0.0017841	12.887	0.0082845	642.8606974729664	69.625	1.0686	71.716	71.182	72.251	2.0906					38	23
AANGVVLATEK	11	Unmodified	_AANGVVLATEK_									0	0	0	0	0	0	0	A0A024RA52;P25787;A0A7I2V2H3	A0A024RA52	A0A024RA52	PSMA2	Proteasome subunit alpha type;Proteasome subunit alpha type-2	MULTI-MSMS	1_RA1_01_2729	1_RA1_01_2729	536.8125610351562	2	536.803488	1071.59242	16.617	0.00892	-1.0794	-0.00057945	15.538	0.0083406	536.8033467048183	31.203	0.7357	31.726	31.376	32.111	0.52268					34	15
AANGVVLATEK	11	Unmodified	_AANGVVLATEK_									0	0	0	0	0	0	0	A0A024RA52;P25787;A0A7I2V2H3	A0A024RA52	A0A024RA52	PSMA2	Proteasome subunit alpha type;Proteasome subunit alpha type-2	MULTI-MATCH-MSMS	1_RA1_01_2721	1_RA1_01_2721		2	536.803488	1071.59242	16.913	0.009079	-3.3044	-0.0017738	13.609	0.0073052	536.802567452834	31.541	0.81273	31.541	31.123	31.936	0	-0.14108	-0.0014373	NaN	33.875	34	14
AANGVVLATEK	11	Unmodified	_AANGVVLATEK_									0	0	0	0	0	0	0	A0A024RA52;P25787;A0A7I2V2H3	A0A024RA52	A0A024RA52	PSMA2	Proteasome subunit alpha type;Proteasome subunit alpha type-2	MULTI-MATCH-MSMS	1_RA1_01_2725	1_RA1_01_2725		2	536.803488	1071.59242	16.609	0.0089159	-1.6502	-0.00088581	14.959	0.0080301	536.8030035570378	31.128	0.79226	31.681	31.202	31.994	0.55336	-0.00057645	0.00033872	NaN	33.875	42	18
AANGVVLATEK	11	Unmodified	_AANGVVLATEK_									0	0	0	0	0	0	0	A0A024RA52;P25787;A0A7I2V2H3	A0A024RA52	A0A024RA52	PSMA2	Proteasome subunit alpha type;Proteasome subunit alpha type-2	MULTI-MATCH-MSMS	2_RA2_01_2723	2_RA2_01_2723		2	536.803488	1071.59242	14.501	0.007784	-0.27817	-0.00014933	14.223	0.0076347	536.804121490011	31.01	0.91765	31.715	31.302	32.219	0.70563	0.033634	0.0018117	NaN	33.875	42	17
AANGVVLATEK	11	Unmodified	_AANGVVLATEK_									0	0	0	0	0	0	0	A0A024RA52;P25787;A0A7I2V2H3	A0A024RA52	A0A024RA52	PSMA2	Proteasome subunit alpha type;Proteasome subunit alpha type-2	MULTI-MATCH-MSMS	2_RA2_01_2727	2_RA2_01_2727		2	536.803488	1071.59242	16.593	0.0089073	-1.6591	-0.00089061	14.934	0.0080167	536.8029231359043	31.23	0.95699	31.741	31.228	32.185	0.51031	0.058905	0.00032911	NaN	33.875	35	17
AANGVVLATEK	11	Unmodified	_AANGVVLATEK_									0	0	0	0	0	0	0	A0A024RA52;P25787;A0A7I2V2H3	A0A024RA52	A0A024RA52	PSMA2	Proteasome subunit alpha type;Proteasome subunit alpha type-2	MULTI-MATCH-MSMS	2_RA2_01_2731	2_RA2_01_2731		2	536.803488	1071.59242	18.446	0.0099017	-3.2335	-0.0017358	15.212	0.008166	536.8023241573302	31.352	0.85834	31.687	31.292	32.15	0.33441	0.0051162	-0.0013612	NaN	33.875	37	16
AAPFSLEYR	9	Unmodified	_AAPFSLEYR_									0	0	0	0	0	0	0	Q15181;Q5SQT6	Q15181	Q15181	PPA1	Inorganic pyrophosphatase	MSMS	1_RA1_01_2721	1_RA1_01_2721	527.2809448242188	2	527.271824	1052.5291	NaN	NaN	NaN	NaN	NaN	NaN	NaN	45.226	1	45.226	44.726	45.726	0
AAPFSLEYR	9	Unmodified	_AAPFSLEYR_									0	0	0	0	0	0	0	Q15181;Q5SQT6	Q15181	Q15181	PPA1	Inorganic pyrophosphatase	MSMS	1_RA1_01_2721	1_RA1_01_2721	527.281005859375	2	527.271824	1052.5291	NaN	NaN	NaN	NaN	NaN	NaN	NaN	45.289	1	45.289	44.789	45.789	0
AAPFSLEYR	9	Unmodified	_AAPFSLEYR_									0	0	0	0	0	0	0	Q15181;Q5SQT6	Q15181	Q15181	PPA1	Inorganic pyrophosphatase	MSMS	1_RA1_01_2721	1_RA1_01_2721	527.2797241210938	2	527.271824	1052.5291	NaN	NaN	NaN	NaN	NaN	NaN	NaN	45.494	1	45.494	44.994	45.994	0
AAPFSLEYR	9	Unmodified	_AAPFSLEYR_									0	0	0	0	0	0	0	Q15181;Q5SQT6	Q15181	Q15181	PPA1	Inorganic pyrophosphatase	MULTI-MSMS	1_RA1_01_2725	1_RA1_01_2725	527.2822265625	2	527.271824	1052.5291	15.358	0.0080977	5.5053	0.0029028	20.863	0.011001	527.2740888464551	44.094	1.7012	45.313	44.773	46.475	1.2193					56	30
AAPFSLEYR	9	Unmodified	_AAPFSLEYR_									0	0	0	0	0	0	0	Q15181;Q5SQT6	Q15181	Q15181	PPA1	Inorganic pyrophosphatase	MULTI-MSMS	1_RA1_01_2729	1_RA1_01_2729	527.27978515625	2	527.271824	1052.5291	15.251	0.0080417	2.2378	0.0011799	17.489	0.0092216	527.2719382144422	44.236	1.6541	45.394	44.771	46.425	1.1581					56	32
AAPFSLEYR	9	Unmodified	_AAPFSLEYR_									0	0	0	0	0	0	0	Q15181;Q5SQT6	Q15181	Q15181	PPA1	Inorganic pyrophosphatase	MULTI-MSMS	2_RA2_01_2727	2_RA2_01_2727	527.28125	2	527.271824	1052.5291	15.775	0.0083176	-2.5179	-0.0013276	13.257	0.00699	527.272542346983	44.29	2.0577	45.403	44.464	46.522	1.1125					128	43
AAPFSLEYR	9	Unmodified	_AAPFSLEYR_									0	0	0	0	0	0	0	Q15181;Q5SQT6	Q15181	Q15181	PPA1	Inorganic pyrophosphatase	MSMS	2_RA2_01_2731	2_RA2_01_2731	527.2791137695312	2	527.271824	1052.5291	NaN	NaN	NaN	NaN	NaN	NaN	NaN	44.293	1	45.307	44.807	45.807	1.014
AAPFSLEYR	9	Unmodified	_AAPFSLEYR_									0	0	0	0	0	0	0	Q15181;Q5SQT6	Q15181	Q15181	PPA1	Inorganic pyrophosphatase	MSMS	2_RA2_01_2731	2_RA2_01_2731	527.2784423828125	2	527.271824	1052.5291	NaN	NaN	NaN	NaN	NaN	NaN	NaN	44.357	1	45.416	44.916	45.916	1.059
AAPFSLEYR	9	Unmodified	_AAPFSLEYR_									0	0	0	0	0	0	0	Q15181;Q5SQT6	Q15181	Q15181	PPA1	Inorganic pyrophosphatase	MSMS	2_RA2_01_2731	2_RA2_01_2731	527.2786865234375	2	527.271824	1052.5291	NaN	NaN	NaN	NaN	NaN	NaN	NaN	44.409	1	45.493	44.993	45.993	1.0841
AAPFSLEYR	9	Unmodified	_AAPFSLEYR_									0	0	0	0	0	0	0	Q15181;Q5SQT6	Q15181	Q15181	PPA1	Inorganic pyrophosphatase	MSMS	2_RA2_01_2731	2_RA2_01_2731	527.2794189453125	2	527.271824	1052.5291	NaN	NaN	NaN	NaN	NaN	NaN	NaN	44.473	1	45.557	45.057	46.057	1.0841
AAPFSLEYR	9	Unmodified	_AAPFSLEYR_									0	0	0	0	0	0	0	Q15181;Q5SQT6	Q15181	Q15181	PPA1	Inorganic pyrophosphatase	MSMS	2_RA2_01_2731	2_RA2_01_2731	527.2792358398438	2	527.271824	1052.5291	NaN	NaN	NaN	NaN	NaN	NaN	NaN	44.526	1	45.61	45.11	46.11	1.0841
AAPFSLEYR	9	Unmodified	_AAPFSLEYR_									0	0	0	0	0	0	0	Q15181;Q5SQT6	Q15181	Q15181	PPA1	Inorganic pyrophosphatase	MSMS	2_RA2_01_2731	2_RA2_01_2731	527.2794799804688	2	527.271824	1052.5291	NaN	NaN	NaN	NaN	NaN	NaN	NaN	44.577	1	45.661	45.161	46.161	1.0841
AAPRPAPVAQPPAAAPPSAVGSSAAAPR	28	Unmodified	_AAPRPAPVAQPPAAAPPSAVGSSAAAPR_									0	0	0	0	0	0	1	Q9Y6H1;Q5T1J5	Q9Y6H1	Q9Y6H1	CHCHD2;CHCHD2P9	Coiled-coil-helix-coiled-coil-helix domain-containing protein 2;Putative coiled-coil-helix-coiled-coil-helix domain-containing protein CHCHD2P9, mitochondrial	MULTI-MSMS	1_RA1_01_2725	1_RA1_01_2725	845.8102416992188	3	845.125978	2532.3561	18.195	0.015377	-1.3536	-0.0011439	16.841	0.014233	845.4595547567546	41.319	1.1158	42.419	41.891	43.007	1.1003					94	23
AAPRPAPVAQPPAAAPPSAVGSSAAAPR	28	Unmodified	_AAPRPAPVAQPPAAAPPSAVGSSAAAPR_									0	0	0	0	0	0	1	Q9Y6H1;Q5T1J5	Q9Y6H1	Q9Y6H1	CHCHD2;CHCHD2P9	Coiled-coil-helix-coiled-coil-helix domain-containing protein 2;Putative coiled-coil-helix-coiled-coil-helix domain-containing protein CHCHD2P9, mitochondrial	MULTI-MATCH-MSMS	1_RA1_01_2721	1_RA1_01_2721		3	845.125978	2532.3561	18.479	0.015617	0.63182	0.00053397	19.11	0.016151	845.4607997788116	42.476	1.168	42.476	41.813	42.981	0	0.053109	0.0031977	NaN	31.441	77	22
AAPRPAPVAQPPAAAPPSAVGSSAAAPR	28	Unmodified	_AAPRPAPVAQPPAAAPPSAVGSSAAAPR_									0	0	0	0	0	0	1	Q9Y6H1;Q5T1J5	Q9Y6H1	Q9Y6H1	CHCHD2;CHCHD2P9	Coiled-coil-helix-coiled-coil-helix domain-containing protein 2;Putative coiled-coil-helix-coiled-coil-helix domain-containing protein CHCHD2P9, mitochondrial	MULTI-MATCH-MSMS	1_RA1_01_2729	1_RA1_01_2729		3	845.125978	2532.3561	20.096	0.016984	-1.5732	-0.0013295	18.523	0.015655	845.4601806345954	41.374	1.1633	42.388	41.788	42.951	1.0147	-0.034486	-0.0023928	NaN	31.441	77	23
AAPRPAPVAQPPAAAPPSAVGSSAAAPR	28	Unmodified	_AAPRPAPVAQPPAAAPPSAVGSSAAAPR_									0	0	0	0	0	0	1	Q9Y6H1;Q5T1J5	Q9Y6H1	Q9Y6H1	CHCHD2;CHCHD2P9	Coiled-coil-helix-coiled-coil-helix domain-containing protein 2;Putative coiled-coil-helix-coiled-coil-helix domain-containing protein CHCHD2P9, mitochondrial	MULTI-MATCH-MSMS	2_RA2_01_2723	2_RA2_01_2723		3	845.125978	2532.3561	19.256	0.016274	1.1738	0.00099202	20.43	0.017266	845.4616660217721	41.147	1.3126	42.408	41.842	43.155	1.2615	-0.014862	0.0045719	NaN	31.441	89	25
AAPRPAPVAQPPAAAPPSAVGSSAAAPR	28	Unmodified	_AAPRPAPVAQPPAAAPPSAVGSSAAAPR_									0	0	0	0	0	0	1	Q9Y6H1;Q5T1J5	Q9Y6H1	Q9Y6H1	CHCHD2;CHCHD2P9	Coiled-coil-helix-coiled-coil-helix domain-containing protein 2;Putative coiled-coil-helix-coiled-coil-helix domain-containing protein CHCHD2P9, mitochondrial	MULTI-MATCH-MSMS	2_RA2_01_2727	2_RA2_01_2727		3	845.125978	2532.3561	19.731	0.016675	-1.9843	-0.001677	17.746	0.014998	845.4596602784767	41.417	1.1472	42.409	41.816	42.963	0.99216	-0.013572	-0.0034352	NaN	31.441	87	22
AAPRPAPVAQPPAAAPPSAVGSSAAAPR	28	Unmodified	_AAPRPAPVAQPPAAAPPSAVGSSAAAPR_									0	0	0	0	0	0	1	Q9Y6H1;Q5T1J5	Q9Y6H1	Q9Y6H1	CHCHD2;CHCHD2P9	Coiled-coil-helix-coiled-coil-helix domain-containing protein 2;Putative coiled-coil-helix-coiled-coil-helix domain-containing protein CHCHD2P9, mitochondrial	MULTI-MATCH-MSMS	2_RA2_01_2731	2_RA2_01_2731		3	845.125978	2532.3561	19.409	0.016403	-1.0106	-0.00085409	18.399	0.015549	845.4604957782138	41.562	1.0622	42.436	41.798	42.86	0.87437	0.013226	-0.00096647	NaN	31.441	66	20
AAQALALLR	9	Acetyl (Protein N-term)	_(Acetyl (Protein N-term))AAQALALLR_									1	0	0	0	0	0	0	F2Z3J2;Q16401	F2Z3J2	F2Z3J2	PSMD5	26S proteasome non-ATPase regulatory subunit 5	MULTI-MSMS	1_RA1_01_2721	1_RA1_01_2721	484.8063659667969	2	484.798009	967.581465	17.238	0.0083571	-0.52331	-0.0002537	16.715	0.0081034	484.79796888326774	69.085	1.1094	69.085	68.62	69.73	0					51	23
AAQALALLR	9	Acetyl (Protein N-term)	_(Acetyl (Protein N-term))AAQALALLR_									1	0	0	0	0	0	0	F2Z3J2;Q16401	F2Z3J2	F2Z3J2	PSMD5	26S proteasome non-ATPase regulatory subunit 5	MULTI-MSMS	1_RA1_01_2725	1_RA1_01_2725	484.80560302734375	2	484.798009	967.581465	15.88	0.0076984	-1.582	-0.00076694	14.298	0.0069314	484.79739606154	67.107	1.1901	69.244	68.536	69.726	2.1369					49	23
AAQALALLR	9	Acetyl (Protein N-term)	_(Acetyl (Protein N-term))AAQALALLR_									1	0	0	0	0	0	0	F2Z3J2;Q16401	F2Z3J2	F2Z3J2	PSMD5	26S proteasome non-ATPase regulatory subunit 5	MULTI-MSMS	1_RA1_01_2729	1_RA1_01_2729	484.8049621582031	2	484.798009	967.581465	15.849	0.0076836	-1.6633	-0.00080634	14.186	0.0068773	484.79756453111514	67.018	1.1998	68.982	68.397	69.597	1.9638					57	24
AAQALALLR	9	Acetyl (Protein N-term)	_(Acetyl (Protein N-term))AAQALALLR_									1	0	0	0	0	0	0	F2Z3J2;Q16401	F2Z3J2	F2Z3J2	PSMD5	26S proteasome non-ATPase regulatory subunit 5	MULTI-MSMS	2_RA2_01_2731	2_RA2_01_2731	484.8071594238281	2	484.798009	967.581465	16.374	0.0079382	0.33945	0.00016457	16.714	0.0081028	484.79823516956947	67.031	1.2698	69.083	68.478	69.748	2.0516					65	26
AAQALALLR	9	Acetyl (Protein N-term)	_(Acetyl (Protein N-term))AAQALALLR_									1	0	0	0	0	0	0	F2Z3J2;Q16401	F2Z3J2	F2Z3J2	PSMD5	26S proteasome non-ATPase regulatory subunit 5	MULTI-MATCH	2_RA2_01_2727	2_RA2_01_2727		2	484.798009	967.581465	16.086	0.0077986	-3.0069	-0.0014577	13.079	0.0063408	484.79659594829377	67.039	1.2421	69.067	68.481	69.723	2.0275	-0.010704	-0.00065515	NaN	66.682	60	24
AAQGEPQVQFK	11	Acetyl (Protein N-term)	_(Acetyl (Protein N-term))AAQGEPQVQFK_									1	0	0	0	0	0	0	P62826;B5MDF5;A0A087X0W0	P62826	P62826	RAN	GTP-binding nuclear protein Ran	MSMS	1_RA1_01_2721	1_RA1_01_2721	622.8294677734375	2	622.817127	1243.6197	NaN	NaN	NaN	NaN	NaN	NaN	NaN	44.988	1	44.988	44.488	45.488	0
AAQGEPQVQFK	11	Acetyl (Protein N-term)	_(Acetyl (Protein N-term))AAQGEPQVQFK_									1	0	0	0	0	0	0	P62826;B5MDF5;A0A087X0W0	P62826	P62826	RAN	GTP-binding nuclear protein Ran	MSMS	1_RA1_01_2721	1_RA1_01_2721	622.8298950195312	2	622.817127	1243.6197	NaN	NaN	NaN	NaN	NaN	NaN	NaN	45.046	1	45.046	44.546	45.546	0
AAQGEPQVQFK	11	Acetyl (Protein N-term)	_(Acetyl (Protein N-term))AAQGEPQVQFK_									1	0	0	0	0	0	0	P62826;B5MDF5;A0A087X0W0	P62826	P62826	RAN	GTP-binding nuclear protein Ran	MSMS	1_RA1_01_2721	1_RA1_01_2721	622.829833984375	2	622.817127	1243.6197	NaN	NaN	NaN	NaN	NaN	NaN	NaN	45.088	1	45.088	44.588	45.588	0
AAQGEPQVQFK	11	Acetyl (Protein N-term)	_(Acetyl (Protein N-term))AAQGEPQVQFK_									1	0	0	0	0	0	0	P62826;B5MDF5;A0A087X0W0	P62826	P62826	RAN	GTP-binding nuclear protein Ran	MSMS	1_RA1_01_2721	1_RA1_01_2721	622.8299560546875	2	622.817127	1243.6197	NaN	NaN	NaN	NaN	NaN	NaN	NaN	45.156	1	45.156	44.656	45.656	0
AAQGEPQVQFK	11	Acetyl (Protein N-term)	_(Acetyl (Protein N-term))AAQGEPQVQFK_									1	0	0	0	0	0	0	P62826;B5MDF5;A0A087X0W0	P62826	P62826	RAN	GTP-binding nuclear protein Ran	MSMS	1_RA1_01_2721	1_RA1_01_2721	622.8297729492188	2	622.817127	1243.6197	NaN	NaN	NaN	NaN	NaN	NaN	NaN	45.208	1	45.208	44.708	45.708	0
AAQGEPQVQFK	11	Acetyl (Protein N-term)	_(Acetyl (Protein N-term))AAQGEPQVQFK_									1	0	0	0	0	0	0	P62826;B5MDF5;A0A087X0W0	P62826	P62826	RAN	GTP-binding nuclear protein Ran	MSMS	1_RA1_01_2721	1_RA1_01_2721	622.8292846679688	2	622.817127	1243.6197	NaN	NaN	NaN	NaN	NaN	NaN	NaN	45.274	1	45.274	44.774	45.774	0
AAQGEPQVQFK	11	Acetyl (Protein N-term)	_(Acetyl (Protein N-term))AAQGEPQVQFK_									1	0	0	0	0	0	0	P62826;B5MDF5;A0A087X0W0	P62826	P62826	RAN	GTP-binding nuclear protein Ran	MSMS	1_RA1_01_2721	1_RA1_01_2721	622.8292236328125	2	622.817127	1243.6197	NaN	NaN	NaN	NaN	NaN	NaN	NaN	45.353	1	45.353	44.853	45.853	0
AAQGEPQVQFK	11	Acetyl (Protein N-term)	_(Acetyl (Protein N-term))AAQGEPQVQFK_									1	0	0	0	0	0	0	P62826;B5MDF5;A0A087X0W0	P62826	P62826	RAN	GTP-binding nuclear protein Ran	MSMS	1_RA1_01_2721	1_RA1_01_2721	622.828369140625	2	622.817127	1243.6197	NaN	NaN	NaN	NaN	NaN	NaN	NaN	45.404	1	45.404	44.904	45.904	0
AAQGEPQVQFK	11	Acetyl (Protein N-term)	_(Acetyl (Protein N-term))AAQGEPQVQFK_									1	0	0	0	0	0	0	P62826;B5MDF5;A0A087X0W0	P62826	P62826	RAN	GTP-binding nuclear protein Ran	MSMS	1_RA1_01_2721	1_RA1_01_2721	622.8282470703125	2	622.817127	1243.6197	NaN	NaN	NaN	NaN	NaN	NaN	NaN	45.49	1	45.49	44.99	45.99	0
AAQGEPQVQFK	11	Acetyl (Protein N-term)	_(Acetyl (Protein N-term))AAQGEPQVQFK_									1	0	0	0	0	0	0	P62826;B5MDF5;A0A087X0W0	P62826	P62826	RAN	GTP-binding nuclear protein Ran	MULTI-MSMS	1_RA1_01_2725	1_RA1_01_2725	622.830322265625	2	622.817127	1243.6197	16.343	0.010178	4.1984	0.0026148	20.541	0.012793	622.8212990729086	43.992	2.1339	45.212	44.604	46.738	1.2193					138	42
AAQGEPQVQFK	11	Acetyl (Protein N-term)	_(Acetyl (Protein N-term))AAQGEPQVQFK_									1	0	0	0	0	0	0	P62826;B5MDF5;A0A087X0W0	P62826	P62826	RAN	GTP-binding nuclear protein Ran	MULTI-MSMS	1_RA1_01_2729	1_RA1_01_2729	622.829345703125	2	622.817127	1243.6197	15.635	0.009738	1.7775	0.001107	17.413	0.010845	622.8191714090539	44.087	1.6272	45.245	44.584	46.211	1.1581					110	31
AAQGEPQVQFK	11	Acetyl (Protein N-term)	_(Acetyl (Protein N-term))AAQGEPQVQFK_									1	0	0	0	0	0	0	P62826;B5MDF5;A0A087X0W0	P62826	P62826	RAN	GTP-binding nuclear protein Ran	MULTI-MSMS	2_RA2_01_2727	2_RA2_01_2727	622.8300170898438	2	622.817127	1243.6197	16.428	0.010231	0.54394	0.00033877	16.971	0.01057	623.3175239879871	44.126	2.2082	45.239	44.464	46.672	1.1125					118	46
AAQGEPQVQFK	11	Acetyl (Protein N-term)	_(Acetyl (Protein N-term))AAQGEPQVQFK_									1	0	0	0	0	0	0	P62826;B5MDF5;A0A087X0W0	P62826	P62826	RAN	GTP-binding nuclear protein Ran	MSMS	2_RA2_01_2731	2_RA2_01_2731	622.8272094726562	2	622.817127	1243.6197	NaN	NaN	NaN	NaN	NaN	NaN	NaN	44.121	1	45.135	44.635	45.635	1.014
AAQGEPQVQFK	11	Acetyl (Protein N-term)	_(Acetyl (Protein N-term))AAQGEPQVQFK_									1	0	0	0	0	0	0	P62826;B5MDF5;A0A087X0W0	P62826	P62826	RAN	GTP-binding nuclear protein Ran	MSMS	2_RA2_01_2731	2_RA2_01_2731	622.8267822265625	2	622.817127	1243.6197	NaN	NaN	NaN	NaN	NaN	NaN	NaN	44.175	1	45.189	44.689	45.689	1.014
AAQGEPQVQFK	11	Acetyl (Protein N-term)	_(Acetyl (Protein N-term))AAQGEPQVQFK_									1	0	0	0	0	0	0	P62826;B5MDF5;A0A087X0W0	P62826	P62826	RAN	GTP-binding nuclear protein Ran	MSMS	2_RA2_01_2731	2_RA2_01_2731	622.8275146484375	2	622.817127	1243.6197	NaN	NaN	NaN	NaN	NaN	NaN	NaN	44.284	1	45.298	44.798	45.798	1.014
AAQGEPQVQFK	11	Acetyl (Protein N-term)	_(Acetyl (Protein N-term))AAQGEPQVQFK_									1	0	0	0	0	0	0	P62826;B5MDF5;A0A087X0W0	P62826	P62826	RAN	GTP-binding nuclear protein Ran	MSMS	2_RA2_01_2731	2_RA2_01_2731	622.82666015625	2	622.817127	1243.6197	NaN	NaN	NaN	NaN	NaN	NaN	NaN	44.349	1	45.399	44.899	45.899	1.0499
AAQGEPQVQFK	11	Acetyl (Protein N-term)	_(Acetyl (Protein N-term))AAQGEPQVQFK_									1	0	0	0	0	0	0	P62826;B5MDF5;A0A087X0W0	P62826	P62826	RAN	GTP-binding nuclear protein Ran	MSMS	2_RA2_01_2731	2_RA2_01_2731	622.8265991210938	2	622.817127	1243.6197	NaN	NaN	NaN	NaN	NaN	NaN	NaN	44.405	1	45.489	44.989	45.989	1.0841
AAQGEPQVQFK	11	Acetyl (Protein N-term)	_(Acetyl (Protein N-term))AAQGEPQVQFK_									1	0	0	0	0	0	0	P62826;B5MDF5;A0A087X0W0	P62826	P62826	RAN	GTP-binding nuclear protein Ran	MSMS	2_RA2_01_2731	2_RA2_01_2731	622.8268432617188	2	622.817127	1243.6197	NaN	NaN	NaN	NaN	NaN	NaN	NaN	44.471	1	45.555	45.055	46.055	1.0841
AAQLAIR	7	Unmodified	_AAQLAIR_									0	0	0	0	0	0	0	D3YTB1;F8W727;P62910	D3YTB1	D3YTB1	RPL32	60S ribosomal protein L32	MULTI-MSMS	1_RA1_01_2721	1_RA1_01_2721	371.737060546875	2	371.732138	741.449723	7.1739	0.0026668	4.5623	0.0016959	11.736	0.0043627	371.73444535630296	29.459	0.92444	29.459	29.188	30.112	0					40	18
AAQLAIR	7	Unmodified	_AAQLAIR_									0	0	0	0	0	0	0	D3YTB1;F8W727;P62910	D3YTB1	D3YTB1	RPL32	60S ribosomal protein L32	MULTI-MSMS	1_RA1_01_2725	1_RA1_01_2725	371.73431396484375	2	371.732138	741.449723	4.0695	0.0015128	1.2018	0.00044677	5.2714	0.0019595	371.73320730267267	29.162	1.2888	29.66	29.362	30.65	0.49804					45	24
AAQLAIR	7	Unmodified	_AAQLAIR_									0	0	0	0	0	0	0	D3YTB1;F8W727;P62910	D3YTB1	D3YTB1	RPL32	60S ribosomal protein L32	MULTI-MSMS	1_RA1_01_2729	1_RA1_01_2729	371.73504638671875	2	371.732138	741.449723	5.3738	0.0019976	0.89655	0.00033327	6.2703	0.0023309	371.733035745572	29.259	1.1296	29.762	29.464	30.594	0.50268					43	22
AAQLAIR	7	Unmodified	_AAQLAIR_									0	0	0	0	0	0	0	D3YTB1;F8W727;P62910	D3YTB1	D3YTB1	RPL32	60S ribosomal protein L32	MULTI-MSMS	2_RA2_01_2727	2_RA2_01_2727	371.7354431152344	2	371.732138	741.449723	9.3161	0.0034631	-1.2322	-0.00045803	8.084	0.0030051	371.7320471587295	29.309	1.2537	29.788	29.431	30.685	0.47904					46	24
AAQLAIR	7	Unmodified	_AAQLAIR_									0	0	0	0	0	0	0	D3YTB1;F8W727;P62910	D3YTB1	D3YTB1	RPL32	60S ribosomal protein L32	MULTI-MSMS	2_RA2_01_2731	2_RA2_01_2731	371.73468017578125	2	371.732138	741.449723	4.67	0.001736	1.8412	0.00068444	6.5113	0.0024204	371.7331812994757	29.448	1.2433	29.746	29.388	30.632	0.29868					51	26
AAQLAIR	7	Unmodified	_AAQLAIR_									0	0	0	0	0	0	0	D3YTB1;F8W727;P62910	D3YTB1	D3YTB1	RPL32	60S ribosomal protein L32	MULTI-MATCH-MSMS	2_RA2_01_2723	2_RA2_01_2723		2	371.732138	741.449723	12.879	0.0047876	-0.93557	-0.00034778	11.944	0.0044398	371.73229915034574	29.153	1.3025	29.83	29.441	30.743	0.67675	0.12263	-0.0014697	NaN	54.525	51	26
AASAAAASAAAASAASGSPGPGEGSAGGEK	30	Acetyl (Protein N-term)	_(Acetyl (Protein N-term))AASAAAASAAAASAASGSPGPGEGSAGGEK_									1	0	0	0	0	0	0	Q13263	Q13263	Q13263	TRIM28	Transcription intermediary factor 1-beta	MULTI-MSMS	1_RA1_01_2721	1_RA1_01_2721	1215.5869140625	2	1215.0624	2428.11024	10.234	0.012435	4.8105	0.0058451	15.045	0.01828	1215.5703213887437	51.101	1.2038	51.101	50.669	51.873	0					48	24
AASAAAASAAAASAASGSPGPGEGSAGGEK	30	Acetyl (Protein N-term)	_(Acetyl (Protein N-term))AASAAAASAAAASAASGSPGPGEGSAGGEK_									1	0	0	0	0	0	0	Q13263	Q13263	Q13263	TRIM28	Transcription intermediary factor 1-beta	MULTI-MATCH	1_RA1_01_2725	1_RA1_01_2725		2	1215.0624	2428.11024	12.151	0.014765	4.6782	0.0056843	16.83	0.020449	1215.5715207754797	49.654	0.85921	51.143	50.673	51.532	1.489	0.033298	-0.001158	NaN	220.34	35	16
AASAAAASAAAASAASGSPGPGEGSAGGEK	30	Acetyl (Protein N-term)	_(Acetyl (Protein N-term))AASAAAASAAAASAASGSPGPGEGSAGGEK_									1	0	0	0	0	0	0	Q13263	Q13263	Q13263	TRIM28	Transcription intermediary factor 1-beta	MULTI-MATCH	1_RA1_01_2729	1_RA1_01_2729		2	1215.0624	2428.11024	6.3758	0.007747	5.3817	0.0065391	11.758	0.014286	1215.5705752499573	49.556	0.82893	51.051	50.625	51.454	1.4958	-0.058118	0.00055161	NaN	220.34	22	17
AASAAAASAAAASAASGSPGPGEGSAGGEK	30	Acetyl (Protein N-term)	_(Acetyl (Protein N-term))AASAAAASAAAASAASGSPGPGEGSAGGEK_									1	0	0	0	0	0	0	Q13263	Q13263	Q13263	TRIM28	Transcription intermediary factor 1-beta	MULTI-MATCH	2_RA2_01_2723	2_RA2_01_2723		2	1215.0624	2428.11024	8.16	0.0099149	6.4088	0.0077871	14.569	0.017702	1215.570825668928	49.494	0.68464	51.129	50.856	51.54	1.6344	0.019182	0.0030476	NaN	220.34	29	13
AASAAAASAAAASAASGSPGPGEGSAGGEK	30	Acetyl (Protein N-term)	_(Acetyl (Protein N-term))AASAAAASAAAASAASGSPGPGEGSAGGEK_									1	0	0	0	0	0	0	Q13263	Q13263	Q13263	TRIM28	Transcription intermediary factor 1-beta	MULTI-MATCH	2_RA2_01_2727	2_RA2_01_2727		2	1215.0624	2428.11024	6.9473	0.0084414	5.128	0.0062309	12.075	0.014672	1215.5684801798964	49.719	0.72178	51.124	50.731	51.453	1.4048	0.014055	-6.4921E-05	NaN	220.34	20	13
AASAAGAAGSAGGSSGAAGAAGGGAGAGTRPGDGGTASAGAAGPGAATK	49	Unmodified	_AASAAGAAGSAGGSSGAAGAAGGGAGAGTRPGDGGTASAGAAGPGAATK_									0	0	0	0	0	0	1	A0A8I5KX85;Q9UKY7	A0A8I5KX85	A0A8I5KX85	CDV3	Protein CDV3 homolog	MULTI-MSMS	1_RA1_01_2721	1_RA1_01_2721	918.45263671875	4	918.18536	3668.71233	16.973	0.015584	2.5814	0.0023702	19.554	0.017954	918.4374600659858	33.607	1.117	33.607	33.138	34.255	0					122	24
AASAAGAAGSAGGSSGAAGAAGGGAGAGTRPGDGGTASAGAAGPGAATK	49	Unmodified	_AASAAGAAGSAGGSSGAAGAAGGGAGAGTRPGDGGTASAGAAGPGAATK_									0	0	0	0	0	0	1	A0A8I5KX85;Q9UKY7	A0A8I5KX85	A0A8I5KX85	CDV3	Protein CDV3 homolog	MULTI-MSMS	1_RA1_01_2725	1_RA1_01_2725	918.70361328125	4	918.18536	3668.71233	16.211	0.014885	1.3946	0.0012805	17.605	0.016165	918.437306518048	32.881	1.3857	33.555	32.984	34.37	0.67368					139	30
AASAAGAAGSAGGSSGAAGAAGGGAGAGTRPGDGGTASAGAAGPGAATK	49	Unmodified	_AASAAGAAGSAGGSSGAAGAAGGGAGAGTRPGDGGTASAGAAGPGAATK_									0	0	0	0	0	0	1	A0A8I5KX85;Q9UKY7	A0A8I5KX85	A0A8I5KX85	CDV3	Protein CDV3 homolog	MULTI-MSMS	1_RA1_01_2729	1_RA1_01_2729	918.7033081054688	4	918.18536	3668.71233	16.452	0.015106	1.4342	0.0013169	17.886	0.016423	918.4372997865705	33.057	1.1707	33.64	33.07	34.241	0.58325					112	22
AASAAGAAGSAGGSSGAAGAAGGGAGAGTRPGDGGTASAGAAGPGAATK	49	Unmodified	_AASAAGAAGSAGGSSGAAGAAGGGAGAGTRPGDGGTASAGAAGPGAATK_									0	0	0	0	0	0	1	A0A8I5KX85;Q9UKY7	A0A8I5KX85	A0A8I5KX85	CDV3	Protein CDV3 homolog	MULTI-MSMS	2_RA2_01_2727	2_RA2_01_2727	918.4556884765625	4	918.18536	3668.71233	18.245	0.016752	1.2151	0.0011157	19.46	0.017868	918.4372097642467	32.942	1.1278	33.534	33.091	34.219	0.59213					99	23
AASAAGAAGSAGGSSGAAGAAGGGAGAGTRPGDGGTASAGAAGPGAATK	49	Unmodified	_AASAAGAAGSAGGSSGAAGAAGGGAGAGTRPGDGGTASAGAAGPGAATK_									0	0	0	0	0	0	1	A0A8I5KX85;Q9UKY7	A0A8I5KX85	A0A8I5KX85	CDV3	Protein CDV3 homolog	MULTI-MSMS	2_RA2_01_2731	2_RA2_01_2731	918.4507446289062	4	918.18536	3668.71233	15.807	0.014513	1.323	0.0012148	17.13	0.015728	918.4366194384324	33.13	1.3	33.561	32.973	34.273	0.43102					96	24
AASAAGAAGSAGGSSGAAGAAGGGAGAGTRPGDGGTASAGAAGPGAATK	49	Unmodified	_AASAAGAAGSAGGSSGAAGAAGGGAGAGTRPGDGGTASAGAAGPGAATK_									0	0	0	0	0	0	1	A0A8I5KX85;Q9UKY7	A0A8I5KX85	A0A8I5KX85	CDV3	Protein CDV3 homolog	MULTI-MATCH-MSMS	2_RA2_01_2723	2_RA2_01_2723		4	918.18536	3668.71233	16.802	0.015427	-0.039107	-3.5908E-05	16.763	0.015391	918.4361061147055	32.827	1.2035	33.611	33.102	34.305	0.78383	0.026517	-0.0053051	NaN	59.466	129	28
AASAFFTYVSLSQEGR	16	Unmodified	_AASAFFTYVSLSQEGR_									0	0	0	0	0	0	0	O00154	O00154	O00154	ACOT7	Cytosolic acyl coenzyme A thioester hydrolase	MULTI-MSMS	1_RA1_01_2721	1_RA1_01_2721	867.9476928710938	2	867.428301	1732.84205	17.632	0.015294	0.65059	0.00056434	18.282	0.015859	867.4288169278768	60.159	1.1405	60.159	59.462	60.603	0					52	21
AASAFFTYVSLSQEGR	16	Unmodified	_AASAFFTYVSLSQEGR_									0	0	0	0	0	0	0	O00154	O00154	O00154	ACOT7	Cytosolic acyl coenzyme A thioester hydrolase	MULTI-MSMS	2_RA2_01_2723	2_RA2_01_2723	867.9447021484375	2	867.428301	1732.84205	20.161	0.017488	-1.1015	-0.00095551	19.06	0.016533	867.4278178508376	58.017	1.3701	59.979	59.24	60.61	1.9617					42	28
AASAFFTYVSLSQEGR	16	Unmodified	_AASAFFTYVSLSQEGR_									0	0	0	0	0	0	0	O00154	O00154	O00154	ACOT7	Cytosolic acyl coenzyme A thioester hydrolase	MULTI-MSMS	2_RA2_01_2727	2_RA2_01_2727	867.4451904296875	2	867.428301	1732.84205	18.129	0.015725	-1.666	-0.0014451	16.463	0.01428	867.4277597622062	58.14	0.9264	59.968	59.509	60.436	1.8277					48	19
AASAFFTYVSLSQEGR	16	Unmodified	_AASAFFTYVSLSQEGR_									0	0	0	0	0	0	0	O00154	O00154	O00154	ACOT7	Cytosolic acyl coenzyme A thioester hydrolase	MULTI-MSMS	2_RA2_01_2731	2_RA2_01_2731	867.9445190429688	2	867.428301	1732.84205	15.644	0.01357	-1.1457	-0.00099377	14.498	0.012576	867.4281791755419	58.301	1.2254	60.095	59.525	60.75	1.7935					51	24
AASAFFTYVSLSQEGR	16	Unmodified	_AASAFFTYVSLSQEGR_									0	0	0	0	0	0	0	O00154	O00154	O00154	ACOT7	Cytosolic acyl coenzyme A thioester hydrolase	MULTI-MATCH-MSMS	1_RA1_01_2729	1_RA1_01_2729		2	867.428301	1732.84205	19.468	0.016887	-2.5291	-0.0021938	16.938	0.014693	867.4261666037295	58.137	1.2461	59.953	59.158	60.404	1.8152	-0.078031	-0.0024688	NaN	60.157	61	26
AASDIAMTELPPTHPIR	17	Unmodified	_AASDIAMTELPPTHPIR_									0	0	0	0	0	0	0	P62258;K7EM20	P62258	P62258	YWHAE	14-3-3 protein epsilon	MULTI-MSMS	1_RA1_01_2721	1_RA1_01_2721	607.3275756835938	3	607.317216	1818.92982	16.704	0.010145	3.9256	0.0023841	20.629	0.012529	607.3197975217561	47.493	2.2892	47.493	46.261	48.55	0					107	47
AASDIAMTELPPTHPIR	17	Unmodified	_AASDIAMTELPPTHPIR_									0	0	0	0	0	0	0	P62258;K7EM20	P62258	P62258	YWHAE	14-3-3 protein epsilon	MULTI-MSMS	1_RA1_01_2725	1_RA1_01_2725	607.3290405273438	3	607.317216	1818.92982	12.696	0.0077107	7.6412	0.0046407	20.338	0.012351	607.3218444741816	46.11	2.1795	47.443	46.163	48.343	1.3334					149	42
AASDIAMTELPPTHPIR	17	Unmodified	_AASDIAMTELPPTHPIR_									0	0	0	0	0	0	0	P62258;K7EM20	P62258	P62258	YWHAE	14-3-3 protein epsilon	MULTI-MSMS	1_RA1_01_2729	1_RA1_01_2729	607.3279418945312	3	607.317216	1818.92982	16.234	0.009859	4.16	0.0025264	20.394	0.012385	607.3203233636497	46.127	2.7584	47.428	45.714	48.473	1.301					175	55
AASDIAMTELPPTHPIR	17	Unmodified	_AASDIAMTELPPTHPIR_									0	0	0	0	0	0	0	P62258;K7EM20	P62258	P62258	YWHAE	14-3-3 protein epsilon	MULTI-MSMS	2_RA2_01_2723	2_RA2_01_2723	607.3309936523438	3	607.317216	1818.92982	14.83	0.0090067	9.0793	0.005514	23.91	0.014521	607.323165788224	46.032	1.9656	47.514	46.405	48.37	1.4816					136	40
AASDIAMTELPPTHPIR	17	Unmodified	_AASDIAMTELPPTHPIR_									0	0	0	0	0	0	0	P62258;K7EM20	P62258	P62258	YWHAE	14-3-3 protein epsilon	MULTI-MSMS	2_RA2_01_2727	2_RA2_01_2727	607.3263549804688	3	607.317216	1818.92982	15.948	0.0096854	6.8071	0.0041341	22.755	0.01382	607.3219977201418	46.306	2.0222	47.533	46.392	48.414	1.2268					133	40
AASDIAMTELPPTHPIR	17	Unmodified	_AASDIAMTELPPTHPIR_									0	0	0	0	0	0	0	P62258;K7EM20	P62258	P62258	YWHAE	14-3-3 protein epsilon	MULTI-MSMS	2_RA2_01_2731	2_RA2_01_2731	607.3290405273438	3	607.317216	1818.92982	16.696	0.01014	6.1548	0.0037379	22.851	0.013878	607.3210891797343	46.329	1.6792	47.481	46.712	48.391	1.1523					122	34
AASLLLEILGLLCK	14	Unmodified	_AASLLLEILGLLCK_									0	0	0	0	0	0	0	E7EX73;E9PGM1;E7EUU4;A0A7I2Y1C3;Q04637;H7C0V6	E7EX73	E7EX73	EIF4G1	Eukaryotic translation initiation factor 4 gamma 1	MULTI-MSMS	1_RA1_01_2725	1_RA1_01_2725	757.46923828125	2	757.454745	1512.89494	17.731	0.01343	0.59556	0.00045111	18.327	0.013882	757.4554363599632	89.268	1.614	91.45	90.721	92.335	2.1818					87	33
AASLLLEILGLLCK	14	Unmodified	_AASLLLEILGLLCK_									0	0	0	0	0	0	0	E7EX73;E9PGM1;E7EUU4;A0A7I2Y1C3;Q04637;H7C0V6	E7EX73	E7EX73	EIF4G1	Eukaryotic translation initiation factor 4 gamma 1	MULTI-MSMS	1_RA1_01_2729	1_RA1_01_2729	757.4710693359375	2	757.454745	1512.89494	17.524	0.013274	2.3152	0.0017536	19.839	0.015027	757.4567672622981	89.144	1.3927	90.917	90.184	91.577	1.773					63	31
AASLLLEILGLLCK	14	Unmodified	_AASLLLEILGLLCK_									0	0	0	0	0	0	0	E7EX73;E9PGM1;E7EUU4;A0A7I2Y1C3;Q04637;H7C0V6	E7EX73	E7EX73	EIF4G1	Eukaryotic translation initiation factor 4 gamma 1	MULTI-MATCH-MSMS	1_RA1_01_2721	1_RA1_01_2721		2	757.454745	1512.89494	18.101	0.01371	0.85756	0.00064957	18.958	0.01436	757.9572916841879	91.617	1.3392	91.617	90.952	92.291	0	0.33251	-0.00079984	NaN	69.349	49	27
AASLLLEILGLLCK	14	Unmodified	_AASLLLEILGLLCK_									0	0	0	0	0	0	0	E7EX73;E9PGM1;E7EUU4;A0A7I2Y1C3;Q04637;H7C0V6	E7EX73	E7EX73	EIF4G1	Eukaryotic translation initiation factor 4 gamma 1	MULTI-MATCH-MSMS	2_RA2_01_2727	2_RA2_01_2727		2	757.454745	1512.89494	15.597	0.011814	1.0741	0.00081355	16.671	0.012627	757.4561012847665	89.2	1.3876	91.128	90.518	91.906	1.9276	-0.15715	-0.00047187	NaN	69.349	75	30
AASLLLEILGLLCK	14	Unmodified	_AASLLLEILGLLCK_									0	0	0	0	0	0	0	E7EX73;E9PGM1;E7EUU4;A0A7I2Y1C3;Q04637;H7C0V6	E7EX73	E7EX73	EIF4G1	Eukaryotic translation initiation factor 4 gamma 1	MULTI-MATCH	2_RA2_01_2731	2_RA2_01_2731		2	757.454745	1512.89494	12.076	0.0091467	7.7806	0.0058935	19.856	0.01504	757.9614852235852	89.229	0.4696	91.311	90.98	91.45	2.082	0.026562	0.0096879	NaN	69.349	14	8
AATAAADFTAK	11	Unmodified	_AATAAADFTAK_									0	0	0	0	0	0	0	Q9Y3F4	Q9Y3F4	Q9Y3F4	STRAP	Serine-threonine kinase receptor-associated protein	MULTI-MSMS	2_RA2_01_2727	2_RA2_01_2727	519.780517578125	2	519.266739	1036.51892	15.046	0.0078131	9.4603	0.0049124	24.507	0.012726	519.7753445934186	30.085	1.074	30.564	30.023	31.097	0.47904					74	21
AATAAADFTAK	11	Unmodified	_AATAAADFTAK_									0	0	0	0	0	0	0	Q9Y3F4	Q9Y3F4	Q9Y3F4	STRAP	Serine-threonine kinase receptor-associated protein	MULTI-MATCH-MSMS	2_RA2_01_2723	2_RA2_01_2723		2	519.266739	1036.51892	15.671	0.0081376	14.306	0.0074284	29.977	0.015566	519.7780892550006	29.91	0.97374	30.587	30.186	31.16	0.67675	-0.00013999	0.003161	NaN	34.721	63	18
AATAAADFTAK	11	Unmodified	_AATAAADFTAK_									0	0	0	0	0	0	0	Q9Y3F4	Q9Y3F4	Q9Y3F4	STRAP	Serine-threonine kinase receptor-associated protein	MULTI-MATCH-MSMS	2_RA2_01_2731	2_RA2_01_2731		2	519.266739	1036.51892	15.136	0.0078598	10.29	0.0053435	25.427	0.013203	519.7758977778201	30.275	0.94628	30.61	30.176	31.123	0.33441	0.022791	-0.0010089	NaN	34.721	81	21
AATTGSGVKVPR	12	Acetyl (Protein N-term)	_(Acetyl (Protein N-term))AATTGSGVKVPR_									1	0	0	0	0	0	1	Q13404	Q13404	Q13404	UBE2V1	Ubiquitin-conjugating enzyme E2 variant 1	MULTI-MSMS	1_RA1_01_2721	1_RA1_01_2721	593.8463745117188	2	593.332944	1184.65134	18.288	0.010851	0.28382	0.0001684	18.572	0.011019	593.3323360370888	33.844	0.73014	33.844	33.525	34.255	0					47	16
AATTGSGVKVPR	12	Acetyl (Protein N-term)	_(Acetyl (Protein N-term))AATTGSGVKVPR_									1	0	0	0	0	0	1	Q13404	Q13404	Q13404	UBE2V1	Ubiquitin-conjugating enzyme E2 variant 1	MULTI-MSMS	1_RA1_01_2725	1_RA1_01_2725	593.84423828125	2	593.332944	1184.65134	16.953	0.010059	-2.284	-0.0013552	14.669	0.0087037	593.3308517480325	33.213	0.77558	33.887	33.538	34.314	0.67368					44	16
AATTGSGVKVPR	12	Acetyl (Protein N-term)	_(Acetyl (Protein N-term))AATTGSGVKVPR_									1	0	0	0	0	0	1	Q13404	Q13404	Q13404	UBE2V1	Ubiquitin-conjugating enzyme E2 variant 1	MULTI-MSMS	1_RA1_01_2729	1_RA1_01_2729	593.3414916992188	2	593.332944	1184.65134	18.403	0.010919	-3.4643	-0.0020555	14.939	0.0088637	593.3302092117272	33.358	0.84287	33.941	33.584	34.427	0.58325					40	16
AATTGSGVKVPR	12	Acetyl (Protein N-term)	_(Acetyl (Protein N-term))AATTGSGVKVPR_									1	0	0	0	0	0	1	Q13404	Q13404	Q13404	UBE2V1	Ubiquitin-conjugating enzyme E2 variant 1	MULTI-MATCH-MSMS	2_RA2_01_2723	2_RA2_01_2723		2	593.332944	1184.65134	18.794	0.011151	-7.0723	-0.0041962	11.721	0.0069546	593.3288642845779	33.161	0.77418	33.945	33.615	34.389	0.78383	0.048052	-0.00504	NaN	74.841	33	16
AATTGSGVKVPR	12	Acetyl (Protein N-term)	_(Acetyl (Protein N-term))AATTGSGVKVPR_									1	0	0	0	0	0	1	Q13404	Q13404	Q13404	UBE2V1	Ubiquitin-conjugating enzyme E2 variant 1	MULTI-MATCH-MSMS	2_RA2_01_2727	2_RA2_01_2727		2	593.332944	1184.65134	18.58	0.011024	-3.0918	-0.0018345	15.488	0.0091894	593.3309801698234	33.272	0.74477	33.864	33.583	34.328	0.59213	-0.033076	-0.00031653	NaN	74.841	30	16
AATTGSGVKVPR	12	Acetyl (Protein N-term)	_(Acetyl (Protein N-term))AATTGSGVKVPR_									1	0	0	0	0	0	1	Q13404	Q13404	Q13404	UBE2V1	Ubiquitin-conjugating enzyme E2 variant 1	MULTI-MATCH-MSMS	2_RA2_01_2731	2_RA2_01_2731		2	593.332944	1184.65134	16.671	0.0098914	-5.1143	-0.0030345	11.557	0.006857	593.3298881685382	33.469	0.77982	33.9	33.493	34.273	0.43102	0.0029226	-0.0027165	NaN	74.841	29	14
AAVATFLQSVQVPEFTPK	18	Unmodified	_AAVATFLQSVQVPEFTPK_									0	0	0	0	0	0	0	P22314;Q5JRR6	P22314	P22314	UBA1	Ubiquitin-like modifier-activating enzyme 1	MULTI-MSMS	1_RA1_01_2729	1_RA1_01_2729	645.3602294921875	3	645.019164	1932.03566	15.485	0.009988	-5.2831	-0.0034077	10.202	0.0065803	645.3482656901862	66.432	0.99854	68.383	68.073	69.071	1.9512					63	21
AAVATFLQSVQVPEFTPK	18	Unmodified	_AAVATFLQSVQVPEFTPK_									0	0	0	0	0	0	0	P22314;Q5JRR6	P22314	P22314	UBA1	Ubiquitin-like modifier-activating enzyme 1	MULTI-MSMS	2_RA2_01_2723	2_RA2_01_2723	967.039794921875	2	967.025108	1932.03566	16.857	0.016301	-1.649	-0.0015947	15.208	0.014706	967.0241690784004	66.352	0.98328	68.443	67.9	68.883	2.091					38	17
AAVATFLQSVQVPEFTPK	18	Unmodified	_AAVATFLQSVQVPEFTPK_									0	0	0	0	0	0	0	P22314;Q5JRR6	P22314	P22314	UBA1	Ubiquitin-like modifier-activating enzyme 1	MULTI-MSMS	2_RA2_01_2723	2_RA2_01_2723	645.3602905273438	3	645.019164	1932.03566	15.429	0.0099518	-3.644	-0.0023504	11.785	0.0076014	645.3496920628138	66.29	0.99867	68.381	68.051	69.05	2.091					47	17
AAVATFLQSVQVPEFTPK	18	Unmodified	_AAVATFLQSVQVPEFTPK_									0	0	0	0	0	0	0	P22314;Q5JRR6	P22314	P22314	UBA1	Ubiquitin-like modifier-activating enzyme 1	MULTI-MATCH	1_RA1_01_2721	1_RA1_01_2721		2	967.025108	1932.03566	16.552	0.016006	-0.49005	-0.00047389	16.062	0.015532	967.0258512025159	68.64	0.98104	68.64	68.252	69.233	0	0.13242	0.00083505	NaN	59.306	49	20
AAVATFLQSVQVPEFTPK	18	Unmodified	_AAVATFLQSVQVPEFTPK_									0	0	0	0	0	0	0	P22314;Q5JRR6	P22314	P22314	UBA1	Ubiquitin-like modifier-activating enzyme 1	MULTI-MATCH	1_RA1_01_2725	1_RA1_01_2725		2	967.025108	1932.03566	15.631	0.015116	-1.3689	-0.0013238	14.262	0.013792	967.024804121344	66.46	1.2038	68.568	68.299	69.502	2.1086	0.060873	-0.00086477	NaN	59.306	55	23
AAVATFLQSVQVPEFTPK	18	Unmodified	_AAVATFLQSVQVPEFTPK_									0	0	0	0	0	0	0	P22314;Q5JRR6	P22314	P22314	UBA1	Ubiquitin-like modifier-activating enzyme 1	MULTI-MATCH-MSMS	1_RA1_01_2725	1_RA1_01_2725		3	645.019164	1932.03566	16.57	0.010688	-4.2658	-0.0027515	12.304	0.0079364	645.3499607620729	66.48	1.0921	68.589	68.243	69.336	2.1086	0.12936	-0.00070626	NaN	22.435	63	21
AAVATFLQSVQVPEFTPK	18	Unmodified	_AAVATFLQSVQVPEFTPK_									0	0	0	0	0	0	0	P22314;Q5JRR6	P22314	P22314	UBA1	Ubiquitin-like modifier-activating enzyme 1	MULTI-MATCH	1_RA1_01_2729	1_RA1_01_2729		2	967.025108	1932.03566	13.629	0.01318	-0.56852	-0.00054977	13.061	0.01263	967.0242156965104	66.42	0.89792	68.371	68.017	68.915	1.9512	-0.13633	0.00068329	NaN	59.306	44	19
AAVATFLQSVQVPEFTPK	18	Unmodified	_AAVATFLQSVQVPEFTPK_									0	0	0	0	0	0	0	P22314;Q5JRR6	P22314	P22314	UBA1	Ubiquitin-like modifier-activating enzyme 1	MULTI-MATCH	2_RA2_01_2727	2_RA2_01_2727		2	967.025108	1932.03566	15.35	0.014843	-0.43285	-0.00041858	14.917	0.014425	967.5247695702817	66.5	0.78362	68.512	68.175	68.958	2.0112	0.0041133	0.00094567	NaN	59.306	32	15
AAVATFLQSVQVPEFTPK	18	Unmodified	_AAVATFLQSVQVPEFTPK_									0	0	0	0	0	0	0	P22314;Q5JRR6	P22314	P22314	UBA1	Ubiquitin-like modifier-activating enzyme 1	MULTI-MATCH	2_RA2_01_2727	2_RA2_01_2727		3	645.019164	1932.03566	15.267	0.0098476	-2.8867	-0.001862	12.38	0.0079856	645.3497947431657	66.392	0.89451	68.403	68.119	69.014	2.0112	-0.056315	0.0019624	NaN	22.435	46	17
AAVATFLQSVQVPEFTPK	18	Unmodified	_AAVATFLQSVQVPEFTPK_									0	0	0	0	0	0	0	P22314;Q5JRR6	P22314	P22314	UBA1	Ubiquitin-like modifier-activating enzyme 1	MULTI-MATCH	2_RA2_01_2731	2_RA2_01_2731		2	967.025108	1932.03566	15.447	0.014937	-2.0208	-0.0019541	13.426	0.012983	967.5254605188959	66.482	0.5866	68.511	68.29	68.877	2.0291	0.0036784	-0.0021254	NaN	59.306	23	12
AAVATFLQSVQVPEFTPK	18	Unmodified	_AAVATFLQSVQVPEFTPK_									0	0	0	0	0	0	0	P22314;Q5JRR6	P22314	P22314	UBA1	Ubiquitin-like modifier-activating enzyme 1	MULTI-MATCH	2_RA2_01_2731	2_RA2_01_2731		3	645.019164	1932.03566	17.711	0.011424	-3.5991	-0.0023215	14.112	0.0091022	645.0178147765896	66.512	1.1291	68.541	68.18	69.309	2.0291	0.081475	0.00058387	NaN	22.435	59	23
AAVAWEAGKPLSIEEIEVAPPK	22	Unmodified	_AAVAWEAGKPLSIEEIEVAPPK_									0	0	0	0	0	0	1	H0YAG8;P11766;D6RAY0;D6R9G2;D6RFE4	H0YAG8	H0YAG8	ADH5	Alcohol dehydrogenase class-3	MULTI-MSMS	1_RA1_01_2725	1_RA1_01_2725	769.4351196289062	3	769.086126	2304.23655	19.126	0.014709	1.0496	0.0008072	20.175	0.015517	769.42047349326	57.666	1.3587	59.515	58.947	60.305	1.8493					89	27
AAVAWEAGKPLSIEEIEVAPPK	22	Unmodified	_AAVAWEAGKPLSIEEIEVAPPK_									0	0	0	0	0	0	1	H0YAG8;P11766;D6RAY0;D6R9G2;D6RFE4	H0YAG8	H0YAG8	ADH5	Alcohol dehydrogenase class-3	MULTI-MSMS	2_RA2_01_2723	2_RA2_01_2723	769.4362182617188	3	769.086126	2304.23655	19.247	0.014803	0.43888	0.00033753	19.686	0.01514	769.4194717190122	57.422	1.1927	59.383	58.784	59.977	1.9617					75	23
AAVAWEAGKPLSIEEIEVAPPK	22	Unmodified	_AAVAWEAGKPLSIEEIEVAPPK_									0	0	0	0	0	0	1	H0YAG8;P11766;D6RAY0;D6R9G2;D6RFE4	H0YAG8	H0YAG8	ADH5	Alcohol dehydrogenase class-3	MULTI-MSMS	2_RA2_01_2731	2_RA2_01_2731	769.1004638671875	3	769.086126	2304.23655	18.362	0.014122	-0.35369	-0.00027202	18.009	0.01385	769.4190796104983	57.708	1.2166	59.502	58.889	60.106	1.7935					72	23
AAVAWEAGKPLSIEEIEVAPPK	22	Unmodified	_AAVAWEAGKPLSIEEIEVAPPK_									0	0	0	0	0	0	1	H0YAG8;P11766;D6RAY0;D6R9G2;D6RFE4	H0YAG8	H0YAG8	ADH5	Alcohol dehydrogenase class-3	MULTI-MATCH-MSMS	1_RA1_01_2721	1_RA1_01_2721		3	769.086126	2304.23655	18.162	0.013968	1.5054	0.0011578	19.667	0.015126	769.4203147830929	59.569	1.2083	59.569	59.02	60.228	0	0.095737	0.0024411	NaN	38.583	75	23
AAVAWEAGKPLSIEEIEVAPPK	22	Unmodified	_AAVAWEAGKPLSIEEIEVAPPK_									0	0	0	0	0	0	1	H0YAG8;P11766;D6RAY0;D6R9G2;D6RFE4	H0YAG8	H0YAG8	ADH5	Alcohol dehydrogenase class-3	MULTI-MATCH-MSMS	1_RA1_01_2729	1_RA1_01_2729		3	769.086126	2304.23655	19.743	0.015184	-1.4276	-0.001098	18.315	0.014086	769.4182463442863	57.584	1.1217	59.4	58.892	60.013	1.8152	-0.073246	-0.0043262	NaN	38.583	86	23
AAVAWEAGKPLSIEEIEVAPPK	22	Unmodified	_AAVAWEAGKPLSIEEIEVAPPK_									0	0	0	0	0	0	1	H0YAG8;P11766;D6RAY0;D6R9G2;D6RFE4	H0YAG8	H0YAG8	ADH5	Alcohol dehydrogenase class-3	MULTI-MATCH-MSMS	2_RA2_01_2727	2_RA2_01_2727		3	769.086126	2304.23655	17.323	0.013323	1.1455	0.00088099	18.469	0.014204	769.4195339689433	57.641	1.3224	59.469	58.951	60.273	1.8277	-0.0037619	0.0016107	NaN	38.583	75	26
AAVEEGIVLGGGCALLR	17	Unmodified	_AAVEEGIVLGGGCALLR_									0	0	0	0	0	0	0	P10809;A0A7I2V599;A0A7I2V2X6;A0A7I2YQK6	P10809	P10809	HSPD1	60 kDa heat shock protein, mitochondrial	MULTI-MSMS	1_RA1_01_2721	1_RA1_01_2721	842.9729614257812	2	842.956172	1683.89779	19.409	0.016361	-0.50093	-0.00042226	18.908	0.015938	842.956158967462	59.174	1.4714	59.174	58.561	60.032	0					79	28
AAVEEGIVLGGGCALLR	17	Unmodified	_AAVEEGIVLGGGCALLR_									0	0	0	0	0	0	0	P10809;A0A7I2V599;A0A7I2V2X6;A0A7I2YQK6	P10809	P10809	HSPD1	60 kDa heat shock protein, mitochondrial	MULTI-MSMS	1_RA1_01_2721	1_RA1_01_2721	562.3175048828125	3	562.30654	1683.89779	17.705	0.0099557	2.0486	0.001152	19.754	0.011108	562.3082448893936	59.118	2.1114	59.118	58.172	60.284	0					169	40
AAVEEGIVLGGGCALLR	17	Unmodified	_AAVEEGIVLGGGCALLR_									0	0	0	0	0	0	0	P10809;A0A7I2V599;A0A7I2V2X6;A0A7I2YQK6	P10809	P10809	HSPD1	60 kDa heat shock protein, mitochondrial	MULTI-MSMS	1_RA1_01_2725	1_RA1_01_2725	562.318603515625	3	562.30654	1683.89779	17.308	0.0097323	3.3148	0.001864	20.623	0.011596	562.3089202897529	57.275	2.0234	59.078	58.126	60.149	1.8029					164	41
AAVEEGIVLGGGCALLR	17	Unmodified	_AAVEEGIVLGGGCALLR_									0	0	0	0	0	0	0	P10809;A0A7I2V599;A0A7I2V2X6;A0A7I2YQK6	P10809	P10809	HSPD1	60 kDa heat shock protein, mitochondrial	MULTI-MSMS	1_RA1_01_2725	1_RA1_01_2725	842.9744262695312	2	842.956172	1683.89779	19.581	0.016506	0.63321	0.00053377	20.214	0.01704	842.9570939735605	57.271	1.485	59.074	58.444	59.929	1.8029					87	31
AAVEEGIVLGGGCALLR	17	Unmodified	_AAVEEGIVLGGGCALLR_									0	0	0	0	0	0	0	P10809;A0A7I2V599;A0A7I2V2X6;A0A7I2YQK6	P10809	P10809	HSPD1	60 kDa heat shock protein, mitochondrial	MULTI-MSMS	1_RA1_01_2729	1_RA1_01_2729	842.9714965820312	2	842.956172	1683.89779	19.373	0.016331	-1.4522	-0.0012242	17.921	0.015107	842.9552682993764	57.229	1.6877	59.012	58.349	60.037	1.7827					83	34
AAVEEGIVLGGGCALLR	17	Unmodified	_AAVEEGIVLGGGCALLR_									0	0	0	0	0	0	0	P10809;A0A7I2V599;A0A7I2V2X6;A0A7I2YQK6	P10809	P10809	HSPD1	60 kDa heat shock protein, mitochondrial	MULTI-MSMS	1_RA1_01_2729	1_RA1_01_2729	562.3173217773438	3	562.30654	1683.89779	16.852	0.0094762	1.5159	0.00085239	18.368	0.010329	562.3080517847648	57.233	2.3071	59.016	58.119	60.427	1.7827					185	47
AAVEEGIVLGGGCALLR	17	Unmodified	_AAVEEGIVLGGGCALLR_									0	0	0	0	0	0	0	P10809;A0A7I2V599;A0A7I2V2X6;A0A7I2YQK6	P10809	P10809	HSPD1	60 kDa heat shock protein, mitochondrial	MULTI-MSMS	2_RA2_01_2723	2_RA2_01_2723	562.3175659179688	3	562.30654	1683.89779	16.144	0.0090776	2.5664	0.0014431	18.71	0.010521	562.308421615757	57.052	2.2681	58.983	58.052	60.32	1.931					145	44
AAVEEGIVLGGGCALLR	17	Unmodified	_AAVEEGIVLGGGCALLR_									0	0	0	0	0	0	0	P10809;A0A7I2V599;A0A7I2V2X6;A0A7I2YQK6	P10809	P10809	HSPD1	60 kDa heat shock protein, mitochondrial	MULTI-MSMS	2_RA2_01_2723	2_RA2_01_2723	842.970703125	2	842.956172	1683.89779	18.805	0.015852	-0.46798	-0.00039449	18.337	0.015457	842.9557449363273	57.073	1.3178	59.004	58.428	59.745	1.931					66	25
AAVEEGIVLGGGCALLR	17	Unmodified	_AAVEEGIVLGGGCALLR_									0	0	0	0	0	0	0	P10809;A0A7I2V599;A0A7I2V2X6;A0A7I2YQK6	P10809	P10809	HSPD1	60 kDa heat shock protein, mitochondrial	MULTI-MSMS	2_RA2_01_2727	2_RA2_01_2727	562.3161010742188	3	562.30654	1683.89779	15.352	0.0086323	1.4235	0.00080044	16.775	0.0094328	562.3077851594766	57.255	2.0208	59.04	58.21	60.231	1.7856					151	39
AAVEEGIVLGGGCALLR	17	Unmodified	_AAVEEGIVLGGGCALLR_									0	0	0	0	0	0	0	P10809;A0A7I2V599;A0A7I2V2X6;A0A7I2YQK6	P10809	P10809	HSPD1	60 kDa heat shock protein, mitochondrial	MULTI-MSMS	2_RA2_01_2727	2_RA2_01_2727	842.9716186523438	2	842.956172	1683.89779	17.967	0.015146	-1.0296	-0.00086794	16.938	0.014278	842.9554956771885	57.285	1.8042	59.071	58.21	60.014	1.7856					85	35
AAVEEGIVLGGGCALLR	17	Unmodified	_AAVEEGIVLGGGCALLR_									0	0	0	0	0	0	0	P10809;A0A7I2V599;A0A7I2V2X6;A0A7I2YQK6	P10809	P10809	HSPD1	60 kDa heat shock protein, mitochondrial	MULTI-MSMS	2_RA2_01_2731	2_RA2_01_2731	562.3181762695312	3	562.30654	1683.89779	17.324	0.0097413	1.2905	0.00072567	18.614	0.010467	562.3077386602405	57.308	1.9711	59.051	58.265	60.236	1.7432					159	38
AAVEEGIVLGGGCALLR	17	Unmodified	_AAVEEGIVLGGGCALLR_									0	0	0	0	0	0	0	P10809;A0A7I2V599;A0A7I2V2X6;A0A7I2YQK6	P10809	P10809	HSPD1	60 kDa heat shock protein, mitochondrial	MULTI-MSMS	2_RA2_01_2731	2_RA2_01_2731	842.9717407226562	2	842.956172	1683.89779	19.58	0.016505	-1.4665	-0.0012362	18.113	0.015269	842.9552156044501	57.319	1.512	59.062	58.449	59.961	1.7432					71	28
AAVENLPTFLVELSR	15	Unmodified	_AAVENLPTFLVELSR_									0	0	0	0	0	0	0	Q14974;J3QR48	Q14974	Q14974	KPNB1	Importin subunit beta-1	MULTI-MSMS	1_RA1_01_2725	1_RA1_01_2725	829.9772338867188	2	829.959237	1657.90392	18.903	0.015689	0.36848	0.00030583	19.272	0.015995	829.9611945239297	69.023	1.3285	71.185	70.6	71.929	2.1625					101	29
AAVENLPTFLVELSR	15	Unmodified	_AAVENLPTFLVELSR_									0	0	0	0	0	0	0	Q14974;J3QR48	Q14974	Q14974	KPNB1	Importin subunit beta-1	MULTI-MSMS	1_RA1_01_2729	1_RA1_01_2729	829.97607421875	2	829.959237	1657.90392	18.72	0.015537	-0.54786	-0.0004547	18.172	0.015082	829.9600988535071	69.065	1.4733	71.039	70.512	71.985	1.9741					85	28
AAVENLPTFLVELSR	15	Unmodified	_AAVENLPTFLVELSR_									0	0	0	0	0	0	0	Q14974;J3QR48	Q14974	Q14974	KPNB1	Importin subunit beta-1	MULTI-MSMS	2_RA2_01_2727	2_RA2_01_2727	829.9758911132812	2	829.959237	1657.90392	19.248	0.015975	-1.0225	-0.00084863	18.225	0.015126	829.9595391012974	69.1	1.5371	71.142	70.477	72.014	2.0419					93	33
AAVENLPTFLVELSR	15	Unmodified	_AAVENLPTFLVELSR_									0	0	0	0	0	0	0	Q14974;J3QR48	Q14974	Q14974	KPNB1	Importin subunit beta-1	MULTI-MSMS	2_RA2_01_2731	2_RA2_01_2731	829.9727172851562	2	829.959237	1657.90392	16.081	0.013346	-0.63855	-0.00052997	15.442	0.012816	829.9599365328934	69.109	1.5708	71.181	70.495	72.066	2.0721					115	34
AAVENLPTFLVELSR	15	Unmodified	_AAVENLPTFLVELSR_									0	0	0	0	0	0	0	Q14974;J3QR48	Q14974	Q14974	KPNB1	Importin subunit beta-1	MULTI-MATCH	1_RA1_01_2721	1_RA1_01_2721		2	829.959237	1657.90392	18.339	0.015221	-1.9019	-0.0015785	16.437	0.013642	830.4580980500726	71.342	1.3508	71.342	70.69	72.041	0	0.18571	-0.001483	NaN	61.038	89	27
AAVENLPTFLVELSR	15	Unmodified	_AAVENLPTFLVELSR_									0	0	0	0	0	0	0	Q14974;J3QR48	Q14974	Q14974	KPNB1	Importin subunit beta-1	MULTI-MATCH	2_RA2_01_2723	2_RA2_01_2723		2	829.959237	1657.90392	19.493	0.016178	-1.8421	-0.0015288	17.651	0.01465	829.958694321263	68.941	1.3616	71.045	70.426	71.787	2.1048	-0.11032	-0.0013836	NaN	61.038	97	28
AAVESLGFILFR	12	Unmodified	_AAVESLGFILFR_									0	0	0	0	0	0	0	A0A7I2V4X0;A0A7I2V641;A0A7I2V2K8;A0A7P0MW50;A0A7I2YQY1;A0A7I2V262;A0A087WW66;A0A7I2V5C8;A0A7I2V523;Q99460;A0A7I2YQI9	A0A7I2V4X0	A0A7I2V4X0	PSMD1	26S proteasome non-ATPase regulatory subunit 1	MULTI-MSMS	2_RA2_01_2727	2_RA2_01_2727	662.3869018554688	2	661.876988	1321.73942	17.652	0.011683	-1.2824	-0.0008488	16.369	0.010834	661.8767392076893	67.354	1.2784	69.382	68.864	70.142	2.0274					56	25
AAVESLGFILFR	12	Unmodified	_AAVESLGFILFR_									0	0	0	0	0	0	0	A0A7I2V4X0;A0A7I2V641;A0A7I2V2K8;A0A7P0MW50;A0A7I2YQY1;A0A7I2V262;A0A087WW66;A0A7I2V5C8;A0A7I2V523;Q99460;A0A7I2YQI9	A0A7I2V4X0	A0A7I2V4X0	PSMD1	26S proteasome non-ATPase regulatory subunit 1	MULTI-MATCH-MSMS	1_RA1_01_2721	1_RA1_01_2721		2	661.876988	1321.73942	18.877	0.012494	0.5207	0.00034464	19.398	0.012839	661.8774607346393	69.584	1.2605	69.584	68.961	70.222	0	0.15478	0.0011898	NaN	45.161	59	28
AAVESLGFILFR	12	Unmodified	_AAVESLGFILFR_									0	0	0	0	0	0	0	A0A7I2V4X0;A0A7I2V641;A0A7I2V2K8;A0A7P0MW50;A0A7I2YQY1;A0A7I2V262;A0A087WW66;A0A7I2V5C8;A0A7I2V523;Q99460;A0A7I2YQI9	A0A7I2V4X0	A0A7I2V4X0	PSMD1	26S proteasome non-ATPase regulatory subunit 1	MULTI-MATCH-MSMS	1_RA1_01_2725	1_RA1_01_2725		2	661.876988	1321.73942	19.217	0.012719	-1.0153	-0.00067198	18.202	0.012047	661.8769959988036	67.389	1.2389	69.526	68.99	70.229	2.1369	0.096714	-0.00084345	NaN	45.161	55	24
AAVESLGFILFR	12	Unmodified	_AAVESLGFILFR_									0	0	0	0	0	0	0	A0A7I2V4X0;A0A7I2V641;A0A7I2V2K8;A0A7P0MW50;A0A7I2YQY1;A0A7I2V262;A0A087WW66;A0A7I2V5C8;A0A7I2V523;Q99460;A0A7I2YQI9	A0A7I2V4X0	A0A7I2V4X0	PSMD1	26S proteasome non-ATPase regulatory subunit 1	MULTI-MATCH-MSMS	1_RA1_01_2729	1_RA1_01_2729		2	661.876988	1321.73942	17.5	0.011583	-0.81213	-0.00053753	16.688	0.011045	661.8770962766203	67.363	1.3392	69.327	68.762	70.101	1.9638	-0.10213	-0.00057455	NaN	45.161	58	26
AAVESLGFILFR	12	Unmodified	_AAVESLGFILFR_									0	0	0	0	0	0	0	A0A7I2V4X0;A0A7I2V641;A0A7I2V2K8;A0A7P0MW50;A0A7I2YQY1;A0A7I2V262;A0A087WW66;A0A7I2V5C8;A0A7I2V523;Q99460;A0A7I2YQI9	A0A7I2V4X0	A0A7I2V4X0	PSMD1	26S proteasome non-ATPase regulatory subunit 1	MULTI-MATCH-MSMS	2_RA2_01_2723	2_RA2_01_2723		2	661.876988	1321.73942	16.99	0.011246	-1.5851	-0.0010491	15.405	0.010196	661.8763684652838	67.223	1.2106	69.322	68.781	69.991	2.0994	-0.10708	-0.0015977	NaN	45.161	51	24
AAVESLGFILFR	12	Unmodified	_AAVESLGFILFR_									0	0	0	0	0	0	0	A0A7I2V4X0;A0A7I2V641;A0A7I2V2K8;A0A7P0MW50;A0A7I2YQY1;A0A7I2V262;A0A087WW66;A0A7I2V5C8;A0A7I2V523;Q99460;A0A7I2YQI9	A0A7I2V4X0	A0A7I2V4X0	PSMD1	26S proteasome non-ATPase regulatory subunit 1	MULTI-MATCH-MSMS	2_RA2_01_2731	2_RA2_01_2731		2	661.876988	1321.73942	17.944	0.011877	1.0178	0.00067366	18.962	0.012551	661.8780973249068	67.383	0.97684	69.434	69.028	70.005	2.0516	0.005024	0.0018478	NaN	45.161	52	19
AAVPSGASTGIYEALELR	18	Unmodified	_AAVPSGASTGIYEALELR_									0	0	0	0	0	0	0	P06733;A0A2R8Y6G6;K7EM90;A0A2R8YEM5;A0A2R8Y879;K7ERS8;A0A2R8Y798;A0A2R8YEG5;P13929;E5RI09;E5RG95;K7EPM1;K7EKN2;E5RGZ4;P09104;F5H0C8;F5H1C3	P06733;P09104	P06733	ENO1;ENO3;ENO2	Alpha-enolase;Enolase;Beta-enolase;Gamma-enolase	MULTI-MSMS	1_RA1_01_2721	1_RA1_01_2721	902.9932250976562	2	902.975615	1803.93668	16.943	0.015299	1.3614	0.0012293	18.304	0.016528	902.977024095779	59.897	1.7492	59.897	59.202	60.951	0					124	33
AAVPSGASTGIYEALELR	18	Unmodified	_AAVPSGASTGIYEALELR_									0	0	0	0	0	0	0	P06733;A0A2R8Y6G6;K7EM90;A0A2R8YEM5;A0A2R8Y879;K7ERS8;A0A2R8Y798;A0A2R8YEG5;P13929;E5RI09;E5RG95;K7EPM1;K7EKN2;E5RGZ4;P09104;F5H0C8;F5H1C3	P06733;P09104	P06733	ENO1;ENO3;ENO2	Alpha-enolase;Enolase;Beta-enolase;Gamma-enolase	MULTI-MSMS	1_RA1_01_2721	1_RA1_01_2721	603.3325805664062	3	602.319502	1803.93668	17.021	0.010252	2.9839	0.0017972	20.005	0.012049	602.655877648905	59.889	2.7681	59.889	58.505	61.273	0					175	53
AAVPSGASTGIYEALELR	18	Unmodified	_AAVPSGASTGIYEALELR_									0	0	0	0	0	0	0	P06733;A0A2R8Y6G6;K7EM90;A0A2R8YEM5;A0A2R8Y879;K7ERS8;A0A2R8Y798;A0A2R8YEG5;P13929;E5RI09;E5RG95;K7EPM1;K7EKN2;E5RGZ4;P09104;F5H0C8;F5H1C3	P06733;P09104	P06733	ENO1;ENO3;ENO2	Alpha-enolase;Enolase;Beta-enolase;Gamma-enolase	MULTI-MSMS	1_RA1_01_2725	1_RA1_01_2725	902.9931030273438	2	902.975615	1803.93668	17.885	0.01615	0.90344	0.00081578	18.789	0.016966	902.976425349548	57.991	1.8427	59.84	59.161	61.004	1.8493					143	38
AAVPSGASTGIYEALELR	18	Unmodified	_AAVPSGASTGIYEALELR_									0	0	0	0	0	0	0	P06733;A0A2R8Y6G6;K7EM90;A0A2R8YEM5;A0A2R8Y879;K7ERS8;A0A2R8Y798;A0A2R8YEG5;P13929;E5RI09;E5RG95;K7EPM1;K7EKN2;E5RGZ4;P09104;F5H0C8;F5H1C3	P06733;P09104	P06733	ENO1;ENO3;ENO2	Alpha-enolase;Enolase;Beta-enolase;Gamma-enolase	MULTI-MSMS	1_RA1_01_2725	1_RA1_01_2725	602.3322143554688	3	602.319502	1803.93668	17.214	0.010368	2.9598	0.0017828	20.174	0.012151	602.6560857986967	58.005	2.5697	59.854	58.586	61.156	1.8493					187	53
AAVPSGASTGIYEALELR	18	Unmodified	_AAVPSGASTGIYEALELR_									0	0	0	0	0	0	0	P06733;A0A2R8Y6G6;K7EM90;A0A2R8YEM5;A0A2R8Y879;K7ERS8;A0A2R8Y798;A0A2R8YEG5;P13929;E5RI09;E5RG95;K7EPM1;K7EKN2;E5RGZ4;P09104;F5H0C8;F5H1C3	P06733;P09104	P06733	ENO1;ENO3;ENO2	Alpha-enolase;Enolase;Beta-enolase;Gamma-enolase	MULTI-MSMS	1_RA1_01_2729	1_RA1_01_2729	602.3314208984375	3	602.319502	1803.93668	17.573	0.010585	2.1954	0.0013224	19.769	0.011907	602.6555056540438	57.95	2.6674	59.766	58.382	61.049	1.8152					193	53
AAVPSGASTGIYEALELR	18	Unmodified	_AAVPSGASTGIYEALELR_									0	0	0	0	0	0	0	P06733;A0A2R8Y6G6;K7EM90;A0A2R8YEM5;A0A2R8Y879;K7ERS8;A0A2R8Y798;A0A2R8YEG5;P13929;E5RI09;E5RG95;K7EPM1;K7EKN2;E5RGZ4;P09104;F5H0C8;F5H1C3	P06733;P09104	P06733	ENO1;ENO3;ENO2	Alpha-enolase;Enolase;Beta-enolase;Gamma-enolase	MULTI-MSMS	1_RA1_01_2729	1_RA1_01_2729	903.49267578125	2	902.975615	1803.93668	16.819	0.015187	1.2485	0.0011274	18.067	0.016314	902.976945424894	57.943	1.7382	59.758	59.058	60.796	1.8152					141	35
AAVPSGASTGIYEALELR	18	Unmodified	_AAVPSGASTGIYEALELR_									0	0	0	0	0	0	0	P06733;A0A2R8Y6G6;K7EM90;A0A2R8YEM5;A0A2R8Y879;K7ERS8;A0A2R8Y798;A0A2R8YEG5;P13929;E5RI09;E5RG95;K7EPM1;K7EKN2;E5RGZ4;P09104;F5H0C8;F5H1C3	P06733;P09104	P06733	ENO1;ENO3;ENO2	Alpha-enolase;Enolase;Beta-enolase;Gamma-enolase	MULTI-MSMS	2_RA2_01_2723	2_RA2_01_2723	602.33251953125	3	602.319502	1803.93668	17.239	0.010383	2.4051	0.0014486	19.644	0.011832	602.6563838512973	57.753	2.7264	59.714	58.346	61.073	1.9617					216	55
AAVPSGASTGIYEALELR	18	Unmodified	_AAVPSGASTGIYEALELR_									0	0	0	0	0	0	0	P06733;A0A2R8Y6G6;K7EM90;A0A2R8YEM5;A0A2R8Y879;K7ERS8;A0A2R8Y798;A0A2R8YEG5;P13929;E5RI09;E5RG95;K7EPM1;K7EKN2;E5RGZ4;P09104;F5H0C8;F5H1C3	P06733;P09104	P06733	ENO1;ENO3;ENO2	Alpha-enolase;Enolase;Beta-enolase;Gamma-enolase	MULTI-MSMS	2_RA2_01_2723	2_RA2_01_2723	903.4944458007812	2	902.975615	1803.93668	18.254	0.016483	-0.50221	-0.00045349	17.752	0.01603	902.9756887378999	57.756	1.9793	59.718	58.784	60.764	1.9617					132	40
AAVPSGASTGIYEALELR	18	Unmodified	_AAVPSGASTGIYEALELR_									0	0	0	0	0	0	0	P06733;A0A2R8Y6G6;K7EM90;A0A2R8YEM5;A0A2R8Y879;K7ERS8;A0A2R8Y798;A0A2R8YEG5;P13929;E5RI09;E5RG95;K7EPM1;K7EKN2;E5RGZ4;P09104;F5H0C8;F5H1C3	P06733;P09104	P06733	ENO1;ENO3;ENO2	Alpha-enolase;Enolase;Beta-enolase;Gamma-enolase	MULTI-MSMS	2_RA2_01_2727	2_RA2_01_2727	902.9905395507812	2	902.975615	1803.93668	17.066	0.01541	-1.0907	-0.00098485	15.975	0.014425	902.9751064605547	57.941	2.0677	59.768	58.784	60.852	1.8277					152	42
AAVPSGASTGIYEALELR	18	Unmodified	_AAVPSGASTGIYEALELR_									0	0	0	0	0	0	0	P06733;A0A2R8Y6G6;K7EM90;A0A2R8YEM5;A0A2R8Y879;K7ERS8;A0A2R8Y798;A0A2R8YEG5;P13929;E5RI09;E5RG95;K7EPM1;K7EKN2;E5RGZ4;P09104;F5H0C8;F5H1C3	P06733;P09104	P06733	ENO1;ENO3;ENO2	Alpha-enolase;Enolase;Beta-enolase;Gamma-enolase	MULTI-MSMS	2_RA2_01_2727	2_RA2_01_2727	602.3311157226562	3	602.319502	1803.93668	17.22	0.010372	0.73587	0.00044323	17.956	0.010815	602.6553119116924	57.964	2.5878	59.791	58.419	61.007	1.8277					171	52
AAVPSGASTGIYEALELR	18	Unmodified	_AAVPSGASTGIYEALELR_									0	0	0	0	0	0	0	P06733;A0A2R8Y6G6;K7EM90;A0A2R8YEM5;A0A2R8Y879;K7ERS8;A0A2R8Y798;A0A2R8YEG5;P13929;E5RI09;E5RG95;K7EPM1;K7EKN2;E5RGZ4;P09104;F5H0C8;F5H1C3	P06733;P09104	P06733	ENO1;ENO3;ENO2	Alpha-enolase;Enolase;Beta-enolase;Gamma-enolase	MULTI-MSMS	2_RA2_01_2731	2_RA2_01_2731	902.9893798828125	2	902.975615	1803.93668	16.819	0.015187	-1.7117	-0.0015457	15.107	0.013642	902.9744428239825	58.002	2.1668	59.796	58.778	60.945	1.7935					123	43
AAVPSGASTGIYEALELR	18	Unmodified	_AAVPSGASTGIYEALELR_									0	0	0	0	0	0	0	P06733;A0A2R8Y6G6;K7EM90;A0A2R8YEM5;A0A2R8Y879;K7ERS8;A0A2R8Y798;A0A2R8YEG5;P13929;E5RI09;E5RG95;K7EPM1;K7EKN2;E5RGZ4;P09104;F5H0C8;F5H1C3	P06733;P09104	P06733	ENO1;ENO3;ENO2	Alpha-enolase;Enolase;Beta-enolase;Gamma-enolase	MULTI-MSMS	2_RA2_01_2731	2_RA2_01_2731	602.3304443359375	3	602.319502	1803.93668	17.534	0.010561	-0.042287	-2.547E-05	17.492	0.010536	602.6548913597599	58.009	2.8592	59.802	58.499	61.358	1.7935					206	56
AAYKLVLIR	9	Acetyl (Protein N-term),PhosphoGlyceroyl-Lys	_(Acetyl (Protein N-term))AAYK(PhosphoGlyceroyl-Lys)LVLIR_				AAYK(1)LVLIR				AAYK(70)LVLIR	1	0	0	0	1	0	1	P18669;Q8N0Y7	P18669	P18669	PGAM1;PGAM4	Phosphoglycerate mutase 1;Probable phosphoglycerate mutase 4	MULTI-MSMS	2_RA2_01_2723	2_RA2_01_2723	628.8496704101562	2	628.836146	1255.65774	18.856	0.011857	2.0202	0.0012704	20.876	0.013127	628.8376115467129	81.351	2.1028	83.371	82.685	84.788	2.02					119	44
AAYKLVLIR	9	Acetyl (Protein N-term),PhosphoGlyceroyl-Lys	_(Acetyl (Protein N-term))AAYK(PhosphoGlyceroyl-Lys)LVLIR_				AAYK(1)LVLIR				AAYK(78)LVLIR	1	0	0	0	1	0	1	P18669;Q8N0Y7	P18669	P18669	PGAM1;PGAM4	Phosphoglycerate mutase 1;Probable phosphoglycerate mutase 4	MULTI-MSMS	2_RA2_01_2727	2_RA2_01_2727	628.8488159179688	2	628.836146	1255.65774	18.442	0.011597	-0.10071	-6.3329E-05	18.341	0.011534	628.8365616898492	81.315	1.8074	83.355	82.692	84.499	2.0407					108	37
AAYKLVLIR	9	Acetyl (Protein N-term),PhosphoGlyceroyl-Lys	_(Acetyl (Protein N-term))AAYK(PhosphoGlyceroyl-Lys)LVLIR_				AAYK(1)LVLIR				AAYK(68)LVLIR	1	0	0	0	1	0	1	P18669;Q8N0Y7	P18669	P18669	PGAM1;PGAM4	Phosphoglycerate mutase 1;Probable phosphoglycerate mutase 4	MULTI-MSMS	2_RA2_01_2731	2_RA2_01_2731	628.8483276367188	2	628.836146	1255.65774	18.058	0.011355	1.0721	0.00067417	19.13	0.012029	628.8370274727221	81.4	1.9848	83.537	82.793	84.778	2.1376					119	40
AAYLQETGKPLDETLK	16	Unmodified	_AAYLQETGKPLDETLK_									0	0	0	0	0	0	1	P04083;Q5T3N1;Q5T3N0	P04083	P04083	ANXA1	Annexin A1;Annexin	MULTI-MSMS	1_RA1_01_2721	1_RA1_01_2721	593.3277587890625	3	592.98412	1775.93053	17.817	0.010565	-2.6942	-0.0015976	15.123	0.0089679	593.3159147384056	42.546	1.489	42.546	41.716	43.205	0					79	28
AAYLQETGKPLDETLK	16	Unmodified	_AAYLQETGKPLDETLK_									0	0	0	0	0	0	1	P04083;Q5T3N1;Q5T3N0	P04083	P04083	ANXA1	Annexin A1;Annexin	MULTI-MSMS	1_RA1_01_2725	1_RA1_01_2725	593.325439453125	3	592.98412	1775.93053	16.631	0.0098619	-4.2511	-0.0025208	12.38	0.007341	593.3150149232874	41.404	1.3976	42.504	41.948	43.345	1.1003					82	29
AAYLQETGKPLDETLK	16	Unmodified	_AAYLQETGKPLDETLK_									0	0	0	0	0	0	1	P04083;Q5T3N1;Q5T3N0	P04083	P04083	ANXA1	Annexin A1;Annexin	MULTI-MSMS	1_RA1_01_2729	1_RA1_01_2729	593.328125	3	592.98412	1775.93053	18.627	0.011045	-3.7953	-0.0022505	14.832	0.0087949	593.3151317599805	41.482	1.3647	42.497	41.957	43.322	1.0147					83	27
AAYLQETGKPLDETLK	16	Unmodified	_AAYLQETGKPLDETLK_									0	0	0	0	0	0	1	P04083;Q5T3N1;Q5T3N0	P04083	P04083	ANXA1	Annexin A1;Annexin	MULTI-MSMS	2_RA2_01_2723	2_RA2_01_2723	593.3294067382812	3	592.98412	1775.93053	18.246	0.010819	-0.90522	-0.00053678	17.34	0.010283	593.3166396634837	41.229	1.5863	42.491	41.842	43.429	1.2615					89	31
AAYLQETGKPLDETLK	16	Unmodified	_AAYLQETGKPLDETLK_									0	0	0	0	0	0	1	P04083;Q5T3N1;Q5T3N0	P04083	P04083	ANXA1	Annexin A1;Annexin	MULTI-MSMS	2_RA2_01_2727	2_RA2_01_2727	593.328125	3	592.98412	1775.93053	18.338	0.010874	-2.7538	-0.001633	15.585	0.0092414	593.3159294131715	41.486	1.266	42.478	41.928	43.194	0.99216					81	25
AAYLQETGKPLDETLK	16	Unmodified	_AAYLQETGKPLDETLK_									0	0	0	0	0	0	1	P04083;Q5T3N1;Q5T3N0	P04083	P04083	ANXA1	Annexin A1;Annexin	MULTI-MSMS	2_RA2_01_2731	2_RA2_01_2731	593.32861328125	3	592.98412	1775.93053	18.027	0.01069	-2.2859	-0.0013555	15.741	0.009334	593.3161142660808	41.602	1.4318	42.477	41.953	43.384	0.87437					86	28
AAYLQETGKPLDETLK	16	PhosphoGlyceroyl-Lys	_AAYLQETGK(PhosphoGlyceroyl-Lys)PLDETLK_				AAYLQETGK(0.911)PLDETLK(0.089)				AAYLQETGK(10)PLDETLK(-10)	0	0	0	0	1	0	1	P04083;Q5T3N1;Q5T3N0	P04083	P04083	ANXA1	Annexin A1;Annexin	MULTI-MSMS	2_RA2_01_2723	2_RA2_01_2723	972.9857177734375	2	972.963729	1943.9129	16.553	0.016105	1.9877	0.001934	18.541	0.018039	973.4667062502273	55.048	0.64053	56.941	56.653	57.294	1.8937					25	11
AAYLQETGKPLDETLK	16	PhosphoGlyceroyl-Lys	_AAYLQETGK(PhosphoGlyceroyl-Lys)PLDETLK_									0	0	0	0	1	0	1	P04083;Q5T3N1;Q5T3N0	P04083	P04083	ANXA1	Annexin A1;Annexin	MULTI-MATCH	2_RA2_01_2727	2_RA2_01_2727		2	972.963729	1943.9129	15.108	0.0147	2.008	0.0019538	17.116	0.016654	972.9644623932483	55.197	0.79816	56.933	56.596	57.395	1.7363	-0.0076299	0.00018115	NaN	56.094	40	15
AAYLQETGKPLDETLK	16	PhosphoGlyceroyl-Lys	_AAYLQETGK(PhosphoGlyceroyl-Lys)PLDETLK_									0	0	0	0	1	0	1	P04083;Q5T3N1;Q5T3N0	P04083	P04083	ANXA1	Annexin A1;Annexin	MULTI-MATCH	2_RA2_01_2731	2_RA2_01_2731		2	972.963729	1943.9129	12.995	0.012643	1.7787	0.0017306	14.773	0.014374	972.9654189837655	55.26	0.91062	56.949	56.477	57.388	1.6883	0.0075594	-0.00026518	NaN	56.094	30	18
ACANPAAGSVILLENLR	17	Unmodified	_ACANPAAGSVILLENLR_									0	0	0	0	0	0	0	P00558	P00558	P00558	PGK1	Phosphoglycerate kinase 1	MULTI-MSMS	1_RA1_01_2721	1_RA1_01_2721	590.3277587890625	3	590.317327	1767.93015	16.059	0.0094801	0.11101	6.5529E-05	16.17	0.0095456	590.3178441261002	61.89	1.9865	61.89	60.908	62.895	0					158	38
ACANPAAGSVILLENLR	17	Unmodified	_ACANPAAGSVILLENLR_									0	0	0	0	0	0	0	P00558	P00558	P00558	PGK1	Phosphoglycerate kinase 1	MULTI-MSMS	1_RA1_01_2725	1_RA1_01_2725	590.3274536132812	3	590.317327	1767.93015	15.719	0.0092792	1.3336	0.00078724	17.053	0.010066	590.3183656006632	60.01	2.1303	61.944	60.905	63.035	1.9336					140	43
ACANPAAGSVILLENLR	17	Unmodified	_ACANPAAGSVILLENLR_									0	0	0	0	0	0	0	P00558	P00558	P00558	PGK1	Phosphoglycerate kinase 1	MULTI-MSMS	1_RA1_01_2729	1_RA1_01_2729	590.3280639648438	3	590.317327	1767.93015	16.922	0.0099896	0.98259	0.00058004	17.905	0.01057	590.3180357260264	59.96	1.6211	61.826	61.045	62.666	1.8667					132	33
ACANPAAGSVILLENLR	17	Unmodified	_ACANPAAGSVILLENLR_									0	0	0	0	0	0	0	P00558	P00558	P00558	PGK1	Phosphoglycerate kinase 1	MULTI-SECPEP	1_RA1_01_2729	1_RA1_01_2729	883.969482421875	2	884.972353	1767.93015	18.13	0.016045	-3.2206	-0.0028502	14.909	0.013194	885.4707663102205	60.008	1.1757	61.874	61.211	62.387	1.8667					51	23
ACANPAAGSVILLENLR	17	Unmodified	_ACANPAAGSVILLENLR_									0	0	0	0	0	0	0	P00558	P00558	P00558	PGK1	Phosphoglycerate kinase 1	MULTI-MSMS	2_RA2_01_2723	2_RA2_01_2723	590.32958984375	3	590.317327	1767.93015	17.969	0.010608	1.7559	0.0010365	19.725	0.011644	590.3187094786564	59.759	1.3477	61.77	61.099	62.447	2.011					116	26
ACANPAAGSVILLENLR	17	Unmodified	_ACANPAAGSVILLENLR_									0	0	0	0	0	0	0	P00558	P00558	P00558	PGK1	Phosphoglycerate kinase 1	MULTI-MSMS	2_RA2_01_2727	2_RA2_01_2727	590.328857421875	3	590.317327	1767.93015	17.414	0.01028	1.733	0.001023	19.147	0.011303	590.3186763555098	60.005	1.4985	61.901	61.031	62.529	1.8957					120	30
ACANPAAGSVILLENLR	17	Unmodified	_ACANPAAGSVILLENLR_									0	0	0	0	0	0	0	P00558	P00558	P00558	PGK1	Phosphoglycerate kinase 1	MULTI-MSMS	2_RA2_01_2731	2_RA2_01_2731	590.32763671875	3	590.317327	1767.93015	14.998	0.0088533	1.6888	0.00099691	16.686	0.0098502	590.3187198638407	60.006	1.3571	61.886	61.233	62.59	1.8795					116	27
ACANPAAGSVILLENLR	17	Unmodified	_ACANPAAGSVILLENLR_									0	0	0	0	0	0	0	P00558	P00558	P00558	PGK1	Phosphoglycerate kinase 1	MULTI-MATCH-MSMS	1_RA1_01_2721	1_RA1_01_2721		2	884.972353	1767.93015	16.182	0.014321	-3.3426	-0.0029581	12.84	0.011363	884.9679733814107	61.948	1.3542	61.948	61.273	62.627	0	0.049023	0.0017387	NaN	86.028	56	25
ACANPAAGSVILLENLR	17	Unmodified	_ACANPAAGSVILLENLR_									0	0	0	0	0	0	0	P00558	P00558	P00558	PGK1	Phosphoglycerate kinase 1	MULTI-MATCH-MSMS	1_RA1_01_2725	1_RA1_01_2725		2	884.972353	1767.93015	18.089	0.016008	-4.8674	-0.0043075	13.221	0.0117	884.9673097387497	59.983	1.3127	61.916	61.415	62.728	1.9336	0.01764	-0.00096007	NaN	86.028	67	26
ACANPAAGSVILLENLR	17	Unmodified	_ACANPAAGSVILLENLR_									0	0	0	0	0	0	0	P00558	P00558	P00558	PGK1	Phosphoglycerate kinase 1	MULTI-MATCH-MSMS	2_RA2_01_2723	2_RA2_01_2723		2	884.972353	1767.93015	19.794	0.017517	-4.5056	-0.0039873	15.289	0.01353	884.9677564169112	59.813	0.98729	61.824	61.25	62.238	2.011	-0.075328	-0.0003196	NaN	86.028	41	18
ACANPAAGSVILLENLR	17	Unmodified	_ACANPAAGSVILLENLR_									0	0	0	0	0	0	0	P00558	P00558	P00558	PGK1	Phosphoglycerate kinase 1	MULTI-MATCH	2_RA2_01_2727	2_RA2_01_2727		2	884.972353	1767.93015	19.392	0.017162	-4.908	-0.0043434	14.484	0.012818	884.966666246717	59.958	1.1063	61.853	61.311	62.418	1.8957	-0.045537	-0.0010318	NaN	86.028	55	22
ACANPAAGSVILLENLR	17	Unmodified	_ACANPAAGSVILLENLR_									0	0	0	0	0	0	0	P00558	P00558	P00558	PGK1	Phosphoglycerate kinase 1	MULTI-MATCH	2_RA2_01_2731	2_RA2_01_2731		2	884.972353	1767.93015	16.54	0.014637	-6.1499	-0.0054425	10.39	0.0091947	884.9663956953179	60.098	0.97543	61.978	61.471	62.447	1.8795	0.078673	-0.00323	NaN	86.028	53	19
ACARPLISVYSEK	13	Acetyl (Protein N-term)	_(Acetyl (Protein N-term))ACARPLISVYSEK_									1	0	0	0	0	0	1	P36578;H3BTP7;H3BU31	P36578	P36578	RPL4	60S ribosomal protein L4	MULTI-MSMS	1_RA1_01_2721	1_RA1_01_2721	768.4146118164062	2	768.397958	1534.78136	18.208	0.013991	1.1028	0.00084737	19.31	0.014838	768.3991104838876	48.925	1.602	48.925	48.071	49.673	0					80	30
ACARPLISVYSEK	13	Acetyl (Protein N-term)	_(Acetyl (Protein N-term))ACARPLISVYSEK_									1	0	0	0	0	0	1	P36578;H3BTP7;H3BU31	P36578	P36578	RPL4	60S ribosomal protein L4	MULTI-MSMS	1_RA1_01_2725	1_RA1_01_2725	768.4102172851562	2	768.397958	1534.78136	16.343	0.012558	-0.48057	-0.00036927	15.862	0.012188	768.398146282055	47.511	1.34	48.898	48.297	49.637	1.3866					79	27
ACARPLISVYSEK	13	Acetyl (Protein N-term)	_(Acetyl (Protein N-term))ACARPLISVYSEK_									1	0	0	0	0	0	1	P36578;H3BTP7;H3BU31	P36578	P36578	RPL4	60S ribosomal protein L4	MULTI-MSMS	1_RA1_01_2729	1_RA1_01_2729	768.4136352539062	2	768.397958	1534.78136	18.307	0.014067	0.13462	0.00010344	18.442	0.014171	768.3986346493524	47.574	1.3443	48.943	48.376	49.721	1.3695					82	28
ACARPLISVYSEK	13	Acetyl (Protein N-term)	_(Acetyl (Protein N-term))ACARPLISVYSEK_									1	0	0	0	0	0	1	P36578;H3BTP7;H3BU31	P36578	P36578	RPL4	60S ribosomal protein L4	MULTI-MSMS	2_RA2_01_2723	2_RA2_01_2723	768.4144897460938	2	768.397958	1534.78136	16.413	0.012612	3.8843	0.0029847	20.297	0.015596	768.4012434183164	47.361	1.436	48.893	48.322	49.758	1.5316					83	28
ACARPLISVYSEK	13	Acetyl (Protein N-term)	_(Acetyl (Protein N-term))ACARPLISVYSEK_									1	0	0	0	0	0	1	P36578;H3BTP7;H3BU31	P36578	P36578	RPL4	60S ribosomal protein L4	MULTI-MSMS	2_RA2_01_2727	2_RA2_01_2727	768.4137573242188	2	768.397958	1534.78136	16.101	0.012372	2.8162	0.0021639	18.917	0.014536	768.4006632517047	47.619	1.1915	48.902	48.392	49.584	1.2833					81	25
ACARPLISVYSEK	13	Acetyl (Protein N-term)	_(Acetyl (Protein N-term))ACARPLISVYSEK_									1	0	0	0	0	0	1	P36578;H3BTP7;H3BU31	P36578	P36578	RPL4	60S ribosomal protein L4	MULTI-MSMS	2_RA2_01_2731	2_RA2_01_2731	768.41259765625	2	768.397958	1534.78136	16.833	0.012934	0.47197	0.00036266	17.305	0.013297	768.3990519393253	47.7	1.7084	48.919	48.092	49.8	1.2185					94	34
ACARPLISVYSEKGESSGK	19	Acetyl (Protein N-term)	_(Acetyl (Protein N-term))ACARPLISVYSEKGESSGK_									1	0	0	0	0	0	2	P36578;H3BTP7;H3BU31	P36578	P36578	RPL4	60S ribosomal protein L4	MULTI-SECPEP	1_RA1_01_2729	1_RA1_01_2729	695.3626708984375	3	694.349244	2080.0259	18.404	0.012779	1.9091	0.0013256	20.313	0.014105	694.3510042222811	41.852	1.5836	42.867	42.135	43.719	1.0147					71	30
ACGLVASNLNLKPGECLR	18	Acetyl (Protein N-term)	_(Acetyl (Protein N-term))ACGLVASNLNLKPGECLR_									1	0	0	0	0	0	1	P09382;F8WEI7	P09382	P09382	LGALS1	Galectin-1	MULTI-MSMS	1_RA1_01_2721	1_RA1_01_2721	672.3594360351562	3	672.011798	2013.01356	17.007	0.011429	1.5874	0.0010667	18.595	0.012496	672.3478832832494	58.586	1.9033	58.586	57.559	59.462	0					172	36
ACGLVASNLNLKPGECLR	18	Acetyl (Protein N-term)	_(Acetyl (Protein N-term))ACGLVASNLNLKPGECLR_									1	0	0	0	0	0	1	P09382;F8WEI7	P09382	P09382	LGALS1	Galectin-1	MULTI-MSMS	1_RA1_01_2725	1_RA1_01_2725	672.35986328125	3	672.011798	2013.01356	17.463	0.011735	3.7243	0.0025028	21.187	0.014238	672.3483106883349	56.749	1.8559	58.552	57.51	59.365	1.8029					144	38
ACGLVASNLNLKPGECLR	18	Acetyl (Protein N-term)	_(Acetyl (Protein N-term))ACGLVASNLNLKPGECLR_									1	0	0	0	0	0	1	P09382;F8WEI7	P09382	P09382	LGALS1	Galectin-1	MULTI-MSMS	1_RA1_01_2729	1_RA1_01_2729	672.3582763671875	3	672.011798	2013.01356	16.734	0.011246	0.70383	0.00047298	17.438	0.011719	672.347061631202	56.677	1.904	58.459	57.292	59.196	1.7827					156	39
ACGLVASNLNLKPGECLR	18	Acetyl (Protein N-term)	_(Acetyl (Protein N-term))ACGLVASNLNLKPGECLR_									1	0	0	0	0	0	1	P09382;F8WEI7	P09382	P09382	LGALS1	Galectin-1	MULTI-MSMS	2_RA2_01_2723	2_RA2_01_2723	672.3577270507812	3	672.011798	2013.01356	16.098	0.010818	1.2015	0.00080742	17.3	0.011626	672.3471686105299	56.524	2.0014	58.455	57.411	59.412	1.931					153	38
ACGLVASNLNLKPGECLR	18	Acetyl (Protein N-term)	_(Acetyl (Protein N-term))ACGLVASNLNLKPGECLR_									1	0	0	0	0	0	1	P09382;F8WEI7	P09382	P09382	LGALS1	Galectin-1	MULTI-MSMS	2_RA2_01_2727	2_RA2_01_2727	672.357421875	3	672.011798	2013.01356	16.862	0.011332	-1.2878	-0.0008654	15.575	0.010466	672.3457295107922	56.703	1.8868	58.488	57.54	59.427	1.7856					156	36
ACGLVASNLNLKPGECLR	18	Acetyl (Protein N-term)	_(Acetyl (Protein N-term))ACGLVASNLNLKPGECLR_									1	0	0	0	0	0	1	P09382;F8WEI7	P09382	P09382	LGALS1	Galectin-1	MULTI-MSMS	2_RA2_01_2731	2_RA2_01_2731	672.3595581054688	3	672.011798	2013.01356	17.718	0.011907	0.27465	0.00018457	17.993	0.012091	672.3461391392049	56.787	1.9338	58.531	57.541	59.475	1.7432					154	37
ACLDTAVENMPSLK	14	Unmodified	_ACLDTAVENMPSLK_									0	0	0	0	0	0	0	A0A0U1RQF0;P49327	A0A0U1RQF0	A0A0U1RQF0	FASN	Fatty acid synthase;[Acyl-carrier-protein] S-acetyltransferase;[Acyl-carrier-protein] S-malonyltransferase;3-oxoacyl-[acyl-carrier-protein] synthase;3-oxoacyl-[acyl-carrier-protein] reductase;3-hydroxyacyl-[acyl-carrier-protein] dehydratase;Enoyl-[acyl-carrier-protein] reductase;Oleoyl-[acyl-carrier-protein] hydrolase	MULTI-MSMS	1_RA1_01_2721	1_RA1_01_2721	774.8861083984375	2	774.873459	1547.73236	17.167	0.013302	1.0983	0.00085102	18.265	0.014153	774.8738200027253	50.911	1.2956	50.911	50.27	51.566	0					68	26
ACLDTAVENMPSLK	14	Unmodified	_ACLDTAVENMPSLK_									0	0	0	0	0	0	0	A0A0U1RQF0;P49327	A0A0U1RQF0	A0A0U1RQF0	FASN	Fatty acid synthase;[Acyl-carrier-protein] S-acetyltransferase;[Acyl-carrier-protein] S-malonyltransferase;3-oxoacyl-[acyl-carrier-protein] synthase;3-oxoacyl-[acyl-carrier-protein] reductase;3-hydroxyacyl-[acyl-carrier-protein] dehydratase;Enoyl-[acyl-carrier-protein] reductase;Oleoyl-[acyl-carrier-protein] hydrolase	MULTI-MSMS	1_RA1_01_2725	1_RA1_01_2725	774.8870239257812	2	774.873459	1547.73236	19.294	0.01495	1.0732	0.00083161	20.367	0.015782	775.3761554217232	49.394	1.8923	50.883	49.684	51.576	1.489					76	38
ACLDTAVENMPSLK	14	Unmodified	_ACLDTAVENMPSLK_									0	0	0	0	0	0	0	A0A0U1RQF0;P49327	A0A0U1RQF0	A0A0U1RQF0	FASN	Fatty acid synthase;[Acyl-carrier-protein] S-acetyltransferase;[Acyl-carrier-protein] S-malonyltransferase;3-oxoacyl-[acyl-carrier-protein] synthase;3-oxoacyl-[acyl-carrier-protein] reductase;3-hydroxyacyl-[acyl-carrier-protein] dehydratase;Enoyl-[acyl-carrier-protein] reductase;Oleoyl-[acyl-carrier-protein] hydrolase	MULTI-MSMS	1_RA1_01_2729	1_RA1_01_2729	774.8867797851562	2	774.873459	1547.73236	18.007	0.013953	2.0561	0.0015932	20.063	0.015546	774.8739660389149	49.373	1.7315	50.869	50.17	51.902	1.4958					125	35
ACLDTAVENMPSLK	14	Unmodified	_ACLDTAVENMPSLK_									0	0	0	0	0	0	0	A0A0U1RQF0;P49327	A0A0U1RQF0	A0A0U1RQF0	FASN	Fatty acid synthase;[Acyl-carrier-protein] S-acetyltransferase;[Acyl-carrier-protein] S-malonyltransferase;3-oxoacyl-[acyl-carrier-protein] synthase;3-oxoacyl-[acyl-carrier-protein] reductase;3-hydroxyacyl-[acyl-carrier-protein] dehydratase;Enoyl-[acyl-carrier-protein] reductase;Oleoyl-[acyl-carrier-protein] hydrolase	MULTI-MSMS	2_RA2_01_2727	2_RA2_01_2727	774.8883666992188	2	774.873459	1547.73236	18.226	0.014123	0.58079	0.00045004	18.807	0.014573	774.8743570348685	49.458	1.8428	50.863	50.199	52.041	1.4048					75	35
ACLISLGYDVENDRQGEAEFNR	22	Unmodified	_ACLISLGYDVENDRQGEAEFNR_									0	0	0	0	0	0	1	F5GXS2;A0A8V8TL71;O43707	F5GXS2	F5GXS2	ACTN4	Alpha-actinin-4	MULTI-MSMS	1_RA1_01_2725	1_RA1_01_2725	853.0827026367188	3	852.730965	2555.17106	16.674	0.014219	4.0855	0.0034838	20.76	0.017703	853.4016536510653	52.597	0.53468	54.203	53.796	54.331	1.6055					25	11
ACLISLGYDVENDRQGEAEFNR	22	Unmodified	_ACLISLGYDVENDRQGEAEFNR_									0	0	0	0	0	0	1	F5GXS2;A0A8V8TL71;O43707	F5GXS2	F5GXS2	ACTN4	Alpha-actinin-4	MULTI-MATCH-MSMS	1_RA1_01_2729	1_RA1_01_2729		3	852.730965	2555.17106	19.473	0.016605	3.57	0.0030442	23.043	0.019649	853.0693453060156	52.651	0.96418	54.309	53.638	54.602	1.6575	0.053044	-0.00068879	NaN	45.047	27	19
ACPLDQAIGLLVAIFHK	17	Acetyl (Protein N-term)	_(Acetyl (Protein N-term))ACPLDQAIGLLVAIFHK_									1	0	0	0	0	0	0	R4GN98;P06703	R4GN98	R4GN98	S100A6	Protein S100;Protein S100-A6	MULTI-MSMS	1_RA1_01_2721	1_RA1_01_2721	637.0321044921875	3	636.68524	1907.03389	15.672	0.0099782	3.9053	0.0024865	19.577	0.012465	637.0221447327556	100.24	3.3738	100.24	99.235	102.61	0					349	73
ACPLDQAIGLLVAIFHK	17	Acetyl (Protein N-term)	_(Acetyl (Protein N-term))ACPLDQAIGLLVAIFHK_									1	0	0	0	0	0	0	R4GN98;P06703	R4GN98	R4GN98	S100A6	Protein S100;Protein S100-A6	MULTI-MSMS	1_RA1_01_2721	1_RA1_01_2721	955.042236328125	2	954.524221	1907.03389	17.718	0.016912	0.37037	0.00035353	18.088	0.017265	955.0262772037007	100.31	2.022	100.31	99.496	101.52	0					153	43
ACPLDQAIGLLVAIFHK	17	Acetyl (Protein N-term)	_(Acetyl (Protein N-term))ACPLDQAIGLLVAIFHK_									1	0	0	0	0	0	0	R4GN98;P06703	R4GN98	R4GN98	S100A6	Protein S100;Protein S100-A6	MULTI-MSMS	1_RA1_01_2725	1_RA1_01_2725	954.5430297851562	2	954.524221	1907.03389	14.514	0.013854	5.0644	0.0048341	19.578	0.018688	955.0306379581377	98.035	2.4463	100.07	99.185	101.63	2.0332					211	54
ACPLDQAIGLLVAIFHK	17	Acetyl (Protein N-term)	_(Acetyl (Protein N-term))ACPLDQAIGLLVAIFHK_									1	0	0	0	0	0	0	R4GN98;P06703	R4GN98	R4GN98	S100A6	Protein S100;Protein S100-A6	MULTI-MSMS	1_RA1_01_2729	1_RA1_01_2729	955.041015625	2	954.524221	1907.03389	14.91	0.014232	0.72542	0.00069243	15.636	0.014925	955.0266965560256	97.988	2.174	99.662	98.764	100.94	1.6741					212	47
ACPLDQAIGLLVAIFHK	17	Acetyl (Protein N-term)	_(Acetyl (Protein N-term))ACPLDQAIGLLVAIFHK_									1	0	0	0	0	0	0	R4GN98;P06703	R4GN98	R4GN98	S100A6	Protein S100;Protein S100-A6	MULTI-MSMS	1_RA1_01_2729	1_RA1_01_2729	637.0301513671875	3	636.68524	1907.03389	14.861	0.0094619	2.2235	0.0014157	17.085	0.010878	637.0210870589794	98.067	2.4382	99.741	98.874	101.31	1.6741					272	55
ACPLDQAIGLLVAIFHK	17	Acetyl (Protein N-term)	_(Acetyl (Protein N-term))ACPLDQAIGLLVAIFHK_									1	0	0	0	0	0	0	R4GN98;P06703	R4GN98	R4GN98	S100A6	Protein S100;Protein S100-A6	MULTI-MSMS	2_RA2_01_2723	2_RA2_01_2723	955.0458374023438	2	954.524221	1907.03389	14.755	0.014084	5.2136	0.0049765	19.969	0.019061	955.0307101432394	97.986	2.1751	99.71	98.91	101.09	1.7241					177	48
ACPLDQAIGLLVAIFHK	17	Acetyl (Protein N-term)	_(Acetyl (Protein N-term))ACPLDQAIGLLVAIFHK_									1	0	0	0	0	0	0	R4GN98;P06703	R4GN98	R4GN98	S100A6	Protein S100;Protein S100-A6	MSMS	2_RA2_01_2723	2_RA2_01_2723	954.5411987304688	2	954.524221	1907.03389	NaN	NaN	NaN	NaN	NaN	NaN	NaN	97.449	1	99.183	98.683	99.683	1.7343
ACPLDQAIGLLVAIFHK	17	Acetyl (Protein N-term)	_(Acetyl (Protein N-term))ACPLDQAIGLLVAIFHK_									1	0	0	0	0	0	0	R4GN98;P06703	R4GN98	R4GN98	S100A6	Protein S100;Protein S100-A6	MSMS	2_RA2_01_2723	2_RA2_01_2723	954.5409545898438	2	954.524221	1907.03389	NaN	NaN	NaN	NaN	NaN	NaN	NaN	97.551	1	99.276	98.776	99.776	1.7252
ACPLDQAIGLLVAIFHK	17	Acetyl (Protein N-term)	_(Acetyl (Protein N-term))ACPLDQAIGLLVAIFHK_									1	0	0	0	0	0	0	R4GN98;P06703	R4GN98	R4GN98	S100A6	Protein S100;Protein S100-A6	MULTI-MSMS	2_RA2_01_2727	2_RA2_01_2727	954.5386962890625	2	954.524221	1907.03389	12.695	0.012118	3.5908	0.0034275	16.286	0.015545	955.0292216779811	97.965	2.2749	99.764	98.942	101.22	1.7989					197	51
ACPLDQAIGLLVAIFHK	17	Acetyl (Protein N-term)	_(Acetyl (Protein N-term))ACPLDQAIGLLVAIFHK_									1	0	0	0	0	0	0	R4GN98;P06703	R4GN98	R4GN98	S100A6	Protein S100;Protein S100-A6	MULTI-MSMS	2_RA2_01_2727	2_RA2_01_2727	637.0315551757812	3	636.68524	1907.03389	13.217	0.0084149	4.4959	0.0028625	17.713	0.011277	637.0225945876247	98.01	2.0827	99.809	98.909	100.99	1.7989					212	46
ACPLDQAIGLLVAIFHK	17	Acetyl (Protein N-term)	_(Acetyl (Protein N-term))ACPLDQAIGLLVAIFHK_									1	0	0	0	0	0	0	R4GN98;P06703	R4GN98	R4GN98	S100A6	Protein S100;Protein S100-A6	MULTI-MSMS	2_RA2_01_2731	2_RA2_01_2731	637.0322265625	3	636.68524	1907.03389	16.221	0.010328	2.7804	0.0017703	19.002	0.012098	637.0213925802043	98.166	3.2118	100.08	99.015	102.23	1.9133					338	69
ACPLDQAIGLLVAIFHK	17	Acetyl (Protein N-term)	_(Acetyl (Protein N-term))ACPLDQAIGLLVAIFHK_									1	0	0	0	0	0	0	R4GN98;P06703	R4GN98	R4GN98	S100A6	Protein S100;Protein S100-A6	MULTI-MSMS	2_RA2_01_2731	2_RA2_01_2731	955.0424194335938	2	954.524221	1907.03389	18.039	0.017219	-0.59977	-0.0005725	17.439	0.016646	955.0251767248702	98.083	1.8023	99.996	99.288	101.09	1.9133					114	39
ACPLDQAIGLLVAIFHK	17	Acetyl (Protein N-term)	_(Acetyl (Protein N-term))ACPLDQAIGLLVAIFHK_									1	0	0	0	0	0	0	R4GN98;P06703	R4GN98	R4GN98	S100A6	Protein S100;Protein S100-A6	MSMS	2_RA2_01_2731	2_RA2_01_2731	954.5411987304688	2	954.524221	1907.03389	NaN	NaN	NaN	NaN	NaN	NaN	NaN	98.386	1	100.3	99.799	100.8	1.9133
ACPLDQAIGLLVAIFHK	17	Acetyl (Protein N-term)	_(Acetyl (Protein N-term))ACPLDQAIGLLVAIFHK_									1	0	0	0	0	0	0	R4GN98;P06703	R4GN98	R4GN98	S100A6	Protein S100;Protein S100-A6	MSMS	2_RA2_01_2731	2_RA2_01_2731	954.5390625	2	954.524221	1907.03389	NaN	NaN	NaN	NaN	NaN	NaN	NaN	98.569	1	100.48	99.982	100.98	1.9133
ACPLDQAIGLLVAIFHK	17	Acetyl (Protein N-term)	_(Acetyl (Protein N-term))ACPLDQAIGLLVAIFHK_									1	0	0	0	0	0	0	R4GN98;P06703	R4GN98	R4GN98	S100A6	Protein S100;Protein S100-A6	MULTI-MATCH-MSMS	1_RA1_01_2725	1_RA1_01_2725		3	636.68524	1907.03389	14.269	0.0090849	7.211	0.0045911	21.48	0.013676	637.0242254186289	98.055	1.9362	100.09	99.295	101.23	2.0332	0.095874	0.0063954	NaN	144.12	175	42
ACPLEKALDVMVSTFHK	17	Acetyl (Protein N-term),PhosphoGlyceroyl-Lys	_(Acetyl (Protein N-term))ACPLEK(PhosphoGlyceroyl-Lys)ALDVMVSTFHK_				ACPLEK(0.999)ALDVMVSTFHK(0.001)				ACPLEK(29)ALDVMVSTFHK(-29)	1	0	0	0	1	0	1	P26447	P26447	P26447	S100A4	Protein S100-A4	MULTI-MSMS	2_RA2_01_2731	2_RA2_01_2731	719.3455200195312	3	719.331636	2154.97308	16.909	0.012163	2.5955	0.0018671	19.504	0.01403	719.3333614543536	97.212	1.9279	99.153	98.243	100.17	1.941					175	44
ACPLEKALDVMVSTFHK	17	Acetyl (Protein N-term),PhosphoGlyceroyl-Lys	_(Acetyl (Protein N-term))ACPLEK(PhosphoGlyceroyl-Lys)ALDVMVSTFHK_									1	0	0	0	1	0	1	P26447	P26447	P26447	S100A4	Protein S100-A4	MULTI-MATCH	1_RA1_01_2729	1_RA1_01_2729		3	719.331636	2154.97308	14.45	0.010394	9.9501	0.0071574	24.4	0.017552	719.6726075919962	97.568	0.26392	99.242	99.105	99.369	1.6741	0.097751	0.013555	NaN	62.646	7	5
ACPLEKALDVMVSTFHK	17	Acetyl (Protein N-term),PhosphoGlyceroyl-Lys	_(Acetyl (Protein N-term))ACPLEK(PhosphoGlyceroyl-Lys)ALDVMVSTFHK_									1	0	0	0	1	0	1	P26447	P26447	P26447	S100A4	Protein S100-A4	MULTI-MATCH	2_RA2_01_2727	2_RA2_01_2727		3	719.331636	2154.97308	11.161	0.0080288	10.446	0.0075138	21.607	0.015543	719.6735124996137	97.45	0.34207	99.262	99.126	99.468	1.8121	0.11722	0.014625	NaN	62.646	10	6
ACQSIYPLHDVFVR	14	Unmodified	_ACQSIYPLHDVFVR_									0	0	0	0	0	0	0	P61247;D6RG13;D6RAT0;D6RB09;H0Y9Y4;D6R9B6	P61247	P61247	RPS3A	40S ribosomal protein S3a	MULTI-MSMS	1_RA1_01_2721	1_RA1_01_2721	569.2990112304688	3	568.95573	1703.84536	18.805	0.010699	-1.9966	-0.001136	16.808	0.009563	569.2886846686413	50.822	2.323	50.822	49.972	52.295	0					73	47
ACQSIYPLHDVFVR	14	Unmodified	_ACQSIYPLHDVFVR_									0	0	0	0	0	0	0	P61247;D6RG13;D6RAT0;D6RB09;H0Y9Y4;D6R9B6	P61247	P61247	RPS3A	40S ribosomal protein S3a	MULTI-MATCH-MSMS	2_RA2_01_2731	2_RA2_01_2731		3	568.95573	1703.84536	16.607	0.0094484	-2.4396	-0.001388	14.167	0.0080604	569.2882041298268	49.522	2.1965	50.875	50.176	52.373	1.3528	0.026704	-0.00062107	NaN	29.491	74	45
ACTILLR	7	Unmodified	_ACTILLR_									0	0	0	0	0	0	0	P49368;B4DUR8	P49368	P49368	CCT3	T-complex protein 1 subunit gamma	MULTI-MSMS	1_RA1_01_2729	1_RA1_01_2729	423.75177001953125	2	423.746931	845.479308	11.826	0.0050114	0.66885	0.00028342	12.495	0.0052949	423.74713726178544	36.19	1.526	36.928	36.351	37.877	0.73811					44	32
ACTILLR	7	Unmodified	_ACTILLR_									0	0	0	0	0	0	0	P49368;B4DUR8	P49368	P49368	CCT3	T-complex protein 1 subunit gamma	MULTI-MSMS	2_RA2_01_2723	2_RA2_01_2723	423.75323486328125	2	423.746931	845.479308	13.211	0.005598	1.054	0.00044664	14.265	0.0060446	423.7476572958277	35.92	1.279	36.819	36.453	37.732	0.89933					40	25
ACTILLR	7	Unmodified	_ACTILLR_									0	0	0	0	0	0	0	P49368;B4DUR8	P49368	P49368	CCT3	T-complex protein 1 subunit gamma	MULTI-MSMS	2_RA2_01_2731	2_RA2_01_2731	424.2438659667969	2	423.746931	845.479308	12.891	0.0054625	-0.37673	-0.00015964	12.514	0.0053029	423.7471224417554	36.252	1.3871	36.869	36.409	37.796	0.61762					51	27
ADAVQDSEMVELVELEIR	18	Unmodified	_ADAVQDSEMVELVELEIR_									0	0	0	0	0	0	0	P49411	P49411	P49411	TUFM	Elongation factor Tu, mitochondrial	MULTI-MSMS	1_RA1_01_2725	1_RA1_01_2725	683.3557739257812	3	682.673505	2044.99869	18.225	0.012442	4.4579	0.0030433	22.683	0.015485	683.3455201713618	70.813	1.8063	73.021	72.3	74.106	2.2075					104	37
ADAVQDSEMVELVELEIR	18	Unmodified	_ADAVQDSEMVELVELEIR_									0	0	0	0	0	0	0	P49411	P49411	P49411	TUFM	Elongation factor Tu, mitochondrial	MULTI-MSMS	1_RA1_01_2729	1_RA1_01_2729	683.3569946289062	3	682.673505	2044.99869	16.634	0.011356	3.8076	0.0025993	20.442	0.013955	683.3448791982669	70.831	1.8029	72.819	72.15	73.953	1.9884					128	37
ADAVQDSEMVELVELEIR	18	Unmodified	_ADAVQDSEMVELVELEIR_									0	0	0	0	0	0	0	P49411	P49411	P49411	TUFM	Elongation factor Tu, mitochondrial	MULTI-SECPEP	2_RA2_01_2731	2_RA2_01_2731	682.3555297851562	3	682.673505	2044.99869	17.656	0.012053	1.214	0.00082874	18.87	0.012882	683.3436046499471	70.899	1.5144	73.006	72.323	73.838	2.1071					97	30
ADDGRPFPQVIKSK	14	PhosphoGlyceroyl-Lys	_ADDGRPFPQVIKSK(PhosphoGlyceroyl-Lys)_				ADDGRPFPQVIK(0.455)SK(0.545)				ADDGRPFPQVIK(-0.79)SK(0.79)	0	0	0	0	1	0	2	P04075;J3KPS3;H3BQN4;H3BUH7;H3BPS8;H3BR04;H3BMQ8;H3BU78	P04075	P04075	ALDOA	Fructose-bisphosphate aldolase A;Fructose-bisphosphate aldolase	MULTI-MSMS	2_RA2_01_2723	2_RA2_01_2723	575.9550170898438	3	575.945098	1724.81347	16.07	0.0092555	-0.83716	-0.00048216	15.233	0.0087734	576.2792343486385	44.592	1.6798	46.023	45.011	46.691	1.4311					102	35
ADDGRPFPQVIKSK	14	PhosphoGlyceroyl-Lys	_ADDGRPFPQVIKSK(PhosphoGlyceroyl-Lys)_				ADDGRPFPQVIK(0.432)SK(0.568)				ADDGRPFPQVIK(-1.2)SK(1.2)	0	0	0	0	1	0	2	P04075;J3KPS3;H3BQN4;H3BUH7;H3BPS8;H3BR04;H3BMQ8;H3BU78	P04075	P04075	ALDOA	Fructose-bisphosphate aldolase A;Fructose-bisphosphate aldolase	MULTI-MSMS	2_RA2_01_2727	2_RA2_01_2727	576.289306640625	3	575.945098	1724.81347	15.36	0.0088463	0.058591	3.3745E-05	15.418	0.00888	576.2796988431118	44.91	1.4967	46.08	45.122	46.618	1.1702					104	32
ADDGRPFPQVIKSK	14	PhosphoGlyceroyl-Lys	_ADDGRPFPQVIK(PhosphoGlyceroyl-Lys)SK_				ADDGRPFPQVIK(0.755)SK(0.245)				ADDGRPFPQVIK(4.9)SK(-4.9)	0	0	0	0	1	0	2	P04075;J3KPS3;H3BQN4;H3BUH7;H3BPS8;H3BR04;H3BMQ8;H3BU78	P04075	P04075	ALDOA	Fructose-bisphosphate aldolase A;Fructose-bisphosphate aldolase	MULTI-MSMS	2_RA2_01_2731	2_RA2_01_2731	575.9545288085938	3	575.945098	1724.81347	14.886	0.0085736	-1.0099	-0.00058165	13.876	0.0079919	576.2791338605228	44.921	1.5513	46.005	45.149	46.7	1.0841					95	30
ADDLDFETGDAGASATFPMQCSALR	25	Acetyl (Protein N-term)	_(Acetyl (Protein N-term))ADDLDFETGDAGASATFPMQCSALR_									1	0	0	0	0	0	0	P63241;I3L397;I3L504;Q6IS14	P63241	P63241	EIF5A;EIF5AL1	Eukaryotic translation initiation factor 5A-1;Eukaryotic translation initiation factor 5A;Eukaryotic translation initiation factor 5A-1-like	MULTI-SECPEP	1_RA1_01_2721	1_RA1_01_2721	898.436279296875	3	896.723258	2687.14795	17.984	0.016126	-0.36626	-0.00032843	17.617	0.015798	897.0565297557306	73.789	1.3068	73.789	73.212	74.519	0					82	26
ADDLDFETGDAGASATFPMQCSALR	25	Acetyl (Protein N-term)	_(Acetyl (Protein N-term))ADDLDFETGDAGASATFPMQCSALR_									1	0	0	0	0	0	0	P63241;I3L397;I3L504;Q6IS14	P63241	P63241	EIF5A;EIF5AL1	Eukaryotic translation initiation factor 5A-1;Eukaryotic translation initiation factor 5A;Eukaryotic translation initiation factor 5A-1-like	MULTI-MSMS	2_RA2_01_2731	2_RA2_01_2731	897.0738525390625	3	896.723258	2687.14795	17.589	0.015772	-0.72744	-0.00065231	16.861	0.01512	897.0574775710232	71.527	1.6359	73.635	72.956	74.592	2.1086					129	32
ADDLDFETGDAGASATFPMQCSALR	25	Acetyl (Protein N-term)	_(Acetyl (Protein N-term))ADDLDFETGDAGASATFPMQCSALR_									1	0	0	0	0	0	0	P63241;I3L397;I3L504;Q6IS14	P63241	P63241	EIF5A;EIF5AL1	Eukaryotic translation initiation factor 5A-1;Eukaryotic translation initiation factor 5A;Eukaryotic translation initiation factor 5A-1-like	MULTI-MATCH	1_RA1_01_2725	1_RA1_01_2725		3	896.723258	2687.14795	18.284	0.016396	-2.0581	-0.0018456	16.226	0.014551	897.0552442454006	71.466	1.1216	73.673	73.183	74.304	2.2075	0.061729	-0.0024948	NaN	48.389	74	22
ADDLDFETGDAGASATFPMQCSALR	25	Acetyl (Protein N-term)	_(Acetyl (Protein N-term))ADDLDFETGDAGASATFPMQCSALR_									1	0	0	0	0	0	0	P63241;I3L397;I3L504;Q6IS14	P63241	P63241	EIF5A;EIF5AL1	Eukaryotic translation initiation factor 5A-1;Eukaryotic translation initiation factor 5A;Eukaryotic translation initiation factor 5A-1-like	MULTI-MATCH	1_RA1_01_2729	1_RA1_01_2729		3	896.723258	2687.14795	16.305	0.014621	-1.1843	-0.0010619	15.12	0.013559	897.0560686113938	71.443	1.3818	73.431	72.815	74.197	1.9884	-0.18071	-0.00014393	NaN	48.389	79	29
ADDLDFETGDAGASATFPMQCSALRK	26	Acetyl (Protein N-term)	_(Acetyl (Protein N-term))ADDLDFETGDAGASATFPMQCSALRK_									1	0	0	0	0	0	1	P63241;I3L397;I3L504;Q6IS14	P63241	P63241	EIF5A;EIF5AL1	Eukaryotic translation initiation factor 5A-1;Eukaryotic translation initiation factor 5A;Eukaryotic translation initiation factor 5A-1-like	MULTI-MSMS	1_RA1_01_2721	1_RA1_01_2721	941.4470825195312	3	939.421579	2815.24291	17.949	0.016862	0.97757	0.00091835	18.926	0.01778	939.7564444181814	64.539	1.6644	64.539	63.812	65.476	0					157	34
ADDLDFETGDAGASATFPMQCSALRK	26	Acetyl (Protein N-term)	_(Acetyl (Protein N-term))ADDLDFETGDAGASATFPMQCSALRK_									1	0	0	0	0	0	1	P63241;I3L397;I3L504;Q6IS14	P63241	P63241	EIF5A;EIF5AL1	Eukaryotic translation initiation factor 5A-1;Eukaryotic translation initiation factor 5A;Eukaryotic translation initiation factor 5A-1-like	MULTI-MSMS	1_RA1_01_2729	1_RA1_01_2729	941.4523315429688	3	939.421579	2815.24291	15.911	0.014947	1.9408	0.0018232	17.852	0.01677	939.7573659238236	62.475	1.3836	64.381	63.8	65.183	1.9055					162	28
ADDLDFETGDAGASATFPMQCSALRK	26	Acetyl (Protein N-term)	_(Acetyl (Protein N-term))ADDLDFETGDAGASATFPMQCSALRK_									1	0	0	0	0	0	1	P63241;I3L397;I3L504;Q6IS14	P63241	P63241	EIF5A;EIF5AL1	Eukaryotic translation initiation factor 5A-1;Eukaryotic translation initiation factor 5A;Eukaryotic translation initiation factor 5A-1-like	MULTI-SECPEP	2_RA2_01_2723	2_RA2_01_2723	938.9798583984375	3	939.421579	2815.24291	18.388	0.017274	-0.58671	-0.00055117	17.801	0.016722	939.754711842688	62.341	1.3705	64.389	63.84	65.21	2.0489					113	27
ADDLDFETGDAGASATFPMQCSALRK	26	Acetyl (Protein N-term)	_(Acetyl (Protein N-term))ADDLDFETGDAGASATFPMQCSALRK_									1	0	0	0	0	0	1	P63241;I3L397;I3L504;Q6IS14	P63241	P63241	EIF5A;EIF5AL1	Eukaryotic translation initiation factor 5A-1;Eukaryotic translation initiation factor 5A;Eukaryotic translation initiation factor 5A-1-like	MULTI-MATCH	1_RA1_01_2725	1_RA1_01_2725		3	939.421579	2815.24291	18.605	0.017478	0.14586	0.00013702	18.751	0.017615	939.7555985964462	62.428	1.5716	64.437	63.795	65.366	2.0097	0.013885	-0.0021426	NaN	145.14	163	32
ADDLDFETGDAGASATFPMQCSALRK	26	Acetyl (Protein N-term)	_(Acetyl (Protein N-term))ADDLDFETGDAGASATFPMQCSALRK_									1	0	0	0	0	0	1	P63241;I3L397;I3L504;Q6IS14	P63241	P63241	EIF5A;EIF5AL1	Eukaryotic translation initiation factor 5A-1;Eukaryotic translation initiation factor 5A;Eukaryotic translation initiation factor 5A-1-like	MULTI-MATCH	2_RA2_01_2727	2_RA2_01_2727		3	939.421579	2815.24291	17.001	0.015971	-0.38091	-0.00035783	16.62	0.015613	939.7548145930804	62.439	1.1256	64.387	63.884	65.01	1.9486	-0.03616	-0.0036272	NaN	145.14	113	21
ADDLDFETGDAGASATFPMQCSALRK	26	Acetyl (Protein N-term)	_(Acetyl (Protein N-term))ADDLDFETGDAGASATFPMQCSALRK_									1	0	0	0	0	0	1	P63241;I3L397;I3L504;Q6IS14	P63241	P63241	EIF5A;EIF5AL1	Eukaryotic translation initiation factor 5A-1;Eukaryotic translation initiation factor 5A;Eukaryotic translation initiation factor 5A-1-like	MULTI-MATCH	2_RA2_01_2731	2_RA2_01_2731		3	939.421579	2815.24291	17.368	0.016316	1.7319	0.001627	19.1	0.017943	939.7564150357614	62.458	1.3884	64.407	63.828	65.217	1.949	-0.016388	0.0023273	NaN	145.14	132	26
ADDPSAADRNVEIWK	15	Acetyl (Protein N-term)	_(Acetyl (Protein N-term))ADDPSAADRNVEIWK_									1	0	0	0	0	0	1	P62495;D6RCB3	P62495	P62495	ETF1	Eukaryotic peptide chain release factor subunit 1	MULTI-MSMS	1_RA1_01_2725	1_RA1_01_2725	865.426513671875	2	864.913015	1727.81148	17.817	0.01541	-1.885	-0.0016304	15.932	0.01378	865.4118997601487	48.184	1.2837	49.622	49.05	50.334	1.4385					70	26
ADDPSAADRNVEIWK	15	Acetyl (Protein N-term)	_(Acetyl (Protein N-term))ADDPSAADRNVEIWK_									1	0	0	0	0	0	1	P62495;D6RCB3	P62495	P62495	ETF1	Eukaryotic peptide chain release factor subunit 1	MULTI-MATCH	1_RA1_01_2721	1_RA1_01_2721		2	864.913015	1727.81148	18.948	0.016389	0.89012	0.00076988	19.838	0.017158	865.4138492392021	49.561	1.246	49.561	48.886	50.131	0	-0.024963	0.0022046	NaN	45.357	61	25
ADDPSAADRNVEIWK	15	Acetyl (Protein N-term)	_(Acetyl (Protein N-term))ADDPSAADRNVEIWK_									1	0	0	0	0	0	1	P62495;D6RCB3	P62495	P62495	ETF1	Eukaryotic peptide chain release factor subunit 1	MULTI-MATCH-MSMS	1_RA1_01_2729	1_RA1_01_2729		2	864.913015	1727.81148	18.983	0.016418	-0.10535	-9.1121E-05	18.877	0.016327	865.4126290973124	48.148	1.22	49.582	48.934	50.154	1.4347	-0.0036991	0.0004826	NaN	45.357	71	25
ADDPSAADRNVEIWK	15	Acetyl (Protein N-term)	_(Acetyl (Protein N-term))ADDPSAADRNVEIWK_									1	0	0	0	0	0	1	P62495;D6RCB3	P62495	P62495	ETF1	Eukaryotic peptide chain release factor subunit 1	MULTI-MATCH	2_RA2_01_2723	2_RA2_01_2723		2	864.913015	1727.81148	19.317	0.016707	-1.4181	-0.0012265	17.899	0.015481	865.4130210937305	48.038	1.1985	49.62	49.018	50.217	1.5821	0.034083	-0.0017882	NaN	45.357	63	23
ADDPSAADRNVEIWK	15	Acetyl (Protein N-term)	_(Acetyl (Protein N-term))ADDPSAADRNVEIWK_									1	0	0	0	0	0	1	P62495;D6RCB3	P62495	P62495	ETF1	Eukaryotic peptide chain release factor subunit 1	MULTI-MATCH	2_RA2_01_2727	2_RA2_01_2727		2	864.913015	1727.81148	18.252	0.015787	0.14916	0.00012901	18.402	0.015916	865.4150322940264	48.245	0.89883	49.587	49.07	49.969	1.3423	0.00084488	0.00092288	NaN	45.357	53	19
ADDPSAADRNVEIWK	15	Acetyl (Protein N-term)	_(Acetyl (Protein N-term))ADDPSAADRNVEIWK_									1	0	0	0	0	0	1	P62495;D6RCB3	P62495	P62495	ETF1	Eukaryotic peptide chain release factor subunit 1	MULTI-MATCH	2_RA2_01_2731	2_RA2_01_2731		2	864.913015	1727.81148	14.89	0.012878	0.11554	9.9933E-05	15.005	0.012978	865.4153095063512	48.259	1.0465	49.544	49.061	50.108	1.2846	-0.042352	0.00086471	NaN	45.357	54	21
ADEASELACPTPK	13	Unmodified	_ADEASELACPTPK_									0	0	0	0	0	0	0	A0A0U1RQF0;P49327	A0A0U1RQF0	A0A0U1RQF0	FASN	Fatty acid synthase;[Acyl-carrier-protein] S-acetyltransferase;[Acyl-carrier-protein] S-malonyltransferase;3-oxoacyl-[acyl-carrier-protein] synthase;3-oxoacyl-[acyl-carrier-protein] reductase;3-hydroxyacyl-[acyl-carrier-protein] dehydratase;Enoyl-[acyl-carrier-protein] reductase;Oleoyl-[acyl-carrier-protein] hydrolase	MULTI-MSMS	1_RA1_01_2725	1_RA1_01_2725	694.8329467773438	2	694.821749	1387.62895	16.259	0.011297	0.50964	0.00035411	16.769	0.011651	694.8221027709678	34.373	1.1394	35.108	34.545	35.685	0.73522					86	27
ADEASELACPTPK	13	Unmodified	_ADEASELACPTPK_									0	0	0	0	0	0	0	A0A0U1RQF0;P49327	A0A0U1RQF0	A0A0U1RQF0	FASN	Fatty acid synthase;[Acyl-carrier-protein] S-acetyltransferase;[Acyl-carrier-protein] S-malonyltransferase;3-oxoacyl-[acyl-carrier-protein] synthase;3-oxoacyl-[acyl-carrier-protein] reductase;3-hydroxyacyl-[acyl-carrier-protein] dehydratase;Enoyl-[acyl-carrier-protein] reductase;Oleoyl-[acyl-carrier-protein] hydrolase	MULTI-MSMS	1_RA1_01_2729	1_RA1_01_2729	694.8340454101562	2	694.821749	1387.62895	16.392	0.01139	-0.31048	-0.00021573	16.082	0.011174	694.8223021552045	34.569	1.2608	35.195	34.752	36.013	0.62611					86	26
ADEASELACPTPK	13	Unmodified	_ADEASELACPTPK_									0	0	0	0	0	0	0	A0A0U1RQF0;P49327	A0A0U1RQF0	A0A0U1RQF0	FASN	Fatty acid synthase;[Acyl-carrier-protein] S-acetyltransferase;[Acyl-carrier-protein] S-malonyltransferase;3-oxoacyl-[acyl-carrier-protein] synthase;3-oxoacyl-[acyl-carrier-protein] reductase;3-hydroxyacyl-[acyl-carrier-protein] dehydratase;Enoyl-[acyl-carrier-protein] reductase;Oleoyl-[acyl-carrier-protein] hydrolase	MULTI-MATCH-MSMS	1_RA1_01_2721	1_RA1_01_2721		2	694.821749	1387.62895	13.064	0.0090771	6.0964	0.0042359	19.16	0.013313	694.8263815390985	35.14	1.1956	35.14	34.635	35.831	0	-0.031131	0.0070089	NaN	56.225	72	23
ADEASELACPTPK	13	Unmodified	_ADEASELACPTPK_									0	0	0	0	0	0	0	A0A0U1RQF0;P49327	A0A0U1RQF0	A0A0U1RQF0	FASN	Fatty acid synthase;[Acyl-carrier-protein] S-acetyltransferase;[Acyl-carrier-protein] S-malonyltransferase;3-oxoacyl-[acyl-carrier-protein] synthase;3-oxoacyl-[acyl-carrier-protein] reductase;3-hydroxyacyl-[acyl-carrier-protein] dehydratase;Enoyl-[acyl-carrier-protein] reductase;Oleoyl-[acyl-carrier-protein] hydrolase	MULTI-MATCH	2_RA2_01_2723	2_RA2_01_2723		2	694.821749	1387.62895	19.469	0.013528	-0.76154	-0.00052913	18.708	0.012998	694.8207222939488	34.391	1.1379	35.228	34.643	35.781	0.83617	0.056806	-0.0025212	NaN	56.225	47	22
ADEASELACPTPK	13	Unmodified	_ADEASELACPTPK_									0	0	0	0	0	0	0	A0A0U1RQF0;P49327	A0A0U1RQF0	A0A0U1RQF0	FASN	Fatty acid synthase;[Acyl-carrier-protein] S-acetyltransferase;[Acyl-carrier-protein] S-malonyltransferase;3-oxoacyl-[acyl-carrier-protein] synthase;3-oxoacyl-[acyl-carrier-protein] reductase;3-hydroxyacyl-[acyl-carrier-protein] dehydratase;Enoyl-[acyl-carrier-protein] reductase;Oleoyl-[acyl-carrier-protein] hydrolase	MULTI-MATCH	2_RA2_01_2727	2_RA2_01_2727		2	694.821749	1387.62895	17.773	0.012349	-3.0898	-0.0021468	14.684	0.010203	694.8203491279626	34.559	1.0289	35.201	34.666	35.695	0.64145	0.029964	-0.0057566	NaN	56.225	54	19
ADEASELACPTPK	13	Unmodified	_ADEASELACPTPK_									0	0	0	0	0	0	0	A0A0U1RQF0;P49327	A0A0U1RQF0	A0A0U1RQF0	FASN	Fatty acid synthase;[Acyl-carrier-protein] S-acetyltransferase;[Acyl-carrier-protein] S-malonyltransferase;3-oxoacyl-[acyl-carrier-protein] synthase;3-oxoacyl-[acyl-carrier-protein] reductase;3-hydroxyacyl-[acyl-carrier-protein] dehydratase;Enoyl-[acyl-carrier-protein] reductase;Oleoyl-[acyl-carrier-protein] hydrolase	MULTI-MATCH	2_RA2_01_2731	2_RA2_01_2731		2	694.821749	1387.62895	16.419	0.011408	-0.48068	-0.00033398	15.939	0.011074	694.8205562379761	34.663	1.0485	35.153	34.63	35.678	0.48991	-0.01755	-0.0021309	NaN	56.225	54	20
ADEDPIMGFHQMFLLK	16	Unmodified	_ADEDPIMGFHQMFLLK_									0	0	0	0	0	0	0	A0A8V8TRD3;H3BRV9;P61970	A0A8V8TRD3	A0A8V8TRD3	NUTF2	Nuclear transport factor 2	MULTI-MSMS	1_RA1_01_2721	1_RA1_01_2721	631.3231811523438	3	631.307552	1890.90083	17.852	0.01127	7.1619	0.0045214	25.014	0.015791	631.3132060563725	65.89	1.6799	65.89	65.105	66.785	0					84	29
ADEDPIMGFHQMFLLK	16	Unmodified	_ADEDPIMGFHQMFLLK_									0	0	0	0	0	0	0	A0A8V8TRD3;H3BRV9;P61970	A0A8V8TRD3	A0A8V8TRD3	NUTF2	Nuclear transport factor 2	MULTI-MSMS	1_RA1_01_2725	1_RA1_01_2725	631.322265625	3	631.307552	1890.90083	18.61	0.011749	7.727	0.0048781	26.337	0.016627	631.3136141002801	63.834	1.2519	65.878	65.252	66.504	2.0443					79	26
ADEDPIMGFHQMFLLK	16	Unmodified	_ADEDPIMGFHQMFLLK_									0	0	0	0	0	0	0	A0A8V8TRD3;H3BRV9;P61970	A0A8V8TRD3	A0A8V8TRD3	NUTF2	Nuclear transport factor 2	MULTI-MSMS	1_RA1_01_2729	1_RA1_01_2729	631.3237915039062	3	631.307552	1890.90083	18.482	0.011668	7.656	0.0048333	26.138	0.016501	631.3133326088963	63.816	1.6315	65.739	65.088	66.72	1.9227					82	27
ADEDPIMGFHQMFLLK	16	Unmodified	_ADEDPIMGFHQMFLLK_									0	0	0	0	0	0	0	A0A8V8TRD3;H3BRV9;P61970	A0A8V8TRD3	A0A8V8TRD3	NUTF2	Nuclear transport factor 2	MULTI-MSMS	2_RA2_01_2731	2_RA2_01_2731	631.3214721679688	3	631.307552	1890.90083	16.204	0.01023	8.5068	0.0053704	24.711	0.0156	631.3146478841278	63.841	1.6038	65.819	64.931	66.535	1.9781					103	34
ADEDPIMGFHQMFLLK	16	Unmodified	_ADEDPIMGFHQMFLLK_									0	0	0	0	0	0	0	A0A8V8TRD3;H3BRV9;P61970	A0A8V8TRD3	A0A8V8TRD3	NUTF2	Nuclear transport factor 2	MULTI-MATCH-MSMS	2_RA2_01_2723	2_RA2_01_2723		3	631.307552	1890.90083	16.44	0.010379	10.186	0.0064303	26.626	0.016809	631.3163360858389	63.685	1.5357	65.75	64.953	66.489	2.0651	-0.064717	0.0039667	NaN	44.601	78	31
ADEGISFR	8	Unmodified	_ADEGISFR_									0	0	0	0	0	0	0	A0A0A0MSI0;Q06830	A0A0A0MSI0	A0A0A0MSI0	PRDX1	Peroxiredoxin-1	MULTI-MSMS	1_RA1_01_2721	1_RA1_01_2721	447.72705078125	2	447.719424	893.424296	13.156	0.0058902	7.9087	0.0035409	21.065	0.0094311	447.7222113039479	34.061	1.4364	34.061	33.564	35	0					78	29
ADEGISFR	8	Unmodified	_ADEGISFR_									0	0	0	0	0	0	0	A0A0A0MSI0;Q06830	A0A0A0MSI0	A0A0A0MSI0	PRDX1	Peroxiredoxin-1	MULTI-MSMS	1_RA1_01_2725	1_RA1_01_2725	448.24462890625	2	447.719424	893.424296	11.37	0.0050906	5.524	0.0024732	16.894	0.0075639	447.72143941261766	33.521	1.6088	34.194	33.598	35.207	0.67368					85	35
ADEGISFR	8	Unmodified	_ADEGISFR_									0	0	0	0	0	0	0	A0A0A0MSI0;Q06830	A0A0A0MSI0	A0A0A0MSI0	PRDX1	Peroxiredoxin-1	MULTI-MSMS	1_RA1_01_2729	1_RA1_01_2729	447.7257995605469	2	447.719424	893.424296	13.229	0.0059228	3.8816	0.0017379	17.11	0.0076607	447.7205907541433	33.686	1.4528	34.269	33.683	35.136	0.58325					70	29
ADEGISFR	8	Unmodified	_ADEGISFR_									0	0	0	0	0	0	0	A0A0A0MSI0;Q06830	A0A0A0MSI0	A0A0A0MSI0	PRDX1	Peroxiredoxin-1	MULTI-MSMS	2_RA2_01_2723	2_RA2_01_2723	447.7255859375	2	447.719424	893.424296	14.565	0.0065208	3.562	0.0015948	18.127	0.0081156	447.71994618857644	33.482	0.94831	34.266	33.784	34.733	0.78383					58	22
ADEGISFR	8	Unmodified	_ADEGISFR_									0	0	0	0	0	0	0	A0A0A0MSI0;Q06830	A0A0A0MSI0	A0A0A0MSI0	PRDX1	Peroxiredoxin-1	MULTI-MSMS	2_RA2_01_2727	2_RA2_01_2727	447.7265625	2	447.719424	893.424296	13.633	0.0061036	5.8604	0.0026238	19.493	0.0087275	447.7207159450345	33.696	1.18	34.288	33.717	34.897	0.59213					68	25
ADEGISFR	8	Unmodified	_ADEGISFR_									0	0	0	0	0	0	0	A0A0A0MSI0;Q06830	A0A0A0MSI0	A0A0A0MSI0	PRDX1	Peroxiredoxin-1	MULTI-MSMS	2_RA2_01_2731	2_RA2_01_2731	447.7248229980469	2	447.719424	893.424296	12.692	0.0056824	4.2644	0.0019092	16.956	0.0075917	447.72064238090917	33.781	0.94456	34.271	33.742	34.687	0.48991					54	17
ADFDNTVAIHPTSSEELVTLR	21	Unmodified	_ADFDNTVAIHPTSSEELVTLR_									0	0	0	0	0	0	0	P00390	P00390	P00390	GSR	Glutathione reductase, mitochondrial	MULTI-MSMS	1_RA1_01_2721	1_RA1_01_2721	772.7373657226562	3	772.388645	2314.1441	17.084	0.013196	0.43073	0.00033269	17.515	0.013528	772.3905987717582	55.853	1.4568	55.853	55.14	56.597	0					125	30
ADFDNTVAIHPTSSEELVTLR	21	Unmodified	_ADFDNTVAIHPTSSEELVTLR_									0	0	0	0	0	0	0	P00390	P00390	P00390	GSR	Glutathione reductase, mitochondrial	MULTI-MSMS	1_RA1_01_2725	1_RA1_01_2725	772.7349853515625	3	772.388645	2314.1441	17.297	0.01336	-0.69101	-0.00053372	16.606	0.012826	772.3885124296804	54.109	1.3392	55.811	55.111	56.45	1.7013					99	27
ADFDNTVAIHPTSSEELVTLR	21	Unmodified	_ADFDNTVAIHPTSSEELVTLR_									0	0	0	0	0	0	0	P00390	P00390	P00390	GSR	Glutathione reductase, mitochondrial	MULTI-MSMS	1_RA1_01_2729	1_RA1_01_2729	772.7368774414062	3	772.388645	2314.1441	19.121	0.014769	-0.52271	-0.00040373	18.599	0.014365	772.723560593504	54.018	1.4179	55.722	55.084	56.502	1.7038					115	28
ADFDNTVAIHPTSSEELVTLR	21	Unmodified	_ADFDNTVAIHPTSSEELVTLR_									0	0	0	0	0	0	0	P00390	P00390	P00390	GSR	Glutathione reductase, mitochondrial	MULTI-MSMS	2_RA2_01_2723	2_RA2_01_2723	772.4036254882812	3	772.388645	2314.1441	18.249	0.014095	1.2215	0.00094348	19.47	0.015038	772.3895249663624	53.904	1.2416	55.755	55.15	56.392	1.8504					109	26
ADFDNTVAIHPTSSEELVTLR	21	Unmodified	_ADFDNTVAIHPTSSEELVTLR_									0	0	0	0	0	0	0	P00390	P00390	P00390	GSR	Glutathione reductase, mitochondrial	MULTI-MSMS	2_RA2_01_2727	2_RA2_01_2727	772.737548828125	3	772.388645	2314.1441	17.976	0.013884	1.8607	0.0014371	19.836	0.015321	772.7249836894956	54.084	1.3247	55.763	55.068	56.392	1.6785					88	26
ADFDNTVAIHPTSSEELVTLR	21	Unmodified	_ADFDNTVAIHPTSSEELVTLR_									0	0	0	0	0	0	0	P00390	P00390	P00390	GSR	Glutathione reductase, mitochondrial	MULTI-MSMS	2_RA2_01_2731	2_RA2_01_2731	772.7349853515625	3	772.388645	2314.1441	15.71	0.012135	-0.58076	-0.00044857	15.13	0.011686	772.7231667636115	54.187	1.3987	55.815	55.042	56.441	1.6281					102	30
ADGYVLEGK	9	Unmodified	_ADGYVLEGK_									0	0	0	0	0	0	0	P62241;Q5JR95	P62241	P62241	RPS8	40S ribosomal protein S8	MSMS	1_RA1_01_2721	1_RA1_01_2721	476.2476501464844	2	476.242732	950.470912	NaN	NaN	NaN	NaN	NaN	NaN	NaN	31.307	1	31.307	30.807	31.807	0
ADHQPLTEASYVNLPTIALCNTDSPLR	27	Unmodified	_ADHQPLTEASYVNLPTIALCNTDSPLR_									0	0	0	0	0	0	0	C9J9K3;A0A8V8TMX1;A0A0C4DG17;A0A8V8TLA4;P08865;A0A8I5KQE6;A0A8V8TMP3	C9J9K3	C9J9K3	RPSA	40S ribosomal protein SA	MULTI-MSMS	1_RA1_01_2721	1_RA1_01_2721	999.85205078125	3	999.497588	2995.47093	18.064	0.018055	-1.9476	-0.0019466	16.117	0.016109	999.8311457286312	65.753	0.73882	65.753	65.105	65.844	0					48	14
ADHQPLTEASYVNLPTIALCNTDSPLR	27	Unmodified	_ADHQPLTEASYVNLPTIALCNTDSPLR_									0	0	0	0	0	0	0	C9J9K3;A0A8V8TMX1;A0A0C4DG17;A0A8V8TLA4;P08865;A0A8I5KQE6;A0A8V8TMP3	C9J9K3	C9J9K3	RPSA	40S ribosomal protein SA	MULTI-MSMS	1_RA1_01_2725	1_RA1_01_2725	999.850341796875	3	999.497588	2995.47093	18.477	0.018468	-1.8019	-0.001801	16.675	0.016667	1000.1656103397592	63.569	0.77513	65.613	65.005	65.78	2.0443					78	16
ADHQPLTEASYVNLPTIALCNTDSPLR	27	Unmodified	_ADHQPLTEASYVNLPTIALCNTDSPLR_									0	0	0	0	0	0	0	C9J9K3;A0A8V8TMX1;A0A0C4DG17;A0A8V8TLA4;P08865;A0A8I5KQE6;A0A8V8TMP3	C9J9K3	C9J9K3	RPSA	40S ribosomal protein SA	MULTI-MSMS	1_RA1_01_2729	1_RA1_01_2729	1000.1832275390625	3	999.497588	2995.47093	17.678	0.017669	-1.2083	-0.0012077	16.47	0.016461	1000.1645909137474	63.572	0.80405	65.495	64.866	65.67	1.9227					73	17
ADHQPLTEASYVNLPTIALCNTDSPLR	27	Unmodified	_ADHQPLTEASYVNLPTIALCNTDSPLR_									0	0	0	0	0	0	0	C9J9K3;A0A8V8TMX1;A0A0C4DG17;A0A8V8TLA4;P08865;A0A8I5KQE6;A0A8V8TMP3	C9J9K3	C9J9K3	RPSA	40S ribosomal protein SA	MULTI-MSMS	2_RA2_01_2723	2_RA2_01_2723	1000.1802978515625	3	999.497588	2995.47093	17.415	0.017406	-0.90438	-0.00090392	16.51	0.016502	999.8304046500369	63.424	0.88429	65.489	64.786	65.67	2.0651					69	17
ADHQPLTEASYVNLPTIALCNTDSPLR	27	Unmodified	_ADHQPLTEASYVNLPTIALCNTDSPLR_									0	0	0	0	0	0	0	C9J9K3;A0A8V8TMX1;A0A0C4DG17;A0A8V8TLA4;P08865;A0A8I5KQE6;A0A8V8TMP3	C9J9K3	C9J9K3	RPSA	40S ribosomal protein SA	MULTI-MSMS	2_RA2_01_2727	2_RA2_01_2727	999.8477783203125	3	999.497588	2995.47093	18.168	0.018159	-2.986	-0.0029845	15.182	0.015174	1000.1632403719298	63.492	0.77759	65.464	64.987	65.765	1.9715					73	15
ADHQPLTEASYVNLPTIALCNTDSPLR	27	Unmodified	_ADHQPLTEASYVNLPTIALCNTDSPLR_									0	0	0	0	0	0	0	C9J9K3;A0A8V8TMX1;A0A0C4DG17;A0A8V8TLA4;P08865;A0A8I5KQE6;A0A8V8TMP3	C9J9K3	C9J9K3	RPSA	40S ribosomal protein SA	MULTI-MSMS	2_RA2_01_2731	2_RA2_01_2731	999.8490600585938	3	999.497588	2995.47093	16.217	0.016208	-2.6306	-0.0026293	13.586	0.013579	999.8286362933287	63.477	0.90163	65.456	64.858	65.759	1.9781					68	17
ADHSFSDGVPSDSVEAAK	18	Acetyl (Protein N-term)	_(Acetyl (Protein N-term))ADHSFSDGVPSDSVEAAK_									1	0	0	0	0	0	0	C9J6D1;C9JZI7;Q99733;E9PNW0;E9PJJ2;E9PS34;E9PNJ7;E9PKT8;E9PKI2;C9J1B1;E9PP22	C9J6D1	C9J6D1	NAP1L4	Nucleosome assembly protein 1-like 4	MULTI-MSMS	1_RA1_01_2721	1_RA1_01_2721	931.4373779296875	2	930.915952	1859.81735	17.338	0.01614	2.0864	0.0019423	19.424	0.018082	931.4190804428384	44.221	1.1292	44.221	43.701	44.83	0					68	22
ADHSFSDGVPSDSVEAAK	18	Acetyl (Protein N-term)	_(Acetyl (Protein N-term))ADHSFSDGVPSDSVEAAK_									1	0	0	0	0	0	0	C9J6D1;C9JZI7;Q99733;E9PNW0;E9PJJ2;E9PS34;E9PNJ7;E9PKT8;E9PKI2;C9J1B1;E9PP22	C9J6D1	C9J6D1	NAP1L4	Nucleosome assembly protein 1-like 4	MULTI-MSMS	1_RA1_01_2725	1_RA1_01_2725	931.4361572265625	2	930.915952	1859.81735	17.941	0.016702	0.94441	0.00087916	18.885	0.017581	931.4188138731927	43.047	1.2952	44.207	43.574	44.869	1.1598					72	27
ADHSFSDGVPSDSVEAAK	18	Acetyl (Protein N-term)	_(Acetyl (Protein N-term))ADHSFSDGVPSDSVEAAK_									1	0	0	0	0	0	0	C9J6D1;C9JZI7;Q99733;E9PNW0;E9PJJ2;E9PS34;E9PNJ7;E9PKT8;E9PKI2;C9J1B1;E9PP22	C9J6D1	C9J6D1	NAP1L4	Nucleosome assembly protein 1-like 4	MULTI-MSMS	1_RA1_01_2729	1_RA1_01_2729	930.9323120117188	2	930.915952	1859.81735	17.656	0.016436	0.76029	0.00070777	18.416	0.017144	931.4186564676344	43.094	1.0565	44.18	43.679	44.735	1.0861					58	20
ADHSFSDGVPSDSVEAAK	18	Acetyl (Protein N-term)	_(Acetyl (Protein N-term))ADHSFSDGVPSDSVEAAK_									1	0	0	0	0	0	0	C9J6D1;C9JZI7;Q99733;E9PNW0;E9PJJ2;E9PS34;E9PNJ7;E9PKT8;E9PKI2;C9J1B1;E9PP22	C9J6D1	C9J6D1	NAP1L4	Nucleosome assembly protein 1-like 4	MULTI-MSMS	2_RA2_01_2723	2_RA2_01_2723	930.9339599609375	2	930.915952	1859.81735	17.329	0.016132	-0.59494	-0.00055384	16.734	0.015578	931.4166381475407	42.863	1.0687	44.185	43.776	44.845	1.3216					61	21
ADHSFSDGVPSDSVEAAK	18	Acetyl (Protein N-term)	_(Acetyl (Protein N-term))ADHSFSDGVPSDSVEAAK_									1	0	0	0	0	0	0	C9J6D1;C9JZI7;Q99733;E9PNW0;E9PJJ2;E9PS34;E9PNJ7;E9PKT8;E9PKI2;C9J1B1;E9PP22	C9J6D1	C9J6D1	NAP1L4	Nucleosome assembly protein 1-like 4	MULTI-MSMS	2_RA2_01_2731	2_RA2_01_2731	931.4379272460938	2	930.915952	1859.81735	15.302	0.014245	1.0711	0.00099714	16.373	0.015242	931.4198750259399	43.183	1.0859	44.191	43.778	44.864	1.0085					81	23
ADHSFSDGVPSDSVEAAK	18	Acetyl (Protein N-term)	_(Acetyl (Protein N-term))ADHSFSDGVPSDSVEAAK_									1	0	0	0	0	0	0	C9J6D1;C9JZI7;Q99733;E9PNW0;E9PJJ2;E9PS34;E9PNJ7;E9PKT8;E9PKI2;C9J1B1;E9PP22	C9J6D1	C9J6D1	NAP1L4	Nucleosome assembly protein 1-like 4	MULTI-MATCH-MSMS	2_RA2_01_2727	2_RA2_01_2727		2	930.915952	1859.81735	16.626	0.015477	2.8321	0.0026364	19.458	0.018114	930.9181418508182	43.095	1.1016	44.148	43.568	44.67	1.0535	-0.040539	0.003024	NaN	106.54	62	22
ADIQLLVYTIDDLIDK	16	Unmodified	_ADIQLLVYTIDDLIDK_									0	0	0	0	0	0	0	Q9NUJ1	Q9NUJ1	Q9NUJ1	ABHD10	Mycophenolic acid acyl-glucuronide esterase, mitochondrial	MULTI-MSMS	1_RA1_01_2721	1_RA1_01_2721	924.5185546875	2	924.503674	1846.9928	15.829	0.014634	-0.55525	-0.00051333	15.274	0.014121	924.5019110337855	87.487	1.3059	87.487	87.054	88.36	0					41	25
ADIQLLVYTIDDLIDK	16	Unmodified	_ADIQLLVYTIDDLIDK_									0	0	0	0	0	0	0	Q9NUJ1	Q9NUJ1	Q9NUJ1	ABHD10	Mycophenolic acid acyl-glucuronide esterase, mitochondrial	MULTI-MSMS	1_RA1_01_2729	1_RA1_01_2729	924.5175170898438	2	924.503674	1846.9928	14.975	0.013845	1.1122	0.0010282	16.087	0.014873	925.0074379824015	85.086	1.2606	86.912	86.356	87.617	1.8261					54	26
ADIQLLVYTIDDLIDK	16	Unmodified	_ADIQLLVYTIDDLIDK_									0	0	0	0	0	0	0	Q9NUJ1	Q9NUJ1	Q9NUJ1	ABHD10	Mycophenolic acid acyl-glucuronide esterase, mitochondrial	MULTI-MSMS	2_RA2_01_2727	2_RA2_01_2727	924.5181884765625	2	924.503674	1846.9928	16.417	0.015177	-0.50694	-0.00046867	15.91	0.014709	925.0040877778749	84.944	0.58829	86.932	86.451	87.04	1.9883					21	13
ADIQLLVYTIDDLIDK	16	Unmodified	_ADIQLLVYTIDDLIDK_									0	0	0	0	0	0	0	Q9NUJ1	Q9NUJ1	Q9NUJ1	ABHD10	Mycophenolic acid acyl-glucuronide esterase, mitochondrial	MULTI-MATCH-MSMS	1_RA1_01_2725	1_RA1_01_2725		2	924.503674	1846.9928	18.637	0.01723	-1.6	-0.0014792	17.037	0.015751	925.0034473960097	85.125	1.3902	87.374	86.59	87.981	2.2489	0.18073	-0.0020636	NaN	51.218	65	28
ADIQLLVYTIDDLIDK	16	Unmodified	_ADIQLLVYTIDDLIDK_									0	0	0	0	0	0	0	Q9NUJ1	Q9NUJ1	Q9NUJ1	ABHD10	Mycophenolic acid acyl-glucuronide esterase, mitochondrial	MULTI-MATCH	2_RA2_01_2723	2_RA2_01_2723		2	924.503674	1846.9928	18.189	0.016816	-2.0687	-0.0019125	16.121	0.014904	925.0040346091048	85.037	1.1018	87.006	86.619	87.721	1.9689	-0.18704	-0.0029301	NaN	51.218	42	22
ADIQLLVYTIDDLIDK	16	Unmodified	_ADIQLLVYTIDDLIDK_									0	0	0	0	0	0	0	Q9NUJ1	Q9NUJ1	Q9NUJ1	ABHD10	Mycophenolic acid acyl-glucuronide esterase, mitochondrial	MULTI-MATCH	2_RA2_01_2727	2_RA2_01_2727		2	924.503674	1846.9928	16.465	0.015222	1.5948	0.0014744	18.06	0.016696	924.5042497232937	85.237	0.78655	87.225	86.984	87.771	1.9883	0.031901	0.0038437	NaN	51.218	23	14
ADIQLLVYTIDDLIDK	16	Unmodified	_ADIQLLVYTIDDLIDK_									0	0	0	0	0	0	0	Q9NUJ1	Q9NUJ1	Q9NUJ1	ABHD10	Mycophenolic acid acyl-glucuronide esterase, mitochondrial	MULTI-MATCH	2_RA2_01_2731	2_RA2_01_2731		2	924.503674	1846.9928	13.955	0.012902	-0.90978	-0.0008411	13.046	0.012061	924.5027619430489	85.039	1.1589	87.155	86.655	87.814	2.1157	-0.038063	-0.0007873	NaN	51.218	32	23
ADKPDMGEIASFDK	14	Acetyl (Protein N-term)	_(Acetyl (Protein N-term))ADKPDMGEIASFDK_									1	0	0	0	0	0	1	P63313	P63313	P63313	TMSB10	Thymosin beta-10	MULTI-MSMS	1_RA1_01_2721	1_RA1_01_2721	783.37548828125	2	783.361238	1564.70792	14.749	0.011554	2.7814	0.0021789	17.53	0.013733	783.3635120206005	50.923	2.3087	50.923	50.131	52.44	0					195	46
ADKPDMGEIASFDK	14	Acetyl (Protein N-term)	_(Acetyl (Protein N-term))ADKPDMGEIASFDK_									1	0	0	0	0	0	1	P63313	P63313	P63313	TMSB10	Thymosin beta-10	MULTI-MSMS	1_RA1_01_2725	1_RA1_01_2725	783.3770751953125	2	783.361238	1564.70792	17.443	0.013664	2.2329	0.0017491	19.676	0.015413	783.3631353494153	49.424	2.1029	50.913	50.132	52.235	1.489					174	45
ADKPDMGEIASFDK	14	Acetyl (Protein N-term)	_(Acetyl (Protein N-term))ADKPDMGEIASFDK_									1	0	0	0	0	0	1	P63313	P63313	P63313	TMSB10	Thymosin beta-10	MULTI-MSMS	1_RA1_01_2729	1_RA1_01_2729	783.375732421875	2	783.361238	1564.70792	14.995	0.011746	2.4559	0.0019238	17.451	0.01367	783.36321845659	49.421	1.9581	50.917	50.215	52.173	1.4958					168	39
ADKPDMGEIASFDK	14	Acetyl (Protein N-term)	_(Acetyl (Protein N-term))ADKPDMGEIASFDK_									1	0	0	0	0	0	1	P63313	P63313	P63313	TMSB10	Thymosin beta-10	MULTI-MSMS	2_RA2_01_2723	2_RA2_01_2723	783.3755493164062	2	783.361238	1564.70792	14.055	0.01101	3.6139	0.002831	17.669	0.013841	783.3642954748008	49.325	1.9788	50.959	50.22	52.199	1.6344					161	40
ADKPDMGEIASFDK	14	Acetyl (Protein N-term)	_(Acetyl (Protein N-term))ADKPDMGEIASFDK_									1	0	0	0	0	0	1	P63313	P63313	P63313	TMSB10	Thymosin beta-10	MULTI-MSMS	2_RA2_01_2727	2_RA2_01_2727	783.3759765625	2	783.361238	1564.70792	15.811	0.012386	2.7313	0.0021396	18.542	0.014525	783.3635771582275	49.466	2.8901	50.87	49.705	52.595	1.4048					181	57
ADKPDMGEIASFDK	14	Acetyl (Protein N-term)	_(Acetyl (Protein N-term))ADKPDMGEIASFDK_									1	0	0	0	0	0	1	P63313	P63313	P63313	TMSB10	Thymosin beta-10	MULTI-MSMS	2_RA2_01_2731	2_RA2_01_2731	783.3733520507812	2	783.361238	1564.70792	14.98	0.011735	1.7375	0.0013611	16.718	0.013096	783.3627000518887	49.56	2.381	50.913	49.879	52.26	1.3528					181	50
ADKPDMGEIASFDK	14	Acetyl (Protein N-term),Oxidation (M)	_(Acetyl (Protein N-term))ADKPDM(Oxidation (M))GEIASFDK_		ADKPDM(1)GEIASFDK				ADKPDM(51)GEIASFDK			1	0	1	0	0	0	1	P63313	P63313	P63313	TMSB10	Thymosin beta-10	MULTI-MSMS	1_RA1_01_2725	1_RA1_01_2725	792.3751220703125	2	791.358696	1580.70284	17.311	0.013699	-0.66167	-0.00052362	16.649	0.013175	791.3584335114455	41.424	1.4541	42.525	41.948	43.402	1.1003					102	30
ADKPDMGEIASFDK	14	Acetyl (Protein N-term),Oxidation (M)	_(Acetyl (Protein N-term))ADKPDM(Oxidation (M))GEIASFDK_		ADKPDM(1)GEIASFDK				ADKPDM(49)GEIASFDK			1	0	1	0	0	0	1	P63313	P63313	P63313	TMSB10	Thymosin beta-10	MULTI-MSMS	1_RA1_01_2729	1_RA1_01_2729	791.3736572265625	2	791.358696	1580.70284	18.857	0.014923	-0.068606	-5.4292E-05	18.789	0.014869	791.3581717579611	41.51	1.2171	42.524	41.957	43.174	1.0147					76	24
ADKPDMGEIASFDK	14	Acetyl (Protein N-term),Oxidation (M)	_(Acetyl (Protein N-term))ADKPDM(Oxidation (M))GEIASFDK_									1	0	1	0	0	0	1	P63313	P63313	P63313	TMSB10	Thymosin beta-10	MULTI-MATCH-MSMS	1_RA1_01_2721	1_RA1_01_2721		2	791.358696	1580.70284	17.729	0.01403	1.4831	0.0011737	19.212	0.015204	791.3599839574244	42.549	1.2396	42.549	41.91	43.149	0	0.025122	0.0021636	NaN	51.135	93	23
ADKPDMGEIASFDK	14	Acetyl (Protein N-term),Oxidation (M)	_(Acetyl (Protein N-term))ADKPDM(Oxidation (M))GEIASFDK_									1	0	1	0	0	0	1	P63313	P63313	P63313	TMSB10	Thymosin beta-10	MULTI-MATCH-MSMS	2_RA2_01_2723	2_RA2_01_2723		2	791.358696	1580.70284	18.806	0.014882	1.8091	0.0014316	20.615	0.016314	791.3603248483131	41.278	1.6486	42.54	41.842	43.491	1.2615	0.016008	0.0026794	NaN	51.135	85	33
ADKPDMGEIASFDK	14	Acetyl (Protein N-term),PhosphoGlyceroyl-Lys	_(Acetyl (Protein N-term))ADK(PhosphoGlyceroyl-Lys)PDMGEIASFDK_				ADK(1)PDMGEIASFDK				ADK(44)PDMGEIASFDK(-44)	1	0	0	0	1	0	1	P63313	P63313	P63313	TMSB10	Thymosin beta-10	MULTI-MSMS	2_RA2_01_2723	2_RA2_01_2723	867.367919921875	2	867.352426	1732.6903	17.846	0.015479	1.3049	0.0011318	19.151	0.016611	867.3535136094152	68.242	1.6089	70.346	69.732	71.341	2.1048					118	33
ADKPDMGEIASFDK	14	Acetyl (Protein N-term),PhosphoGlyceroyl-Lys	_(Acetyl (Protein N-term))ADK(PhosphoGlyceroyl-Lys)PDMGEIASFDK_				ADK(1)PDMGEIASFDK				ADK(47)PDMGEIASFDK(-47)	1	0	0	0	1	0	1	P63313	P63313	P63313	TMSB10	Thymosin beta-10	MULTI-MSMS	2_RA2_01_2727	2_RA2_01_2727	867.368408203125	2	867.352426	1732.6903	17.772	0.015414	0.97778	0.00084808	18.75	0.016262	867.353524371581	68.322	1.4072	70.364	69.812	71.22	2.0419					100	28
ADKPDMGEIASFDK	14	Acetyl (Protein N-term),PhosphoGlyceroyl-Lys	_(Acetyl (Protein N-term))ADK(PhosphoGlyceroyl-Lys)PDMGEIASFDK_				ADK(1)PDMGEIASFDK				ADK(54)PDMGEIASFDK(-54)	1	0	0	0	1	0	1	P63313	P63313	P63313	TMSB10	Thymosin beta-10	MULTI-MSMS	2_RA2_01_2731	2_RA2_01_2731	867.3681640625	2	867.352426	1732.6903	15.865	0.01376	2.4019	0.0020833	18.267	0.015844	867.3550086149598	68.289	1.4248	70.361	69.825	71.249	2.0721					96	28
ADKPDMGEIASFDKAK	16	Acetyl (Protein N-term),PhosphoGlyceroyl-Lys	_(Acetyl (Protein N-term))ADKPDMGEIASFDK(PhosphoGlyceroyl-Lys)AK_				ADKPDMGEIASFDK(0.888)AK(0.112)				ADK(-98)PDMGEIASFDK(9)AK(-9)	1	0	0	0	1	0	2	P63313	P63313	P63313	TMSB10	Thymosin beta-10	MULTI-MSMS	2_RA2_01_2723	2_RA2_01_2723	966.9362182617188	2	966.918464	1931.82237	17.764	0.017177	-0.71796	-0.00069421	17.046	0.016483	966.9183198269096	56.249	1.5087	58.18	57.523	59.032	1.931					93	28
ADKPDMGEIASFDKAK	16	Acetyl (Protein N-term),PhosphoGlyceroyl-Lys	_(Acetyl (Protein N-term))ADKPDMGEIASFDKAK(PhosphoGlyceroyl-Lys)_				ADKPDMGEIASFDK(0.409)AK(0.591)				ADK(-96)PDMGEIASFDK(-1.6)AK(1.6)	1	0	0	0	1	0	2	P63313	P63313	P63313	TMSB10	Thymosin beta-10	MULTI-MSMS	2_RA2_01_2727	2_RA2_01_2727	967.43359375	2	966.918464	1931.82237	15.888	0.015363	-0.52639	-0.00050898	15.362	0.014854	966.9183271688488	56.402	1.2894	58.188	57.563	58.853	1.7856					107	24
ADKPDMGEIASFDKAK	16	Acetyl (Protein N-term),PhosphoGlyceroyl-Lys	_(Acetyl (Protein N-term))ADKPDMGEIASFDK(PhosphoGlyceroyl-Lys)AK_				ADKPDMGEIASFDK(0.563)AK(0.437)				ADK(-110)PDMGEIASFDK(1.1)AK(-1.1)	1	0	0	0	1	0	2	P63313	P63313	P63313	TMSB10	Thymosin beta-10	MULTI-MSMS	2_RA2_01_2731	2_RA2_01_2731	966.9338989257812	2	966.918464	1931.82237	18.094	0.017495	-1.5378	-0.0014869	16.556	0.016008	966.9168615986702	56.464	1.298	58.207	57.597	58.895	1.7432					101	24
ADKPDMGEIASFDKAK	16	Acetyl (Protein N-term),PhosphoGlyceroyl-Lys	_(Acetyl (Protein N-term))ADKPDMGEIASFDK(PhosphoGlyceroyl-Lys)AK_									1	0	0	0	1	0	2	P63313	P63313	P63313	TMSB10	Thymosin beta-10	MULTI-MATCH	1_RA1_01_2721	1_RA1_01_2721		2	966.918464	1931.82237	16.643	0.016093	1.0929	0.0010567	17.736	0.01715	967.4206007061351	58.232	0.95612	58.232	57.803	58.759	0	0.033176	0.0037305	NaN	126.63	42	17
ADKPDMGEIASFDKAK	16	Acetyl (Protein N-term),PhosphoGlyceroyl-Lys	_(Acetyl (Protein N-term))ADKPDMGEIASFDK(PhosphoGlyceroyl-Lys)AK_									1	0	0	0	1	0	2	P63313	P63313	P63313	TMSB10	Thymosin beta-10	MULTI-MATCH	1_RA1_01_2725	1_RA1_01_2725		2	966.918464	1931.82237	17.523	0.016943	1.1673	0.0011287	18.69	0.018072	966.9188600891356	56.386	1.0163	58.189	57.652	58.668	1.8029	-0.01021	0.0038744	NaN	126.63	37	20
ADLEMQIESLTEELAYLK	18	Unmodified	_ADLEMQIESLTEELAYLK_									0	0	0	0	0	0	0	A0A1B0GVI3;CON__P13645;P13645	A0A1B0GVI3	A0A1B0GVI3	KRT10	Keratin, type I cytoskeletal 10	MULTI-MSMS	1_RA1_01_2721	1_RA1_01_2721	699.3570556640625	3	699.353773	2095.03949	17.102	0.01196	0.65483	0.00045796	17.757	0.012418	699.6899477421806	83.77	1.1491	83.77	83.172	84.322	0					64	24
ADLEMQIESLTEELAYLK	18	Unmodified	_ADLEMQIESLTEELAYLK_									0	0	0	0	0	0	0	A0A1B0GVI3;CON__P13645;P13645	A0A1B0GVI3	A0A1B0GVI3	KRT10	Keratin, type I cytoskeletal 10	MULTI-MATCH-MSMS	1_RA1_01_2725	1_RA1_01_2725		3	699.353773	2095.03949	21.825	0.015264	1.2107	0.00084671	23.036	0.01611	699.3497688416759	81.256	0.88885	83.539	83.192	84.081	2.2828	-0.11581	0.00082177	NaN	20.368	45	16
ADLINNLGTIAK	12	Unmodified	_ADLINNLGTIAK_									0	0	0	0	0	0	0	P08238;Q58FF8;P07900;Q14568	P08238;Q58FF8;P07900;Q14568	P08238	HSP90AB1;HSP90AB2P;HSP90AA1;HSP90AA2P	Heat shock protein HSP 90-beta;Putative heat shock protein HSP 90-beta 2;Heat shock protein HSP 90-alpha;Heat shock protein HSP 90-alpha A2	MULTI-MSMS	1_RA1_01_2721	1_RA1_01_2721	621.8670654296875	2	621.856252	1241.69795	11.578	0.0071997	4.7293	0.002941	16.307	0.010141	621.8596095588377	51.757	2.2794	51.757	50.786	53.065	0					184	45
ADLINNLGTIAK	12	Unmodified	_ADLINNLGTIAK_									0	0	0	0	0	0	0	P08238;Q58FF8;P07900;Q14568	P08238;Q58FF8;P07900;Q14568	P08238	HSP90AB1;HSP90AB2P;HSP90AA1;HSP90AA2P	Heat shock protein HSP 90-beta;Putative heat shock protein HSP 90-beta 2;Heat shock protein HSP 90-alpha;Heat shock protein HSP 90-alpha A2	MULTI-MSMS	1_RA1_01_2725	1_RA1_01_2725	621.8690185546875	2	621.856252	1241.69795	15.631	0.0097203	3.9941	0.0024838	19.625	0.012204	621.859106509536	50.242	2.4326	51.731	50.673	53.106	1.489					208	52
ADLINNLGTIAK	12	Unmodified	_ADLINNLGTIAK_									0	0	0	0	0	0	0	P08238;Q58FF8;P07900;Q14568	P08238;Q58FF8;P07900;Q14568	P08238	HSP90AB1;HSP90AB2P;HSP90AA1;HSP90AA2P	Heat shock protein HSP 90-beta;Putative heat shock protein HSP 90-beta 2;Heat shock protein HSP 90-alpha;Heat shock protein HSP 90-alpha A2	MULTI-MSMS	1_RA1_01_2729	1_RA1_01_2729	621.86669921875	2	621.856252	1241.69795	12.101	0.0075249	3.9747	0.0024717	16.075	0.0099966	621.8591501126169	50.195	2.3171	51.691	50.722	53.039	1.4958					190	47
ADLINNLGTIAK	12	Unmodified	_ADLINNLGTIAK_									0	0	0	0	0	0	0	P08238;Q58FF8;P07900;Q14568	P08238;Q58FF8;P07900;Q14568	P08238	HSP90AB1;HSP90AB2P;HSP90AA1;HSP90AA2P	Heat shock protein HSP 90-beta;Putative heat shock protein HSP 90-beta 2;Heat shock protein HSP 90-alpha;Heat shock protein HSP 90-alpha A2	MULTI-MSMS	2_RA2_01_2723	2_RA2_01_2723	621.8675537109375	2	621.856252	1241.69795	13.266	0.0082496	3.522	0.0021902	16.788	0.01044	621.8588690425228	50.121	2.1397	51.755	50.856	52.995	1.6344					169	42
ADLINNLGTIAK	12	Unmodified	_ADLINNLGTIAK_									0	0	0	0	0	0	0	P08238;Q58FF8;P07900;Q14568	P08238;Q58FF8;P07900;Q14568	P08238	HSP90AB1;HSP90AB2P;HSP90AA1;HSP90AA2P	Heat shock protein HSP 90-beta;Putative heat shock protein HSP 90-beta 2;Heat shock protein HSP 90-alpha;Heat shock protein HSP 90-alpha A2	MULTI-MSMS	2_RA2_01_2727	2_RA2_01_2727	621.8674926757812	2	621.856252	1241.69795	13.72	0.0085319	2.2658	0.001409	15.986	0.0099409	621.8579718968331	50.303	2.1935	51.743	50.822	53.016	1.4402					171	44
ADLINNLGTIAK	12	Unmodified	_ADLINNLGTIAK_									0	0	0	0	0	0	0	P08238;Q58FF8;P07900;Q14568	P08238;Q58FF8;P07900;Q14568	P08238	HSP90AB1;HSP90AB2P;HSP90AA1;HSP90AA2P	Heat shock protein HSP 90-beta;Putative heat shock protein HSP 90-beta 2;Heat shock protein HSP 90-alpha;Heat shock protein HSP 90-alpha A2	MULTI-MSMS	2_RA2_01_2731	2_RA2_01_2731	621.86669921875	2	621.856252	1241.69795	14.164	0.0088078	2.3052	0.0014335	16.469	0.010241	621.8581045195739	50.338	2.1726	51.761	50.876	53.048	1.4229					173	45
ADLINNLGTIAKSGTK	16	PhosphoGlyceroyl-Lys	_ADLINNLGTIAK(PhosphoGlyceroyl-Lys)SGTK_				ADLINNLGTIAK(0.848)SGTK(0.152)				ADLINNLGTIAK(7.5)SGTK(-7.5)	0	0	0	0	1	0	1	P08238;P07900;Q14568	P08238;P07900;Q14568	P08238	HSP90AB1;HSP90AA1;HSP90AA2P	Heat shock protein HSP 90-beta;Heat shock protein HSP 90-alpha;Heat shock protein HSP 90-alpha A2	MULTI-MSMS	1_RA1_01_2721	1_RA1_01_2721	892.4617919921875	2	892.445506	1782.87646	16.608	0.014821	-1.9722	-0.0017601	14.635	0.013061	892.4434420762442	61.606	1.2982	61.606	61.05	62.348	0					64	23
ADLINNLGTIAKSGTK	16	PhosphoGlyceroyl-Lys	_ADLINNLGTIAK(PhosphoGlyceroyl-Lys)SGTK_				ADLINNLGTIAK(0.97)SGTK(0.03)				ADLINNLGTIAK(15)SGTK(-15)	0	0	0	0	1	0	1	P08238;P07900;Q14568	P08238;P07900;Q14568	P08238	HSP90AB1;HSP90AA1;HSP90AA2P	Heat shock protein HSP 90-beta;Heat shock protein HSP 90-alpha;Heat shock protein HSP 90-alpha A2	MULTI-SECPEP	1_RA1_01_2725	1_RA1_01_2725	890.4407348632812	2	892.445506	1782.87646	18.853	0.016825	-4.2262	-0.0037717	14.626	0.013053	892.4406253158411	59.676	1.2336	61.569	60.907	62.141	1.8928					65	24
ADLINNLGTIAKSGTK	16	PhosphoGlyceroyl-Lys	_ADLINNLGTIAK(PhosphoGlyceroyl-Lys)SGTK_				ADLINNLGTIAK(0.895)SGTK(0.105)				ADLINNLGTIAK(9.3)SGTK(-9.3)	0	0	0	0	1	0	1	P08238;P07900;Q14568	P08238;P07900;Q14568	P08238	HSP90AB1;HSP90AA1;HSP90AA2P	Heat shock protein HSP 90-beta;Heat shock protein HSP 90-alpha;Heat shock protein HSP 90-alpha A2	MULTI-MSMS	1_RA1_01_2729	1_RA1_01_2729	892.4600830078125	2	892.445506	1782.87646	18.043	0.016102	-2.1596	-0.0019274	15.883	0.014175	892.4431054860205	59.618	1.2614	61.46	60.824	62.085	1.8427					88	26
ADLINNLGTIAKSGTK	16	PhosphoGlyceroyl-Lys	_ADLINNLGTIAK(PhosphoGlyceroyl-Lys)SGTK_				ADLINNLGTIAK(0.917)SGTK(0.083)				ADLINNLGTIAK(10)SGTK(-10)	0	0	0	0	1	0	1	P08238;P07900;Q14568	P08238;P07900;Q14568	P08238	HSP90AB1;HSP90AA1;HSP90AA2P	Heat shock protein HSP 90-beta;Heat shock protein HSP 90-alpha;Heat shock protein HSP 90-alpha A2	MULTI-MSMS	2_RA2_01_2723	2_RA2_01_2723	892.4638061523438	2	892.445506	1782.87646	17.168	0.015322	2.6573	0.0023715	19.825	0.017693	892.4477016309994	59.519	1.7615	61.507	60.83	62.591	1.9881					144	34
ADLINNLGTIAKSGTK	16	PhosphoGlyceroyl-Lys	_ADLINNLGTIAK(PhosphoGlyceroyl-Lys)SGTK_				ADLINNLGTIAK(0.967)SGTK(0.033)				ADLINNLGTIAK(15)SGTK(-15)	0	0	0	0	1	0	1	P08238;P07900;Q14568	P08238;P07900;Q14568	P08238	HSP90AB1;HSP90AA1;HSP90AA2P	Heat shock protein HSP 90-beta;Heat shock protein HSP 90-alpha;Heat shock protein HSP 90-alpha A2	MULTI-MSMS	2_RA2_01_2727	2_RA2_01_2727	892.4629516601562	2	892.445506	1782.87646	18.052	0.016111	0.7135	0.00063676	18.766	0.016747	892.4460998351535	59.628	1.706	61.491	60.847	62.553	1.8638					144	34
ADLINNLGTIAKSGTK	16	PhosphoGlyceroyl-Lys	_ADLINNLGTIAK(PhosphoGlyceroyl-Lys)SGTK_				ADLINNLGTIAK(0.913)SGTK(0.087)				ADLINNLGTIAK(10)SGTK(-10)	0	0	0	0	1	0	1	P08238;P07900;Q14568	P08238;P07900;Q14568	P08238	HSP90AB1;HSP90AA1;HSP90AA2P	Heat shock protein HSP 90-beta;Heat shock protein HSP 90-alpha;Heat shock protein HSP 90-alpha A2	MULTI-MSMS	2_RA2_01_2731	2_RA2_01_2731	892.4588623046875	2	892.445506	1782.87646	14.993	0.01338	0.41141	0.00036717	15.404	0.013747	892.4458485107942	59.68	2.0094	61.518	60.755	62.765	1.8385					153	41
ADLLLSTQPGREEGSPLELER	21	Unmodified	_ADLLLSTQPGREEGSPLELER_									0	0	0	0	0	0	1	F5GZS6;A0A7P0Z4A0;A0A7P0TAN7;A0A7P0Z4P5;P08195;F5GZI0;F5H056;A0A7P0TBF8;A0A7P0T9F7	F5GZS6	F5GZS6	SLC3A2	4F2 cell-surface antigen heavy chain	MULTI-SECPEP	1_RA1_01_2725	1_RA1_01_2725	770.3847045898438	3	770.736044	2309.1863	16.149	0.012447	2.6193	0.0020188	18.769	0.014466	771.4062887151479	52.852	1.1756	54.499	54.111	55.287	1.6473					90	24
ADLLLSTQPGREEGSPLELER	21	Unmodified	_ADLLLSTQPGREEGSPLELER_									0	0	0	0	0	0	1	F5GZS6;A0A7P0Z4A0;A0A7P0TAN7;A0A7P0Z4P5;P08195;F5GZI0;F5H056;A0A7P0TBF8;A0A7P0T9F7	F5GZS6	F5GZS6	SLC3A2	4F2 cell-surface antigen heavy chain	MULTI-MSMS	1_RA1_01_2729	1_RA1_01_2729	770.7518920898438	3	770.736044	2309.1863	18.376	0.014163	2.9126	0.0022448	21.289	0.016408	771.4068218060777	52.778	1.3871	54.436	53.898	55.285	1.6575					94	28
ADLLLSTQPGREEGSPLELER	21	Unmodified	_ADLLLSTQPGREEGSPLELER_									0	0	0	0	0	0	1	F5GZS6;A0A7P0Z4A0;A0A7P0TAN7;A0A7P0Z4P5;P08195;F5GZI0;F5H056;A0A7P0TBF8;A0A7P0T9F7	F5GZS6	F5GZS6	SLC3A2	4F2 cell-surface antigen heavy chain	MULTI-MSMS	2_RA2_01_2723	2_RA2_01_2723	771.0880126953125	3	770.736044	2309.1863	17.416	0.013423	4.0291	0.0031054	21.445	0.016528	771.4083341331817	52.64	0.96264	54.414	53.959	54.921	1.775					63	19
ADLLLSTQPGREEGSPLELER	21	Unmodified	_ADLLLSTQPGREEGSPLELER_									0	0	0	0	0	0	1	F5GZS6;A0A7P0Z4A0;A0A7P0TAN7;A0A7P0Z4P5;P08195;F5GZI0;F5H056;A0A7P0TBF8;A0A7P0T9F7	F5GZS6	F5GZS6	SLC3A2	4F2 cell-surface antigen heavy chain	MULTI-SECPEP	2_RA2_01_2727	2_RA2_01_2727	770.3829956054688	3	770.736044	2309.1863	17.862	0.013767	1.2186	0.00093925	19.08	0.014706	771.0718794494869	52.848	1.1609	54.461	53.95	55.111	1.613					53	24
ADLLLSTQPGREEGSPLELER	21	Unmodified	_ADLLLSTQPGREEGSPLELER_									0	0	0	0	0	0	1	F5GZS6;A0A7P0Z4A0;A0A7P0TAN7;A0A7P0Z4P5;P08195;F5GZI0;F5H056;A0A7P0TBF8;A0A7P0T9F7	F5GZS6	F5GZS6	SLC3A2	4F2 cell-surface antigen heavy chain	MULTI-MATCH-MSMS	1_RA1_01_2721	1_RA1_01_2721		3	770.736044	2309.1863	17.117	0.013193	4.9388	0.0038065	22.056	0.017	771.4079424505974	54.569	1.2496	54.569	53.932	55.182	0	0.088135	0.0035808	NaN	55.383	86	24
ADQLTEEQIAEFK	13	Acetyl (Protein N-term)	_(Acetyl (Protein N-term))ADQLTEEQIAEFK_									1	0	0	0	0	0	0	P0DP25;P0DP24;P0DP23;F8WBR5;M0QZ52;G3V479	P0DP25	P0DP25	CALM2;CALM3;CALM1		MULTI-MSMS	1_RA1_01_2721	1_RA1_01_2721	782.3947143554688	2	782.380485	1562.74642	15.153	0.011855	2.2981	0.001798	17.451	0.013653	782.3820163118891	61.911	2.1369	61.911	61.217	63.354	0					139	43
ADQLTEEQIAEFK	13	Acetyl (Protein N-term)	_(Acetyl (Protein N-term))ADQLTEEQIAEFK_									1	0	0	0	0	0	0	P0DP25;P0DP24;P0DP23;F8WBR5;M0QZ52;G3V479	P0DP25	P0DP25	CALM2;CALM3;CALM1		MULTI-MSMS	1_RA1_01_2725	1_RA1_01_2725	782.3950805664062	2	782.380485	1562.74642	16.421	0.012847	1.6727	0.0013087	18.094	0.014156	782.3817166896449	59.97	2.1558	61.904	61.28	63.436	1.9336					149	43
ADQLTEEQIAEFK	13	Acetyl (Protein N-term)	_(Acetyl (Protein N-term))ADQLTEEQIAEFK_									1	0	0	0	0	0	0	P0DP25;P0DP24;P0DP23;F8WBR5;M0QZ52;G3V479	P0DP25	P0DP25	CALM2;CALM3;CALM1		MULTI-MSMS	1_RA1_01_2729	1_RA1_01_2729	782.3951416015625	2	782.380485	1562.74642	15.79	0.012354	3.0439	0.0023815	18.834	0.014735	782.3825937607128	59.94	1.9575	61.806	61.147	63.105	1.8667					182	40
ADQLTEEQIAEFK	13	Acetyl (Protein N-term)	_(Acetyl (Protein N-term))ADQLTEEQIAEFK_									1	0	0	0	0	0	0	P0DP25;P0DP24;P0DP23;F8WBR5;M0QZ52;G3V479	P0DP25	P0DP25	CALM2;CALM3;CALM1		MULTI-MSMS	2_RA2_01_2723	2_RA2_01_2723	782.396728515625	2	782.380485	1562.74642	15.944	0.012474	3.8052	0.0029771	19.749	0.015451	782.3835795695732	59.8	2.2455	61.811	61.099	63.345	2.011					150	46
ADQLTEEQIAEFK	13	Acetyl (Protein N-term)	_(Acetyl (Protein N-term))ADQLTEEQIAEFK_									1	0	0	0	0	0	0	P0DP25;P0DP24;P0DP23;F8WBR5;M0QZ52;G3V479	P0DP25	P0DP25	CALM2;CALM3;CALM1		MULTI-MSMS	2_RA2_01_2727	2_RA2_01_2727	782.3958129882812	2	782.380485	1562.74642	17.127	0.0134	2.0898	0.001635	19.217	0.015035	782.3822633304721	59.954	2.3143	61.85	61.143	63.457	1.8957					165	47
ADQLTEEQIAEFK	13	Acetyl (Protein N-term)	_(Acetyl (Protein N-term))ADQLTEEQIAEFK_									1	0	0	0	0	0	0	P0DP25;P0DP24;P0DP23;F8WBR5;M0QZ52;G3V479	P0DP25	P0DP25	CALM2;CALM3;CALM1		MULTI-MSMS	2_RA2_01_2731	2_RA2_01_2731	782.3935546875	2	782.380485	1562.74642	15.541	0.012159	1.3437	0.0010513	16.885	0.01321	782.381519408747	59.987	2.142	61.867	61.031	63.173	1.8795					142	43
ADRDESSPYAAMLAAQDVAQR	21	Unmodified	_ADRDESSPYAAMLAAQDVAQR_									0	0	0	0	0	0	1	P62263;A0A2R8Y811;E5RH77	P62263	P62263	RPS14	40S ribosomal protein S14	MULTI-SECPEP	2_RA2_01_2727	2_RA2_01_2727	567.5203247070312	4	567.019566	2264.04916	15.541	0.008812	1.4188	0.00080448	16.96	0.0096165	567.2711176518834	50.577	1.4159	52.05	51.333	52.749	1.4722					44	28
ADRDESSPYAAMLAAQDVAQR	21	Unmodified	_ADRDESSPYAAMLAAQDVAQR_									0	0	0	0	0	0	1	P62263;A0A2R8Y811;E5RH77	P62263	P62263	RPS14	40S ribosomal protein S14	MULTI-MATCH	1_RA1_01_2729	1_RA1_01_2729		4	567.019566	2264.04916	17.996	0.010204	0.25897	0.00014684	18.255	0.010351	567.2709908958241	50.427	1.2089	51.98	51.511	52.72	1.553	-0.042052	-0.0027447	NaN	47.392	39	24
ADRDESSPYAAMLAAQDVAQR	21	Unmodified	_ADRDESSPYAAMLAAQDVAQR_									0	0	0	0	0	0	1	P62263;A0A2R8Y811;E5RH77	P62263	P62263	RPS14	40S ribosomal protein S14	MULTI-MATCH-MSMS	2_RA2_01_2723	2_RA2_01_2723		4	567.019566	2264.04916	16.535	0.0093756	2.4197	0.001372	18.955	0.010748	567.2720806240269	50.347	1.3532	52.036	51.539	52.892	1.6892	0.014219	0.0021559	NaN	47.392	44	26
ADRDESSPYAAMLAAQDVAQR	21	Unmodified	_ADRDESSPYAAMLAAQDVAQR_									0	0	0	0	0	0	1	P62263;A0A2R8Y811;E5RH77	P62263	P62263	RPS14	40S ribosomal protein S14	MULTI-MATCH-MSMS	2_RA2_01_2731	2_RA2_01_2731		4	567.019566	2264.04916	17.099	0.0096956	1.6099	0.00091284	18.709	0.010608	567.2715010681299	50.599	1.2351	52.022	51.432	52.667	1.4229	0.00014999	0.00031932	NaN	47.392	40	23
ADSELQLVEQR	11	Acetyl (Protein N-term)	_(Acetyl (Protein N-term))ADSELQLVEQR_									1	0	0	0	0	0	0	P07741;H3BQZ9;H3BQF1;H3BSW3	P07741	P07741	APRT	Adenine phosphoribosyltransferase	MULTI-MSMS	1_RA1_01_2721	1_RA1_01_2721	666.353515625	2	665.335881	1328.65721	17.003	0.011313	1.9022	0.0012656	18.905	0.012578	665.3373824536662	56	1.435	56	55.273	56.708	0					81	29
ADSELQLVEQR	11	Acetyl (Protein N-term)	_(Acetyl (Protein N-term))ADSELQLVEQR_									1	0	0	0	0	0	0	P07741;H3BQZ9;H3BQF1;H3BSW3	P07741	P07741	APRT	Adenine phosphoribosyltransferase	MULTI-MSMS	1_RA1_01_2725	1_RA1_01_2725	665.3477783203125	2	665.335881	1328.65721	17.31	0.011517	0.32025	0.00021308	17.63	0.01173	665.3357905100545	54.419	1.118	56.12	55.533	56.651	1.7013					53	22
ADSELQLVEQR	11	Acetyl (Protein N-term)	_(Acetyl (Protein N-term))ADSELQLVEQR_									1	0	0	0	0	0	0	P07741;H3BQZ9;H3BQF1;H3BSW3	P07741	P07741	APRT	Adenine phosphoribosyltransferase	MULTI-MSMS	1_RA1_01_2729	1_RA1_01_2729	665.348388671875	2	665.335881	1328.65721	17.828	0.011862	1.3034	0.00086722	19.131	0.012729	665.3365790829073	54.364	1.5859	56.068	54.916	56.502	1.7038					76	31
ADSELQLVEQR	11	Acetyl (Protein N-term)	_(Acetyl (Protein N-term))ADSELQLVEQR_									1	0	0	0	0	0	0	P07741;H3BQZ9;H3BQF1;H3BSW3	P07741	P07741	APRT	Adenine phosphoribosyltransferase	MULTI-MSMS	2_RA2_01_2723	2_RA2_01_2723	665.34814453125	2	665.335881	1328.65721	14.929	0.0099325	6.0847	0.0040483	21.013	0.013981	665.3399965801149	54.225	1.2285	56.075	55.29	56.518	1.8504					82	26
ADSELQLVEQR	11	Acetyl (Protein N-term)	_(Acetyl (Protein N-term))ADSELQLVEQR_									1	0	0	0	0	0	0	P07741;H3BQZ9;H3BQF1;H3BSW3	P07741	P07741	APRT	Adenine phosphoribosyltransferase	MULTI-MSMS	2_RA2_01_2727	2_RA2_01_2727	665.3499755859375	2	665.335881	1328.65721	17.13	0.011397	3.4656	0.0023058	20.596	0.013703	665.3382752028208	54.326	0.99373	56.004	55.444	56.438	1.6785					62	20
ADSELQLVEQR	11	Acetyl (Protein N-term)	_(Acetyl (Protein N-term))ADSELQLVEQR_									1	0	0	0	0	0	0	P07741;H3BQZ9;H3BQF1;H3BSW3	P07741	P07741	APRT	Adenine phosphoribosyltransferase	MULTI-MSMS	2_RA2_01_2731	2_RA2_01_2731	665.3466186523438	2	665.335881	1328.65721	14.819	0.0098593	1.1977	0.00079684	16.016	0.010656	665.3364188978971	54.438	1.0524	56.066	55.541	56.593	1.6281					69	23
AEAGAGSATEFQFR	14	Unmodified	_AEAGAGSATEFQFR_									0	0	0	0	0	0	0	P46783;Q9NQ39	P46783	P46783	RPS10;RPS10P5	40S ribosomal protein S10;Putative 40S ribosomal protein S10-like	MULTI-MSMS	2_RA2_01_2727	2_RA2_01_2727	721.35205078125	2	721.338955	1440.66336	16.159	0.011656	5.0069	0.0036117	21.166	0.015268	721.3403682029452	40.744	1.3441	41.675	41.221	42.565	0.93081					78	27
AEAGAGSATEFQFR	14	Unmodified	_AEAGAGSATEFQFR_									0	0	0	0	0	0	0	P46783;Q9NQ39	P46783	P46783	RPS10;RPS10P5	40S ribosomal protein S10;Putative 40S ribosomal protein S10-like	MULTI-MATCH-MSMS	1_RA1_01_2721	1_RA1_01_2721		2	721.338955	1440.66336	16.972	0.012242	6.7878	0.0048963	23.76	0.017139	721.8458854578887	41.615	1.5473	41.615	41.036	42.583	0	-0.010343	0.00080843	NaN	57.836	86	31
AEAGAGSATEFQFR	14	Unmodified	_AEAGAGSATEFQFR_									0	0	0	0	0	0	0	P46783;Q9NQ39	P46783	P46783	RPS10;RPS10P5	40S ribosomal protein S10;Putative 40S ribosomal protein S10-like	MULTI-MATCH	1_RA1_01_2725	1_RA1_01_2725		2	721.338955	1440.66336	16.156	0.011654	7.1454	0.0051542	23.302	0.016809	721.3395609435983	40.547	1.2986	41.587	41.118	42.416	1.0402	-0.038773	0.0013243	NaN	57.836	97	26
AEAGPEGVAPAPEGEK	16	Unmodified	_AEAGPEGVAPAPEGEK_									0	0	0	0	0	0	0	A0A8Q3SHG4;A0A087X054;K7EQK2;A0A494C039;Q9Y4L1	A0A8Q3SHG4	A0A8Q3SHG4	HYOU1	Hypoxia up-regulated protein 1	MULTI-MSMS	1_RA1_01_2729	1_RA1_01_2729	754.878662109375	2	754.865002	1507.71545	19.267	0.014544	-1.2199	-0.00092089	18.047	0.013623	754.8642700124034	32.713	1.2089	33.296	32.815	34.024	0.58325					53	23
AEAGPEGVAPAPEGEK	16	Unmodified	_AEAGPEGVAPAPEGEK_									0	0	0	0	0	0	0	A0A8Q3SHG4;A0A087X054;K7EQK2;A0A494C039;Q9Y4L1	A0A8Q3SHG4	A0A8Q3SHG4	HYOU1	Hypoxia up-regulated protein 1	MULTI-MATCH-MSMS	1_RA1_01_2721	1_RA1_01_2721		2	754.865002	1507.71545	19.006	0.014347	0.85792	0.00064761	19.863	0.014994	754.8661143418735	33.123	0.84416	33.123	32.758	33.602	0	-0.085866	0.00039963	NaN	30.059	51	17
AEAGPEGVAPAPEGEK	16	Unmodified	_AEAGPEGVAPAPEGEK_									0	0	0	0	0	0	0	A0A8Q3SHG4;A0A087X054;K7EQK2;A0A494C039;Q9Y4L1	A0A8Q3SHG4	A0A8Q3SHG4	HYOU1	Hypoxia up-regulated protein 1	MULTI-MATCH-MSMS	1_RA1_01_2725	1_RA1_01_2725		2	754.865002	1507.71545	16.866	0.012731	1.0134	0.00076494	17.879	0.013496	754.8663749809467	32.491	1.2619	33.103	32.424	33.686	0.61214	-0.10585	0.00063429	NaN	30.059	58	27
AEAGPEGVAPAPEGEK	16	Unmodified	_AEAGPEGVAPAPEGEK_									0	0	0	0	0	0	0	A0A8Q3SHG4;A0A087X054;K7EQK2;A0A494C039;Q9Y4L1	A0A8Q3SHG4	A0A8Q3SHG4	HYOU1	Hypoxia up-regulated protein 1	MULTI-MATCH-MSMS	2_RA2_01_2723	2_RA2_01_2723		2	754.865002	1507.71545	15.779	0.011911	0.59137	0.0004464	16.37	0.012357	754.8666257604094	32.54	0.7764	33.286	32.857	33.634	0.74606	0.07667	-2.7911E-06	NaN	30.059	44	18
AEAGPEGVAPAPEGEK	16	Unmodified	_AEAGPEGVAPAPEGEK_									0	0	0	0	0	0	0	A0A8Q3SHG4;A0A087X054;K7EQK2;A0A494C039;Q9Y4L1	A0A8Q3SHG4	A0A8Q3SHG4	HYOU1	Hypoxia up-regulated protein 1	MULTI-MATCH-MSMS	2_RA2_01_2727	2_RA2_01_2727		2	754.865002	1507.71545	18.363	0.013861	1.4918	0.0011261	19.854	0.014987	755.3680295676493	32.685	0.66218	33.277	32.865	33.527	0.59213	0.068141	0.0013566	NaN	30.059	30	13
AEAGPEGVAPAPEGEK	16	Unmodified	_AEAGPEGVAPAPEGEK_									0	0	0	0	0	0	0	A0A8Q3SHG4;A0A087X054;K7EQK2;A0A494C039;Q9Y4L1	A0A8Q3SHG4	A0A8Q3SHG4	HYOU1	Hypoxia up-regulated protein 1	MULTI-MATCH-MSMS	2_RA2_01_2731	2_RA2_01_2731		2	754.865002	1507.71545	15.987	0.012068	1.9467	0.0014695	17.934	0.013537	754.8671020311626	32.738	0.95551	33.169	32.728	33.683	0.43102	-0.03994	0.0020434	NaN	30.059	39	19
AEDGSVIDYELIDQDAR	17	Unmodified	_AEDGSVIDYELIDQDAR_									0	0	0	0	0	0	0	P07355;H0YMW4;H0YMD0;H0YN42;H0YMU9;H0YM50;H0YL33;H0YNP5;H0YN28;H0YNA0	P07355	P07355	ANXA2	Annexin A2;Annexin	MULTI-MSMS	1_RA1_01_2721	1_RA1_01_2721	955.4599609375	2	954.944709	1907.87487	15.725	0.015017	0.8732	0.00083386	16.599	0.015851	955.447061894868	57.195	1.0866	57.195	56.428	57.515	0					55	20
AEDGSVIDYELIDQDAR	17	Unmodified	_AEDGSVIDYELIDQDAR_									0	0	0	0	0	0	0	P07355;H0YMW4;H0YMD0;H0YN42;H0YMU9;H0YM50;H0YL33;H0YNP5;H0YN28;H0YNA0	P07355	P07355	ANXA2	Annexin A2;Annexin	MULTI-MSMS	1_RA1_01_2721	1_RA1_01_2721	637.3114624023438	3	636.965565	1907.87487	16.988	0.010821	3.6391	0.002318	20.627	0.013139	637.30236655013	57.165	0.90623	57.165	56.652	57.559	0					61	17
AEDGSVIDYELIDQDAR	17	Unmodified	_AEDGSVIDYELIDQDAR_									0	0	0	0	0	0	0	P07355;H0YMW4;H0YMD0;H0YN42;H0YMU9;H0YM50;H0YL33;H0YNP5;H0YN28;H0YNA0	P07355	P07355	ANXA2	Annexin A2;Annexin	MULTI-MSMS	1_RA1_01_2725	1_RA1_01_2725	955.465087890625	2	954.944709	1907.87487	18.464	0.017633	0.18914	0.00018062	18.654	0.017813	954.9445805530609	55.431	1.1134	57.184	56.602	57.715	1.7531					52	20
AEDGSVIDYELIDQDAR	17	Unmodified	_AEDGSVIDYELIDQDAR_									0	0	0	0	0	0	0	P07355;H0YMW4;H0YMD0;H0YN42;H0YMU9;H0YM50;H0YL33;H0YNP5;H0YN28;H0YNA0	P07355	P07355	ANXA2	Annexin A2;Annexin	MULTI-MSMS	1_RA1_01_2725	1_RA1_01_2725	637.312744140625	3	636.965565	1907.87487	18.009	0.011471	3.1213	0.0019882	21.13	0.013459	637.302086316677	55.364	0.86831	57.117	56.647	57.515	1.7531					53	15
AEDGSVIDYELIDQDAR	17	Unmodified	_AEDGSVIDYELIDQDAR_									0	0	0	0	0	0	0	P07355;H0YMW4;H0YMD0;H0YN42;H0YMU9;H0YM50;H0YL33;H0YNP5;H0YN28;H0YNA0	P07355	P07355	ANXA2	Annexin A2;Annexin	MULTI-MSMS	1_RA1_01_2729	1_RA1_01_2729	955.462646484375	2	954.944709	1907.87487	16.066	0.015342	0.49764	0.00047522	16.563	0.015817	955.4480668191574	55.277	1.2454	57.022	56.237	57.482	1.7455					53	24
AEDGSVIDYELIDQDAR	17	Unmodified	_AEDGSVIDYELIDQDAR_									0	0	0	0	0	0	0	P07355;H0YMW4;H0YMD0;H0YN42;H0YMU9;H0YM50;H0YL33;H0YNP5;H0YN28;H0YNA0	P07355	P07355	ANXA2	Annexin A2;Annexin	MULTI-MSMS	1_RA1_01_2729	1_RA1_01_2729	637.3111572265625	3	636.965565	1907.87487	16.712	0.010645	3.0919	0.0019694	19.804	0.012614	637.3021131556201	55.361	0.94923	57.106	56.487	57.437	1.7455					61	18
AEDGSVIDYELIDQDAR	17	Unmodified	_AEDGSVIDYELIDQDAR_									0	0	0	0	0	0	0	P07355;H0YMW4;H0YMD0;H0YN42;H0YMU9;H0YM50;H0YL33;H0YNP5;H0YN28;H0YNA0	P07355	P07355	ANXA2	Annexin A2;Annexin	MULTI-MSMS	2_RA2_01_2723	2_RA2_01_2723	955.462890625	2	954.944709	1907.87487	17.379	0.016596	-0.2425	-0.00023158	17.136	0.016364	955.4452950071242	55.118	1.64	57.012	56.309	57.949	1.8937					57	32
AEDGSVIDYELIDQDAR	17	Unmodified	_AEDGSVIDYELIDQDAR_									0	0	0	0	0	0	0	P07355;H0YMW4;H0YMD0;H0YN42;H0YMU9;H0YM50;H0YL33;H0YNP5;H0YN28;H0YNA0	P07355	P07355	ANXA2	Annexin A2;Annexin	MULTI-MSMS	2_RA2_01_2723	2_RA2_01_2723	637.3128662109375	3	636.965565	1907.87487	15.923	0.010142	5.0429	0.0032122	20.965	0.013354	637.3030544098186	55.174	0.96546	57.068	56.521	57.486	1.8937					54	18
AEDGSVIDYELIDQDAR	17	Unmodified	_AEDGSVIDYELIDQDAR_									0	0	0	0	0	0	0	P07355;H0YMW4;H0YMD0;H0YN42;H0YMU9;H0YM50;H0YL33;H0YNP5;H0YN28;H0YNA0	P07355	P07355	ANXA2	Annexin A2;Annexin	MULTI-MSMS	2_RA2_01_2727	2_RA2_01_2727	954.960205078125	2	954.944709	1907.87487	15.759	0.015049	0.10606	0.00010128	15.865	0.01515	955.4465482108295	55.4	0.91775	57.137	56.596	57.514	1.7363					55	18
AEDGSVIDYELIDQDAR	17	Unmodified	_AEDGSVIDYELIDQDAR_									0	0	0	0	0	0	0	P07355;H0YMW4;H0YMD0;H0YN42;H0YMU9;H0YM50;H0YL33;H0YNP5;H0YN28;H0YNA0	P07355	P07355	ANXA2	Annexin A2;Annexin	MULTI-MSMS	2_RA2_01_2727	2_RA2_01_2727	637.3118286132812	3	636.965565	1907.87487	15.648	0.0099674	4.6798	0.0029809	20.328	0.012948	637.3032069130874	55.371	0.97334	57.108	56.541	57.514	1.7363					59	19
AEDGSVIDYELIDQDAR	17	Unmodified	_AEDGSVIDYELIDQDAR_									0	0	0	0	0	0	0	P07355;H0YMW4;H0YMD0;H0YN42;H0YMU9;H0YM50;H0YL33;H0YNP5;H0YN28;H0YNA0	P07355	P07355	ANXA2	Annexin A2;Annexin	MULTI-MSMS	2_RA2_01_2731	2_RA2_01_2731	637.3123779296875	3	636.965565	1907.87487	16.071	0.010236	3.9242	0.0024996	19.995	0.012736	637.3023532846903	55.444	0.88803	57.132	56.598	57.486	1.6883					59	17
AEDGSVIDYELIDQDAR	17	Unmodified	_AEDGSVIDYELIDQDAR_									0	0	0	0	0	0	0	P07355;H0YMW4;H0YMD0;H0YN42;H0YMU9;H0YM50;H0YL33;H0YNP5;H0YN28;H0YNA0	P07355	P07355	ANXA2	Annexin A2;Annexin	MULTI-MSMS	2_RA2_01_2731	2_RA2_01_2731	954.9602661132812	2	954.944709	1907.87487	15.009	0.014332	1.0214	0.00097535	16.03	0.015308	955.4465983985555	55.537	1.0562	57.225	56.542	57.598	1.6883					52	20
AEDNADTLALVFEAPNQEK	19	Unmodified	_AEDNADTLALVFEAPNQEK_									0	0	0	0	0	0	0	P12004	P12004	P12004	PCNA	Proliferating cell nuclear antigen	MULTI-MSMS	1_RA1_01_2721	1_RA1_01_2721	692.3486328125	3	692.335769	2073.98548	13.723	0.0095008	5.5358	0.0038326	19.259	0.013333	692.3404204391747	62.302	1.2647	62.302	61.496	62.761	0					68	24
AEDNADTLALVFEAPNQEK	19	Unmodified	_AEDNADTLALVFEAPNQEK_									0	0	0	0	0	0	0	P12004	P12004	P12004	PCNA	Proliferating cell nuclear antigen	MULTI-MSMS	1_RA1_01_2729	1_RA1_01_2729	692.348388671875	3	692.335769	2073.98548	15.613	0.01081	4.49	0.0031086	20.103	0.013918	692.3398080572226	60.265	1.8135	62.131	61.291	63.105	1.8667					84	36
AEDNADTLALVFEAPNQEK	19	Unmodified	_AEDNADTLALVFEAPNQEK_									0	0	0	0	0	0	0	P12004	P12004	P12004	PCNA	Proliferating cell nuclear antigen	MULTI-MSMS	2_RA2_01_2723	2_RA2_01_2723	692.3504028320312	3	692.335769	2073.98548	17.693	0.012249	4.0299	0.0027901	21.723	0.015039	692.3387507848024	60.222	1.5411	62.233	61.338	62.879	2.011					110	30
AEDNADTLALVFEAPNQEK	19	Unmodified	_AEDNADTLALVFEAPNQEK_									0	0	0	0	0	0	0	P12004	P12004	P12004	PCNA	Proliferating cell nuclear antigen	MULTI-MSMS	2_RA2_01_2727	2_RA2_01_2727	692.3486938476562	3	692.335769	2073.98548	17.992	0.012456	2.9483	0.0020412	20.94	0.014498	692.3382304916195	60.384	1.8438	62.28	61.311	63.155	1.8957					116	38
AEDNADTLALVFEAPNQEK	19	Unmodified	_AEDNADTLALVFEAPNQEK_									0	0	0	0	0	0	0	P12004	P12004	P12004	PCNA	Proliferating cell nuclear antigen	MULTI-MSMS	2_RA2_01_2731	2_RA2_01_2731	692.348876953125	3	692.335769	2073.98548	16.739	0.011589	1.8338	0.0012696	18.573	0.012859	692.3377132043559	60.322	1.7169	62.201	61.4	63.117	1.8795					99	35
AEDNADTLALVFEAPNQEK	19	Unmodified	_AEDNADTLALVFEAPNQEK_									0	0	0	0	0	0	0	P12004	P12004	P12004	PCNA	Proliferating cell nuclear antigen	MULTI-MATCH-MSMS	1_RA1_01_2725	1_RA1_01_2725		3	692.335769	2073.98548	16.571	0.011473	4.954	0.0034299	21.525	0.014903	692.3383425998207	60.419	1.5475	62.352	61.681	63.229	1.9336	0.10242	0.0033712	NaN	36.856	100	31
AEEGIAAGGVMDVNTALQEVLK	22	Acetyl (Protein N-term)	_(Acetyl (Protein N-term))AEEGIAAGGVMDVNTALQEVLK_									1	0	0	0	0	0	0	P25398	P25398	P25398	RPS12	40S ribosomal protein S12	MULTI-MSMS	1_RA1_01_2721	1_RA1_01_2721	1129.5904541015625	2	1129.07266	2256.13076	13.825	0.01561	2.3085	0.0026065	16.134	0.018216	1129.5768616310802	84.624	0.97333	84.624	84.083	85.056	0					55	21
AEEGIAAGGVMDVNTALQEVLK	22	Acetyl (Protein N-term)	_(Acetyl (Protein N-term))AEEGIAAGGVMDVNTALQEVLK_									1	0	0	0	0	0	0	P25398	P25398	P25398	RPS12	40S ribosomal protein S12	MULTI-MATCH	1_RA1_01_2729	1_RA1_01_2729		2	1129.07266	2256.13076	7.5287	0.0085004	5.9389	0.0067054	13.468	0.015206	1129.580884420288	82.112	0.89256	83.992	83.511	84.404	1.8804	-0.29566	0.0056186	NaN	161.84	39	16
AEEGIAAGGVMDVNTALQEVLK	22	Acetyl (Protein N-term)	_(Acetyl (Protein N-term))AEEGIAAGGVMDVNTALQEVLK_									1	0	0	0	0	0	0	P25398	P25398	P25398	RPS12	40S ribosomal protein S12	MULTI-MATCH	2_RA2_01_2723	2_RA2_01_2723		2	1129.07266	2256.13076	13.853	0.015641	3.5625	0.0040224	17.415	0.019663	1129.577894153969	82.11	1.0374	84.13	83.543	84.58	2.02	-0.15791	0.00025247	NaN	161.84	53	20
AEEGIAAGGVMDVNTALQEVLK	22	Acetyl (Protein N-term)	_(Acetyl (Protein N-term))AEEGIAAGGVMDVNTALQEVLK_									1	0	0	0	0	0	0	P25398	P25398	P25398	RPS12	40S ribosomal protein S12	MULTI-MATCH	2_RA2_01_2727	2_RA2_01_2727		2	1129.07266	2256.13076	9.7241	0.010979	3.6932	0.0041699	13.417	0.015149	1129.5798012876082	82.382	0.38599	84.406	84.205	84.591	2.0238	0.11784	0.00054754	NaN	161.84	10	6
AEEQPQVELFVK	12	Acetyl (Protein N-term)	_(Acetyl (Protein N-term))AEEQPQVELFVK_									1	0	0	0	0	0	0	O00299	O00299	O00299	CLIC1	Chloride intracellular channel protein 1	MULTI-MSMS	1_RA1_01_2721	1_RA1_01_2721	729.8899536132812	2	729.877382	1457.74021	16.372	0.01195	1.8879	0.001378	18.26	0.013328	729.8784649736048	62.619	1.7408	62.619	62.032	63.772	0					107	36
AEEQPQVELFVK	12	Acetyl (Protein N-term)	_(Acetyl (Protein N-term))AEEQPQVELFVK_									1	0	0	0	0	0	0	O00299	O00299	O00299	CLIC1	Chloride intracellular channel protein 1	MULTI-MSMS	1_RA1_01_2725	1_RA1_01_2725	729.8905029296875	2	729.877382	1457.74021	14.812	0.010811	3.411	0.0024896	18.223	0.013301	729.879561317676	60.711	1.7982	62.645	62.071	63.869	1.9336					100	37
AEEQPQVELFVK	12	Acetyl (Protein N-term)	_(Acetyl (Protein N-term))AEEQPQVELFVK_									1	0	0	0	0	0	0	O00299	O00299	O00299	CLIC1	Chloride intracellular channel protein 1	MULTI-MSMS	1_RA1_01_2729	1_RA1_01_2729	729.8900756835938	2	729.877382	1457.74021	15.232	0.011117	1.4102	0.0010293	16.642	0.012147	730.3795633564182	60.66	1.6733	62.527	61.92	63.593	1.8667					102	33
AEEQPQVELFVK	12	Acetyl (Protein N-term)	_(Acetyl (Protein N-term))AEEQPQVELFVK_									1	0	0	0	0	0	0	O00299	O00299	O00299	CLIC1	Chloride intracellular channel protein 1	MULTI-MSMS	2_RA2_01_2723	2_RA2_01_2723	729.8912963867188	2	729.877382	1457.74021	16.289	0.011889	1.9107	0.0013946	18.2	0.013283	729.8788975320389	60.586	1.3689	62.597	61.92	63.289	2.011					87	28
AEEQPQVELFVK	12	Acetyl (Protein N-term)	_(Acetyl (Protein N-term))AEEQPQVELFVK_									1	0	0	0	0	0	0	O00299	O00299	O00299	CLIC1	Chloride intracellular channel protein 1	MULTI-MSMS	2_RA2_01_2727	2_RA2_01_2727	729.8904418945312	2	729.877382	1457.74021	17.689	0.012911	0.041058	2.9967E-05	17.73	0.012941	729.877266992626	60.732	1.539	62.628	61.918	63.457	1.8957					99	32
AEEQPQVELFVK	12	Acetyl (Protein N-term)	_(Acetyl (Protein N-term))AEEQPQVELFVK_									1	0	0	0	0	0	0	O00299	O00299	O00299	CLIC1	Chloride intracellular channel protein 1	MULTI-MSMS	2_RA2_01_2731	2_RA2_01_2731	729.8914794921875	2	729.877382	1457.74021	17.583	0.012833	0.042298	3.0872E-05	17.625	0.012864	729.8773187999311	60.743	1.6866	62.622	62.017	63.703	1.8795					89	34
AEEYEFLTPVEEAPK	15	Unmodified	_AEEYEFLTPVEEAPK_									0	0	0	0	0	0	0	J3KRE2;J3KTF8;J3QQX2;P52565	J3KRE2	J3KRE2	ARHGDIA	Rho GDP-dissociation inhibitor 1	MULTI-MSMS	1_RA1_01_2721	1_RA1_01_2721	876.4409790039062	2	876.42235	1750.83015	16.031	0.01405	3.6901	0.0032341	19.721	0.017284	876.425389728753	55.96	2.0696	55.96	54.974	57.044	0					182	41
AEEYEFLTPVEEAPK	15	Unmodified	_AEEYEFLTPVEEAPK_									0	0	0	0	0	0	0	J3KRE2;J3KTF8;J3QQX2;P52565	J3KRE2	J3KRE2	ARHGDIA	Rho GDP-dissociation inhibitor 1	MULTI-MSMS	1_RA1_01_2725	1_RA1_01_2725	876.4375	2	876.42235	1750.83015	16.941	0.014848	2.1124	0.0018514	19.054	0.016699	876.4235124298433	54.239	1.887	55.941	55.075	56.962	1.7013					188	38
AEEYEFLTPVEEAPK	15	Unmodified	_AEEYEFLTPVEEAPK_									0	0	0	0	0	0	0	J3KRE2;J3KTF8;J3QQX2;P52565	J3KRE2	J3KRE2	ARHGDIA	Rho GDP-dissociation inhibitor 1	MULTI-MSMS	1_RA1_01_2729	1_RA1_01_2729	878.9476318359375	2	876.42235	1750.83015	17.166	0.015045	3.4243	0.0030011	20.59	0.018046	876.4246946236973	54.195	1.961	55.898	54.971	56.932	1.7038					188	38
AEEYEFLTPVEEAPK	15	Unmodified	_AEEYEFLTPVEEAPK_									0	0	0	0	0	0	0	J3KRE2;J3KTF8;J3QQX2;P52565	J3KRE2	J3KRE2	ARHGDIA	Rho GDP-dissociation inhibitor 1	MULTI-MSMS	2_RA2_01_2723	2_RA2_01_2723	876.4407958984375	2	876.42235	1750.83015	17.923	0.015708	2.4733	0.0021677	20.396	0.017876	876.4244934749983	53.965	1.4394	55.815	54.997	56.436	1.8504					58	30
AEEYEFLTPVEEAPK	15	Unmodified	_AEEYEFLTPVEEAPK_									0	0	0	0	0	0	0	J3KRE2;J3KTF8;J3QQX2;P52565	J3KRE2	J3KRE2	ARHGDIA	Rho GDP-dissociation inhibitor 1	MULTI-MSMS	2_RA2_01_2727	2_RA2_01_2727	876.4423828125	2	876.42235	1750.83015	16.978	0.01488	4.7114	0.0041292	21.69	0.019009	876.4256972555361	54.231	2.1631	55.91	55.012	57.175	1.6785					205	42
AEEYEFLTPVEEAPK	15	Unmodified	_AEEYEFLTPVEEAPK_									0	0	0	0	0	0	0	J3KRE2;J3KTF8;J3QQX2;P52565	J3KRE2	J3KRE2	ARHGDIA	Rho GDP-dissociation inhibitor 1	MULTI-MSMS	2_RA2_01_2731	2_RA2_01_2731	876.4387817382812	2	876.42235	1750.83015	13.996	0.012266	3.2787	0.0028735	17.275	0.01514	876.9261159873661	54.318	2.0744	55.946	55.098	57.172	1.6281					206	43
AEFEVHEVYAVDVLVSSGEGK	21	Unmodified	_AEFEVHEVYAVDVLVSSGEGK_									0	0	0	0	0	0	0	Q9UQ80;F8VR77	Q9UQ80	Q9UQ80	PA2G4	Proliferation-associated protein 2G4	MULTI-SECPEP	1_RA1_01_2721	1_RA1_01_2721	755.4156494140625	3	755.374224	2263.10084	17.73	0.013393	2.2371	0.0016898	19.967	0.015083	755.709001196621	60.937	0.61539	60.937	60.714	61.329	0					15	11
AEFEVHEVYAVDVLVSSGEGK	21	Unmodified	_AEFEVHEVYAVDVLVSSGEGK_									0	0	0	0	0	0	0	Q9UQ80;F8VR77	Q9UQ80	Q9UQ80	PA2G4	Proliferation-associated protein 2G4	MULTI-MATCH	1_RA1_01_2725	1_RA1_01_2725		3	755.374224	2263.10084	17.404	0.013146	1.9991	0.0015101	19.403	0.014656	755.7100939218908	59.101	1.2053	60.994	60.602	61.808	1.8928	0.096282	-0.0037279	NaN	43.198	65	24
AEFEVHEVYAVDVLVSSGEGK	21	Unmodified	_AEFEVHEVYAVDVLVSSGEGK_									0	0	0	0	0	0	0	Q9UQ80;F8VR77	Q9UQ80	Q9UQ80	PA2G4	Proliferation-associated protein 2G4	MULTI-MATCH	2_RA2_01_2723	2_RA2_01_2723		3	755.374224	2263.10084	17.21	0.013	7.0984	0.005362	24.309	0.018362	755.7145316163824	58.774	0.53488	60.762	60.295	60.83	1.9881	-0.13527	0.0078279	NaN	43.198	19	11
AEGSDVANAVLDGADCIMLSGETAK	25	Unmodified	_AEGSDVANAVLDGADCIMLSGETAK_									0	0	0	0	0	0	0	A0A804F6T5;A0A804F729;P14618;A0A8V8TNX9;B4DNK4	A0A804F6T5;P14618	P14618	PKM	Pyruvate kinase PKM;Pyruvate kinase	MULTI-MSMS	1_RA1_01_2721	1_RA1_01_2721	832.4033203125	3	832.052716	2493.13632	17.701	0.014728	1.3923	0.0011584	19.093	0.015887	832.3886207267975	68.399	1.5441	68.399	67.744	69.288	0					134	32
AEGSDVANAVLDGADCIMLSGETAK	25	Unmodified	_AEGSDVANAVLDGADCIMLSGETAK_									0	0	0	0	0	0	0	A0A804F6T5;A0A804F729;P14618;A0A8V8TNX9;B4DNK4	A0A804F6T5;P14618	P14618	PKM	Pyruvate kinase PKM;Pyruvate kinase	MULTI-MSMS	1_RA1_01_2725	1_RA1_01_2725	832.4013671875	3	832.052716	2493.13632	15.58	0.012963	2.16	0.0017973	17.74	0.014761	832.3887611013821	66.218	1.6534	68.326	67.571	69.225	2.1086					97	33
AEGSDVANAVLDGADCIMLSGETAK	25	Unmodified	_AEGSDVANAVLDGADCIMLSGETAK_									0	0	0	0	0	0	0	A0A804F6T5;A0A804F729;P14618;A0A8V8TNX9;B4DNK4	A0A804F6T5;P14618	P14618	PKM	Pyruvate kinase PKM;Pyruvate kinase	MULTI-MSMS	1_RA1_01_2729	1_RA1_01_2729	832.3992919921875	3	832.052716	2493.13632	14.991	0.012473	1.8689	0.001555	16.86	0.014028	832.3894025305658	66.163	1.3936	68.115	67.467	68.86	1.9512					104	29
AEGSDVANAVLDGADCIMLSGETAK	25	Unmodified	_AEGSDVANAVLDGADCIMLSGETAK_									0	0	0	0	0	0	0	A0A804F6T5;A0A804F729;P14618;A0A8V8TNX9;B4DNK4	A0A804F6T5;P14618	P14618	PKM	Pyruvate kinase PKM;Pyruvate kinase	MULTI-MATCH-MSMS	2_RA2_01_2723	2_RA2_01_2723		3	832.052716	2493.13632	18.704	0.015563	0.36967	0.00030758	19.074	0.015871	832.3878136295431	66.138	1.4061	68.229	67.532	68.938	2.091	-0.031576	-0.0041689	NaN	90.468	72	26
AEGSDVANAVLDGADCIMLSGETAK	25	Unmodified	_AEGSDVANAVLDGADCIMLSGETAK_									0	0	0	0	0	0	0	A0A804F6T5;A0A804F729;P14618;A0A8V8TNX9;B4DNK4	A0A804F6T5;P14618	P14618	PKM	Pyruvate kinase PKM;Pyruvate kinase	MULTI-MATCH	2_RA2_01_2727	2_RA2_01_2727		3	832.052716	2493.13632	17.345	0.014432	3.0762	0.0025596	20.421	0.016992	832.39025251709	66.211	1.064	68.222	67.703	68.767	2.0112	-0.038775	0.0025871	NaN	90.468	75	21
AEGSDVANAVLDGADCIMLSGETAK	25	Unmodified	_AEGSDVANAVLDGADCIMLSGETAK_									0	0	0	0	0	0	0	A0A804F6T5;A0A804F729;P14618;A0A8V8TNX9;B4DNK4	A0A804F6T5;P14618	P14618	PKM	Pyruvate kinase PKM;Pyruvate kinase	MULTI-MATCH-MSMS	2_RA2_01_2731	2_RA2_01_2731		3	832.052716	2493.13632	16.932	0.014088	3.2946	0.0027412	20.227	0.01683	832.3900131831756	66.245	1.3841	68.274	67.493	68.877	2.0291	0.01334	0.0031321	NaN	90.468	96	29
AEGSDVANAVLDGADCIMLSGETAKGDYPLEAVR	34	Unmodified	_AEGSDVANAVLDGADCIMLSGETAKGDYPLEAVR_									0	0	0	0	0	0	1	A0A804F6T5;A0A804F729;P14618;A0A8V8TNX9;B4DNK4	A0A804F6T5;P14618	P14618	PKM	Pyruvate kinase PKM;Pyruvate kinase	MULTI-MSMS	1_RA1_01_2721	1_RA1_01_2721	1165.9093017578125	3	1165.55198	3493.63411	13.018	0.015173	1.6033	0.0018687	14.621	0.017042	1166.2215034811813	70.911	1.0483	70.911	70.47	71.518	0					63	22
AEGSDVANAVLDGADCIMLSGETAKGDYPLEAVR	34	Unmodified	_AEGSDVANAVLDGADCIMLSGETAKGDYPLEAVR_									0	0	0	0	0	0	1	A0A804F6T5;A0A804F729;P14618;A0A8V8TNX9;B4DNK4	A0A804F6T5;P14618	P14618	PKM	Pyruvate kinase PKM;Pyruvate kinase	MULTI-SECPEP	1_RA1_01_2721	1_RA1_01_2721	873.4193725585938	4	874.415805	3493.63411	17.863	0.01562	2.1611	0.0018897	20.025	0.01751	874.9197099903255	70.909	1.048	70.909	70.414	71.462	0					69	22
AEGSDVANAVLDGADCIMLSGETAKGDYPLEAVR	34	Unmodified	_AEGSDVANAVLDGADCIMLSGETAKGDYPLEAVR_									0	0	0	0	0	0	1	A0A804F6T5;A0A804F729;P14618;A0A8V8TNX9;B4DNK4	A0A804F6T5;P14618	P14618	PKM	Pyruvate kinase PKM;Pyruvate kinase	MULTI-MSMS	1_RA1_01_2725	1_RA1_01_2725	1166.240234375	3	1165.55198	3493.63411	13.853	0.016147	0.88919	0.0010364	14.742	0.017183	1166.2215721372743	68.649	0.87599	70.811	70.63	71.506	2.1625					42	20
AEGSDVANAVLDGADCIMLSGETAKGDYPLEAVR	34	Unmodified	_AEGSDVANAVLDGADCIMLSGETAKGDYPLEAVR_									0	0	0	0	0	0	1	A0A804F6T5;A0A804F729;P14618;A0A8V8TNX9;B4DNK4	A0A804F6T5;P14618	P14618	PKM	Pyruvate kinase PKM;Pyruvate kinase	MULTI-MSMS	1_RA1_01_2729	1_RA1_01_2729	874.9343872070312	4	874.415805	3493.63411	18.174	0.015892	1.9347	0.0016918	20.109	0.017584	874.919341906249	68.542	1.454	70.516	69.913	71.367	1.9741					89	29
AEGSDVANAVLDGADCIMLSGETAKGDYPLEAVR	34	Unmodified	_AEGSDVANAVLDGADCIMLSGETAKGDYPLEAVR_									0	0	0	0	0	0	1	A0A804F6T5;A0A804F729;P14618;A0A8V8TNX9;B4DNK4	A0A804F6T5;P14618	P14618	PKM	Pyruvate kinase PKM;Pyruvate kinase	MULTI-MATCH-MSMS	1_RA1_01_2725	1_RA1_01_2725		4	874.415805	3493.63411	18.539	0.016211	4.4978	0.0039329	23.036	0.020143	874.9230017535226	68.538	1.6287	70.7	70.079	71.707	2.1625	0.038476	0.0077115	NaN	62.663	109	36
AEGSDVANAVLDGADCIMLSGETAKGDYPLEAVR	34	Unmodified	_AEGSDVANAVLDGADCIMLSGETAKGDYPLEAVR_									0	0	0	0	0	0	1	A0A804F6T5;A0A804F729;P14618;A0A8V8TNX9;B4DNK4	A0A804F6T5;P14618	P14618	PKM	Pyruvate kinase PKM;Pyruvate kinase	MULTI-MATCH	2_RA2_01_2723	2_RA2_01_2723		4	874.415805	3493.63411	19.164	0.016757	1.7431	0.0015242	20.907	0.018282	874.9203653138337	68.463	1.4972	70.568	69.898	71.396	2.1048	-0.093341	-0.0019236	NaN	62.663	67	30
AEGSDVANAVLDGADCIMLSGETAKGDYPLEAVR	34	Unmodified	_AEGSDVANAVLDGADCIMLSGETAKGDYPLEAVR_									0	0	0	0	0	0	1	A0A804F6T5;A0A804F729;P14618;A0A8V8TNX9;B4DNK4	A0A804F6T5;P14618	P14618	PKM	Pyruvate kinase PKM;Pyruvate kinase	MULTI-MATCH	2_RA2_01_2727	2_RA2_01_2727		3	1165.55198	3493.63411	9.3501	0.010898	4.8501	0.0056531	14.2	0.016551	1166.2283929160233	68.663	0.20411	70.705	70.558	70.762	2.0419	-0.10404	0.011757	NaN	115.39	5	3
AEGSDVANAVLDGADCIMLSGETAKGDYPLEAVR	34	Unmodified	_AEGSDVANAVLDGADCIMLSGETAKGDYPLEAVR_									0	0	0	0	0	0	1	A0A804F6T5;A0A804F729;P14618;A0A8V8TNX9;B4DNK4	A0A804F6T5;P14618	P14618	PKM	Pyruvate kinase PKM;Pyruvate kinase	MULTI-MATCH-MSMS	2_RA2_01_2731	2_RA2_01_2731		4	874.415805	3493.63411	16.368	0.014312	2.3342	0.0020411	18.702	0.016353	874.9216572722568	68.542	1.3903	70.614	70.066	71.457	2.0721	-0.047545	0.00014397	NaN	62.663	66	29
AEISELPSIVQDLANGNITWADVEAR	26	Unmodified	_AEISELPSIVQDLANGNITWADVEAR_									0	0	0	0	0	0	0	A0A6Q8PGW4;A0A6Q8PGI6;A0A6Q8PGA8;A0A6Q8PHH9;A0A6Q8PGZ8;P41250	A0A6Q8PGW4	A0A6Q8PGW4	GARS	Glycine--tRNA ligase	MULTI-MSMS	1_RA1_01_2729	1_RA1_01_2729	938.1571044921875	3	937.810161	2810.40865	16.266	0.015254	-1.5309	-0.0014357	14.735	0.013819	938.1429646652958	80.648	1.2611	82.547	81.916	83.177	1.8998					66	23
AEISELPSIVQDLANGNITWADVEAR	26	Unmodified	_AEISELPSIVQDLANGNITWADVEAR_									0	0	0	0	0	0	0	A0A6Q8PGW4;A0A6Q8PGI6;A0A6Q8PGA8;A0A6Q8PHH9;A0A6Q8PGZ8;P41250	A0A6Q8PGW4	A0A6Q8PGW4	GARS	Glycine--tRNA ligase	MULTI-MATCH	1_RA1_01_2721	1_RA1_01_2721		3	937.810161	2810.40865	15.691	0.014715	-8.9744	-0.0084163	6.7164	0.0062987	938.4714087540966	82.309	0.19419	82.309	82.187	82.381	0	-0.21782	-0.020953	NaN	28.93	6	3
AEISELPSIVQDLANGNITWADVEAR	26	Unmodified	_AEISELPSIVQDLANGNITWADVEAR_									0	0	0	0	0	0	0	A0A6Q8PGW4;A0A6Q8PGI6;A0A6Q8PGA8;A0A6Q8PHH9;A0A6Q8PGZ8;P41250	A0A6Q8PGW4	A0A6Q8PGW4	GARS	Glycine--tRNA ligase	MULTI-MATCH-MSMS	2_RA2_01_2723	2_RA2_01_2723		3	937.810161	2810.40865	18.755	0.017589	-0.94542	-0.00088662	17.81	0.016702	938.1449159516989	80.633	1.3765	82.666	81.934	83.311	2.0332	0.13925	0.0016359	NaN	28.93	86	30
AEISELPSIVQDLANGNITWADVEAR	26	Unmodified	_AEISELPSIVQDLANGNITWADVEAR_									0	0	0	0	0	0	0	A0A6Q8PGW4;A0A6Q8PGI6;A0A6Q8PGA8;A0A6Q8PHH9;A0A6Q8PGZ8;P41250	A0A6Q8PGW4	A0A6Q8PGW4	GARS	Glycine--tRNA ligase	MULTI-MATCH-MSMS	2_RA2_01_2727	2_RA2_01_2727		3	937.810161	2810.40865	17.83	0.016721	-1.6141	-0.0015137	16.216	0.015207	938.1439355420011	80.529	1.0963	82.585	81.975	83.071	2.0557	0.058097	-0.00024532	NaN	28.93	74	22
AELATEEFLPVTPILEGFVILR	22	Unmodified	_AELATEEFLPVTPILEGFVILR_									0	0	0	0	0	0	0	Q13200	Q13200	Q13200	PSMD2	26S proteasome non-ATPase regulatory subunit 2	MULTI-MSMS	1_RA1_01_2721	1_RA1_01_2721	820.1441040039062	3	819.792831	2456.35666	17.673	0.014488	1.7556	0.0014392	19.429	0.015928	820.1291048181037	90.788	1.2054	90.788	90.293	91.498	0					83	26
AELATEEFLPVTPILEGFVILR	22	Unmodified	_AELATEEFLPVTPILEGFVILR_									0	0	0	0	0	0	0	Q13200	Q13200	Q13200	PSMD2	26S proteasome non-ATPase regulatory subunit 2	MULTI-MSMS	2_RA2_01_2723	2_RA2_01_2723	820.1419677734375	3	819.792831	2456.35666	18.956	0.01554	0.0026184	2.1465E-06	18.959	0.015542	820.1283014250415	88.422	1.0855	90.315	89.698	90.784	1.8925					85	23
AELATEEFLPVTPILEGFVILR	22	Unmodified	_AELATEEFLPVTPILEGFVILR_									0	0	0	0	0	0	0	Q13200	Q13200	Q13200	PSMD2	26S proteasome non-ATPase regulatory subunit 2	MULTI-MSMS	2_RA2_01_2731	2_RA2_01_2731	820.142333984375	3	819.792831	2456.35666	15.813	0.012963	2.2667	0.0018582	18.08	0.014822	820.1299559195153	88.51	1.2277	90.592	89.891	91.118	2.082					80	26
AELATEEFLPVTPILEGFVILR	22	Unmodified	_AELATEEFLPVTPILEGFVILR_									0	0	0	0	0	0	0	Q13200	Q13200	Q13200	PSMD2	26S proteasome non-ATPase regulatory subunit 2	MULTI-MATCH-MSMS	1_RA1_01_2729	1_RA1_01_2729		3	819.792831	2456.35666	16.988	0.013926	1.8227	0.0014942	18.81	0.015421	820.1291701872664	88.359	1.0707	90.132	89.613	90.684	1.773	-0.32436	0.00062923	NaN	45.369	66	24
AELNEFLTR	9	Unmodified	_AELNEFLTR_									0	0	0	0	0	0	0	P23396;E9PPU1;E9PL09;F2Z2S8;H0YCJ7;H0YF32;H0YEU2;E9PQ96;E9PJH4;E9PK82;E9PQX2;H0YES8	P23396	P23396	RPS3	40S ribosomal protein S3	MULTI-MSMS	1_RA1_01_2721	1_RA1_01_2721	546.796875	2	546.787838	1091.56112	14.367	0.0078557	0.62601	0.00034229	14.993	0.008198	546.7889229458334	46.075	1.2361	46.075	45.549	46.785	0					48	25
AELNEFLTR	9	Unmodified	_AELNEFLTR_									0	0	0	0	0	0	0	P23396;E9PPU1;E9PL09;F2Z2S8;H0YCJ7;H0YF32;H0YEU2;E9PQ96;E9PJH4;E9PK82;E9PQX2;H0YES8	P23396	P23396	RPS3	40S ribosomal protein S3	MULTI-MSMS	1_RA1_01_2725	1_RA1_01_2725	546.7986450195312	2	546.787838	1091.56112	15.136	0.0082763	3.5111	0.0019198	18.647	0.010196	547.2903361979921	44.885	1.4854	46.163	45.459	46.944	1.2781					50	29
AELNEFLTR	9	Unmodified	_AELNEFLTR_									0	0	0	0	0	0	0	P23396;E9PPU1;E9PL09;F2Z2S8;H0YCJ7;H0YF32;H0YEU2;E9PQ96;E9PJH4;E9PK82;E9PQX2;H0YES8	P23396	P23396	RPS3	40S ribosomal protein S3	MULTI-MSMS	1_RA1_01_2729	1_RA1_01_2729	546.7969970703125	2	546.787838	1091.56112	14.881	0.0081366	-2.3862	-0.0013048	12.494	0.0068318	546.7889377245459	44.885	1.4346	46.115	45.363	46.798	1.2301					78	27
AELNEFLTR	9	Unmodified	_AELNEFLTR_									0	0	0	0	0	0	0	P23396;E9PPU1;E9PL09;F2Z2S8;H0YCJ7;H0YF32;H0YEU2;E9PQ96;E9PJH4;E9PK82;E9PQX2;H0YES8	P23396	P23396	RPS3	40S ribosomal protein S3	MULTI-MSMS	2_RA2_01_2723	2_RA2_01_2723	546.79736328125	2	546.787838	1091.56112	14.628	0.0079987	1.0871	0.0005944	15.716	0.0085931	547.2884669327465	44.754	2.5882	46.185	44.672	47.26	1.4311					84	54
AELNEFLTR	9	Unmodified	_AELNEFLTR_									0	0	0	0	0	0	0	P23396;E9PPU1;E9PL09;F2Z2S8;H0YCJ7;H0YF32;H0YEU2;E9PQ96;E9PJH4;E9PK82;E9PQX2;H0YES8	P23396	P23396	RPS3	40S ribosomal protein S3	MULTI-MSMS	2_RA2_01_2727	2_RA2_01_2727	546.7962646484375	2	546.787838	1091.56112	15.119	0.008267	1.3016	0.00071172	16.421	0.0089788	546.789680392815	44.993	1.542	46.163	45.706	47.248	1.1702					60	32
AELNEFLTR	9	Unmodified	_AELNEFLTR_									0	0	0	0	0	0	0	P23396;E9PPU1;E9PL09;F2Z2S8;H0YCJ7;H0YF32;H0YEU2;E9PQ96;E9PJH4;E9PK82;E9PQX2;H0YES8	P23396	P23396	RPS3	40S ribosomal protein S3	MULTI-MSMS	2_RA2_01_2731	2_RA2_01_2731	546.7966918945312	2	546.787838	1091.56112	12.669	0.0069274	0.85372	0.0004668	13.523	0.0073942	546.790572210369	45.038	2.1702	46.122	44.94	47.11	1.0841					115	43
AELNEFLTR	9	Unmodified	_AELNEFLTR_									0	0	0	0	0	0	0	P23396;E9PPU1;E9PL09;F2Z2S8;H0YCJ7;H0YF32;H0YEU2;E9PQ96;E9PJH4;E9PK82;E9PQX2;H0YES8	P23396	P23396	RPS3	40S ribosomal protein S3	MULTI-MATCH-MSMS	2_RA2_01_2727	2_RA2_01_2727		2	546.787838	1091.56112	17.782	0.0097231	2.3414	0.0012802	20.124	0.011003	546.7903220335659	44.425	0.70263	45.596	45.065	45.768	1.1702	-0.43125	0.0014228	NaN	79.906	26	14
AELSEEALLSVLPTIR	16	Acetyl (Protein N-term)	_(Acetyl (Protein N-term))AELSEEALLSVLPTIR_									1	0	0	0	0	0	0	P45974;F5H571	P45974	P45974	USP5	Ubiquitin carboxyl-terminal hydrolase 5	MULTI-SECPEP	1_RA1_01_2721	1_RA1_01_2721	890.467041015625	2	891.996017	1781.97748	17.277	0.015411	0.12873	0.00011483	17.405	0.015526	891.9969748829466	89.656	1.2125	89.656	89.025	90.238	0					60	24
AELSEEALLSVLPTIR	16	Acetyl (Protein N-term)	_(Acetyl (Protein N-term))AELSEEALLSVLPTIR_									1	0	0	0	0	0	0	P45974;F5H571	P45974	P45974	USP5	Ubiquitin carboxyl-terminal hydrolase 5	MULTI-MSMS	1_RA1_01_2729	1_RA1_01_2729	892.0095825195312	2	891.996017	1781.97748	16.733	0.014926	-1.7735	-0.001582	14.959	0.013344	892.496021279927	87.186	1.3439	88.976	88.378	89.722	1.7901					73	28
AELSEEALLSVLPTIR	16	Acetyl (Protein N-term)	_(Acetyl (Protein N-term))AELSEEALLSVLPTIR_									1	0	0	0	0	0	0	P45974;F5H571	P45974	P45974	USP5	Ubiquitin carboxyl-terminal hydrolase 5	MULTI-MSMS	2_RA2_01_2723	2_RA2_01_2723	892.0133666992188	2	891.996017	1781.97748	19.523	0.017415	-0.14949	-0.00013335	19.374	0.017282	891.9961553525412	87.151	1.189	89.073	88.538	89.727	1.9214					55	25
AELSEEALLSVLPTIR	16	Acetyl (Protein N-term)	_(Acetyl (Protein N-term))AELSEEALLSVLPTIR_									1	0	0	0	0	0	0	P45974;F5H571	P45974	P45974	USP5	Ubiquitin carboxyl-terminal hydrolase 5	MULTI-MSMS	2_RA2_01_2731	2_RA2_01_2731	892.5126342773438	2	891.996017	1781.97748	16.482	0.014702	1.2809	0.0011425	17.763	0.015845	892.4981066731101	87.151	1.246	89.245	88.766	90.012	2.0946					61	25
AELSEEALLSVLPTIR	16	Acetyl (Protein N-term)	_(Acetyl (Protein N-term))AELSEEALLSVLPTIR_									1	0	0	0	0	0	0	P45974;F5H571	P45974	P45974	USP5	Ubiquitin carboxyl-terminal hydrolase 5	MULTI-MATCH-MSMS	1_RA1_01_2725	1_RA1_01_2725		2	891.996017	1781.97748	20.098	0.017928	0.20085	0.00017916	20.299	0.018107	892.4969367542943	87.255	1.1265	89.472	88.896	90.023	2.2171	0.21347	0.001193	NaN	131.69	64	23
AELSEEALLSVLPTIR	16	Acetyl (Protein N-term)	_(Acetyl (Protein N-term))AELSEEALLSVLPTIR_									1	0	0	0	0	0	0	P45974;F5H571	P45974	P45974	USP5	Ubiquitin carboxyl-terminal hydrolase 5	MULTI-MATCH	2_RA2_01_2727	2_RA2_01_2727		2	891.996017	1781.97748	18.114	0.016158	-2.3671	-0.0021115	15.747	0.014047	891.9940460493488	87.182	0.834	89.131	88.606	89.44	1.9492	-0.12783	-0.0033883	NaN	131.69	42	17
AELTALESLIEMGFPR	16	Acetyl (Protein N-term)	_(Acetyl (Protein N-term))AELTALESLIEMGFPR_									1	0	0	0	0	0	0	A0A087WTZ5;E9PJ81;E9PRQ7;Q04323	A0A087WTZ5	A0A087WTZ5	UBXN1	UBX domain-containing protein 1	MULTI-MSMS	1_RA1_01_2721	1_RA1_01_2721	909.9856567382812	2	909.968945	1817.92334	16.136	0.014683	1.2247	0.0011144	17.361	0.015798	910.9722963822356	101.45	1.0287	101.45	101.06	102.09	0					41	20
AELTALESLIEMGFPR	16	Acetyl (Protein N-term)	_(Acetyl (Protein N-term))AELTALESLIEMGFPR_									1	0	0	0	0	0	0	A0A087WTZ5;E9PJ81;E9PRQ7;Q04323	A0A087WTZ5	A0A087WTZ5	UBXN1	UBX domain-containing protein 1	MULTI-MATCH	2_RA2_01_2731	2_RA2_01_2731		2	909.968945	1817.92334	17.121	0.01558	-3.7193	-0.0033845	13.402	0.012195	909.9667747387575	99.272	1.1346	101.16	100.56	101.7	1.8868	-0.14389	-0.0054295	NaN	64.55	46	22
AENGKLVINGNPITIFQERDPSK	23	PhosphoGlyceroyl-Lys	_AENGK(PhosphoGlyceroyl-Lys)LVINGNPITIFQERDPSK_				AENGK(1)LVINGNPITIFQERDPSK				AENGK(43)LVINGNPITIFQERDPSK(-43)	0	0	0	0	1	0	2	P04406	P04406	P04406	GAPDH	Glyceraldehyde-3-phosphate dehydrogenase	MULTI-MSMS	2_RA2_01_2727	2_RA2_01_2727	903.4598388671875	3	903.447885	2707.32182	18.134	0.016383	-1.98	-0.0017888	16.154	0.014594	903.4444661174019	64.396	1.4389	66.368	65.6	67.039	1.9715					73	30
AENGKLVINGNPITIFQERDPSK	23	PhosphoGlyceroyl-Lys	_AENGK(PhosphoGlyceroyl-Lys)LVINGNPITIFQERDPSK_									0	0	0	0	1	0	2	P04406	P04406	P04406	GAPDH	Glyceraldehyde-3-phosphate dehydrogenase	MULTI-MATCH	1_RA1_01_2721	1_RA1_01_2721		3	903.447885	2707.32182	16.042	0.014494	0.10052	9.081E-05	16.143	0.014584	903.780840543991	66.503	0.72888	66.503	66.056	66.785	0	0.13297	0.0030339	NaN	43.198	22	14
AENGKLVINGNPITIFQERDPSK	23	PhosphoGlyceroyl-Lys	_AENGK(PhosphoGlyceroyl-Lys)LVINGNPITIFQERDPSK_									0	0	0	0	1	0	2	P04406	P04406	P04406	GAPDH	Glyceraldehyde-3-phosphate dehydrogenase	MULTI-MATCH-MSMS	2_RA2_01_2723	2_RA2_01_2723		3	903.447885	2707.32182	16.664	0.015055	1.4218	0.0012845	18.085	0.016339	903.7841331996052	64.22	1.0024	66.285	65.789	66.792	2.0651	-0.084815	0.0066149	NaN	43.198	49	19
AENGKLVINGNPITIFQERDPSK	23	PhosphoGlyceroyl-Lys	_AENGK(PhosphoGlyceroyl-Lys)LVINGNPITIFQERDPSK_									0	0	0	0	1	0	2	P04406	P04406	P04406	GAPDH	Glyceraldehyde-3-phosphate dehydrogenase	MULTI-MATCH-MSMS	2_RA2_01_2731	2_RA2_01_2731		3	903.447885	2707.32182	15.401	0.013914	-2.4889	-0.0022486	12.912	0.011665	903.7819752008431	64.346	1.1646	66.324	65.815	66.979	1.9781	-0.045836	-0.0039844	NaN	43.198	97	25
AEPPQCTSLAWSADGQTLFAGYTDNLVR	28	Unmodified	_AEPPQCTSLAWSADGQTLFAGYTDNLVR_									0	0	0	0	0	0	0	P63244;J3KPE3;D6RAC2;H0YAF8;D6RF23;D6RHJ5	P63244	P63244	GNB2L1	Guanine nucleotide-binding protein subunit beta-2-like 1;Guanine nucleotide-binding protein subunit beta-2-like 1, N-terminally processed	MULTI-MSMS	1_RA1_01_2721	1_RA1_01_2721	1024.1707763671875	3	1023.48546	3067.43455	16.758	0.017151	-0.67195	-0.00068773	16.086	0.016464	1023.8195498768544	71.31	1.1473	71.31	70.838	71.985	0					85	23
AEPPQCTSLAWSADGQTLFAGYTDNLVR	28	Unmodified	_AEPPQCTSLAWSADGQTLFAGYTDNLVR_									0	0	0	0	0	0	0	P63244;J3KPE3;D6RAC2;H0YAF8;D6RF23;D6RHJ5	P63244	P63244	GNB2L1	Guanine nucleotide-binding protein subunit beta-2-like 1;Guanine nucleotide-binding protein subunit beta-2-like 1, N-terminally processed	MULTI-MSMS	1_RA1_01_2725	1_RA1_01_2725	1023.83935546875	3	1023.48546	3067.43455	17.523	0.017934	0.54362	0.00055639	18.066	0.018491	1023.8221335809678	69.051	1.2089	71.214	70.72	71.929	2.1625					88	25
AEPPQCTSLAWSADGQTLFAGYTDNLVR	28	Unmodified	_AEPPQCTSLAWSADGQTLFAGYTDNLVR_									0	0	0	0	0	0	0	P63244;J3KPE3;D6RAC2;H0YAF8;D6RF23;D6RHJ5	P63244	P63244	GNB2L1	Guanine nucleotide-binding protein subunit beta-2-like 1;Guanine nucleotide-binding protein subunit beta-2-like 1, N-terminally processed	MULTI-MSMS	1_RA1_01_2729	1_RA1_01_2729	1024.1727294921875	3	1023.48546	3067.43455	16.15	0.01653	0.6006	0.0006147	16.751	0.017144	1024.153975211602	69.094	1.2341	71.068	70.585	71.819	1.9741					59	23
AEPPQCTSLAWSADGQTLFAGYTDNLVR	28	Unmodified	_AEPPQCTSLAWSADGQTLFAGYTDNLVR_									0	0	0	0	0	0	0	P63244;J3KPE3;D6RAC2;H0YAF8;D6RF23;D6RHJ5	P63244	P63244	GNB2L1	Guanine nucleotide-binding protein subunit beta-2-like 1;Guanine nucleotide-binding protein subunit beta-2-like 1, N-terminally processed	MULTI-MATCH	2_RA2_01_2723	2_RA2_01_2723		3	1023.48546	3067.43455	16.576	0.016966	-0.7998	-0.00081858	15.777	0.016147	1023.8198528927762	69.164	0.66881	71.269	71.119	71.787	2.105	0.088348	-0.0034816	NaN	36.483	21	13
AEPPQCTSLAWSADGQTLFAGYTDNLVR	28	Unmodified	_AEPPQCTSLAWSADGQTLFAGYTDNLVR_									0	0	0	0	0	0	0	P63244;J3KPE3;D6RAC2;H0YAF8;D6RF23;D6RHJ5	P63244	P63244	GNB2L1	Guanine nucleotide-binding protein subunit beta-2-like 1;Guanine nucleotide-binding protein subunit beta-2-like 1, N-terminally processed	MULTI-MATCH	2_RA2_01_2731	2_RA2_01_2731		3	1023.48546	3067.43455	11.326	0.011592	4.4015	0.0045048	15.728	0.016097	1024.1577556220857	68.972	0.29858	71.044	70.865	71.164	2.0721	-0.13736	0.012489	NaN	36.483	7	5
AEQEPTAEQLAQIAAENEEDEHSVNYKPPAQK	32	Acetyl (Protein N-term)	_(Acetyl (Protein N-term))AEQEPTAEQLAQIAAENEEDEHSVNYKPPAQK_									1	0	0	0	0	0	1	J3KRE2;J3KTF8;J3QQX2;P52565;J3KS60;J3KRY1	J3KRE2	J3KRE2	ARHGDIA	Rho GDP-dissociation inhibitor 1	MULTI-MSMS	1_RA1_01_2721	1_RA1_01_2721	902.6925659179688	4	902.426221	3605.67578	16.377	0.014779	0.6362	0.00057413	17.013	0.015353	902.9283934742195	57.284	1.5867	57.284	56.428	58.015	0					164	30
AEQEPTAEQLAQIAAENEEDEHSVNYKPPAQK	32	Acetyl (Protein N-term)	_(Acetyl (Protein N-term))AEQEPTAEQLAQIAAENEEDEHSVNYKPPAQK_									1	0	0	0	0	0	1	J3KRE2;J3KTF8;J3QQX2;P52565;J3KS60;J3KRY1	J3KRE2	J3KRE2	ARHGDIA	Rho GDP-dissociation inhibitor 1	MULTI-MSMS	1_RA1_01_2729	1_RA1_01_2729	902.9418334960938	4	902.426221	3605.67578	15.345	0.013848	0.80281	0.00072447	16.148	0.014572	902.9285063821609	55.399	1.8811	57.144	56.487	58.368	1.7455					187	38
AEQEPTAEQLAQIAAENEEDEHSVNYKPPAQK	32	Acetyl (Protein N-term)	_(Acetyl (Protein N-term))AEQEPTAEQLAQIAAENEEDEHSVNYKPPAQK_									1	0	0	0	0	0	1	J3KRE2;J3KTF8;J3QQX2;P52565;J3KS60;J3KRY1	J3KRE2	J3KRE2	ARHGDIA	Rho GDP-dissociation inhibitor 1	MULTI-MSMS	2_RA2_01_2723	2_RA2_01_2723	903.9451293945312	4	902.426221	3605.67578	17.433	0.015732	-0.61779	-0.00055751	16.816	0.015175	902.9273003031691	55.217	1.5105	57.111	56.479	57.99	1.8937					163	29
AEQEPTAEQLAQIAAENEEDEHSVNYKPPAQK	32	Acetyl (Protein N-term)	_(Acetyl (Protein N-term))AEQEPTAEQLAQIAAENEEDEHSVNYKPPAQK_									1	0	0	0	0	0	1	J3KRE2;J3KTF8;J3QQX2;P52565;J3KS60;J3KRY1	J3KRE2	J3KRE2	ARHGDIA	Rho GDP-dissociation inhibitor 1	MULTI-MSMS	2_RA2_01_2731	2_RA2_01_2731	902.9413452148438	4	902.426221	3605.67578	15.837	0.014292	0.36604	0.00033032	16.203	0.014622	902.9286289536939	55.513	1.4783	57.202	56.542	58.02	1.6883					171	28
AETECQNTEYQQLLDIK	17	Unmodified	_AETECQNTEYQQLLDIK_									0	0	0	0	0	0	0	A0A1B0GVI3;CON__P13645;P13645	A0A1B0GVI3	A0A1B0GVI3	KRT10	Keratin, type I cytoskeletal 10	MSMS	1_RA1_01_2725	1_RA1_01_2725	695.0062866210938	3	694.993126	2081.95755	NaN	NaN	NaN	NaN	NaN	NaN	NaN	52.227	1	53.821	53.321	54.321	1.5934
AEVQVLVLDGR	11	Acetyl (Protein N-term)	_(Acetyl (Protein N-term))AEVQVLVLDGR_									1	0	0	0	0	0	0	A0A7I2V5L3;P40429;A0A7I2V2L9;M0QZU1;A0A096LPE0	A0A7I2V5L3	A0A7I2V5L3	RPL13A	60S ribosomal protein L13a	MULTI-MSMS	1_RA1_01_2721	1_RA1_01_2721	620.8591918945312	2	620.848427	1239.6823	14.983	0.0093024	-0.54525	-0.00033852	14.438	0.0089639	620.8493013477074	67.622	2.2275	67.622	66.538	68.766	0					134	46
AEVQVLVLDGR	11	Acetyl (Protein N-term)	_(Acetyl (Protein N-term))AEVQVLVLDGR_									1	0	0	0	0	0	0	A0A7I2V5L3;P40429;A0A7I2V2L9;M0QZU1;A0A096LPE0	A0A7I2V5L3	A0A7I2V5L3	RPL13A	60S ribosomal protein L13a	MULTI-MSMS	1_RA1_01_2729	1_RA1_01_2729	620.8595581054688	2	620.848427	1239.6823	14.855	0.0092225	0.06596	4.0951E-05	14.921	0.0092635	620.849228281394	65.566	2.1396	67.504	66.512	68.652	1.9375					96	44
AEVQVLVLDGR	11	Acetyl (Protein N-term)	_(Acetyl (Protein N-term))AEVQVLVLDGR_									1	0	0	0	0	0	0	A0A7I2V5L3;P40429;A0A7I2V2L9;M0QZU1;A0A096LPE0	A0A7I2V5L3	A0A7I2V5L3	RPL13A	60S ribosomal protein L13a	MULTI-MSMS	2_RA2_01_2723	2_RA2_01_2723	620.8607788085938	2	620.848427	1239.6823	16.453	0.010215	0.7684	0.00047706	17.221	0.010692	620.849922104877	65.397	2.1881	67.476	66.406	68.594	2.0796					129	43
AEVQVLVLDGR	11	Acetyl (Protein N-term)	_(Acetyl (Protein N-term))AEVQVLVLDGR_									1	0	0	0	0	0	0	A0A7I2V5L3;P40429;A0A7I2V2L9;M0QZU1;A0A096LPE0	A0A7I2V5L3	A0A7I2V5L3	RPL13A	60S ribosomal protein L13a	MULTI-MSMS	2_RA2_01_2727	2_RA2_01_2727	620.8602294921875	2	620.848427	1239.6823	16.505	0.010247	1.3699	0.0008505	17.875	0.011098	620.8493010311171	65.611	1.8038	67.604	66.848	68.652	1.9926					92	36
AEVQVLVLDGR	11	Acetyl (Protein N-term)	_(Acetyl (Protein N-term))AEVQVLVLDGR_									1	0	0	0	0	0	0	A0A7I2V5L3;P40429;A0A7I2V2L9;M0QZU1;A0A096LPE0	A0A7I2V5L3	A0A7I2V5L3	RPL13A	60S ribosomal protein L13a	MULTI-MSMS	2_RA2_01_2731	2_RA2_01_2731	620.8593139648438	2	620.848427	1239.6823	15.563	0.0096625	0.73565	0.00045673	16.299	0.010119	620.8490391527198	65.587	2.2447	67.595	66.51	68.755	2.0086					105	46
AEYEGDGIPTVFVAVAGR	18	Unmodified	_AEYEGDGIPTVFVAVAGR_									0	0	0	0	0	0	0	P22234;E9PBS1;D6RF62	P22234	P22234	PAICS	Multifunctional protein ADE2;Phosphoribosylaminoimidazole-succinocarboxamide synthase;Phosphoribosylaminoimidazole carboxylase	MULTI-MSMS	1_RA1_01_2721	1_RA1_01_2721	617.9959106445312	3	617.647619	1849.92103	18.386	0.011356	4.7885	0.0029576	23.175	0.014314	617.985147328606	64.616	1.7992	64.616	63.522	65.322	0					114	37
AEYEGDGIPTVFVAVAGR	18	Unmodified	_AEYEGDGIPTVFVAVAGR_									0	0	0	0	0	0	0	P22234;E9PBS1;D6RF62	P22234	P22234	PAICS	Multifunctional protein ADE2;Phosphoribosylaminoimidazole-succinocarboxamide synthase;Phosphoribosylaminoimidazole carboxylase	MULTI-MSMS	1_RA1_01_2721	1_RA1_01_2721	925.98583984375	2	925.96779	1849.92103	18.141	0.016798	0.28148	0.00026064	18.423	0.017059	925.9687060043132	64.651	0.98626	64.651	64.119	65.105	0					47	20
AEYEGDGIPTVFVAVAGR	18	Unmodified	_AEYEGDGIPTVFVAVAGR_									0	0	0	0	0	0	0	P22234;E9PBS1;D6RF62	P22234	P22234	PAICS	Multifunctional protein ADE2;Phosphoribosylaminoimidazole-succinocarboxamide synthase;Phosphoribosylaminoimidazole carboxylase	MULTI-MSMS	1_RA1_01_2725	1_RA1_01_2725	617.99560546875	3	617.647619	1849.92103	18.91	0.01168	3.0168	0.0018633	21.927	0.013543	617.6501257999997	62.626	1.5402	64.635	63.632	65.172	2.0097					120	32
AEYEGDGIPTVFVAVAGR	18	Unmodified	_AEYEGDGIPTVFVAVAGR_									0	0	0	0	0	0	0	P22234;E9PBS1;D6RF62	P22234	P22234	PAICS	Multifunctional protein ADE2;Phosphoribosylaminoimidazole-succinocarboxamide synthase;Phosphoribosylaminoimidazole carboxylase	MULTI-MSMS	1_RA1_01_2729	1_RA1_01_2729	617.9949340820312	3	617.647619	1849.92103	18.125	0.011195	4.5221	0.0027931	22.647	0.013988	617.9855018397142	62.58	1.8019	64.486	63.533	65.335	1.9055					123	36
AEYEGDGIPTVFVAVAGR	18	Unmodified	_AEYEGDGIPTVFVAVAGR_									0	0	0	0	0	0	0	P22234;E9PBS1;D6RF62	P22234	P22234	PAICS	Multifunctional protein ADE2;Phosphoribosylaminoimidazole-succinocarboxamide synthase;Phosphoribosylaminoimidazole carboxylase	MULTI-MSMS	1_RA1_01_2729	1_RA1_01_2729	926.4856567382812	2	925.96779	1849.92103	17.056	0.015793	-1.1924	-0.0011041	15.864	0.014689	925.9683555405242	62.564	1.4426	64.469	63.892	65.335	1.9055					86	29
AEYEGDGIPTVFVAVAGR	18	Unmodified	_AEYEGDGIPTVFVAVAGR_									0	0	0	0	0	0	0	P22234;E9PBS1;D6RF62	P22234	P22234	PAICS	Multifunctional protein ADE2;Phosphoribosylaminoimidazole-succinocarboxamide synthase;Phosphoribosylaminoimidazole carboxylase	MULTI-MSMS	2_RA2_01_2723	2_RA2_01_2723	617.9944458007812	3	617.647619	1849.92103	19.869	0.012272	-0.217	-0.00013403	19.652	0.012138	617.982204276743	62.406	1.208	64.455	63.895	65.103	2.0489					105	24
AEYEGDGIPTVFVAVAGR	18	Unmodified	_AEYEGDGIPTVFVAVAGR_									0	0	0	0	0	0	0	P22234;E9PBS1;D6RF62	P22234	P22234	PAICS	Multifunctional protein ADE2;Phosphoribosylaminoimidazole-succinocarboxamide synthase;Phosphoribosylaminoimidazole carboxylase	MULTI-MSMS	2_RA2_01_2727	2_RA2_01_2727	618.6613159179688	3	617.647619	1849.92103	18.374	0.011349	1.1991	0.00074063	19.573	0.012089	617.9842107379282	62.481	1.8592	64.429	63.828	65.687	1.9486					107	36
AEYEGDGIPTVFVAVAGR	18	Unmodified	_AEYEGDGIPTVFVAVAGR_									0	0	0	0	0	0	0	P22234;E9PBS1;D6RF62	P22234	P22234	PAICS	Multifunctional protein ADE2;Phosphoribosylaminoimidazole-succinocarboxamide synthase;Phosphoribosylaminoimidazole carboxylase	MULTI-MSMS	2_RA2_01_2731	2_RA2_01_2731	617.9950561523438	3	617.647619	1849.92103	17.821	0.011007	5.0267	0.0031048	22.848	0.014112	617.9859728025903	62.59	2.0269	64.539	63.606	65.633	1.949					110	38
AEYEGDGIPTVFVAVAGR	18	Unmodified	_AEYEGDGIPTVFVAVAGR_									0	0	0	0	0	0	0	P22234;E9PBS1;D6RF62	P22234	P22234	PAICS	Multifunctional protein ADE2;Phosphoribosylaminoimidazole-succinocarboxamide synthase;Phosphoribosylaminoimidazole carboxylase	MULTI-MATCH-MSMS	1_RA1_01_2725	1_RA1_01_2725		2	925.96779	1849.92103	18.424	0.01706	-0.71259	-0.00065984	17.711	0.0164	925.9687533097821	62.61	1.3658	64.619	64	65.366	2.0097	0.077598	0.00046087	NaN	33.195	65	28
AEYEGDGIPTVFVAVAGR	18	Unmodified	_AEYEGDGIPTVFVAVAGR_									0	0	0	0	0	0	0	P22234;E9PBS1;D6RF62	P22234	P22234	PAICS	Multifunctional protein ADE2;Phosphoribosylaminoimidazole-succinocarboxamide synthase;Phosphoribosylaminoimidazole carboxylase	MULTI-MATCH-MSMS	2_RA2_01_2723	2_RA2_01_2723		2	925.96779	1849.92103	19.321	0.01789	-3.767	-0.0034881	15.554	0.014402	926.4659567700229	62.467	1.0978	64.516	63.895	64.993	2.0489	-0.025551	-0.0051957	NaN	33.195	67	22
AEYEGDGIPTVFVAVAGR	18	Unmodified	_AEYEGDGIPTVFVAVAGR_									0	0	0	0	0	0	0	P22234;E9PBS1;D6RF62	P22234	P22234	PAICS	Multifunctional protein ADE2;Phosphoribosylaminoimidazole-succinocarboxamide synthase;Phosphoribosylaminoimidazole carboxylase	MULTI-MATCH-MSMS	2_RA2_01_2727	2_RA2_01_2727		2	925.96779	1849.92103	17.485	0.016191	-2.3854	-0.0022088	15.1	0.013982	925.966800854812	62.534	1.3401	64.482	63.884	65.224	1.9486	-0.059324	-0.0026371	NaN	33.195	61	25
AEYEGDGIPTVFVAVAGR	18	Unmodified	_AEYEGDGIPTVFVAVAGR_									0	0	0	0	0	0	0	P22234;E9PBS1;D6RF62	P22234	P22234	PAICS	Multifunctional protein ADE2;Phosphoribosylaminoimidazole-succinocarboxamide synthase;Phosphoribosylaminoimidazole carboxylase	MULTI-MATCH-MSMS	2_RA2_01_2731	2_RA2_01_2731		2	925.96779	1849.92103	16.927	0.015674	0.45903	0.00042505	17.386	0.016099	925.9686581938726	62.562	1.2384	64.511	63.94	65.179	1.949	-0.030202	0.0026306	NaN	33.195	50	23
AFADAMEVIPSTLAENAGLNPISTVTELR	29	Unmodified	_AFADAMEVIPSTLAENAGLNPISTVTELR_									0	0	0	0	0	0	0	P50991	P50991	P50991	CCT4	T-complex protein 1 subunit delta	MULTI-MSMS	1_RA1_01_2721	1_RA1_01_2721	1011.53173828125	3	1010.85326	3029.53795	16.763	0.016945	-1.7527	-0.0017717	15.01	0.015173	1011.1859865565534	82.699	1.0041	82.699	82.225	83.229	0					63	19
AFADAMEVIPSTLAENAGLNPISTVTELR	29	Unmodified	_AFADAMEVIPSTLAENAGLNPISTVTELR_									0	0	0	0	0	0	0	P50991	P50991	P50991	CCT4	T-complex protein 1 subunit delta	MULTI-MSMS	2_RA2_01_2723	2_RA2_01_2723	1011.54150390625	3	1010.85326	3029.53795	18.016	0.018211	-0.36439	-0.00036834	17.651	0.017843	1011.1878559049848	80.221	0.97973	82.254	81.68	82.659	2.0332					43	19
AFADAMEVIPSTLAENAGLNPISTVTELR	29	Unmodified	_AFADAMEVIPSTLAENAGLNPISTVTELR_									0	0	0	0	0	0	0	P50991	P50991	P50991	CCT4	T-complex protein 1 subunit delta	MULTI-MATCH	1_RA1_01_2725	1_RA1_01_2725		3	1010.85326	3029.53795	15.909	0.016082	-1.4938	-0.00151	14.415	0.014572	1011.1858261490629	80.178	0.39449	82.466	82.247	82.641	2.2877	-0.0072083	-0.00060217	NaN	72.881	12	7
AFDTAGNGYCR	11	Unmodified	_AFDTAGNGYCR_									0	0	0	0	0	0	0	A0A0U1RQF0;P49327	A0A0U1RQF0	A0A0U1RQF0	FASN	Fatty acid synthase;[Acyl-carrier-protein] S-acetyltransferase;[Acyl-carrier-protein] S-malonyltransferase;3-oxoacyl-[acyl-carrier-protein] synthase;3-oxoacyl-[acyl-carrier-protein] reductase;3-hydroxyacyl-[acyl-carrier-protein] dehydratase;Enoyl-[acyl-carrier-protein] reductase;Oleoyl-[acyl-carrier-protein] hydrolase	MULTI-MSMS	1_RA1_01_2721	1_RA1_01_2721	616.27392578125	2	616.261662	1230.50877	15.985	0.009851	2.8978	0.0017858	18.883	0.011637	616.2636766463609	30.77	0.95024	30.77	30.344	31.295	0					70	18
AFDTAGNGYCR	11	Unmodified	_AFDTAGNGYCR_									0	0	0	0	0	0	0	A0A0U1RQF0;P49327	A0A0U1RQF0	A0A0U1RQF0	FASN	Fatty acid synthase;[Acyl-carrier-protein] S-acetyltransferase;[Acyl-carrier-protein] S-malonyltransferase;3-oxoacyl-[acyl-carrier-protein] synthase;3-oxoacyl-[acyl-carrier-protein] reductase;3-hydroxyacyl-[acyl-carrier-protein] dehydratase;Enoyl-[acyl-carrier-protein] reductase;Oleoyl-[acyl-carrier-protein] hydrolase	MULTI-MSMS	1_RA1_01_2725	1_RA1_01_2725	616.2741088867188	2	616.261662	1230.50877	17.009	0.010482	1.8194	0.0011212	18.828	0.011603	616.26336348096	30.286	0.89191	30.84	30.506	31.398	0.55336					72	18
AFDTAGNGYCR	11	Unmodified	_AFDTAGNGYCR_									0	0	0	0	0	0	0	A0A0U1RQF0;P49327	A0A0U1RQF0	A0A0U1RQF0	FASN	Fatty acid synthase;[Acyl-carrier-protein] S-acetyltransferase;[Acyl-carrier-protein] S-malonyltransferase;3-oxoacyl-[acyl-carrier-protein] synthase;3-oxoacyl-[acyl-carrier-protein] reductase;3-hydroxyacyl-[acyl-carrier-protein] dehydratase;Enoyl-[acyl-carrier-protein] reductase;Oleoyl-[acyl-carrier-protein] hydrolase	MULTI-MSMS	1_RA1_01_2729	1_RA1_01_2729	616.27392578125	2	616.261662	1230.50877	17.528	0.010802	1.7832	0.0010989	19.312	0.011901	616.2632590355668	30.431	1.1932	30.954	30.396	31.589	0.52268					67	23
AFDTAGNGYCR	11	Unmodified	_AFDTAGNGYCR_									0	0	0	0	0	0	0	A0A0U1RQF0;P49327	A0A0U1RQF0	A0A0U1RQF0	FASN	Fatty acid synthase;[Acyl-carrier-protein] S-acetyltransferase;[Acyl-carrier-protein] S-malonyltransferase;3-oxoacyl-[acyl-carrier-protein] synthase;3-oxoacyl-[acyl-carrier-protein] reductase;3-hydroxyacyl-[acyl-carrier-protein] dehydratase;Enoyl-[acyl-carrier-protein] reductase;Oleoyl-[acyl-carrier-protein] hydrolase	MULTI-MSMS	2_RA2_01_2727	2_RA2_01_2727	617.2749633789062	2	616.261662	1230.50877	16.674	0.010276	4.0325	0.002485	20.707	0.012761	616.2644325185893	30.456	0.75139	30.967	30.623	31.374	0.51031					47	14
AFDTAGNGYCR	11	Unmodified	_AFDTAGNGYCR_									0	0	0	0	0	0	0	A0A0U1RQF0;P49327	A0A0U1RQF0	A0A0U1RQF0	FASN	Fatty acid synthase;[Acyl-carrier-protein] S-acetyltransferase;[Acyl-carrier-protein] S-malonyltransferase;3-oxoacyl-[acyl-carrier-protein] synthase;3-oxoacyl-[acyl-carrier-protein] reductase;3-hydroxyacyl-[acyl-carrier-protein] dehydratase;Enoyl-[acyl-carrier-protein] reductase;Oleoyl-[acyl-carrier-protein] hydrolase	MULTI-MSMS	2_RA2_01_2731	2_RA2_01_2731	616.2730712890625	2	616.261662	1230.50877	16.98	0.010464	3.5044	0.0021596	20.484	0.012624	616.2639255964234	30.578	0.83442	30.912	30.513	31.348	0.33441					64	17
AFDTAGNGYCR	11	Unmodified	_AFDTAGNGYCR_									0	0	0	0	0	0	0	A0A0U1RQF0;P49327	A0A0U1RQF0	A0A0U1RQF0	FASN	Fatty acid synthase;[Acyl-carrier-protein] S-acetyltransferase;[Acyl-carrier-protein] S-malonyltransferase;3-oxoacyl-[acyl-carrier-protein] synthase;3-oxoacyl-[acyl-carrier-protein] reductase;3-hydroxyacyl-[acyl-carrier-protein] dehydratase;Enoyl-[acyl-carrier-protein] reductase;Oleoyl-[acyl-carrier-protein] hydrolase	MULTI-MATCH-MSMS	2_RA2_01_2723	2_RA2_01_2723		2	616.261662	1230.50877	16.043	0.0098865	7.8122	0.0048144	23.855	0.014701	616.2668415557237	30.279	0.92555	30.984	30.521	31.447	0.70563	0.079734	0.0056969	NaN	71.223	51	17
AFEVSENGNLVVSGK	15	Unmodified	_AFEVSENGNLVVSGK_									0	0	0	0	0	0	0	A0A0U1RQF0;P49327	A0A0U1RQF0	A0A0U1RQF0	FASN	Fatty acid synthase;[Acyl-carrier-protein] S-acetyltransferase;[Acyl-carrier-protein] S-malonyltransferase;3-oxoacyl-[acyl-carrier-protein] synthase;3-oxoacyl-[acyl-carrier-protein] reductase;3-hydroxyacyl-[acyl-carrier-protein] dehydratase;Enoyl-[acyl-carrier-protein] reductase;Oleoyl-[acyl-carrier-protein] hydrolase	MULTI-MSMS	1_RA1_01_2721	1_RA1_01_2721	775.4081420898438	2	775.39647	1548.77839	13.785	0.010689	1.5383	0.0011928	15.323	0.011881	775.3984953716043	46.598	1.42	46.598	46.089	47.509	0					90	31
AFEVSENGNLVVSGK	15	Unmodified	_AFEVSENGNLVVSGK_									0	0	0	0	0	0	0	A0A0U1RQF0;P49327	A0A0U1RQF0	A0A0U1RQF0	FASN	Fatty acid synthase;[Acyl-carrier-protein] S-acetyltransferase;[Acyl-carrier-protein] S-malonyltransferase;3-oxoacyl-[acyl-carrier-protein] synthase;3-oxoacyl-[acyl-carrier-protein] reductase;3-hydroxyacyl-[acyl-carrier-protein] dehydratase;Enoyl-[acyl-carrier-protein] reductase;Oleoyl-[acyl-carrier-protein] hydrolase	MULTI-MSMS	1_RA1_01_2725	1_RA1_01_2725	775.4109497070312	2	775.39647	1548.77839	15.733	0.0122	1.7139	0.001329	17.447	0.013528	775.3980791924884	45.27	1.4639	46.548	46.108	47.572	1.2781					75	28
AFEVSENGNLVVSGK	15	Unmodified	_AFEVSENGNLVVSGK_									0	0	0	0	0	0	0	A0A0U1RQF0;P49327	A0A0U1RQF0	A0A0U1RQF0	FASN	Fatty acid synthase;[Acyl-carrier-protein] S-acetyltransferase;[Acyl-carrier-protein] S-malonyltransferase;3-oxoacyl-[acyl-carrier-protein] synthase;3-oxoacyl-[acyl-carrier-protein] reductase;3-hydroxyacyl-[acyl-carrier-protein] dehydratase;Enoyl-[acyl-carrier-protein] reductase;Oleoyl-[acyl-carrier-protein] hydrolase	MULTI-MSMS	1_RA1_01_2729	1_RA1_01_2729	775.4091186523438	2	775.39647	1548.77839	14.615	0.011333	0.79017	0.00061269	15.405	0.011945	775.3977022477284	45.295	1.2627	46.525	46.115	47.377	1.2301					84	25
AFEVSENGNLVVSGK	15	Unmodified	_AFEVSENGNLVVSGK_									0	0	0	0	0	0	0	A0A0U1RQF0;P49327	A0A0U1RQF0	A0A0U1RQF0	FASN	Fatty acid synthase;[Acyl-carrier-protein] S-acetyltransferase;[Acyl-carrier-protein] S-malonyltransferase;3-oxoacyl-[acyl-carrier-protein] synthase;3-oxoacyl-[acyl-carrier-protein] reductase;3-hydroxyacyl-[acyl-carrier-protein] dehydratase;Enoyl-[acyl-carrier-protein] reductase;Oleoyl-[acyl-carrier-protein] hydrolase	MULTI-MSMS	2_RA2_01_2723	2_RA2_01_2723	775.410888671875	2	775.39647	1548.77839	15.06	0.011678	1.7317	0.0013427	16.792	0.013021	775.397965218384	45.19	1.2734	46.621	45.987	47.26	1.4311					77	25
AFEVSENGNLVVSGK	15	Unmodified	_AFEVSENGNLVVSGK_									0	0	0	0	0	0	0	A0A0U1RQF0;P49327	A0A0U1RQF0	A0A0U1RQF0	FASN	Fatty acid synthase;[Acyl-carrier-protein] S-acetyltransferase;[Acyl-carrier-protein] S-malonyltransferase;3-oxoacyl-[acyl-carrier-protein] synthase;3-oxoacyl-[acyl-carrier-protein] reductase;3-hydroxyacyl-[acyl-carrier-protein] dehydratase;Enoyl-[acyl-carrier-protein] reductase;Oleoyl-[acyl-carrier-protein] hydrolase	MULTI-MSMS	2_RA2_01_2727	2_RA2_01_2727	775.4098510742188	2	775.39647	1548.77839	15.105	0.011712	0.036575	2.836E-05	15.142	0.011741	775.3965475939551	45.409	1.1784	46.579	46.107	47.285	1.1702					75	25
AFEVSENGNLVVSGK	15	Unmodified	_AFEVSENGNLVVSGK_									0	0	0	0	0	0	0	A0A0U1RQF0;P49327	A0A0U1RQF0	A0A0U1RQF0	FASN	Fatty acid synthase;[Acyl-carrier-protein] S-acetyltransferase;[Acyl-carrier-protein] S-malonyltransferase;3-oxoacyl-[acyl-carrier-protein] synthase;3-oxoacyl-[acyl-carrier-protein] reductase;3-hydroxyacyl-[acyl-carrier-protein] dehydratase;Enoyl-[acyl-carrier-protein] reductase;Oleoyl-[acyl-carrier-protein] hydrolase	MULTI-MSMS	2_RA2_01_2731	2_RA2_01_2731	775.4102783203125	2	775.39647	1548.77839	12.263	0.0095085	3.9661	0.0030753	16.229	0.012584	775.3993560185829	45.45	1.1179	46.535	46.105	47.223	1.0841					42	22
AFFSEVER	8	Unmodified	_AFFSEVER_									0	0	0	0	0	0	0	Q9UQ80;F8VR77	Q9UQ80	Q9UQ80	PA2G4	Proliferation-associated protein 2G4	MULTI-MSMS	1_RA1_01_2721	1_RA1_01_2721	492.7508850097656	2	492.742899	983.471246	17.166	0.0084586	1.6301	0.00080322	18.797	0.0092619	492.7429371365074	40.465	1.4581	40.465	39.84	41.298	0					72	31
AFFSEVER	8	Unmodified	_AFFSEVER_									0	0	0	0	0	0	0	Q9UQ80;F8VR77	Q9UQ80	Q9UQ80	PA2G4	Proliferation-associated protein 2G4	MULTI-MSMS	1_RA1_01_2725	1_RA1_01_2725	492.7503967285156	2	492.742899	983.471246	16.721	0.0082392	1.8867	0.00092966	18.608	0.0091688	492.7427614224727	39.404	1.4378	40.384	39.807	41.245	0.98071					78	29
AFFSEVER	8	Unmodified	_AFFSEVER_									0	0	0	0	0	0	0	Q9UQ80;F8VR77	Q9UQ80	Q9UQ80	PA2G4	Proliferation-associated protein 2G4	MULTI-MSMS	2_RA2_01_2723	2_RA2_01_2723	492.7515563964844	2	492.742899	983.471246	17.303	0.008526	1.8294	0.00090144	19.133	0.0094275	492.7439982496413	39.339	2.4729	40.464	38.856	41.328	1.1255					86	48
AFFSEVER	8	Unmodified	_AFFSEVER_									0	0	0	0	0	0	0	Q9UQ80;F8VR77	Q9UQ80	Q9UQ80	PA2G4	Proliferation-associated protein 2G4	MULTI-MSMS	2_RA2_01_2731	2_RA2_01_2731	492.7508850097656	2	492.742899	983.471246	15.104	0.0074426	3.0527	0.0015042	18.157	0.0089468	492.74376309365874	39.68	1.6345	40.489	39.704	41.338	0.80886					77	32
AFFSEVER	8	Unmodified	_AFFSEVER_									0	0	0	0	0	0	0	Q9UQ80;F8VR77	Q9UQ80	Q9UQ80	PA2G4	Proliferation-associated protein 2G4	MULTI-MATCH-MSMS	1_RA1_01_2729	1_RA1_01_2729		2	492.742899	983.471246	15.466	0.0076206	0.96776	0.00047686	16.433	0.0080974	492.742932565154	39.537	1.2696	40.41	39.986	41.255	0.87296	-0.035964	-0.0008104	NaN	41.029	56	25
AFFSEVER	8	Unmodified	_AFFSEVER_									0	0	0	0	0	0	0	Q9UQ80;F8VR77	Q9UQ80	Q9UQ80	PA2G4	Proliferation-associated protein 2G4	MULTI-MATCH-MSMS	2_RA2_01_2727	2_RA2_01_2727		2	492.742899	983.471246	15.93	0.0078494	2.2896	0.0011282	18.22	0.0089776	492.7431131329463	39.594	1.5621	40.463	39.88	41.442	0.86885	0.017384	0.00049227	NaN	41.029	83	30
AFGPGLQGGSAGSPAR	16	Unmodified	_AFGPGLQGGSAGSPAR_									0	0	0	0	0	0	0	P21333;Q60FE5	P21333	P21333	FLNA	Filamin-A	MULTI-MSMS	1_RA1_01_2721	1_RA1_01_2721	716.3785400390625	2	715.362764	1428.71098	15.379	0.011001	1.9822	0.001418	17.361	0.012419	715.3640804318286	37.038	1.2838	37.038	36.431	37.715	0					68	27
AFGPGLQGGSAGSPAR	16	Unmodified	_AFGPGLQGGSAGSPAR_									0	0	0	0	0	0	0	P21333;Q60FE5	P21333	P21333	FLNA	Filamin-A	MULTI-MSMS	2_RA2_01_2727	2_RA2_01_2727	715.3754272460938	2	715.362764	1428.71098	13.135	0.0093964	3.4598	0.002475	16.595	0.011871	715.3659476788371	36.437	1.2511	37.187	36.622	37.873	0.75034					72	24
AFGPGLQGGSAGSPAR	16	Unmodified	_AFGPGLQGGSAGSPAR_									0	0	0	0	0	0	0	P21333;Q60FE5	P21333	P21333	FLNA	Filamin-A	MULTI-MATCH-MSMS	1_RA1_01_2725	1_RA1_01_2725		2	715.362764	1428.71098	14.954	0.010698	0.22762	0.00016283	15.182	0.010861	715.3633561742597	36.22	1.1944	37.079	36.52	37.715	0.8597	-0.035863	-0.0019487	NaN	45.257	71	23
AFGPGLQGGSAGSPAR	16	Unmodified	_AFGPGLQGGSAGSPAR_									0	0	0	0	0	0	0	P21333;Q60FE5	P21333	P21333	FLNA	Filamin-A	MULTI-MATCH-MSMS	1_RA1_01_2729	1_RA1_01_2729		2	715.362764	1428.71098	16.894	0.012085	-0.4298	-0.00030747	16.464	0.011778	715.3630403086738	36.431	1.2113	37.169	36.609	37.82	0.73811	0.053526	-0.0028893	NaN	45.257	72	26
AFGPGLQGGSAGSPAR	16	Unmodified	_AFGPGLQGGSAGSPAR_									0	0	0	0	0	0	0	P21333;Q60FE5	P21333	P21333	FLNA	Filamin-A	MULTI-MATCH-MSMS	2_RA2_01_2723	2_RA2_01_2723		2	715.362764	1428.71098	13.525	0.0096752	4.9756	0.0035593	18.5	0.013235	715.3662441359838	36.159	0.99804	37.13	36.694	37.692	0.97152	0.015252	0.0048443	NaN	45.257	72	20
AFGPGLQGGSAGSPAR	16	Unmodified	_AFGPGLQGGSAGSPAR_									0	0	0	0	0	0	0	P21333;Q60FE5	P21333	P21333	FLNA	Filamin-A	MULTI-MATCH-MSMS	2_RA2_01_2731	2_RA2_01_2731		2	715.362764	1428.71098	16.222	0.011605	0.74897	0.00053579	16.971	0.012141	715.3625674992921	36.469	1.0971	37.087	36.558	37.656	0.61762	-0.028289	-0.0012028	NaN	45.257	63	21
AFKDTGKTPVEPEVAIHR	18	Acetyl (Protein N-term),PhosphoGlyceroyl-Lys	_(Acetyl (Protein N-term))AFK(PhosphoGlyceroyl-Lys)DTGKTPVEPEVAIHR_				AFK(0.985)DTGK(0.015)TPVEPEVAIHR				AFK(18)DTGK(-18)TPVEPEVAIHR	1	0	0	0	1	0	2	P60866;E5RJX2;E5RIP1	P60866	P60866	RPS20	40S ribosomal protein S20	MULTI-MSMS	2_RA2_01_2723	2_RA2_01_2723	736.0408935546875	3	735.691098	2204.05146	16.94	0.012463	6.5984	0.0048544	23.538	0.017317	736.3690207330827	51.866	2.1684	53.612	52.556	54.725	1.7457					128	36
AFKDTGKTPVEPEVAIHR	18	Acetyl (Protein N-term),PhosphoGlyceroyl-Lys	_(Acetyl (Protein N-term))AFK(PhosphoGlyceroyl-Lys)DTGKTPVEPEVAIHR_				AFK(0.958)DTGK(0.042)TPVEPEVAIHR				AFK(14)DTGK(-14)TPVEPEVAIHR	1	0	0	0	1	0	2	P60866;E5RJX2;E5RIP1	P60866	P60866	RPS20	40S ribosomal protein S20	MULTI-SECPEP	2_RA2_01_2727	2_RA2_01_2727	736.3770141601562	3	735.691098	2204.05146	16.18	0.011903	2.0622	0.0015172	18.242	0.01342	735.6927010214181	51.939	1.679	53.482	52.733	54.412	1.5426					62	35
AFKDTGKTPVEPEVAIHR	18	Acetyl (Protein N-term),PhosphoGlyceroyl-Lys	_(Acetyl (Protein N-term))AFK(PhosphoGlyceroyl-Lys)DTGKTPVEPEVAIHR_				AFK(0.992)DTGK(0.008)TPVEPEVAIHR				AFK(21)DTGK(-21)TPVEPEVAIHR	1	0	0	0	1	0	2	P60866;E5RJX2;E5RIP1	P60866	P60866	RPS20	40S ribosomal protein S20	MULTI-MSMS	2_RA2_01_2731	2_RA2_01_2731	736.039794921875	3	735.691098	2204.05146	16.086	0.011835	6.5247	0.0048002	22.611	0.016635	736.3689837098476	52.113	2.3944	53.606	52.513	54.908	1.4937					138	42
AFLADPSAFVAAAPVAAATTAAPAAAAAPAK	31	Unmodified	_AFLADPSAFVAAAPVAAATTAAPAAAAAPAK_									0	0	0	0	0	0	0	P05388;F8VWS0;F8W1K8	P05388	P05388	RPLP0	60S acidic ribosomal protein P0	MULTI-MSMS	1_RA1_01_2721	1_RA1_01_2721	918.5098876953125	3	918.160465	2751.45957	15.426	0.014163	-3.3693	-0.0030936	12.056	0.01107	918.1553445514237	72.159	1.5839	72.159	71.406	72.99	0					98	32
AFLADPSAFVAAAPVAAATTAAPAAAAAPAK	31	Unmodified	_AFLADPSAFVAAAPVAAATTAAPAAAAAPAK_									0	0	0	0	0	0	0	P05388;F8VWS0;F8W1K8	P05388	P05388	RPLP0	60S acidic ribosomal protein P0	MULTI-MSMS	1_RA1_01_2725	1_RA1_01_2725	918.5116577148438	3	918.160465	2751.45957	17.394	0.015971	-0.93351	-0.00085711	16.461	0.015113	918.4954291132116	69.86	1.4873	72.046	71.339	72.827	2.186					91	32
AFLADPSAFVAAAPVAAATTAAPAAAAAPAK	31	Unmodified	_AFLADPSAFVAAAPVAAATTAAPAAAAAPAK_									0	0	0	0	0	0	0	P05388;F8VWS0;F8W1K8	P05388	P05388	RPLP0	60S acidic ribosomal protein P0	MULTI-SECPEP	1_RA1_01_2729	1_RA1_01_2729	920.120849609375	3	918.160465	2751.45957	15.834	0.014538	-0.72075	-0.00066176	15.113	0.013877	918.495021430604	69.843	1.2944	71.825	71.059	72.354	1.9827					60	24
AFLADPSAFVAAAPVAAATTAAPAAAAAPAK	31	Unmodified	_AFLADPSAFVAAAPVAAATTAAPAAAAAPAK_									0	0	0	0	0	0	0	P05388;F8VWS0;F8W1K8	P05388	P05388	RPLP0	60S acidic ribosomal protein P0	MULTI-SECPEP	2_RA2_01_2731	2_RA2_01_2731	916.4471435546875	3	918.160465	2751.45957	14.629	0.013432	-0.39885	-0.00036621	14.23	0.013066	918.4937961883718	69.823	1.0974	71.914	71.475	72.572	2.0906					37	21
AFLADPSAFVAAAPVAAATTAAPAAAAAPAK	31	Unmodified	_AFLADPSAFVAAAPVAAATTAAPAAAAAPAK_									0	0	0	0	0	0	0	P05388;F8VWS0;F8W1K8	P05388	P05388	RPLP0	60S acidic ribosomal protein P0	MULTI-MATCH-MSMS	2_RA2_01_2723	2_RA2_01_2723		3	918.160465	2751.45957	18.423	0.016915	-1.8427	-0.0016919	16.58	0.015223	918.494322224541	69.811	1.5748	71.917	71.174	72.749	2.1054	-0.060893	-0.0018423	NaN	58.98	77	31
AFLADPSAFVAAAPVAAATTAAPAAAAAPAK	31	Unmodified	_AFLADPSAFVAAAPVAAATTAAPAAAAAPAK_									0	0	0	0	0	0	0	P05388;F8VWS0;F8W1K8	P05388	P05388	RPLP0	60S acidic ribosomal protein P0	MULTI-MATCH	2_RA2_01_2727	2_RA2_01_2727		3	918.160465	2751.45957	17.648	0.016204	-1.0401	-0.00095495	16.608	0.015249	918.4945164813519	69.951	1.216	72.005	71.307	72.523	2.0539	0.027156	0.00036861	NaN	58.98	62	27
AFLASPEYVNLPINGNGKQ	19	Unmodified	_AFLASPEYVNLPINGNGKQ_									0	0	0	0	0	0	1	P09211;A8MX94	P09211	P09211	GSTP1	Glutathione S-transferase P	MULTI-MSMS	1_RA1_01_2721	1_RA1_01_2721	678.366943359375	3	678.021457	2031.04254	17.168	0.01164	-0.27627	-0.00018732	16.892	0.011453	678.3554387854009	60.902	1.5661	60.902	60.13	61.696	0					103	29
AFLASPEYVNLPINGNGKQ	19	Unmodified	_AFLASPEYVNLPINGNGKQ_									0	0	0	0	0	0	1	P09211;A8MX94	P09211	P09211	GSTP1	Glutathione S-transferase P	MULTI-MSMS	1_RA1_01_2725	1_RA1_01_2725	678.3682861328125	3	678.021457	2031.04254	17.966	0.012181	-0.35198	-0.00023865	17.614	0.011943	678.3549956698605	59.016	2.0679	60.909	60.128	62.196	1.8928					114	41
AFLASPEYVNLPINGNGKQ	19	Unmodified	_AFLASPEYVNLPINGNGKQ_									0	0	0	0	0	0	1	P09211;A8MX94	P09211	P09211	GSTP1	Glutathione S-transferase P	MULTI-MSMS	1_RA1_01_2729	1_RA1_01_2729	678.37060546875	3	678.021457	2031.04254	19.182	0.013006	0.19133	0.00012972	19.373	0.013136	678.3551529716032	58.957	2.1546	60.8	59.93	62.085	1.8427					102	42
AFLASPEYVNLPINGNGKQ	19	Unmodified	_AFLASPEYVNLPINGNGKQ_									0	0	0	0	0	0	1	P09211;A8MX94	P09211	P09211	GSTP1	Glutathione S-transferase P	MULTI-MSMS	2_RA2_01_2723	2_RA2_01_2723	678.3696899414062	3	678.021457	2031.04254	20.005	0.013564	0.39362	0.00026688	20.398	0.013831	678.3556361043227	58.732	1.6926	60.72	60.003	61.696	1.9881					107	35
AFLASPEYVNLPINGNGKQ	19	Unmodified	_AFLASPEYVNLPINGNGKQ_									0	0	0	0	0	0	1	P09211;A8MX94	P09211	P09211	GSTP1	Glutathione S-transferase P	MULTI-MSMS	2_RA2_01_2727	2_RA2_01_2727	678.3698120117188	3	678.021457	2031.04254	18.66	0.012652	0.37477	0.0002541	19.035	0.012906	678.3553314847413	58.953	1.4836	60.817	60.043	61.527	1.8638					102	27
AFLASPEYVNLPINGNGKQ	19	Unmodified	_AFLASPEYVNLPINGNGKQ_									0	0	0	0	0	0	1	P09211;A8MX94	P09211	P09211	GSTP1	Glutathione S-transferase P	MULTI-MSMS	2_RA2_01_2731	2_RA2_01_2731	678.3670043945312	3	678.021457	2031.04254	16.784	0.01138	-1.3608	-0.00092265	15.423	0.010457	678.3538820020973	58.958	1.8701	60.796	60.151	62.021	1.8385					109	38
AFNQGKIFK	9	PhosphoGlyceroyl-Lys	_AFNQGK(PhosphoGlyceroyl-Lys)IFK_				AFNQGK(0.987)IFK(0.013)				AFNQGK(19)IFK(-19)	0	0	0	0	1	0	1	P26641	P26641	P26641	EEF1G	Elongation factor 1-gamma	MULTI-MSMS	2_RA2_01_2723	2_RA2_01_2723	611.8057250976562	2	610.789196	1219.56384	19.407	0.011854	3.7511	0.0022911	23.158	0.014145	611.2939713255837	46.998	1.2302	48.529	47.794	49.024	1.5316					59	24
AFNQGKIFK	9	PhosphoGlyceroyl-Lys	_AFNQGK(PhosphoGlyceroyl-Lys)IFK_				AFNQGK(0.996)IFK(0.004)				AFNQGK(24)IFK(-24)	0	0	0	0	1	0	1	P26641	P26641	P26641	EEF1G	Elongation factor 1-gamma	MULTI-MSMS	2_RA2_01_2727	2_RA2_01_2727	611.8018188476562	2	610.789196	1219.56384	18.878	0.011531	-1.2441	-0.0007599	17.634	0.010771	610.787758585422	47.241	1.0319	48.524	47.823	48.855	1.2833					53	21
AFNQGKIFK	9	PhosphoGlyceroyl-Lys	_AFNQGK(PhosphoGlyceroyl-Lys)IFK_									0	0	0	0	1	0	1	P26641	P26641	P26641	EEF1G	Elongation factor 1-gamma	MULTI-MATCH-MSMS	2_RA2_01_2731	2_RA2_01_2731		2	610.789196	1219.56384	18.906	0.011548	0.07731	4.722E-05	18.983	0.011595	610.7875683523258	47.267	1.0329	48.485	47.892	48.925	1.2185	-0.027513	-0.0009703	NaN	67.757	52	20
AFSGYLGTDQSK	12	Unmodified	_AFSGYLGTDQSK_									0	0	0	0	0	0	0	X6RA14;P10768;H7BZT7;U3KQT1	X6RA14	X6RA14	ESD	S-formylglutathione hydrolase	MULTI-MSMS	1_RA1_01_2725	1_RA1_01_2725	638.326416015625	2	637.306592	1272.59863	17.383	0.011079	5.041	0.0032127	22.424	0.014291	637.8113763271864	36.932	1.5466	37.792	36.804	38.351	0.8597					113	33
AFSGYLGTDQSK	12	Unmodified	_AFSGYLGTDQSK_									0	0	0	0	0	0	0	X6RA14;P10768;H7BZT7;U3KQT1	X6RA14	X6RA14	ESD	S-formylglutathione hydrolase	MULTI-MSMS	2_RA2_01_2723	2_RA2_01_2723	638.3279418945312	2	637.306592	1272.59863	15.588	0.009934	9.1365	0.0058228	24.724	0.015757	637.8146049549987	36.801	1.5646	37.773	36.751	38.315	0.97151					93	31
AFSGYLGTDQSK	12	Unmodified	_AFSGYLGTDQSK_									0	0	0	0	0	0	0	X6RA14;P10768;H7BZT7;U3KQT1	X6RA14	X6RA14	ESD	S-formylglutathione hydrolase	MULTI-MATCH-MSMS	1_RA1_01_2721	1_RA1_01_2721		2	637.306592	1272.59863	17.802	0.011346	6.3955	0.0040759	24.198	0.015421	637.8118572099817	37.762	1.5533	37.762	36.77	38.323	0	-0.007799	-0.0009237	NaN	43.512	114	33
AFSGYLGTDQSK	12	Unmodified	_AFSGYLGTDQSK_									0	0	0	0	0	0	0	X6RA14;P10768;H7BZT7;U3KQT1	X6RA14	X6RA14	ESD	S-formylglutathione hydrolase	MULTI-MATCH-MSMS	1_RA1_01_2729	1_RA1_01_2729		2	637.306592	1272.59863	16.961	0.010809	8.1394	0.0051873	25.1	0.015997	637.8131870955841	37.022	1.6166	37.76	36.761	38.378	0.73811	-0.0094578	0.0012991	NaN	43.512	94	33
AFSGYLGTDQSK	12	Unmodified	_AFSGYLGTDQSK_									0	0	0	0	0	0	0	X6RA14;P10768;H7BZT7;U3KQT1	X6RA14	X6RA14	ESD	S-formylglutathione hydrolase	MULTI-MATCH-MSMS	2_RA2_01_2727	2_RA2_01_2727		2	637.306592	1272.59863	17.37	0.01107	7.8552	0.0050062	25.225	0.016076	637.8128503161422	37.012	1.6527	37.762	36.825	38.478	0.75034	-0.0078372	0.00093683	NaN	43.512	89	31
AFVHWYVGEGMEEGEFSEAR	20	Unmodified	_AFVHWYVGEGMEEGEFSEAR_									0	0	0	0	0	0	0	F5H5D3;Q9BQE3;P68363;P68366;Q71U36;P0DPH8;P0DPH7	F5H5D3;P68363;P68366;Q71U36	P68363	TUBA1C;TUBA1B;TUBA4A;TUBA1A	Tubulin alpha-1C chain;Tubulin alpha-1B chain;Tubulin alpha-4A chain;Tubulin alpha-1A chain	MULTI-MSMS	1_RA1_01_2725	1_RA1_01_2725	777.6930541992188	3	777.34427	2329.01098	18.363	0.014274	1.3315	0.001035	19.694	0.015309	777.34596454781	54.642	1.3748	56.343	55.753	57.128	1.7013					96	27
AFVHWYVGEGMEEGEFSEAR	20	Unmodified	_AFVHWYVGEGMEEGEFSEAR_									0	0	0	0	0	0	0	F5H5D3;Q9BQE3;P68363;P68366;Q71U36;P0DPH8;P0DPH7	F5H5D3;P68363;P68366;Q71U36	P68363	TUBA1C;TUBA1B;TUBA4A;TUBA1A	Tubulin alpha-1C chain;Tubulin alpha-1B chain;Tubulin alpha-4A chain;Tubulin alpha-1A chain	MULTI-MSMS	1_RA1_01_2729	1_RA1_01_2729	777.6919555664062	3	777.34427	2329.01098	18.425	0.014323	0.89564	0.00069622	19.321	0.015019	777.3468646474711	54.504	1.2178	56.208	55.674	56.892	1.7038					60	22
AFVHWYVGEGMEEGEFSEAR	20	Unmodified	_AFVHWYVGEGMEEGEFSEAR_									0	0	0	0	0	0	0	F5H5D3;Q9BQE3;P68363;P68366;Q71U36;P0DPH8;P0DPH7	F5H5D3;P68363;P68366;Q71U36	P68363	TUBA1C;TUBA1B;TUBA4A;TUBA1A	Tubulin alpha-1C chain;Tubulin alpha-1B chain;Tubulin alpha-4A chain;Tubulin alpha-1A chain	MULTI-MATCH	1_RA1_01_2721	1_RA1_01_2721		3	777.34427	2329.01098	17.589	0.013673	1.1662	0.00090653	18.755	0.014579	777.3470213738719	56.347	1.505	56.347	55.807	57.312	0	0.083052	-0.0012609	NaN	51.566	78	27
AFVHWYVGEGMEEGEFSEAR	20	Unmodified	_AFVHWYVGEGMEEGEFSEAR_									0	0	0	0	0	0	0	F5H5D3;Q9BQE3;P68363;P68366;Q71U36;P0DPH8;P0DPH7	F5H5D3;P68363;P68366;Q71U36	P68363	TUBA1C;TUBA1B;TUBA4A;TUBA1A	Tubulin alpha-1C chain;Tubulin alpha-1B chain;Tubulin alpha-4A chain;Tubulin alpha-1A chain	MULTI-MATCH	2_RA2_01_2723	2_RA2_01_2723		3	777.34427	2329.01098	18.901	0.014692	2.6177	0.0020349	21.519	0.016727	777.3475482209689	54.348	1.2366	56.199	55.685	56.922	1.8504	-0.06524	0.0021241	NaN	51.566	66	26
AFVHWYVGEGMEEGEFSEAR	20	Unmodified	_AFVHWYVGEGMEEGEFSEAR_									0	0	0	0	0	0	0	F5H5D3;Q9BQE3;P68363;P68366;Q71U36;P0DPH8;P0DPH7	F5H5D3;P68363;P68366;Q71U36	P68363	TUBA1C;TUBA1B;TUBA4A;TUBA1A	Tubulin alpha-1C chain;Tubulin alpha-1B chain;Tubulin alpha-4A chain;Tubulin alpha-1A chain	MULTI-MATCH	2_RA2_01_2727	2_RA2_01_2727		3	777.34427	2329.01098	18.337	0.014254	3.9982	0.0031079	22.335	0.017362	777.3502831459201	54.551	1.3493	56.23	55.618	56.967	1.6785	-0.034348	0.0053433	NaN	51.566	65	25
AFVHWYVGEGMEEGEFSEAR	20	Unmodified	_AFVHWYVGEGMEEGEFSEAR_									0	0	0	0	0	0	0	F5H5D3;Q9BQE3;P68363;P68366;Q71U36;P0DPH8;P0DPH7	F5H5D3;P68363;P68366;Q71U36	P68363	TUBA1C;TUBA1B;TUBA4A;TUBA1A	Tubulin alpha-1C chain;Tubulin alpha-1B chain;Tubulin alpha-4A chain;Tubulin alpha-1A chain	MULTI-MATCH-MSMS	2_RA2_01_2731	2_RA2_01_2731		3	777.34427	2329.01098	16.096	0.012512	1.7406	0.001353	17.837	0.013865	777.347505620575	54.629	1.3178	56.257	55.687	57.005	1.6281	-0.0066754	7.8606E-05	NaN	51.566	62	28
AFVHWYVGEGMEEGEFSEAREDMAALEK	28	Unmodified	_AFVHWYVGEGMEEGEFSEAREDMAALEK_									0	0	0	0	0	0	1	F5H5D3;Q9BQE3;P68363;P68366;Q71U36	F5H5D3;P68363;P68366;Q71U36	P68363	TUBA1C;TUBA1B;TUBA4A;TUBA1A	Tubulin alpha-1C chain;Tubulin alpha-1B chain;Tubulin alpha-4A chain;Tubulin alpha-1A chain	MULTI-SECPEP	1_RA1_01_2725	1_RA1_01_2725	805.4141845703125	4	805.111489	3216.41685	17.161	0.013816	1.985	0.0015982	19.146	0.015415	805.3659670726792	59.908	1.2508	61.842	61.28	62.531	1.9336					96	25
AFVHWYVGEGMEEGEFSEAREDMAALEK	28	Unmodified	_AFVHWYVGEGMEEGEFSEAREDMAALEK_									0	0	0	0	0	0	1	F5H5D3;Q9BQE3;P68363;P68366;Q71U36	F5H5D3;P68363;P68366;Q71U36	P68363	TUBA1C;TUBA1B;TUBA4A;TUBA1A	Tubulin alpha-1C chain;Tubulin alpha-1B chain;Tubulin alpha-4A chain;Tubulin alpha-1A chain	MULTI-SECPEP	1_RA1_01_2729	1_RA1_01_2729	805.4154663085938	4	805.111489	3216.41685	17.384	0.013996	1.6473	0.0013262	19.032	0.015323	805.3652036410248	59.843	1.5768	61.71	61.175	62.751	1.8667					109	32
AFVHWYVGEGMEEGEFSEAREDMAALEK	28	Unmodified	_AFVHWYVGEGMEEGEFSEAREDMAALEK_									0	0	0	0	0	0	1	F5H5D3;Q9BQE3;P68363;P68366;Q71U36	F5H5D3;P68363;P68366;Q71U36	P68363	TUBA1C;TUBA1B;TUBA4A;TUBA1A	Tubulin alpha-1C chain;Tubulin alpha-1B chain;Tubulin alpha-4A chain;Tubulin alpha-1A chain	MULTI-MSMS	2_RA2_01_2727	2_RA2_01_2727	805.3812255859375	4	805.111489	3216.41685	19.098	0.015376	2.9984	0.0024141	22.097	0.01779	805.3668470203182	59.907	1.4966	61.803	61.199	62.696	1.8957					108	29
AFVHWYVGEGMEEGEFSEAREDMAALEK	28	Unmodified	_AFVHWYVGEGMEEGEFSEAREDMAALEK_									0	0	0	0	0	0	1	F5H5D3;Q9BQE3;P68363;P68366;Q71U36	F5H5D3;P68363;P68366;Q71U36	P68363	TUBA1C;TUBA1B;TUBA4A;TUBA1A	Tubulin alpha-1C chain;Tubulin alpha-1B chain;Tubulin alpha-4A chain;Tubulin alpha-1A chain	MULTI-MATCH	1_RA1_01_2721	1_RA1_01_2721		4	805.111489	3216.41685	16.931	0.013632	1.6764	0.0013497	18.608	0.014981	805.3652711175095	61.923	1.7429	61.923	61.329	63.072	0	0.11381	-0.0029305	NaN	51.956	112	34
AFVHWYVGEGMEEGEFSEAREDMAALEK	28	Unmodified	_AFVHWYVGEGMEEGEFSEAREDMAALEK_									0	0	0	0	0	0	1	F5H5D3;Q9BQE3;P68363;P68366;Q71U36	F5H5D3;P68363;P68366;Q71U36	P68363	TUBA1C;TUBA1B;TUBA4A;TUBA1A	Tubulin alpha-1C chain;Tubulin alpha-1B chain;Tubulin alpha-4A chain;Tubulin alpha-1A chain	MULTI-MATCH	2_RA2_01_2723	2_RA2_01_2723		4	805.111489	3216.41685	18.222	0.014671	4.8093	0.0038721	23.031	0.018543	805.3680338155349	59.759	2.0008	61.77	61.099	63.1	2.011	-0.039169	0.0071589	NaN	51.956	118	41
AFYPEEISSMVLTK	14	Unmodified	_AFYPEEISSMVLTK_									0	0	0	0	0	0	0	A0A0G2JIW1;P0DMV9;P0DMV8;Q53FA3;P34931	A0A0G2JIW1;Q53FA3	A0A0G2JIW1	HSPA1B;HSPA1A;HSPA1L	Heat shock 70 kDa protein 1B;Heat shock 70 kDa protein 1A;Heat shock 70 kDa protein 1-like	MULTI-MSMS	1_RA1_01_2721	1_RA1_01_2721	807.9223022460938	2	807.907824	1613.8011	17.544	0.014174	-1.4825	-0.0011977	16.061	0.012976	807.9078094382672	62.955	1.8175	62.955	62.348	64.165	0					126	38
AFYPEEISSMVLTK	14	Unmodified	_AFYPEEISSMVLTK_									0	0	0	0	0	0	0	A0A0G2JIW1;P0DMV9;P0DMV8;Q53FA3;P34931	A0A0G2JIW1;Q53FA3	A0A0G2JIW1	HSPA1B;HSPA1A;HSPA1L	Heat shock 70 kDa protein 1B;Heat shock 70 kDa protein 1A;Heat shock 70 kDa protein 1-like	MULTI-MSMS	1_RA1_01_2725	1_RA1_01_2725	807.9207763671875	2	807.907824	1613.8011	16.883	0.01364	-2.4763	-0.0020007	14.407	0.011639	808.4057532747607	60.994	1.675	62.966	62.399	64.074	1.9723					114	34
AFYPEEISSMVLTK	14	Unmodified	_AFYPEEISSMVLTK_									0	0	0	0	0	0	0	A0A0G2JIW1;P0DMV9;P0DMV8;Q53FA3;P34931	A0A0G2JIW1;Q53FA3	A0A0G2JIW1	HSPA1B;HSPA1A;HSPA1L	Heat shock 70 kDa protein 1B;Heat shock 70 kDa protein 1A;Heat shock 70 kDa protein 1-like	MULTI-MSMS	1_RA1_01_2729	1_RA1_01_2729	807.9209594726562	2	807.907824	1613.8011	15.602	0.012605	-0.48563	-0.00039234	15.116	0.012213	807.9084531443309	61.022	1.6191	62.909	62.295	63.914	1.8872					98	32
AFYPEEISSMVLTK	14	Unmodified	_AFYPEEISSMVLTK_									0	0	0	0	0	0	0	A0A0G2JIW1;P0DMV9;P0DMV8;Q53FA3;P34931	A0A0G2JIW1;Q53FA3	A0A0G2JIW1	HSPA1B;HSPA1A;HSPA1L	Heat shock 70 kDa protein 1B;Heat shock 70 kDa protein 1A;Heat shock 70 kDa protein 1-like	MULTI-MSMS	2_RA2_01_2723	2_RA2_01_2723	808.4208374023438	2	807.907824	1613.8011	18.046	0.014579	-4.9076	-0.0039649	13.138	0.010614	808.4041226111364	60.819	1.5765	62.83	62.141	63.718	2.011					132	33
AFYPEEISSMVLTK	14	Unmodified	_AFYPEEISSMVLTK_									0	0	0	0	0	0	0	A0A0G2JIW1;P0DMV9;P0DMV8;Q53FA3;P34931	A0A0G2JIW1;Q53FA3	A0A0G2JIW1	HSPA1B;HSPA1A;HSPA1L	Heat shock 70 kDa protein 1B;Heat shock 70 kDa protein 1A;Heat shock 70 kDa protein 1-like	MULTI-MSMS	2_RA2_01_2731	2_RA2_01_2731	808.42138671875	2	807.907824	1613.8011	17.01	0.013743	-2.8888	-0.0023339	14.122	0.011409	808.4061711589463	61.008	1.3355	62.924	62.293	63.629	1.9159					104	27
AFYPEEISSMVLTK	14	Unmodified	_AFYPEEISSMVLTK_									0	0	0	0	0	0	0	A0A0G2JIW1;P0DMV9;P0DMV8;Q53FA3;P34931	A0A0G2JIW1;Q53FA3	A0A0G2JIW1	HSPA1B;HSPA1A;HSPA1L	Heat shock 70 kDa protein 1B;Heat shock 70 kDa protein 1A;Heat shock 70 kDa protein 1-like	MULTI-MATCH-MSMS	2_RA2_01_2727	2_RA2_01_2727		2	807.907824	1613.8011	17.718	0.014315	-3.4428	-0.0027814	14.276	0.011533	808.4059233143895	60.979	1.6459	62.903	62.114	63.76	1.9234	-0.011564	-0.0023857	NaN	86.313	108	35
AGAAPYVQAFDSLLAGPVAEYLK	23	Unmodified	_AGAAPYVQAFDSLLAGPVAEYLK_									0	0	0	0	0	0	0	Q01518;Q5T0R7;Q5T0R6;Q5T0R5;Q5T0R4;Q5T0R3;Q5T0R2;Q5T0R1	Q01518	Q01518	CAP1	Adenylyl cyclase-associated protein 1;Adenylyl cyclase-associated protein	MULTI-MSMS	1_RA1_01_2721	1_RA1_01_2721	784.7618408203125	3	784.414243	2350.2209	18.212	0.014286	-0.86635	-0.00067957	17.346	0.013606	784.7481231537042	83.477	1.1805	83.477	83.023	84.203	0					56	24
AGAAPYVQAFDSLLAGPVAEYLK	23	Unmodified	_AGAAPYVQAFDSLLAGPVAEYLK_									0	0	0	0	0	0	0	Q01518;Q5T0R7;Q5T0R6;Q5T0R5;Q5T0R4;Q5T0R3;Q5T0R2;Q5T0R1	Q01518	Q01518	CAP1	Adenylyl cyclase-associated protein 1;Adenylyl cyclase-associated protein	MULTI-MATCH	1_RA1_01_2725	1_RA1_01_2725		3	784.414243	2350.2209	21.241	0.016661	0.44903	0.00035222	21.69	0.017014	784.4148388577772	80.942	1.0082	83.23	82.897	83.905	2.2877	0.054095	0.0029536	NaN	38.26	42	19
AGAAPYVQAFDSLLAGPVAEYLK	23	Unmodified	_AGAAPYVQAFDSLLAGPVAEYLK_									0	0	0	0	0	0	0	Q01518;Q5T0R7;Q5T0R6;Q5T0R5;Q5T0R4;Q5T0R3;Q5T0R2;Q5T0R1	Q01518	Q01518	CAP1	Adenylyl cyclase-associated protein 1;Adenylyl cyclase-associated protein	MULTI-MATCH	1_RA1_01_2729	1_RA1_01_2729		3	784.414243	2350.2209	17.948	0.014078	-2.819	-0.0022113	15.129	0.011867	784.412587646984	81.092	1.4436	82.973	82.454	83.898	1.8804	-0.2034	-0.0047369	NaN	38.26	70	27
AGAAPYVQAFDSLLAGPVAEYLK	23	Unmodified	_AGAAPYVQAFDSLLAGPVAEYLK_									0	0	0	0	0	0	0	Q01518;Q5T0R7;Q5T0R6;Q5T0R5;Q5T0R4;Q5T0R3;Q5T0R2;Q5T0R1	Q01518	Q01518	CAP1	Adenylyl cyclase-associated protein 1;Adenylyl cyclase-associated protein	MULTI-MATCH	2_RA2_01_2723	2_RA2_01_2723		3	784.414243	2350.2209	19.85	0.015571	0.36984	0.00029011	20.22	0.015861	784.7493409792922	81.004	0.61523	83.024	82.871	83.487	2.02	-0.15178	0.0027673	NaN	38.26	21	13
AGAGSAAVSGAGTPVAGPTGR	21	Acetyl (Protein N-term)	_(Acetyl (Protein N-term))AGAGSAAVSGAGTPVAGPTGR_									1	0	0	0	0	0	0	O95295	O95295	O95295	SNAPIN	SNARE-associated protein Snapin	MULTI-MSMS	1_RA1_01_2721	1_RA1_01_2721	877.4575805664062	2	877.445014	1752.87547	9.9313	0.0087141	8.1023	0.0071094	18.034	0.015823	877.4521430456933	46.654	0.70184	46.654	46.172	46.874	0					28	15
AGAGSAAVSGAGTPVAGPTGR	21	Acetyl (Protein N-term)	_(Acetyl (Protein N-term))AGAGSAAVSGAGTPVAGPTGR_									1	0	0	0	0	0	0	O95295	O95295	O95295	SNAPIN	SNARE-associated protein Snapin	MULTI-SECPEP	1_RA1_01_2729	1_RA1_01_2729	878.9150390625	2	877.445014	1752.87547	13.804	0.012112	2.1208	0.0018609	15.925	0.013973	877.4463856916966	45.252	0.847	46.482	46.171	47.018	1.2301					40	17
AGAGSAAVSGAGTPVAGPTGR	21	Acetyl (Protein N-term)	_(Acetyl (Protein N-term))AGAGSAAVSGAGTPVAGPTGR_									1	0	0	0	0	0	0	O95295	O95295	O95295	SNAPIN	SNARE-associated protein Snapin	MULTI-MSMS	2_RA2_01_2723	2_RA2_01_2723	877.4578857421875	2	877.445014	1752.87547	15.837	0.013896	1.7958	0.0015757	17.633	0.015472	877.4455108043886	45.143	0.7175	46.574	46.269	46.986	1.4311					32	14
AGAGSAAVSGAGTPVAGPTGR	21	Acetyl (Protein N-term)	_(Acetyl (Protein N-term))AGAGSAAVSGAGTPVAGPTGR_									1	0	0	0	0	0	0	O95295	O95295	O95295	SNAPIN	SNARE-associated protein Snapin	MULTI-MSMS	2_RA2_01_2727	2_RA2_01_2727	877.4570922851562	2	877.445014	1752.87547	14.727	0.012922	1.4185	0.0012446	16.145	0.014167	877.4453327115556	45.376	0.93373	46.546	46.163	47.097	1.1702					31	20
AGAGSAAVSGAGTPVAGPTGR	21	Acetyl (Protein N-term)	_(Acetyl (Protein N-term))AGAGSAAVSGAGTPVAGPTGR_									1	0	0	0	0	0	0	O95295	O95295	O95295	SNAPIN	SNARE-associated protein Snapin	MULTI-MATCH	1_RA1_01_2725	1_RA1_01_2725		2	877.445014	1752.87547	13.999	0.012283	4.4748	0.0039264	18.473	0.016209	877.4476758449351	45.378	0.31968	46.656	46.533	46.853	1.2781	0.045609	0.00038137	NaN	73.927	7	5
AGAGSATLSMAYAGAR	16	Unmodified	_AGAGSATLSMAYAGAR_									0	0	0	0	0	0	0	P40926;G3XAL0	P40926	P40926	MDH2	Malate dehydrogenase, mitochondrial;Malate dehydrogenase	MULTI-MSMS	1_RA1_01_2729	1_RA1_01_2729	727.870361328125	2	727.856457	1453.69836	16.819	0.012242	0.64292	0.00046796	17.462	0.01271	727.8577015223285	40.849	1.2095	41.854	41.293	42.502	1.0044					72	25
AGAGSATLSMAYAGAR	16	Unmodified	_AGAGSATLSMAYAGAR_									0	0	0	0	0	0	0	P40926;G3XAL0	P40926	P40926	MDH2	Malate dehydrogenase, mitochondrial;Malate dehydrogenase	MULTI-MSMS	2_RA2_01_2723	2_RA2_01_2723	727.871826171875	2	727.856457	1453.69836	15.888	0.011564	4.4143	0.003213	20.302	0.014777	727.8603399939553	40.618	1.1598	41.815	41.231	42.391	1.1965					65	23
AGAGSATLSMAYAGAR	16	Unmodified	_AGAGSATLSMAYAGAR_									0	0	0	0	0	0	0	P40926;G3XAL0	P40926	P40926	MDH2	Malate dehydrogenase, mitochondrial;Malate dehydrogenase	MULTI-MSMS	2_RA2_01_2731	2_RA2_01_2731	727.8699340820312	2	727.856457	1453.69836	17.804	0.012959	-0.24006	-0.00017473	17.564	0.012784	727.8570296760154	41.006	1.3782	41.88	41.148	42.526	0.87437					71	26
AGAIAPCEVTVPAQNTGLGPEK	22	Unmodified	_AGAIAPCEVTVPAQNTGLGPEK_									0	0	0	0	0	0	0	P05388;F8VWS0;F8VW21;F8VU65;F8VPE8;G3V210;Q8NHW5;F8VQY6;F8VRK7	P05388	P05388	RPLP0;RPLP0P6	60S acidic ribosomal protein P0;60S acidic ribosomal protein P0-like	MULTI-MSMS	1_RA1_01_2721	1_RA1_01_2721	727.7202758789062	3	727.372049	2179.09432	16.283	0.011844	0.97946	0.00071243	17.262	0.012556	727.3723289249309	50.653	1.7579	50.653	50.003	51.761	0					149	36
AGAIAPCEVTVPAQNTGLGPEK	22	Unmodified	_AGAIAPCEVTVPAQNTGLGPEK_									0	0	0	0	0	0	0	P05388;F8VWS0;F8VW21;F8VU65;F8VPE8;G3V210;Q8NHW5;F8VQY6;F8VRK7	P05388	P05388	RPLP0;RPLP0P6	60S acidic ribosomal protein P0;60S acidic ribosomal protein P0-like	MULTI-MSMS	1_RA1_01_2725	1_RA1_01_2725	727.7200317382812	3	727.372049	2179.09432	16.622	0.01209	1.7265	0.0012558	18.348	0.013346	727.3734592404796	49.182	1.491	50.671	50.041	51.532	1.489					131	30
AGAIAPCEVTVPAQNTGLGPEK	22	Unmodified	_AGAIAPCEVTVPAQNTGLGPEK_									0	0	0	0	0	0	0	P05388;F8VWS0;F8VW21;F8VU65;F8VPE8;G3V210;Q8NHW5;F8VQY6;F8VRK7	P05388	P05388	RPLP0;RPLP0P6	60S acidic ribosomal protein P0;60S acidic ribosomal protein P0-like	MULTI-MSMS	1_RA1_01_2729	1_RA1_01_2729	727.720458984375	3	727.372049	2179.09432	16.739	0.012176	0.64257	0.00046739	17.382	0.012643	727.372696070692	49.148	1.4135	50.644	49.809	51.222	1.4958					119	29
AGAIAPCEVTVPAQNTGLGPEK	22	Unmodified	_AGAIAPCEVTVPAQNTGLGPEK_									0	0	0	0	0	0	0	P05388;F8VWS0;F8VW21;F8VU65;F8VPE8;G3V210;Q8NHW5;F8VQY6;F8VRK7	P05388	P05388	RPLP0;RPLP0P6	60S acidic ribosomal protein P0;60S acidic ribosomal protein P0-like	MULTI-MSMS	2_RA2_01_2723	2_RA2_01_2723	727.3833618164062	3	727.372049	2179.09432	14.381	0.01046	1.0604	0.00077129	15.441	0.011232	727.3729929256313	49.059	1.3715	50.647	49.927	51.299	1.5881					113	27
AGAIAPCEVTVPAQNTGLGPEK	22	Unmodified	_AGAIAPCEVTVPAQNTGLGPEK_									0	0	0	0	0	0	0	P05388;F8VWS0;F8VW21;F8VU65;F8VPE8;G3V210;Q8NHW5;F8VQY6;F8VRK7	P05388	P05388	RPLP0;RPLP0P6	60S acidic ribosomal protein P0;60S acidic ribosomal protein P0-like	MULTI-MSMS	2_RA2_01_2727	2_RA2_01_2727	727.38330078125	3	727.372049	2179.09432	18.435	0.013409	-1.3354	-0.00097136	17.099	0.012438	727.3711940660882	49.209	1.2902	50.614	49.976	51.266	1.4048					85	23
AGAIAPCEVTVPAQNTGLGPEK	22	Unmodified	_AGAIAPCEVTVPAQNTGLGPEK_									0	0	0	0	0	0	0	P05388;F8VWS0;F8VW21;F8VU65;F8VPE8;G3V210;Q8NHW5;F8VQY6;F8VRK7	P05388	P05388	RPLP0;RPLP0P6	60S acidic ribosomal protein P0;60S acidic ribosomal protein P0-like	MULTI-MSMS	2_RA2_01_2731	2_RA2_01_2731	727.3809814453125	3	727.372049	2179.09432	16.622	0.01209	-2.0564	-0.0014958	14.565	0.010594	727.3707108445876	49.271	1.0906	50.623	50.147	51.238	1.3528					112	23
AGAVEKGVPLYR	12	PhosphoGlyceroyl-Lys	_AGAVEK(PhosphoGlyceroyl-Lys)GVPLYR_				AGAVEK(1)GVPLYR				AGAVEK(72)GVPLYR	0	0	0	0	1	0	1	P06733;A0A2R8Y6G6;K7EM90;A0A2R8YEM5	P06733	P06733	ENO1	Alpha-enolase;Enolase	MULTI-MSMS	2_RA2_01_2723	2_RA2_01_2723	714.365478515625	2	714.350149	1426.68575	13.325	0.0095186	6.68	0.0047719	20.005	0.01429	714.3561346726347	47.664	1.4917	49.195	48.533	50.025	1.5316					89	29
AGAVEKGVPLYR	12	PhosphoGlyceroyl-Lys	_AGAVEK(PhosphoGlyceroyl-Lys)GVPLYR_				AGAVEK(1)GVPLYR				AGAVEK(74)GVPLYR	0	0	0	0	1	0	1	P06733;A0A2R8Y6G6;K7EM90;A0A2R8YEM5	P06733	P06733	ENO1	Alpha-enolase;Enolase	MULTI-MSMS	2_RA2_01_2731	2_RA2_01_2731	714.3638916015625	2	714.350149	1426.68575	16.229	0.011593	2.19	0.0015644	18.419	0.013158	714.3527200061043	47.903	1.443	49.172	48.62	50.063	1.2685					82	29
AGDMENAENILTVMR	15	Unmodified	_AGDMENAENILTVMR_									0	0	0	0	0	0	0	A0A804HKR5;A0A804HKX0;A0A804HIN4;A0A804HLG8;A0A804HK30;A0A804HL40;A0A804HKJ0;A0A804HKR3;A0A804HIG4;A0A804HI14;A0A804HJZ1;A0A804HI40;A0A804HHY9;A0A804HIQ7;A0A804HJH8;B8ZZ38;C9JCA9;A0A804HK02;A0A804HIV5;A0A0C4DG06;A0A804HKI2;P42704	A0A804HKR5	A0A804HKR5	LRPPRC	Leucine-rich PPR motif-containing protein, mitochondrial	MULTI-MSMS	1_RA1_01_2721	1_RA1_01_2721	832.4197998046875	2	832.392547	1662.77054	19.834	0.016509	8.5468	0.0071143	28.38	0.023624	832.4014308223858	58.884	0.82068	58.884	58.338	59.159	0					24	15
AGDMENAENILTVMR	15	Unmodified	_AGDMENAENILTVMR_									0	0	0	0	0	0	0	A0A804HKR5;A0A804HKX0;A0A804HIN4;A0A804HLG8;A0A804HK30;A0A804HL40;A0A804HKJ0;A0A804HKR3;A0A804HIG4;A0A804HI14;A0A804HJZ1;A0A804HI40;A0A804HHY9;A0A804HIQ7;A0A804HJH8;B8ZZ38;C9JCA9;A0A804HK02;A0A804HIV5;A0A0C4DG06;A0A804HKI2;P42704	A0A804HKR5	A0A804HKR5	LRPPRC	Leucine-rich PPR motif-containing protein, mitochondrial	MULTI-MATCH-MSMS	1_RA1_01_2729	1_RA1_01_2729		2	832.392547	1662.77054	20.093	0.016725	6.7286	0.0056008	26.822	0.022326	832.400748602122	56.912	0.84967	58.695	58.276	59.125	1.7827	-0.094421	-0.0018994	NaN	68.44	26	16
AGEARPGPTAESASGPSEDPSVNFLK	26	Unmodified	_AGEARPGPTAESASGPSEDPSVNFLK_									0	0	0	0	0	0	1	E9PFW8;E7EMC7;Q13501	E9PFW8	E9PFW8	SQSTM1	Sequestosome-1	MULTI-MSMS	1_RA1_01_2725	1_RA1_01_2725	858.1014404296875	3	857.748901	2570.22487	17.812	0.015278	2.0465	0.0017554	19.858	0.017033	858.4187957805543	44.484	1.3913	45.762	45.142	46.533	1.2781					91	27
AGEARPGPTAESASGPSEDPSVNFLK	26	Unmodified	_AGEARPGPTAESASGPSEDPSVNFLK_									0	0	0	0	0	0	1	E9PFW8;E7EMC7;Q13501	E9PFW8	E9PFW8	SQSTM1	Sequestosome-1	MULTI-MATCH-MSMS	1_RA1_01_2721	1_RA1_01_2721		3	857.748901	2570.22487	17.048	0.014623	-0.16619	-0.00014255	16.881	0.01448	858.4187009810169	45.784	1.1227	45.784	45.241	46.364	0	0.047277	0.0021342	NaN	39.373	87	24
AGEARPGPTAESASGPSEDPSVNFLK	26	Unmodified	_AGEARPGPTAESASGPSEDPSVNFLK_									0	0	0	0	0	0	1	E9PFW8;E7EMC7;Q13501	E9PFW8	E9PFW8	SQSTM1	Sequestosome-1	MULTI-MATCH-MSMS	1_RA1_01_2729	1_RA1_01_2729		3	857.748901	2570.22487	19.22	0.016486	-3.4737	-0.0029796	15.746	0.013506	858.4146820873682	44.549	1.1781	45.779	45.217	46.395	1.2301	0.042223	-0.0063768	NaN	39.373	77	21
AGEARPGPTAESASGPSEDPSVNFLK	26	Unmodified	_AGEARPGPTAESASGPSEDPSVNFLK_									0	0	0	0	0	0	1	E9PFW8;E7EMC7;Q13501	E9PFW8	E9PFW8	SQSTM1	Sequestosome-1	MULTI-MATCH-MSMS	2_RA2_01_2723	2_RA2_01_2723		3	857.748901	2570.22487	18.677	0.01602	-2.9875	-0.0025625	15.689	0.013457	858.414356016041	44.228	1.0184	45.606	45.197	46.216	1.3782	-0.13118	-0.0051256	NaN	39.373	55	21
AGEARPGPTAESASGPSEDPSVNFLK	26	Unmodified	_AGEARPGPTAESASGPSEDPSVNFLK_									0	0	0	0	0	0	1	E9PFW8;E7EMC7;Q13501	E9PFW8	E9PFW8	SQSTM1	Sequestosome-1	MULTI-MATCH-MSMS	2_RA2_01_2727	2_RA2_01_2727		3	857.748901	2570.22487	17.373	0.014902	-2.7027	-0.0023183	14.67	0.012583	858.4161777771913	44.583	1.1579	45.753	45.234	46.392	1.1702	0.016483	-0.0043929	NaN	39.373	67	25
AGFAGDDAPR	10	Unmodified	_AGFAGDDAPR_									0	0	0	0	0	0	0	A6NL76;F8WB63;B8ZZJ2;C9JFL5;F6UVQ4;F6QUT6;F8WCH0;P60709;E7EVS6;A0A2R8Y793;G5E9R0;A0A2R8YGF8;A0A6Q8PH58;Q6S8J3;C9JZR7;C9JUM1;C9JTX5;A5A3E0;P0CG38;P0CG39;A0A6Q8PGD7;P63267;P68133;P68032;P62736;P63261;I3L4N8;A0A804GS07;I3L3I0;I3L1U9;I3L3R2;J3KT65;K7EM38;A0A7P0TBL1	A6NL76;P60709;P63267;P63261	P63261	ACTA1;ACTG2;ACTA2;ACTB;POTEE;POTEF;POTEI;POTEJ;ACTC1;ACTG1	Actin, cytoplasmic 1;Actin, cytoplasmic 1, N-terminally processed;POTE ankyrin domain family member E;POTE ankyrin domain family member F;POTE ankyrin domain family member I;POTE ankyrin domain family member J;Actin, gamma-enteric smooth muscle;Actin, alpha skeletal muscle;Actin, alpha cardiac muscle 1;Actin, aortic smooth muscle;Actin, cytoplasmic 2;Actin, cytoplasmic 2, N-terminally processed	MULTI-MSMS	1_RA1_01_2721	1_RA1_01_2721	488.7377624511719	2	488.727781	975.441008	16.967	0.0082921	3.5978	0.0017583	20.564	0.01005	488.72929471012037	28.36	0.84527	28.36	27.943	28.788	0					56	15
AGFAGDDAPR	10	Unmodified	_AGFAGDDAPR_									0	0	0	0	0	0	0	A6NL76;F8WB63;B8ZZJ2;C9JFL5;F6UVQ4;F6QUT6;F8WCH0;P60709;E7EVS6;A0A2R8Y793;G5E9R0;A0A2R8YGF8;A0A6Q8PH58;Q6S8J3;C9JZR7;C9JUM1;C9JTX5;A5A3E0;P0CG38;P0CG39;A0A6Q8PGD7;P63267;P68133;P68032;P62736;P63261;I3L4N8;A0A804GS07;I3L3I0;I3L1U9;I3L3R2;J3KT65;K7EM38;A0A7P0TBL1	A6NL76;P60709;P63267;P63261	P63261	ACTA1;ACTG2;ACTA2;ACTB;POTEE;POTEF;POTEI;POTEJ;ACTC1;ACTG1	Actin, cytoplasmic 1;Actin, cytoplasmic 1, N-terminally processed;POTE ankyrin domain family member E;POTE ankyrin domain family member F;POTE ankyrin domain family member I;POTE ankyrin domain family member J;Actin, gamma-enteric smooth muscle;Actin, alpha skeletal muscle;Actin, alpha cardiac muscle 1;Actin, aortic smooth muscle;Actin, cytoplasmic 2;Actin, cytoplasmic 2, N-terminally processed	MULTI-MSMS	1_RA1_01_2725	1_RA1_01_2725	488.734619140625	2	488.727781	975.441008	13.45	0.0065734	0.94203	0.0004604	14.392	0.0070338	488.7281084788299	28.05	0.89315	28.499	28.041	28.934	0.44894					80	19
AGFAGDDAPR	10	Unmodified	_AGFAGDDAPR_									0	0	0	0	0	0	0	A6NL76;F8WB63;B8ZZJ2;C9JFL5;F6UVQ4;F6QUT6;F8WCH0;P60709;E7EVS6;A0A2R8Y793;G5E9R0;A0A2R8YGF8;A0A6Q8PH58;Q6S8J3;C9JZR7;C9JUM1;C9JTX5;A5A3E0;P0CG38;P0CG39;A0A6Q8PGD7;P63267;P68133;P68032;P62736;P63261;I3L4N8;A0A804GS07;I3L3I0;I3L1U9;I3L3R2;J3KT65;K7EM38;A0A7P0TBL1	A6NL76;P60709;P63267;P63261	P63261	ACTA1;ACTG2;ACTA2;ACTB;POTEE;POTEF;POTEI;POTEJ;ACTC1;ACTG1	Actin, cytoplasmic 1;Actin, cytoplasmic 1, N-terminally processed;POTE ankyrin domain family member E;POTE ankyrin domain family member F;POTE ankyrin domain family member I;POTE ankyrin domain family member J;Actin, gamma-enteric smooth muscle;Actin, alpha skeletal muscle;Actin, alpha cardiac muscle 1;Actin, aortic smooth muscle;Actin, cytoplasmic 2;Actin, cytoplasmic 2, N-terminally processed	MULTI-MSMS	1_RA1_01_2729	1_RA1_01_2729	488.7359924316406	2	488.727781	975.441008	16.139	0.0078878	0.67522	0.00033	16.815	0.0082178	488.7278992899499	28.172	1.0792	28.66	28.156	29.236	0.48782					87	25
AGFAGDDAPR	10	Unmodified	_AGFAGDDAPR_									0	0	0	0	0	0	0	A6NL76;F8WB63;B8ZZJ2;C9JFL5;F6UVQ4;F6QUT6;F8WCH0;P60709;E7EVS6;A0A2R8Y793;G5E9R0;A0A2R8YGF8;A0A6Q8PH58;Q6S8J3;C9JZR7;C9JUM1;C9JTX5;A5A3E0;P0CG38;P0CG39;A0A6Q8PGD7;P63267;P68133;P68032;P62736;P63261;I3L4N8;A0A804GS07;I3L3I0;I3L1U9;I3L3R2;J3KT65;K7EM38;A0A7P0TBL1	A6NL76;P60709;P63267;P63261	P63261	ACTA1;ACTG2;ACTA2;ACTB;POTEE;POTEF;POTEI;POTEJ;ACTC1;ACTG1	Actin, cytoplasmic 1;Actin, cytoplasmic 1, N-terminally processed;POTE ankyrin domain family member E;POTE ankyrin domain family member F;POTE ankyrin domain family member I;POTE ankyrin domain family member J;Actin, gamma-enteric smooth muscle;Actin, alpha skeletal muscle;Actin, alpha cardiac muscle 1;Actin, aortic smooth muscle;Actin, cytoplasmic 2;Actin, cytoplasmic 2, N-terminally processed	MULTI-MSMS	2_RA2_01_2723	2_RA2_01_2723	488.7354736328125	2	488.727781	975.441008	15.162	0.0074101	1.5284	0.00074695	16.69	0.0081571	488.7282505894009	28.006	0.88484	28.66	28.132	29.016	0.65389					69	17
AGFAGDDAPR	10	Unmodified	_AGFAGDDAPR_									0	0	0	0	0	0	0	A6NL76;F8WB63;B8ZZJ2;C9JFL5;F6UVQ4;F6QUT6;F8WCH0;P60709;E7EVS6;A0A2R8Y793;G5E9R0;A0A2R8YGF8;A0A6Q8PH58;Q6S8J3;C9JZR7;C9JUM1;C9JTX5;A5A3E0;P0CG38;P0CG39;A0A6Q8PGD7;P63267;P68133;P68032;P62736;P63261;I3L4N8;A0A804GS07;I3L3I0;I3L1U9;I3L3R2;J3KT65;K7EM38;A0A7P0TBL1	A6NL76;P60709;P63267;P63261	P63261	ACTA1;ACTG2;ACTA2;ACTB;POTEE;POTEF;POTEI;POTEJ;ACTC1;ACTG1	Actin, cytoplasmic 1;Actin, cytoplasmic 1, N-terminally processed;POTE ankyrin domain family member E;POTE ankyrin domain family member F;POTE ankyrin domain family member I;POTE ankyrin domain family member J;Actin, gamma-enteric smooth muscle;Actin, alpha skeletal muscle;Actin, alpha cardiac muscle 1;Actin, aortic smooth muscle;Actin, cytoplasmic 2;Actin, cytoplasmic 2, N-terminally processed	MULTI-MSMS	2_RA2_01_2727	2_RA2_01_2727	488.7362976074219	2	488.727781	975.441008	16.496	0.0080621	1.9241	0.00094037	18.42	0.0090025	488.72845987795927	28.24	0.87062	28.695	28.154	29.025	0.45557					59	17
AGFAGDDAPR	10	Unmodified	_AGFAGDDAPR_									0	0	0	0	0	0	0	A6NL76;F8WB63;B8ZZJ2;C9JFL5;F6UVQ4;F6QUT6;F8WCH0;P60709;E7EVS6;A0A2R8Y793;G5E9R0;A0A2R8YGF8;A0A6Q8PH58;Q6S8J3;C9JZR7;C9JUM1;C9JTX5;A5A3E0;P0CG38;P0CG39;A0A6Q8PGD7;P63267;P68133;P68032;P62736;P63261;I3L4N8;A0A804GS07;I3L3I0;I3L1U9;I3L3R2;J3KT65;K7EM38;A0A7P0TBL1	A6NL76;P60709;P63267;P63261	P63261	ACTA1;ACTG2;ACTA2;ACTB;POTEE;POTEF;POTEI;POTEJ;ACTC1;ACTG1	Actin, cytoplasmic 1;Actin, cytoplasmic 1, N-terminally processed;POTE ankyrin domain family member E;POTE ankyrin domain family member F;POTE ankyrin domain family member I;POTE ankyrin domain family member J;Actin, gamma-enteric smooth muscle;Actin, alpha skeletal muscle;Actin, alpha cardiac muscle 1;Actin, aortic smooth muscle;Actin, cytoplasmic 2;Actin, cytoplasmic 2, N-terminally processed	MULTI-MSMS	2_RA2_01_2731	2_RA2_01_2731	488.73504638671875	2	488.727781	975.441008	14.512	0.0070924	1.271	0.00062116	15.783	0.0077135	488.72817973370354	28.316	1.021	28.587	28.072	29.093	0.27088					67	21
AGGIETIANEFSDR	14	Unmodified	_AGGIETIANEFSDR_									0	0	0	0	0	0	0	Q92598;R4GN69	Q92598	Q92598	HSPH1	Heat shock protein 105 kDa	MULTI-MSMS	1_RA1_01_2721	1_RA1_01_2721	740.3713989257812	2	740.357345	1478.70014	18.139	0.013429	1.5586	0.0011539	19.697	0.014583	740.359388973503	52.796	1.2186	52.796	52.041	53.26	0					107	24
AGGIETIANEFSDR	14	Unmodified	_AGGIETIANEFSDR_									0	0	0	0	0	0	0	Q92598;R4GN69	Q92598	Q92598	HSPH1	Heat shock protein 105 kDa	MSMS	2_RA2_01_2723	2_RA2_01_2723	740.3701782226562	2	740.357345	1478.70014	NaN	NaN	NaN	NaN	NaN	NaN	NaN	50.84	1	52.529	52.029	53.029	1.6892
AGGIETIANEFSDR	14	Unmodified	_AGGIETIANEFSDR_									0	0	0	0	0	0	0	Q92598;R4GN69	Q92598	Q92598	HSPH1	Heat shock protein 105 kDa	MSMS	2_RA2_01_2723	2_RA2_01_2723	740.3707275390625	2	740.357345	1478.70014	NaN	NaN	NaN	NaN	NaN	NaN	NaN	51.001	1	52.69	52.19	53.19	1.6892
AGGIETIANEFSDR	14	Unmodified	_AGGIETIANEFSDR_									0	0	0	0	0	0	0	Q92598;R4GN69	Q92598	Q92598	HSPH1	Heat shock protein 105 kDa	MSMS	2_RA2_01_2731	2_RA2_01_2731	740.3693237304688	2	740.357345	1478.70014	NaN	NaN	NaN	NaN	NaN	NaN	NaN	51.05	1	52.473	51.973	52.973	1.4229
AGGIETIANEYSDR	14	Unmodified	_AGGIETIANEYSDR_									0	0	0	0	0	0	0	P34932	P34932	P34932	HSPA4	Heat shock 70 kDa protein 4	MULTI-MSMS	1_RA1_01_2721	1_RA1_01_2721	748.37060546875	2	748.354802	1494.69505	17.502	0.013098	3.1809	0.0023805	20.683	0.015478	748.3564982580995	44.532	2.0333	44.532	43.46	45.493	0					142	41
AGGIETIANEYSDR	14	Unmodified	_AGGIETIANEYSDR_									0	0	0	0	0	0	0	P34932	P34932	P34932	HSPA4	Heat shock 70 kDa protein 4	MULTI-MSMS	1_RA1_01_2725	1_RA1_01_2725	748.3694458007812	2	748.354802	1494.69505	16.959	0.012691	3.3444	0.0025028	20.303	0.015194	748.3571734648284	43.29	1.879	44.51	43.464	45.343	1.2193					112	38
AGGIETIANEYSDR	14	Unmodified	_AGGIETIANEYSDR_									0	0	0	0	0	0	0	P34932	P34932	P34932	HSPA4	Heat shock 70 kDa protein 4	MULTI-MSMS	1_RA1_01_2729	1_RA1_01_2729	748.3687133789062	2	748.354802	1494.69505	17.96	0.013441	1.3565	0.0010151	19.317	0.014456	748.3555725325278	43.348	1.8632	44.506	43.54	45.403	1.1581					118	36
AGGIETIANEYSDR	14	Unmodified	_AGGIETIANEYSDR_									0	0	0	0	0	0	0	P34932	P34932	P34932	HSPA4	Heat shock 70 kDa protein 4	MULTI-MSMS	2_RA2_01_2723	2_RA2_01_2723	748.3678588867188	2	748.354802	1494.69505	15.741	0.01178	2.238	0.0016749	17.979	0.013455	748.3560694690674	43.153	1.3241	44.475	44.027	45.351	1.3216					102	26
AGGIETIANEYSDR	14	Unmodified	_AGGIETIANEYSDR_									0	0	0	0	0	0	0	P34932	P34932	P34932	HSPA4	Heat shock 70 kDa protein 4	MULTI-MSMS	2_RA2_01_2727	2_RA2_01_2727	748.3712158203125	2	748.354802	1494.69505	15.562	0.011646	6.1085	0.0045713	21.671	0.016217	748.3603448616071	43.433	1.6975	44.546	43.59	45.288	1.1125					112	34
AGGIETIANEYSDR	14	Unmodified	_AGGIETIANEYSDR_									0	0	0	0	0	0	0	P34932	P34932	P34932	HSPA4	Heat shock 70 kDa protein 4	MULTI-MSMS	2_RA2_01_2731	2_RA2_01_2731	748.367919921875	2	748.354802	1494.69505	16.181	0.012109	1.2057	0.00090231	17.386	0.013011	748.3559191759189	43.521	1.4144	44.535	44.004	45.419	1.014					114	29
AGGKILTFDQLALDSPK	17	PhosphoGlyceroyl-Lys	_AGGK(PhosphoGlyceroyl-Lys)ILTFDQLALDSPK_				AGGK(1)ILTFDQLALDSPK				AGGK(68)ILTFDQLALDSPK(-68)	0	0	0	0	1	0	1	G3V203;J3QQ67;Q07020;H0YHA7;F8VUA6	G3V203	G3V203	RPL18	60S ribosomal protein L18	MULTI-MSMS	2_RA2_01_2723	2_RA2_01_2723	971.50146484375	2	971.482089	1940.94962	18.132	0.017615	2.2432	0.0021792	20.375	0.019794	971.4847549494172	69.929	0.90895	72.034	71.627	72.536	2.1054					43	18
AGGKILTFDQLALDSPK	17	PhosphoGlyceroyl-Lys	_AGGK(PhosphoGlyceroyl-Lys)ILTFDQLALDSPK_				AGGK(1)ILTFDQLALDSPK				AGGK(89)ILTFDQLALDSPK(-89)	0	0	0	0	1	0	1	G3V203;J3QQ67;Q07020;H0YHA7;F8VUA6	G3V203	G3V203	RPL18	60S ribosomal protein L18	MULTI-MSMS	2_RA2_01_2731	2_RA2_01_2731	971.4969482421875	2	971.482089	1940.94962	14.063	0.013662	0.28085	0.00027285	14.344	0.013935	971.4823197160673	69.979	1.1601	72.07	71.438	72.599	2.0906					53	23
AGGKILTFDQLALDSPK	17	PhosphoGlyceroyl-Lys	_AGGK(PhosphoGlyceroyl-Lys)ILTFDQLALDSPK_									0	0	0	0	1	0	1	G3V203;J3QQ67;Q07020;H0YHA7;F8VUA6	G3V203	G3V203	RPL18	60S ribosomal protein L18	MULTI-MATCH	2_RA2_01_2727	2_RA2_01_2727		2	971.482089	1940.94962	16.628	0.016154	0.76757	0.00074568	17.395	0.016899	971.4832063754118	70.071	1.1388	72.125	71.682	72.821	2.0539	0.048829	-0.00050574	NaN	89.959	49	26
AGGSASAMLQPLLDNQVGFK	20	Unmodified	_AGGSASAMLQPLLDNQVGFK_									0	0	0	0	0	0	0	P20618	P20618	P20618	PSMB1	Proteasome subunit beta type-1	MULTI-MSMS	1_RA1_01_2721	1_RA1_01_2721	669.0252685546875	3	668.678813	2003.01461	17.795	0.011899	-2.5702	-0.0017187	15.225	0.010181	669.010854492473	64.689	1.8808	64.689	63.963	65.844	0					85	38
AGGSASAMLQPLLDNQVGFK	20	Unmodified	_AGGSASAMLQPLLDNQVGFK_									0	0	0	0	0	0	0	P20618	P20618	P20618	PSMB1	Proteasome subunit beta type-1	MULTI-MSMS	1_RA1_01_2729	1_RA1_01_2729	668.6898803710938	3	668.678813	2003.01461	17.038	0.011393	-2.7043	-0.0018083	14.333	0.0095843	669.0111817437057	62.636	1.5321	64.541	63.846	65.378	1.9055					73	31
AGGSASAMLQPLLDNQVGFK	20	Unmodified	_AGGSASAMLQPLLDNQVGFK_									0	0	0	0	0	0	0	P20618	P20618	P20618	PSMB1	Proteasome subunit beta type-1	MULTI-MATCH	2_RA2_01_2723	2_RA2_01_2723		3	668.678813	2003.01461	16.838	0.011259	-5.7169	-0.0038228	11.121	0.0074364	669.0080268925634	62.381	1.4213	64.43	63.895	65.316	2.0489	-0.11404	-0.0023401	NaN	47.047	62	28
AGGSASAMLQPLLDNQVGFK	20	Unmodified	_AGGSASAMLQPLLDNQVGFK_									0	0	0	0	0	0	0	P20618	P20618	P20618	PSMB1	Proteasome subunit beta type-1	MULTI-MATCH	2_RA2_01_2727	2_RA2_01_2727		3	668.678813	2003.01461	18.116	0.012114	-7.8388	-0.0052416	10.277	0.0068722	669.0066404875937	62.602	2.1468	64.55	64.051	66.198	1.9486	0.0065994	-0.0065966	NaN	47.047	69	43
AGGSASAMLQPLLDNQVGFK	20	Unmodified	_AGGSASAMLQPLLDNQVGFK_									0	0	0	0	0	0	0	P20618	P20618	P20618	PSMB1	Proteasome subunit beta type-1	MULTI-MATCH	2_RA2_01_2731	2_RA2_01_2731		3	668.678813	2003.01461	17.631	0.011789	-5.1453	-0.0034406	12.485	0.0083488	669.008892221639	62.559	1.1649	64.508	64.052	65.217	1.949	-0.035708	-0.0011935	NaN	47.047	38	22
AGILFEDIFDVK	12	Acetyl (Protein N-term)	_(Acetyl (Protein N-term))AGILFEDIFDVK_									1	0	0	0	0	0	0	C9JLU1;P52434	C9JLU1	C9JLU1	POLR2H	DNA-directed RNA polymerases I, II, and III subunit RPABC3	MULTI-MSMS	1_RA1_01_2721	1_RA1_01_2721	704.8855590820312	2	704.871568	1407.72858	19.665	0.013862	-2.9012	-0.0020449	16.764	0.011817	704.8693252173422	92.919	1.2878	92.919	92.291	93.579	0					98	29
AGILFEDIFDVK	12	Acetyl (Protein N-term)	_(Acetyl (Protein N-term))AGILFEDIFDVK_									1	0	0	0	0	0	0	C9JLU1;P52434	C9JLU1	C9JLU1	POLR2H	DNA-directed RNA polymerases I, II, and III subunit RPABC3	MULTI-MSMS	1_RA1_01_2725	1_RA1_01_2725	704.8837890625	2	704.871568	1407.72858	17.938	0.012644	-0.89792	-0.00063292	17.04	0.012011	704.8701614414049	90.522	1.1532	92.684	92.028	93.181	2.1618					70	27
AGILFEDIFDVK	12	Acetyl (Protein N-term)	_(Acetyl (Protein N-term))AGILFEDIFDVK_									1	0	0	0	0	0	0	C9JLU1;P52434	C9JLU1	C9JLU1	POLR2H	DNA-directed RNA polymerases I, II, and III subunit RPABC3	MULTI-MSMS	1_RA1_01_2729	1_RA1_01_2729	704.8864135742188	2	704.871568	1407.72858	17.051	0.012019	-1.1385	-0.00080247	15.912	0.011216	705.3716105369357	90.434	1.6554	92.186	91.301	92.957	1.7518					94	37
AGILFEDIFDVK	12	Acetyl (Protein N-term)	_(Acetyl (Protein N-term))AGILFEDIFDVK_									1	0	0	0	0	0	0	C9JLU1;P52434	C9JLU1	C9JLU1	POLR2H	DNA-directed RNA polymerases I, II, and III subunit RPABC3	MULTI-MSMS	2_RA2_01_2723	2_RA2_01_2723	704.8827514648438	2	704.871568	1407.72858	17.327	0.012213	-0.99995	-0.00070483	16.327	0.011509	704.8707536051965	90.521	1.1403	92.353	91.775	92.915	1.8317					83	30
AGILFEDIFDVK	12	Acetyl (Protein N-term)	_(Acetyl (Protein N-term))AGILFEDIFDVK_									1	0	0	0	0	0	0	C9JLU1;P52434	C9JLU1	C9JLU1	POLR2H	DNA-directed RNA polymerases I, II, and III subunit RPABC3	MULTI-MSMS	2_RA2_01_2731	2_RA2_01_2731	704.8817138671875	2	704.871568	1407.72858	17.518	0.012348	-2.0189	-0.001423	15.499	0.010925	704.8697434714364	90.56	1.1839	92.613	92.071	93.255	2.0529					62	25
AGITTIEAVK	10	Acetyl (Protein N-term)	_(Acetyl (Protein N-term))AGITTIEAVK_									1	0	0	0	0	0	0	A0A087WWU8;D6R904;Q5VU61	A0A087WWU8	A0A087WWU8	TPM3		MULTI-MSMS	1_RA1_01_2729	1_RA1_01_2729	522.809326171875	2	522.800414	1043.58628	16.202	0.0084703	-0.23797	-0.00012441	15.964	0.0083458	522.8019941948439	52.652	1.7191	54.309	53.694	55.413	1.6575					79	36
AGITTIEAVK	10	Acetyl (Protein N-term)	_(Acetyl (Protein N-term))AGITTIEAVK_									1	0	0	0	0	0	0	A0A087WWU8;D6R904;Q5VU61	A0A087WWU8	A0A087WWU8	TPM3		MULTI-MATCH-MSMS	2_RA2_01_2723	2_RA2_01_2723		2	522.800414	1043.58628	18.181	0.009505	-4.1537	-0.0021716	14.027	0.0073334	522.7993668683812	52.52	1.1143	54.265	53.778	54.892	1.7457	-0.032687	-0.0023992	NaN	46.001	55	22
AGITTIEAVKR	11	Acetyl (Protein N-term),PhosphoGlyceroyl-Lys	_(Acetyl (Protein N-term))AGITTIEAVK(PhosphoGlyceroyl-Lys)R_				AGITTIEAVK(1)R				AGITTIEAVK(70)R	1	0	0	0	1	0	1	A0A087WWU8;D6R904;Q5VU61	A0A087WWU8	A0A087WWU8	TPM3		MULTI-MSMS	2_RA2_01_2723	2_RA2_01_2723	684.8548583984375	2	684.842157	1367.66976	15.259	0.01045	7.576	0.0051884	22.835	0.015638	684.8459570536271	63.619	2.1816	65.685	64.898	67.079	2.0651					128	44
AGITTIEAVKR	11	Acetyl (Protein N-term),PhosphoGlyceroyl-Lys	_(Acetyl (Protein N-term))AGITTIEAVK(PhosphoGlyceroyl-Lys)R_				AGITTIEAVK(1)R				AGITTIEAVK(110)R	1	0	0	0	1	0	1	A0A087WWU8;D6R904;Q5VU61	A0A087WWU8	A0A087WWU8	TPM3		MULTI-MSMS	2_RA2_01_2727	2_RA2_01_2727	684.85498046875	2	684.842157	1367.66976	17.113	0.01172	4.5261	0.0030996	21.639	0.014819	684.8436322545107	63.801	2.7092	65.772	64.664	67.373	1.9715					147	55
AGITTIEAVKR	11	Acetyl (Protein N-term),PhosphoGlyceroyl-Lys	_(Acetyl (Protein N-term))AGITTIEAVK(PhosphoGlyceroyl-Lys)R_				AGITTIEAVK(1)R				AGITTIEAVK(80)R	1	0	0	0	1	0	1	A0A087WWU8;D6R904;Q5VU61	A0A087WWU8	A0A087WWU8	TPM3		MULTI-MSMS	2_RA2_01_2731	2_RA2_01_2731	684.852783203125	2	684.842157	1367.66976	16.003	0.010959	0.32783	0.00022451	16.331	0.011184	684.8424403849635	63.884	1.8817	65.862	65.098	66.979	1.9781					71	38
AGKDLVSSLTSGLLTIGDRFGGALDAAAK	29	Unmodified	_AGKDLVSSLTSGLLTIGDRFGGALDAAAK_									0	0	0	0	0	0	2	P53396	P53396	P53396	ACLY	ATP-citrate synthase	MULTI-SECPEP	1_RA1_01_2725	1_RA1_01_2725	702.052001953125	4	701.88427	2803.50797	19.941	0.013996	-0.14155	-9.9354E-05	19.799	0.013897	702.1354685716677	73.515	1.1274	75.758	75.299	76.427	2.2427					44	23
AGKDLVSSLTSGLLTIGDRFGGALDAAAK	29	Unmodified	_AGKDLVSSLTSGLLTIGDRFGGALDAAAK_									0	0	0	0	0	0	2	P53396	P53396	P53396	ACLY	ATP-citrate synthase	MULTI-MATCH	1_RA1_01_2721	1_RA1_01_2721		4	701.88427	2803.50797	19.043	0.013366	-0.076165	-5.3459E-05	18.967	0.013312	702.137120910386	76.034	1.0954	76.034	75.373	76.468	0	0.29011	0.0015523	NaN	37.44	35	21
AGKDLVSSLTSGLLTIGDRFGGALDAAAK	29	Unmodified	_AGKDLVSSLTSGLLTIGDRFGGALDAAAK_									0	0	0	0	0	0	2	P53396	P53396	P53396	ACLY	ATP-citrate synthase	MULTI-MATCH	1_RA1_01_2729	1_RA1_01_2729		4	701.88427	2803.50797	20.356	0.014287	-1.6217	-0.0011383	18.734	0.013149	702.1351270332195	73.452	0.82617	75.44	75.026	75.853	1.9884	-0.30408	-0.002787	NaN	37.44	39	16
AGKPVICATQMLESMIK	17	Unmodified	_AGKPVICATQMLESMIK_									0	0	0	0	0	0	1	A0A804F6T5;A0A804F729;P14618;A0A8V8TNX9;B4DNK4	A0A804F6T5;P14618	P14618	PKM	Pyruvate kinase PKM;Pyruvate kinase	MULTI-MSMS	1_RA1_01_2721	1_RA1_01_2721	626.3389282226562	3	626.327959	1875.96205	15.288	0.0095756	0.99721	0.00062458	16.286	0.0102	626.3298761244697	60.65	2.8021	60.65	59.507	62.309	0					178	52
AGKPVICATQMLESMIK	17	Unmodified	_AGKPVICATQMLESMIK_									0	0	0	0	0	0	1	A0A804F6T5;A0A804F729;P14618;A0A8V8TNX9;B4DNK4	A0A804F6T5;P14618	P14618	PKM	Pyruvate kinase PKM;Pyruvate kinase	MULTI-MSMS	1_RA1_01_2725	1_RA1_01_2725	626.3399658203125	3	626.327959	1875.96205	17.184	0.010763	0.21214	0.00013287	17.396	0.010896	626.3299280606356	58.8	1.8237	60.693	59.873	61.696	1.8928					166	36
AGKPVICATQMLESMIK	17	Unmodified	_AGKPVICATQMLESMIK_									0	0	0	0	0	0	1	A0A804F6T5;A0A804F729;P14618;A0A8V8TNX9;B4DNK4	A0A804F6T5;P14618	P14618	PKM	Pyruvate kinase PKM;Pyruvate kinase	MULTI-MSMS	1_RA1_01_2729	1_RA1_01_2729	626.341064453125	3	626.327959	1875.96205	17.043	0.010674	2.0086	0.001258	19.051	0.011932	626.3317662562549	58.691	2.0173	60.533	59.584	61.602	1.8427					196	40
AGKPVICATQMLESMIK	17	Unmodified	_AGKPVICATQMLESMIK_									0	0	0	0	0	0	1	A0A804F6T5;A0A804F729;P14618;A0A8V8TNX9;B4DNK4	A0A804F6T5;P14618	P14618	PKM	Pyruvate kinase PKM;Pyruvate kinase	MULTI-MSMS	2_RA2_01_2723	2_RA2_01_2723	626.3416137695312	3	626.327959	1875.96205	17.819	0.011161	2.3066	0.0014447	20.126	0.012605	626.331956347758	58.54	2.1773	60.528	59.519	61.696	1.9881					183	45
AGKPVICATQMLESMIK	17	Unmodified	_AGKPVICATQMLESMIK_									0	0	0	0	0	0	1	A0A804F6T5;A0A804F729;P14618;A0A8V8TNX9;B4DNK4	A0A804F6T5;P14618	P14618	PKM	Pyruvate kinase PKM;Pyruvate kinase	MULTI-MSMS	2_RA2_01_2727	2_RA2_01_2727	626.3414916992188	3	626.327959	1875.96205	17.759	0.011123	1.1812	0.00073984	18.94	0.011863	626.331022925993	58.687	1.9182	60.551	59.748	61.667	1.8638					186	39
AGKPVICATQMLESMIK	17	Unmodified	_AGKPVICATQMLESMIK_									0	0	0	0	0	0	1	A0A804F6T5;A0A804F729;P14618;A0A8V8TNX9;B4DNK4	A0A804F6T5;P14618	P14618	PKM	Pyruvate kinase PKM;Pyruvate kinase	MULTI-MSMS	2_RA2_01_2731	2_RA2_01_2731	626.3397216796875	3	626.327959	1875.96205	15.436	0.0096677	0.52746	0.00033036	15.963	0.0099981	626.3301162822235	58.827	2.3772	60.666	59.737	62.114	1.8385					175	48
AGLEVLFASAAPAITCR	17	Acetyl (Protein N-term)	_(Acetyl (Protein N-term))AGLEVLFASAAPAITCR_									1	0	0	0	0	0	0	Q5QPM7;Q92530;Q5QPM9	Q5QPM7	Q5QPM7	PSMF1	Proteasome inhibitor PI31 subunit	MULTI-MSMS	1_RA1_01_2721	1_RA1_01_2721	895.4844970703125	2	894.969279	1787.924	16.883	0.01511	-2.8721	-0.0025704	14.011	0.012539	895.467565877253	87.337	0.92737	87.337	86.998	87.925	0					42	18
AGLEVLFASAAPAITCR	17	Acetyl (Protein N-term)	_(Acetyl (Protein N-term))AGLEVLFASAAPAITCR_									1	0	0	0	0	0	0	Q5QPM7;Q92530;Q5QPM9	Q5QPM7	Q5QPM7	PSMF1	Proteasome inhibitor PI31 subunit	MULTI-SECPEP	2_RA2_01_2723	2_RA2_01_2723	896.4652709960938	2	894.969279	1787.924	20.093	0.017982	-4.8148	-0.0043091	15.278	0.013673	895.4658245040775	84.962	1.2509	86.931	86.394	87.645	1.9689					64	25
AGLEVLFASAAPAITCR	17	Acetyl (Protein N-term)	_(Acetyl (Protein N-term))AGLEVLFASAAPAITCR_									1	0	0	0	0	0	0	Q5QPM7;Q92530;Q5QPM9	Q5QPM7	Q5QPM7	PSMF1	Proteasome inhibitor PI31 subunit	MULTI-SECPEP	2_RA2_01_2731	2_RA2_01_2731	896.4622802734375	2	894.969279	1787.924	16.774	0.015012	-3.7892	-0.0033912	12.985	0.011621	895.4662619389271	84.99	1.1418	87.106	86.617	87.758	2.1157					58	23
AGLEVLFASAAPAITCR	17	Acetyl (Protein N-term)	_(Acetyl (Protein N-term))AGLEVLFASAAPAITCR_									1	0	0	0	0	0	0	Q5QPM7;Q92530;Q5QPM9	Q5QPM7	Q5QPM7	PSMF1	Proteasome inhibitor PI31 subunit	MULTI-MATCH-MSMS	1_RA1_01_2725	1_RA1_01_2725		2	894.969279	1787.924	20.679	0.018507	-4.9271	-0.0044096	15.752	0.014097	895.4666187948757	84.831	1.0053	87.079	86.7	87.705	2.2489	0.085706	-0.0027824	NaN	75.045	50	19
AGLEVLFASAAPAITCR	17	Acetyl (Protein N-term)	_(Acetyl (Protein N-term))AGLEVLFASAAPAITCR_									1	0	0	0	0	0	0	Q5QPM7;Q92530;Q5QPM9	Q5QPM7	Q5QPM7	PSMF1	Proteasome inhibitor PI31 subunit	MULTI-MATCH	1_RA1_01_2729	1_RA1_01_2729		2	894.969279	1787.924	16.446	0.014719	-1.261	-0.0011285	15.185	0.01359	895.469919527066	84.863	1.2977	86.689	86.153	87.451	1.8261	-0.30487	0.0037798	NaN	75.045	53	27
AGLEVLFASAAPAITCR	17	Acetyl (Protein N-term)	_(Acetyl (Protein N-term))AGLEVLFASAAPAITCR_									1	0	0	0	0	0	0	Q5QPM7;Q92530;Q5QPM9	Q5QPM7	Q5QPM7	PSMF1	Proteasome inhibitor PI31 subunit	MULTI-MATCH	2_RA2_01_2727	2_RA2_01_2727		2	894.969279	1787.924	18.418	0.016484	-2.069	-0.0018517	16.349	0.014632	894.9672464527101	84.832	1.1943	86.82	86.466	87.661	1.9883	-0.17391	0.0023334	NaN	75.045	53	24
AGLNCSTENMPIK	13	Unmodified	_AGLNCSTENMPIK_									0	0	0	0	0	0	0	H0YJS4;G3V4T5;P05198	H0YJS4	H0YJS4	EIF2S1	Eukaryotic translation initiation factor 2 subunit 1	MULTI-MSMS	1_RA1_01_2729	1_RA1_01_2729	717.8540649414062	2	717.839419	1433.66428	17.682	0.012693	3.9914	0.0028652	21.674	0.015558	717.8428861347992	38.085	1.2849	38.888	38.218	39.503	0.80382					55	25
AGLNCSTENMPIK	13	Unmodified	_AGLNCSTENMPIK_									0	0	0	0	0	0	0	H0YJS4;G3V4T5;P05198	H0YJS4	H0YJS4	EIF2S1	Eukaryotic translation initiation factor 2 subunit 1	MULTI-MATCH-MSMS	1_RA1_01_2721	1_RA1_01_2721		2	717.839419	1433.66428	16.081	0.011543	7.3153	0.0052512	23.396	0.016794	717.8444121096284	38.851	1.394	38.851	38.024	39.418	0	-0.0010989	0.0038271	NaN	43.512	77	31
AGLNCSTENMPIK	13	Unmodified	_AGLNCSTENMPIK_									0	0	0	0	0	0	0	H0YJS4;G3V4T5;P05198	H0YJS4	H0YJS4	EIF2S1	Eukaryotic translation initiation factor 2 subunit 1	MULTI-MATCH-MSMS	1_RA1_01_2725	1_RA1_01_2725		2	717.839419	1433.66428	17.558	0.012604	3.5219	0.0025282	21.08	0.015132	717.8423150706772	37.908	1.0301	38.828	38.355	39.385	0.92055	-0.023923	-0.0016189	NaN	43.512	57	21
AGLNCSTENMPIK	13	Unmodified	_AGLNCSTENMPIK_									0	0	0	0	0	0	0	H0YJS4;G3V4T5;P05198	H0YJS4	H0YJS4	EIF2S1	Eukaryotic translation initiation factor 2 subunit 1	MULTI-MATCH-MSMS	2_RA2_01_2723	2_RA2_01_2723		2	717.839419	1433.66428	14.567	0.010457	3.4799	0.002498	18.047	0.012955	717.8419258329484	37.787	1.076	38.835	38.35	39.426	1.0485	-0.0171	-0.0016792	NaN	43.512	54	22
AGLNCSTENMPIK	13	Unmodified	_AGLNCSTENMPIK_									0	0	0	0	0	0	0	H0YJS4;G3V4T5;P05198	H0YJS4	H0YJS4	EIF2S1	Eukaryotic translation initiation factor 2 subunit 1	MULTI-MATCH-MSMS	2_RA2_01_2727	2_RA2_01_2727		2	717.839419	1433.66428	14.57	0.010459	6.7531	0.0048477	21.324	0.015307	717.8446556667664	38.044	1.2959	38.853	38.213	39.509	0.80869	0.00065845	0.00302	NaN	43.512	55	25
AGLNCSTENMPIK	13	Unmodified	_AGLNCSTENMPIK_									0	0	0	0	0	0	0	H0YJS4;G3V4T5;P05198	H0YJS4	H0YJS4	EIF2S1	Eukaryotic translation initiation factor 2 subunit 1	MULTI-MATCH-MSMS	2_RA2_01_2731	2_RA2_01_2731		2	717.839419	1433.66428	15.309	0.010989	3.2249	0.0023149	18.534	0.013304	717.8422208845008	38.175	1.0661	38.857	38.256	39.322	0.68181	0.0051265	-0.0020454	NaN	43.512	60	23
AGLQFPVGR	9	Unmodified	_AGLQFPVGR_									0	0	0	0	0	0	0	P04908;P0C0S8;A0A0U1RR32;A0A0U1RRH7;Q96KK5;Q9BTM1;Q16777;P20671;Q93077;Q7L7L0;Q6FI13;Q99878;Q8IUE6;Q71UI9;C9J0D1;Q96QV6;P0C0S5;A0A494C189;A0A3B3IS11;P16104	P04908	P04908	HIST1H2AB;HIST1H2AG;HIST1H2AH;H2AFJ;HIST2H2AC;HIST1H2AD;HIST1H2AC;HIST3H2A;HIST2H2AA3;HIST1H2AJ;HIST2H2AB;H2AFV;HIST1H2AA;H2AFZ;H2AFX	Histone H2A type 1-B/E;Histone H2A type 1;Histone H2A type 1-H;Histone H2A.J;Histone H2A type 2-C;Histone H2A type 1-D;Histone H2A type 1-C;Histone H2A type 3;Histone H2A type 2-A;Histone H2A type 1-J;Histone H2A type 2-B;Histone H2A.V;Histone H2A;Histone H2A type 1-A;Histone H2A.Z;Histone H2AX	MSMS	1_RA1_01_2721	1_RA1_01_2721	472.7772216796875	2	472.769252	943.52395	NaN	NaN	NaN	NaN	NaN	NaN	NaN	44.306	1	44.306	43.806	44.806	0
AGLQFPVGR	9	Unmodified	_AGLQFPVGR_									0	0	0	0	0	0	0	P04908;P0C0S8;A0A0U1RR32;A0A0U1RRH7;Q96KK5;Q9BTM1;Q16777;P20671;Q93077;Q7L7L0;Q6FI13;Q99878;Q8IUE6;Q71UI9;C9J0D1;Q96QV6;P0C0S5;A0A494C189;A0A3B3IS11;P16104	P04908	P04908	HIST1H2AB;HIST1H2AG;HIST1H2AH;H2AFJ;HIST2H2AC;HIST1H2AD;HIST1H2AC;HIST3H2A;HIST2H2AA3;HIST1H2AJ;HIST2H2AB;H2AFV;HIST1H2AA;H2AFZ;H2AFX	Histone H2A type 1-B/E;Histone H2A type 1;Histone H2A type 1-H;Histone H2A.J;Histone H2A type 2-C;Histone H2A type 1-D;Histone H2A type 1-C;Histone H2A type 3;Histone H2A type 2-A;Histone H2A type 1-J;Histone H2A type 2-B;Histone H2A.V;Histone H2A;Histone H2A type 1-A;Histone H2A.Z;Histone H2AX	MSMS	1_RA1_01_2721	1_RA1_01_2721	472.77777099609375	2	472.769252	943.52395	NaN	NaN	NaN	NaN	NaN	NaN	NaN	44.362	1	44.362	43.862	44.862	0
AGLQFPVGR	9	Unmodified	_AGLQFPVGR_									0	0	0	0	0	0	0	P04908;P0C0S8;A0A0U1RR32;A0A0U1RRH7;Q96KK5;Q9BTM1;Q16777;P20671;Q93077;Q7L7L0;Q6FI13;Q99878;Q8IUE6;Q71UI9;C9J0D1;Q96QV6;P0C0S5;A0A494C189;A0A3B3IS11;P16104	P04908	P04908	HIST1H2AB;HIST1H2AG;HIST1H2AH;H2AFJ;HIST2H2AC;HIST1H2AD;HIST1H2AC;HIST3H2A;HIST2H2AA3;HIST1H2AJ;HIST2H2AB;H2AFV;HIST1H2AA;H2AFZ;H2AFX	Histone H2A type 1-B/E;Histone H2A type 1;Histone H2A type 1-H;Histone H2A.J;Histone H2A type 2-C;Histone H2A type 1-D;Histone H2A type 1-C;Histone H2A type 3;Histone H2A type 2-A;Histone H2A type 1-J;Histone H2A type 2-B;Histone H2A.V;Histone H2A;Histone H2A type 1-A;Histone H2A.Z;Histone H2AX	MULTI-MSMS	1_RA1_01_2725	1_RA1_01_2725	472.7760009765625	2	472.769252	943.52395	15.766	0.0074539	-5.974	-0.0028243	9.7924	0.0046296	472.7690758170335	43.334	1.2598	44.553	44.084	45.343	1.2193					73	26
AGLQFPVGR	9	Unmodified	_AGLQFPVGR_									0	0	0	0	0	0	0	P04908;P0C0S8;A0A0U1RR32;A0A0U1RRH7;Q96KK5;Q9BTM1;Q16777;P20671;Q93077;Q7L7L0;Q6FI13;Q99878;Q8IUE6;Q71UI9;C9J0D1;Q96QV6;P0C0S5;A0A494C189;A0A3B3IS11;P16104	P04908	P04908	HIST1H2AB;HIST1H2AG;HIST1H2AH;H2AFJ;HIST2H2AC;HIST1H2AD;HIST1H2AC;HIST3H2A;HIST2H2AA3;HIST1H2AJ;HIST2H2AB;H2AFV;HIST1H2AA;H2AFZ;H2AFX	Histone H2A type 1-B/E;Histone H2A type 1;Histone H2A type 1-H;Histone H2A.J;Histone H2A type 2-C;Histone H2A type 1-D;Histone H2A type 1-C;Histone H2A type 3;Histone H2A type 2-A;Histone H2A type 1-J;Histone H2A type 2-B;Histone H2A.V;Histone H2A;Histone H2A type 1-A;Histone H2A.Z;Histone H2AX	MSMS	1_RA1_01_2729	1_RA1_01_2729	472.77642822265625	2	472.769252	943.52395	NaN	NaN	NaN	NaN	NaN	NaN	NaN	43.267	1	44.425	43.925	44.925	1.1581
AGLQFPVGR	9	Unmodified	_AGLQFPVGR_									0	0	0	0	0	0	0	P04908;P0C0S8;A0A0U1RR32;A0A0U1RRH7;Q96KK5;Q9BTM1;Q16777;P20671;Q93077;Q7L7L0;Q6FI13;Q99878;Q8IUE6;Q71UI9;C9J0D1;Q96QV6;P0C0S5;A0A494C189;A0A3B3IS11;P16104	P04908	P04908	HIST1H2AB;HIST1H2AG;HIST1H2AH;H2AFJ;HIST2H2AC;HIST1H2AD;HIST1H2AC;HIST3H2A;HIST2H2AA3;HIST1H2AJ;HIST2H2AB;H2AFV;HIST1H2AA;H2AFZ;H2AFX	Histone H2A type 1-B/E;Histone H2A type 1;Histone H2A type 1-H;Histone H2A.J;Histone H2A type 2-C;Histone H2A type 1-D;Histone H2A type 1-C;Histone H2A type 3;Histone H2A type 2-A;Histone H2A type 1-J;Histone H2A type 2-B;Histone H2A.V;Histone H2A;Histone H2A type 1-A;Histone H2A.Z;Histone H2AX	MSMS	1_RA1_01_2729	1_RA1_01_2729	472.776611328125	2	472.769252	943.52395	NaN	NaN	NaN	NaN	NaN	NaN	NaN	43.382	1	44.54	44.04	45.04	1.1581
AGLQFPVGR	9	Unmodified	_AGLQFPVGR_									0	0	0	0	0	0	0	P04908;P0C0S8;A0A0U1RR32;A0A0U1RRH7;Q96KK5;Q9BTM1;Q16777;P20671;Q93077;Q7L7L0;Q6FI13;Q99878;Q8IUE6;Q71UI9;C9J0D1;Q96QV6;P0C0S5;A0A494C189;A0A3B3IS11;P16104	P04908	P04908	HIST1H2AB;HIST1H2AG;HIST1H2AH;H2AFJ;HIST2H2AC;HIST1H2AD;HIST1H2AC;HIST3H2A;HIST2H2AA3;HIST1H2AJ;HIST2H2AB;H2AFV;HIST1H2AA;H2AFZ;H2AFX	Histone H2A type 1-B/E;Histone H2A type 1;Histone H2A type 1-H;Histone H2A.J;Histone H2A type 2-C;Histone H2A type 1-D;Histone H2A type 1-C;Histone H2A type 3;Histone H2A type 2-A;Histone H2A type 1-J;Histone H2A type 2-B;Histone H2A.V;Histone H2A;Histone H2A type 1-A;Histone H2A.Z;Histone H2AX	MSMS	1_RA1_01_2729	1_RA1_01_2729	472.7761535644531	2	472.769252	943.52395	NaN	NaN	NaN	NaN	NaN	NaN	NaN	43.444	1	44.602	44.102	45.102	1.1581
AGLQFPVGR	9	Unmodified	_AGLQFPVGR_									0	0	0	0	0	0	0	P04908;P0C0S8;A0A0U1RR32;A0A0U1RRH7;Q96KK5;Q9BTM1;Q16777;P20671;Q93077;Q7L7L0;Q6FI13;Q99878;Q8IUE6;Q71UI9;C9J0D1;Q96QV6;P0C0S5;A0A494C189;A0A3B3IS11;P16104	P04908	P04908	HIST1H2AB;HIST1H2AG;HIST1H2AH;H2AFJ;HIST2H2AC;HIST1H2AD;HIST1H2AC;HIST3H2A;HIST2H2AA3;HIST1H2AJ;HIST2H2AB;H2AFV;HIST1H2AA;H2AFZ;H2AFX	Histone H2A type 1-B/E;Histone H2A type 1;Histone H2A type 1-H;Histone H2A.J;Histone H2A type 2-C;Histone H2A type 1-D;Histone H2A type 1-C;Histone H2A type 3;Histone H2A type 2-A;Histone H2A type 1-J;Histone H2A type 2-B;Histone H2A.V;Histone H2A;Histone H2A type 1-A;Histone H2A.Z;Histone H2AX	MSMS	1_RA1_01_2729	1_RA1_01_2729	472.77630615234375	2	472.769252	943.52395	NaN	NaN	NaN	NaN	NaN	NaN	NaN	43.55	1	44.708	44.208	45.208	1.1581
AGLQFPVGR	9	Unmodified	_AGLQFPVGR_									0	0	0	0	0	0	0	P04908;P0C0S8;A0A0U1RR32;A0A0U1RRH7;Q96KK5;Q9BTM1;Q16777;P20671;Q93077;Q7L7L0;Q6FI13;Q99878;Q8IUE6;Q71UI9;C9J0D1;Q96QV6;P0C0S5;A0A494C189;A0A3B3IS11;P16104	P04908	P04908	HIST1H2AB;HIST1H2AG;HIST1H2AH;H2AFJ;HIST2H2AC;HIST1H2AD;HIST1H2AC;HIST3H2A;HIST2H2AA3;HIST1H2AJ;HIST2H2AB;H2AFV;HIST1H2AA;H2AFZ;H2AFX	Histone H2A type 1-B/E;Histone H2A type 1;Histone H2A type 1-H;Histone H2A.J;Histone H2A type 2-C;Histone H2A type 1-D;Histone H2A type 1-C;Histone H2A type 3;Histone H2A type 2-A;Histone H2A type 1-J;Histone H2A type 2-B;Histone H2A.V;Histone H2A;Histone H2A type 1-A;Histone H2A.Z;Histone H2AX	MULTI-MSMS	2_RA2_01_2723	2_RA2_01_2723	472.77490234375	2	472.769252	943.52395	14.692	0.006946	-7.7264	-0.0036528	6.9657	0.0032932	472.7681880051125	43.222	1.5503	44.6	44.084	45.634	1.3782					77	32
AGLQFPVGR	9	Unmodified	_AGLQFPVGR_									0	0	0	0	0	0	0	P04908;P0C0S8;A0A0U1RR32;A0A0U1RRH7;Q96KK5;Q9BTM1;Q16777;P20671;Q93077;Q7L7L0;Q6FI13;Q99878;Q8IUE6;Q71UI9;C9J0D1;Q96QV6;P0C0S5;A0A494C189;A0A3B3IS11;P16104	P04908	P04908	HIST1H2AB;HIST1H2AG;HIST1H2AH;H2AFJ;HIST2H2AC;HIST1H2AD;HIST1H2AC;HIST3H2A;HIST2H2AA3;HIST1H2AJ;HIST2H2AB;H2AFV;HIST1H2AA;H2AFZ;H2AFX	Histone H2A type 1-B/E;Histone H2A type 1;Histone H2A type 1-H;Histone H2A.J;Histone H2A type 2-C;Histone H2A type 1-D;Histone H2A type 1-C;Histone H2A type 3;Histone H2A type 2-A;Histone H2A type 1-J;Histone H2A type 2-B;Histone H2A.V;Histone H2A;Histone H2A type 1-A;Histone H2A.Z;Histone H2AX	MULTI-MSMS	2_RA2_01_2727	2_RA2_01_2727	472.7768859863281	2	472.769252	943.52395	13.575	0.0064178	-2.5828	-0.0012211	10.992	0.0051967	472.77064652588126	43.486	1.2647	44.599	44.065	45.33	1.1125					74	24
AGLQFPVGR	9	Unmodified	_AGLQFPVGR_									0	0	0	0	0	0	0	P04908;P0C0S8;A0A0U1RR32;A0A0U1RRH7;Q96KK5;Q9BTM1;Q16777;P20671;Q93077;Q7L7L0;Q6FI13;Q99878;Q8IUE6;Q71UI9;C9J0D1;Q96QV6;P0C0S5;A0A494C189;A0A3B3IS11;P16104	P04908	P04908	HIST1H2AB;HIST1H2AG;HIST1H2AH;H2AFJ;HIST2H2AC;HIST1H2AD;HIST1H2AC;HIST3H2A;HIST2H2AA3;HIST1H2AJ;HIST2H2AB;H2AFV;HIST1H2AA;H2AFZ;H2AFX	Histone H2A type 1-B/E;Histone H2A type 1;Histone H2A type 1-H;Histone H2A.J;Histone H2A type 2-C;Histone H2A type 1-D;Histone H2A type 1-C;Histone H2A type 3;Histone H2A type 2-A;Histone H2A type 1-J;Histone H2A type 2-B;Histone H2A.V;Histone H2A;Histone H2A type 1-A;Histone H2A.Z;Histone H2AX	MULTI-MSMS	2_RA2_01_2731	2_RA2_01_2731	472.776123046875	2	472.769252	943.52395	12.962	0.0061282	-6.2428	-0.0029514	6.7195	0.0031768	472.76933186603634	43.545	1.1192	44.559	44.116	45.235	1.014					74	23
AGLYGLPR	8	Unmodified	_AGLYGLPR_									0	0	0	0	0	0	0	A0A0U1RQF0;P49327;A0A0U1RRG3	A0A0U1RQF0	A0A0U1RQF0	FASN	Fatty acid synthase;[Acyl-carrier-protein] S-acetyltransferase;[Acyl-carrier-protein] S-malonyltransferase;3-oxoacyl-[acyl-carrier-protein] synthase;3-oxoacyl-[acyl-carrier-protein] reductase;3-hydroxyacyl-[acyl-carrier-protein] dehydratase;Enoyl-[acyl-carrier-protein] reductase;Oleoyl-[acyl-carrier-protein] hydrolase	MULTI-MSMS	1_RA1_01_2721	1_RA1_01_2721	423.7507019042969	2	423.745245	845.475937	14.271	0.0060474	-1.7156	-0.00072696	12.556	0.0053204	423.7448877427144	40.227	1.3027	40.227	39.676	40.979	0					64	27
AGLYGLPR	8	Unmodified	_AGLYGLPR_									0	0	0	0	0	0	0	A0A0U1RQF0;P49327;A0A0U1RRG3	A0A0U1RQF0	A0A0U1RQF0	FASN	Fatty acid synthase;[Acyl-carrier-protein] S-acetyltransferase;[Acyl-carrier-protein] S-malonyltransferase;3-oxoacyl-[acyl-carrier-protein] synthase;3-oxoacyl-[acyl-carrier-protein] reductase;3-hydroxyacyl-[acyl-carrier-protein] dehydratase;Enoyl-[acyl-carrier-protein] reductase;Oleoyl-[acyl-carrier-protein] hydrolase	MULTI-MSMS	1_RA1_01_2725	1_RA1_01_2725	423.7508544921875	2	423.745245	845.475937	12.466	0.0052824	-0.22076	-9.3544E-05	12.245	0.0051889	423.7456120834729	39.301	1.3645	40.282	39.694	41.058	0.98071					62	27
AGLYGLPR	8	Unmodified	_AGLYGLPR_									0	0	0	0	0	0	0	A0A0U1RQF0;P49327;A0A0U1RRG3	A0A0U1RQF0	A0A0U1RQF0	FASN	Fatty acid synthase;[Acyl-carrier-protein] S-acetyltransferase;[Acyl-carrier-protein] S-malonyltransferase;3-oxoacyl-[acyl-carrier-protein] synthase;3-oxoacyl-[acyl-carrier-protein] reductase;3-hydroxyacyl-[acyl-carrier-protein] dehydratase;Enoyl-[acyl-carrier-protein] reductase;Oleoyl-[acyl-carrier-protein] hydrolase	MULTI-MSMS	1_RA1_01_2729	1_RA1_01_2729	423.74969482421875	2	423.745245	845.475937	11.824	0.0050102	-1.6193	-0.00068617	10.204	0.0043241	423.7449925510392	39.407	1.4142	40.28	39.747	41.161	0.87296					62	28
AGLYGLPR	8	Unmodified	_AGLYGLPR_									0	0	0	0	0	0	0	A0A0U1RQF0;P49327;A0A0U1RRG3	A0A0U1RQF0	A0A0U1RQF0	FASN	Fatty acid synthase;[Acyl-carrier-protein] S-acetyltransferase;[Acyl-carrier-protein] S-malonyltransferase;3-oxoacyl-[acyl-carrier-protein] synthase;3-oxoacyl-[acyl-carrier-protein] reductase;3-hydroxyacyl-[acyl-carrier-protein] dehydratase;Enoyl-[acyl-carrier-protein] reductase;Oleoyl-[acyl-carrier-protein] hydrolase	MULTI-MSMS	2_RA2_01_2727	2_RA2_01_2727	423.7503967285156	2	423.745245	845.475937	12.923	0.0054759	-1.1456	-0.00048544	11.777	0.0049904	423.74525346158816	39.458	1.5319	40.327	39.741	41.273	0.86884					55	30
AGLYGLPR	8	Unmodified	_AGLYGLPR_									0	0	0	0	0	0	0	A0A0U1RQF0;P49327;A0A0U1RRG3	A0A0U1RQF0	A0A0U1RQF0	FASN	Fatty acid synthase;[Acyl-carrier-protein] S-acetyltransferase;[Acyl-carrier-protein] S-malonyltransferase;3-oxoacyl-[acyl-carrier-protein] synthase;3-oxoacyl-[acyl-carrier-protein] reductase;3-hydroxyacyl-[acyl-carrier-protein] dehydratase;Enoyl-[acyl-carrier-protein] reductase;Oleoyl-[acyl-carrier-protein] hydrolase	MULTI-MSMS	2_RA2_01_2731	2_RA2_01_2731	423.7499694824219	2	423.745245	845.475937	12.707	0.0053845	-1.2189	-0.00051649	11.488	0.004868	423.745223636697	39.445	1.6894	40.19	39.385	41.075	0.74467					69	34
AGLYGLPR	8	Unmodified	_AGLYGLPR_									0	0	0	0	0	0	0	A0A0U1RQF0;P49327;A0A0U1RRG3	A0A0U1RQF0	A0A0U1RQF0	FASN	Fatty acid synthase;[Acyl-carrier-protein] S-acetyltransferase;[Acyl-carrier-protein] S-malonyltransferase;3-oxoacyl-[acyl-carrier-protein] synthase;3-oxoacyl-[acyl-carrier-protein] reductase;3-hydroxyacyl-[acyl-carrier-protein] dehydratase;Enoyl-[acyl-carrier-protein] reductase;Oleoyl-[acyl-carrier-protein] hydrolase	MULTI-MATCH-MSMS	2_RA2_01_2723	2_RA2_01_2723		2	423.745245	845.475937	15.617	0.0066178	-3.0304	-0.0012841	12.587	0.0053337	423.7442362508539	39.061	1.6405	40.186	39.346	40.986	1.1255	-0.062353	-0.0013489	NaN	43.124	57	30
AGNFYVPAEPK	11	Unmodified	_AGNFYVPAEPK_									0	0	0	0	0	0	0	A8MUD9;P18124;C9JZ88;C9JIJ5	A8MUD9	A8MUD9	RPL7	60S ribosomal protein L7	MULTI-MSMS	1_RA1_01_2721	1_RA1_01_2721	596.8150024414062	2	596.803488	1191.59242	18.115	0.010811	0.88194	0.00052635	18.997	0.011337	596.8046279539409	41.009	1.6453	41.009	40.49	42.135	0					59	34
AGNFYVPAEPK	11	Unmodified	_AGNFYVPAEPK_									0	0	0	0	0	0	0	A8MUD9;P18124;C9JZ88;C9JIJ5	A8MUD9	A8MUD9	RPL7	60S ribosomal protein L7	MULTI-MSMS	1_RA1_01_2725	1_RA1_01_2725	596.8146362304688	2	596.803488	1191.59242	17.771	0.010606	-1.0492	-0.00062619	16.722	0.0099798	596.8039477832408	39.975	1.6119	41.015	40.472	42.084	1.0402					75	32
AGNFYVPAEPK	11	Unmodified	_AGNFYVPAEPK_									0	0	0	0	0	0	0	A8MUD9;P18124;C9JZ88;C9JIJ5	A8MUD9	A8MUD9	RPL7	60S ribosomal protein L7	MULTI-MSMS	1_RA1_01_2729	1_RA1_01_2729	596.8133544921875	2	596.803488	1191.59242	18.111	0.010809	0.16907	0.0001009	18.28	0.01091	596.8038083134885	40.078	1.4973	41.022	40.567	42.064	0.94382					59	31
AGNLGGGVVTIER	13	Unmodified	_AGNLGGGVVTIER_									0	0	0	0	0	0	0	K7ERI7;P35268;K7EJT5;K7EP65;K7EKS7;K7ELC4;K7EMH1	K7ERI7	K7ERI7	RPL22	60S ribosomal protein L22	MULTI-MSMS	1_RA1_01_2721	1_RA1_01_2721	621.8552856445312	2	621.843676	1241.6728	15.994	0.0099461	1.344	0.00083574	17.338	0.010782	621.8446299494651	41.002	1.3637	41.002	40.49	41.853	0					84	29
AGNLGGGVVTIER	13	Unmodified	_AGNLGGGVVTIER_									0	0	0	0	0	0	0	K7ERI7;P35268;K7EJT5;K7EP65;K7EKS7;K7ELC4;K7EMH1	K7ERI7	K7ERI7	RPL22	60S ribosomal protein L22	MULTI-MSMS	1_RA1_01_2725	1_RA1_01_2725	621.8541870117188	2	621.843676	1241.6728	17.14	0.010658	-0.79153	-0.00049221	16.348	0.010166	621.843472603083	39.994	1.7544	41.034	40.472	42.226	1.0402					91	35
AGNLGGGVVTIER	13	Unmodified	_AGNLGGGVVTIER_									0	0	0	0	0	0	0	K7ERI7;P35268;K7EJT5;K7EP65;K7EKS7;K7ELC4;K7EMH1	K7ERI7	K7ERI7	RPL22	60S ribosomal protein L22	MULTI-MSMS	1_RA1_01_2729	1_RA1_01_2729	621.8544921875	2	621.843676	1241.6728	16.773	0.01043	-0.99106	-0.00061628	15.782	0.0098139	621.8435290777836	40.073	1.9341	41.017	40.469	42.403	0.94382					91	39
AGNLGGGVVTIER	13	Unmodified	_AGNLGGGVVTIER_									0	0	0	0	0	0	0	K7ERI7;P35268;K7EJT5;K7EP65;K7EKS7;K7ELC4;K7EMH1	K7ERI7	K7ERI7	RPL22	60S ribosomal protein L22	MULTI-MSMS	2_RA2_01_2723	2_RA2_01_2723	621.8560791015625	2	621.843676	1241.6728	19.187	0.011932	0.049801	3.0969E-05	19.237	0.011963	621.8442669683042	39.805	1.2829	41.002	40.494	41.777	1.1965					68	25
AGNLGGGVVTIER	13	Unmodified	_AGNLGGGVVTIER_									0	0	0	0	0	0	0	K7ERI7;P35268;K7EJT5;K7EP65;K7EKS7;K7ELC4;K7EMH1	K7ERI7	K7ERI7	RPL22	60S ribosomal protein L22	MULTI-MSMS	2_RA2_01_2727	2_RA2_01_2727	621.8538818359375	2	621.843676	1241.6728	16.529	0.010278	-0.59657	-0.00037098	15.932	0.0099074	621.843536594377	40.091	1.5171	41.022	40.504	42.021	0.93081					73	30
AGNLGGGVVTIER	13	Unmodified	_AGNLGGGVVTIER_									0	0	0	0	0	0	0	K7ERI7;P35268;K7EJT5;K7EP65;K7EKS7;K7ELC4;K7EMH1	K7ERI7	K7ERI7	RPL22	60S ribosomal protein L22	MULTI-MSMS	2_RA2_01_2731	2_RA2_01_2731	621.8536376953125	2	621.843676	1241.6728	16.438	0.010222	-0.41876	-0.0002604	16.019	0.0099615	621.8439074696508	40.198	1.1773	41.007	40.556	41.733	0.80886					71	23
AGPIWDLR	8	Unmodified	_AGPIWDLR_									0	0	0	0	0	0	0	A0A7I2V346;O60506;A0A7I2YQN2;A0A7I2V4Z0;A0A7I2V5Q6;A0A7I2V309;B7Z645;A0A7I2V2F2;O43390;B4DT28;A0A6Q8PH31;A0A6Q8PEX7;A0A6Q8PH35	A0A7I2V346	A0A7I2V346	SYNCRIP;HNRNPR	Heterogeneous nuclear ribonucleoprotein Q;Heterogeneous nuclear ribonucleoprotein R	MULTI-MSMS	2_RA2_01_2727	2_RA2_01_2727	464.2625427246094	2	464.255977	926.497401	14.951	0.006941	-9.0955	-0.0042227	5.8552	0.0027183	464.254854789999	46.711	0.87103	47.938	47.51	48.381	1.2268					45	17
AGPIWDLR	8	Unmodified	_AGPIWDLR_									0	0	0	0	0	0	0	A0A7I2V346;O60506;A0A7I2YQN2;A0A7I2V4Z0;A0A7I2V5Q6;A0A7I2V309;B7Z645;A0A7I2V2F2;O43390;B4DT28;A0A6Q8PH31;A0A6Q8PEX7;A0A6Q8PH35	A0A7I2V346	A0A7I2V346	SYNCRIP;HNRNPR	Heterogeneous nuclear ribonucleoprotein Q;Heterogeneous nuclear ribonucleoprotein R	MULTI-MSMS	2_RA2_01_2731	2_RA2_01_2731	464.2626037597656	2	464.255977	926.497401	16.046	0.0074497	-8.4073	-0.0039032	7.6392	0.0035465	464.25440300690957	46.812	0.88887	48.031	47.513	48.401	1.2185					49	18
AGPIWDLR	8	Unmodified	_AGPIWDLR_									0	0	0	0	0	0	0	A0A7I2V346;O60506;A0A7I2YQN2;A0A7I2V4Z0;A0A7I2V5Q6;A0A7I2V309;B7Z645;A0A7I2V2F2;O43390;B4DT28;A0A6Q8PH31;A0A6Q8PEX7;A0A6Q8PH35	A0A7I2V346	A0A7I2V346	SYNCRIP;HNRNPR	Heterogeneous nuclear ribonucleoprotein Q;Heterogeneous nuclear ribonucleoprotein R	MULTI-MATCH-MSMS	1_RA1_01_2721	1_RA1_01_2721		2	464.255977	926.497401	17.021	0.0079021	-10.957	-0.005087	6.0637	0.0028151	464.2536800949802	48.001	1.2038	48.001	47.258	48.462	0	0.034122	-0.002093	NaN	36.395	58	23
AGPIWDLR	8	Unmodified	_AGPIWDLR_									0	0	0	0	0	0	0	A0A7I2V346;O60506;A0A7I2YQN2;A0A7I2V4Z0;A0A7I2V5Q6;A0A7I2V309;B7Z645;A0A7I2V2F2;O43390;B4DT28;A0A6Q8PH31;A0A6Q8PEX7;A0A6Q8PH35	A0A7I2V346	A0A7I2V346	SYNCRIP;HNRNPR	Heterogeneous nuclear ribonucleoprotein Q;Heterogeneous nuclear ribonucleoprotein R	MULTI-MATCH-MSMS	1_RA1_01_2725	1_RA1_01_2725		2	464.255977	926.497401	15.004	0.0069659	-8.3025	-0.0038545	6.7019	0.0031114	464.2537850245496	46.574	1.2405	47.907	47.292	48.533	1.3334	-0.059135	0.00037193	NaN	36.395	40	23
AGPIWDLR	8	Unmodified	_AGPIWDLR_									0	0	0	0	0	0	0	A0A7I2V346;O60506;A0A7I2YQN2;A0A7I2V4Z0;A0A7I2V5Q6;A0A7I2V309;B7Z645;A0A7I2V2F2;O43390;B4DT28;A0A6Q8PH31;A0A6Q8PEX7;A0A6Q8PH35	A0A7I2V346	A0A7I2V346	SYNCRIP;HNRNPR	Heterogeneous nuclear ribonucleoprotein Q;Heterogeneous nuclear ribonucleoprotein R	MULTI-MATCH-MSMS	1_RA1_01_2729	1_RA1_01_2729		2	464.255977	926.497401	16.318	0.0075756	-7.0191	-0.0032586	9.2986	0.0043169	464.25434954978635	46.615	1.3942	47.916	47.448	48.842	1.301	-0.050447	0.0015636	NaN	36.395	60	28
AGPIWDLR	8	Unmodified	_AGPIWDLR_									0	0	0	0	0	0	0	A0A7I2V346;O60506;A0A7I2YQN2;A0A7I2V4Z0;A0A7I2V5Q6;A0A7I2V309;B7Z645;A0A7I2V2F2;O43390;B4DT28;A0A6Q8PH31;A0A6Q8PEX7;A0A6Q8PH35	A0A7I2V346	A0A7I2V346	SYNCRIP;HNRNPR	Heterogeneous nuclear ribonucleoprotein Q;Heterogeneous nuclear ribonucleoprotein R	MULTI-MATCH-MSMS	2_RA2_01_2723	2_RA2_01_2723		2	464.255977	926.497401	17.478	0.0081145	-9.3877	-0.0043583	8.0907	0.0037562	464.25401508974466	46.525	0.99655	48.006	47.374	48.37	1.4816	0.039936	-0.00063572	NaN	36.395	51	19
AGQSAAGAAPGGGVDTR	17	Unmodified	_AGQSAAGAAPGGGVDTR_									0	0	0	0	0	0	0	P21333;A0A7P0NMY4;A0A087WWY3;A0A7I2V3E6	P21333	P21333	FLNA	Filamin-A	MULTI-MSMS	2_RA2_01_2731	2_RA2_01_2731	721.8661499023438	2	721.852761	1441.69097	16.518	0.011923	2.1201	0.0015304	18.638	0.013454	721.8548403745356	27.248	0.90291	27.5	27.093	27.996	0.25169					47	18
AGQSAAGAAPGGGVDTR	17	Unmodified	_AGQSAAGAAPGGGVDTR_									0	0	0	0	0	0	0	P21333;A0A7P0NMY4;A0A087WWY3;A0A7I2V3E6	P21333	P21333	FLNA	Filamin-A	MULTI-MATCH-MSMS	1_RA1_01_2721	1_RA1_01_2721		2	721.852761	1441.69097	17.43	0.012582	1.8925	0.0013661	19.322	0.013948	721.8535381396213	27.212	0.75577	27.212	26.903	27.659	0	-0.27017	0.00059272	NaN	35.737	51	16
AGQSAAGAAPGGGVDTR	17	Unmodified	_AGQSAAGAAPGGGVDTR_									0	0	0	0	0	0	0	P21333;A0A7P0NMY4;A0A087WWY3;A0A7I2V3E6	P21333	P21333	FLNA	Filamin-A	MULTI-MATCH-MSMS	1_RA1_01_2725	1_RA1_01_2725		2	721.852761	1441.69097	16.354	0.011805	0.92406	0.00066704	17.278	0.012472	721.853621976742	27.011	0.99175	27.417	26.95	27.942	0.40676	-0.064429	-0.00080549	NaN	35.737	58	23
AGQSAAGAAPGGGVDTR	17	Unmodified	_AGQSAAGAAPGGGVDTR_									0	0	0	0	0	0	0	P21333;A0A7P0NMY4;A0A087WWY3;A0A7I2V3E6	P21333	P21333	FLNA	Filamin-A	MULTI-MATCH-MSMS	1_RA1_01_2729	1_RA1_01_2729		2	721.852761	1441.69097	19.267	0.013908	-0.42644	-0.00030783	18.841	0.0136	721.8523086388774	27.128	0.99104	27.606	27.115	28.106	0.47811	0.12452	-0.0027552	NaN	35.737	58	19
AGQSAAGAAPGGGVDTR	17	Unmodified	_AGQSAAGAAPGGGVDTR_									0	0	0	0	0	0	0	P21333;A0A7P0NMY4;A0A087WWY3;A0A7I2V3E6	P21333	P21333	FLNA	Filamin-A	MULTI-MATCH-MSMS	2_RA2_01_2723	2_RA2_01_2723		2	721.852761	1441.69097	15.527	0.011209	1.8268	0.0013187	17.354	0.012527	721.8542299018103	26.944	1.1143	27.581	27.168	28.282	0.63645	0.098762	0.00049775	NaN	35.737	51	22
AGQSAAGAAPGGGVDTR	17	Unmodified	_AGQSAAGAAPGGGVDTR_									0	0	0	0	0	0	0	P21333;A0A7P0NMY4;A0A087WWY3;A0A7I2V3E6	P21333	P21333	FLNA	Filamin-A	MULTI-MATCH-MSMS	2_RA2_01_2727	2_RA2_01_2727		2	721.852761	1441.69097	18.541	0.013384	2.2822	0.0016474	20.823	0.015031	721.8551154624482	27.136	0.94683	27.575	27.078	28.025	0.43873	0.093012	0.0011552	NaN	35.737	41	20
AGTGVDNVDLEAATR	15	Unmodified	_AGTGVDNVDLEAATR_									0	0	0	0	0	0	0	A0A286YFA2;A0A286YF22;A0A2C9F2M7;O43175;A0A286YER3;A0A286YFC8;A0A286YFB2;A0A286YFM8;A0A286YFL2	A0A286YFA2	A0A286YFA2	PHGDH	D-3-phosphoglycerate dehydrogenase	MULTI-MSMS	2_RA2_01_2731	2_RA2_01_2731	744.8856201171875	2	744.868076	1487.7216	17.687	0.013174	1.6256	0.0012109	19.312	0.014385	744.8695608176033	41.227	1.1224	42.102	41.46	42.582	0.87437					62	21
AGTGVDNVDLEAATR	15	Unmodified	_AGTGVDNVDLEAATR_									0	0	0	0	0	0	0	A0A286YFA2;A0A286YF22;A0A2C9F2M7;O43175;A0A286YER3;A0A286YFC8;A0A286YFB2;A0A286YFM8;A0A286YFL2	A0A286YFA2	A0A286YFA2	PHGDH	D-3-phosphoglycerate dehydrogenase	MULTI-MATCH-MSMS	1_RA1_01_2721	1_RA1_01_2721		2	744.868076	1487.7216	18.356	0.013673	2.6401	0.0019665	20.996	0.015639	744.8702869282029	42.059	0.95866	42.059	41.511	42.47	0	-0.030646	0.0015302	NaN	35.737	41	18
AGTGVDNVDLEAATR	15	Unmodified	_AGTGVDNVDLEAATR_									0	0	0	0	0	0	0	A0A286YFA2;A0A286YF22;A0A2C9F2M7;O43175;A0A286YER3;A0A286YFC8;A0A286YFB2;A0A286YFM8;A0A286YFL2	A0A286YFA2	A0A286YFA2	PHGDH	D-3-phosphoglycerate dehydrogenase	MULTI-MATCH-MSMS	1_RA1_01_2725	1_RA1_01_2725		2	744.868076	1487.7216	15.967	0.011893	3.0619	0.0022807	19.029	0.014174	744.8696819946199	41.051	0.93764	42.152	41.578	42.516	1.1003	0.061931	0.0021585	NaN	35.737	53	18
AGTGVDNVDLEAATR	15	Unmodified	_AGTGVDNVDLEAATR_									0	0	0	0	0	0	0	A0A286YFA2;A0A286YF22;A0A2C9F2M7;O43175;A0A286YER3;A0A286YFC8;A0A286YFB2;A0A286YFM8;A0A286YFL2	A0A286YFA2	A0A286YFA2	PHGDH	D-3-phosphoglycerate dehydrogenase	MULTI-MATCH-MSMS	1_RA1_01_2729	1_RA1_01_2729		2	744.868076	1487.7216	19.051	0.014191	1.6492	0.0012285	20.701	0.015419	744.8695160383484	41.047	0.9467	42.062	41.47	42.417	1.0147	-0.027926	5.4025E-05	NaN	35.737	48	19
AGTGVDNVDLEAATR	15	Unmodified	_AGTGVDNVDLEAATR_									0	0	0	0	0	0	0	A0A286YFA2;A0A286YF22;A0A2C9F2M7;O43175;A0A286YER3;A0A286YFC8;A0A286YFB2;A0A286YFM8;A0A286YFL2	A0A286YFA2	A0A286YFA2	PHGDH	D-3-phosphoglycerate dehydrogenase	MULTI-MATCH-MSMS	2_RA2_01_2723	2_RA2_01_2723		2	744.868076	1487.7216	20.309	0.015127	1.5049	0.001121	21.814	0.016248	744.8694196364202	40.865	0.91767	42.127	41.65	42.568	1.2615	0.037156	-0.00016092	NaN	35.737	64	18
AGTGVDNVDLEAATR	15	Unmodified	_AGTGVDNVDLEAATR_									0	0	0	0	0	0	0	A0A286YFA2;A0A286YF22;A0A2C9F2M7;O43175;A0A286YER3;A0A286YFC8;A0A286YFB2;A0A286YFM8;A0A286YFL2	A0A286YFA2	A0A286YFA2	PHGDH	D-3-phosphoglycerate dehydrogenase	MULTI-MATCH-MSMS	2_RA2_01_2727	2_RA2_01_2727		2	744.868076	1487.7216	17.426	0.01298	0.38296	0.00028525	17.809	0.013265	744.868505670313	41.045	0.86198	42.037	41.622	42.484	0.99216	-0.052411	-0.0018324	NaN	35.737	56	18
AGTGVDNVDLEAATRK	16	Unmodified	_AGTGVDNVDLEAATRK_									0	0	0	0	0	0	1	A0A286YFA2;A0A286YF22;A0A2C9F2M7;O43175;A0A286YER3;A0A286YFC8;A0A286YFB2;A0A286YFM8;A0A286YFL2	A0A286YFA2	A0A286YFA2	PHGDH	D-3-phosphoglycerate dehydrogenase	MULTI-MSMS	2_RA2_01_2731	2_RA2_01_2731	539.6219482421875	3	539.612797	1615.81656	15.794	0.0085228	-1.0912	-0.00058885	14.703	0.0079339	539.6125001251474	35.946	1.1085	36.499	36.134	37.242	0.55343					53	20
AGTGVDNVDLEAATRK	16	Unmodified	_AGTGVDNVDLEAATRK_									0	0	0	0	0	0	1	A0A286YFA2;A0A286YF22;A0A2C9F2M7;O43175;A0A286YER3;A0A286YFC8;A0A286YFB2;A0A286YFM8;A0A286YFL2	A0A286YFA2	A0A286YFA2	PHGDH	D-3-phosphoglycerate dehydrogenase	MULTI-MATCH-MSMS	1_RA1_01_2721	1_RA1_01_2721		3	539.612797	1615.81656	17.482	0.0094333	-4.204	-0.0022686	13.278	0.0071647	539.6103895858705	36.522	1.2287	36.522	35.932	37.161	0	-0.0027885	-0.0044957	NaN	23.207	60	26
AGTGVDNVDLEAATRK	16	Unmodified	_AGTGVDNVDLEAATRK_									0	0	0	0	0	0	1	A0A286YFA2;A0A286YF22;A0A2C9F2M7;O43175;A0A286YER3;A0A286YFC8;A0A286YFB2;A0A286YFM8;A0A286YFL2	A0A286YFA2	A0A286YFA2	PHGDH	D-3-phosphoglycerate dehydrogenase	MULTI-MATCH-MSMS	1_RA1_01_2729	1_RA1_01_2729		3	539.612797	1615.81656	16.499	0.008903	-2.701	-0.0014575	13.798	0.0074455	539.611478187255	35.879	1.1375	36.557	36.008	37.146	0.6781	0.031571	-0.0020626	NaN	23.207	54	23
AGTGVDNVDLEAATRK	16	Unmodified	_AGTGVDNVDLEAATRK_									0	0	0	0	0	0	1	A0A286YFA2;A0A286YF22;A0A2C9F2M7;O43175;A0A286YER3;A0A286YFC8;A0A286YFB2;A0A286YFM8;A0A286YFL2	A0A286YFA2	A0A286YFA2	PHGDH	D-3-phosphoglycerate dehydrogenase	MULTI-MATCH-MSMS	2_RA2_01_2723	2_RA2_01_2723		3	539.612797	1615.81656	14.85	0.0080134	2.2496	0.0012139	17.1	0.0092273	539.6145436806089	35.65	1.1735	36.549	36.034	37.207	0.89933	0.023705	0.0059516	NaN	23.207	51	22
AGTGVDNVDLEAATRK	16	Unmodified	_AGTGVDNVDLEAATRK_									0	0	0	0	0	0	1	A0A286YFA2;A0A286YF22;A0A2C9F2M7;O43175;A0A286YER3;A0A286YFC8;A0A286YFB2;A0A286YFM8;A0A286YFL2	A0A286YFA2	A0A286YFA2	PHGDH	D-3-phosphoglycerate dehydrogenase	MULTI-MATCH-MSMS	2_RA2_01_2727	2_RA2_01_2727		3	539.612797	1615.81656	16.276	0.0087826	-2.2981	-0.0012401	13.978	0.0075425	539.6117695357759	35.804	1.2077	36.499	36.014	37.222	0.69439	-0.02645	-0.0014104	NaN	23.207	56	21
AGTVVLDDVELR	12	Acetyl (Protein N-term)	_(Acetyl (Protein N-term))AGTVVLDDVELR_									1	0	0	0	0	0	0	P25205	P25205	P25205	MCM3	DNA replication licensing factor MCM3	MULTI-MSMS	2_RA2_01_2731	2_RA2_01_2731	665.3732299804688	2	664.856449	1327.69835	15.097	0.010037	2.052	0.0013643	17.149	0.011402	664.8567144482946	64.941	1.1454	66.946	66.467	67.612	2.0052					46	22
AGVISAQNIYSFGFGK	16	Unmodified	_AGVISAQNIYSFGFGK_									0	0	0	0	0	0	0	Q8IWB6	Q8IWB6	Q8IWB6	TEX14	Inactive serine/threonine-protein kinase TEX14	MULTI-MSMS	1_RA1_01_2721	1_RA1_01_2721	829.9415283203125	2	829.93048	1657.84641	18.533	0.015381	-8.7288	-0.0072443	9.8039	0.0081366	830.4246810708559	75.928	1.5915	75.928	75.061	76.652	0					104	32
AGVISAQNIYSFGFGK	16	Unmodified	_AGVISAQNIYSFGFGK_									0	0	0	0	0	0	0	Q8IWB6	Q8IWB6	Q8IWB6	TEX14	Inactive serine/threonine-protein kinase TEX14	MULTI-MSMS	1_RA1_01_2725	1_RA1_01_2725	829.9409790039062	2	829.93048	1657.84641	18.601	0.015438	-8.7363	-0.0072505	9.865	0.0081872	829.9245940552407	73.601	1.5734	75.843	75.097	76.67	2.2427					108	32
AGVISAQNIYSFGFGK	16	Unmodified	_AGVISAQNIYSFGFGK_									0	0	0	0	0	0	0	Q8IWB6	Q8IWB6	Q8IWB6	TEX14	Inactive serine/threonine-protein kinase TEX14	MULTI-MSMS	1_RA1_01_2729	1_RA1_01_2729	829.940185546875	2	829.93048	1657.84641	18.777	0.015584	-7.9615	-0.0066075	10.816	0.0089765	829.9246908366374	73.518	1.4481	75.506	74.804	76.252	1.9884					98	29
AGVISAQNIYSFGFGK	16	Unmodified	_AGVISAQNIYSFGFGK_									0	0	0	0	0	0	0	Q8IWB6	Q8IWB6	Q8IWB6	TEX14	Inactive serine/threonine-protein kinase TEX14	MULTI-MSMS	2_RA2_01_2723	2_RA2_01_2723	829.9390869140625	2	829.93048	1657.84641	18.297	0.015185	-9.409	-0.0078089	8.8876	0.0073761	829.9235109613453	73.488	1.4757	75.583	74.878	76.353	2.0952					98	30
AGVISAQNIYSFGFGK	16	Unmodified	_AGVISAQNIYSFGFGK_									0	0	0	0	0	0	0	Q8IWB6	Q8IWB6	Q8IWB6	TEX14	Inactive serine/threonine-protein kinase TEX14	MULTI-MSMS	2_RA2_01_2727	2_RA2_01_2727	829.9396362304688	2	829.93048	1657.84641	16.725	0.013881	-7.9099	-0.0065646	8.8153	0.0073161	830.4249979010792	73.615	1.5178	75.695	74.882	76.4	2.0798					94	29
AGVISAQNIYSFGFGK	16	Unmodified	_AGVISAQNIYSFGFGK_									0	0	0	0	0	0	0	Q8IWB6	Q8IWB6	Q8IWB6	TEX14	Inactive serine/threonine-protein kinase TEX14	MULTI-MSMS	2_RA2_01_2731	2_RA2_01_2731	829.9400634765625	2	829.93048	1657.84641	17.222	0.014293	-8.2947	-0.006884	8.9277	0.0074093	830.4243287976316	73.595	1.5674	75.729	75.029	76.596	2.1336					67	30
AGVNTVTTLVENK	13	Unmodified	_AGVNTVTTLVENK_									0	0	0	0	0	0	0	P62424;Q5T8U2;Q5T8U3	P62424	P62424	RPL7A	60S ribosomal protein L7a	MULTI-MSMS	1_RA1_01_2721	1_RA1_01_2721	673.3833618164062	2	673.369724	1344.72489	17.102	0.011516	-0.048131	-3.241E-05	17.054	0.011484	673.3687746430062	43.56	1.2244	43.56	42.813	44.037	0					46	22
AGVNTVTTLVENK	13	Unmodified	_AGVNTVTTLVENK_									0	0	0	0	0	0	0	P62424;Q5T8U2;Q5T8U3	P62424	P62424	RPL7A	60S ribosomal protein L7a	MULTI-MSMS	1_RA1_01_2725	1_RA1_01_2725	673.3824462890625	2	673.369724	1344.72489	17.203	0.011584	-1.1237	-0.00075665	16.079	0.010827	673.369406527392	42.377	0.9698	43.537	43.111	44.08	1.1598					43	18
AGVNTVTTLVENK	13	Unmodified	_AGVNTVTTLVENK_									0	0	0	0	0	0	0	P62424;Q5T8U2;Q5T8U3	P62424	P62424	RPL7A	60S ribosomal protein L7a	MULTI-MATCH	1_RA1_01_2729	1_RA1_01_2729		2	673.369724	1344.72489	18.513	0.012466	0.39837	0.00026825	18.911	0.012734	673.3705319562188	42.477	0.8718	43.563	43.134	44.006	1.0861	0.013441	0.0010804	NaN	68.069	44	17
AGVNTVTTLVENK	13	Unmodified	_AGVNTVTTLVENK_									0	0	0	0	0	0	0	P62424;Q5T8U2;Q5T8U3	P62424	P62424	RPL7A	60S ribosomal protein L7a	MULTI-MATCH	2_RA2_01_2723	2_RA2_01_2723		2	673.369724	1344.72489	18.435	0.012414	-1.1308	-0.00076147	17.304	0.011652	673.3696218815753	42.229	0.87359	43.55	43.154	44.027	1.3216	0.001008	-0.00097906	NaN	68.069	42	18
AGVNTVTTLVENK	13	Unmodified	_AGVNTVTTLVENK_									0	0	0	0	0	0	0	P62424;Q5T8U2;Q5T8U3	P62424	P62424	RPL7A	60S ribosomal protein L7a	MULTI-MATCH	2_RA2_01_2727	2_RA2_01_2727		2	673.369724	1344.72489	18.715	0.012602	-0.03873	-2.608E-05	18.676	0.012576	673.3703472683892	42.496	0.8773	43.55	43.129	44.006	1.0535	0.00047594	0.00049172	NaN	68.069	47	20
AGVNTVTTLVENK	13	Unmodified	_AGVNTVTTLVENK_									0	0	0	0	0	0	0	P62424;Q5T8U2;Q5T8U3	P62424	P62424	RPL7A	60S ribosomal protein L7a	MULTI-MATCH	2_RA2_01_2731	2_RA2_01_2731		2	673.369724	1344.72489	18.302	0.012324	-0.7898	-0.00053183	17.512	0.011792	673.3698495681182	42.594	0.88403	43.537	43.161	44.045	0.94318	-0.012646	-0.00051978	NaN	68.069	37	17
AGVSISVVHGNLSEEAAK	18	Unmodified	_AGVSISVVHGNLSEEAAK_									0	0	0	0	0	0	0	P36551	P36551	P36551	CPOX	Oxygen-dependent coproporphyrinogen-III oxidase, mitochondrial	MULTI-MSMS	1_RA1_01_2721	1_RA1_01_2721	590.3240966796875	3	589.979369	1766.91628	17.82	0.010514	-0.95244	-0.00056192	16.868	0.0099517	590.3127692903998	41.994	1.5454	41.994	41.548	43.093	0					86	29
AGVSISVVHGNLSEEAAK	18	Unmodified	_AGVSISVVHGNLSEEAAK_									0	0	0	0	0	0	0	P36551	P36551	P36551	CPOX	Oxygen-dependent coproporphyrinogen-III oxidase, mitochondrial	MULTI-MSMS	1_RA1_01_2725	1_RA1_01_2725	590.3223876953125	3	589.979369	1766.91628	15.939	0.0094038	-1.4296	-0.00084343	14.51	0.0085603	590.3124204448615	40.911	1.9037	42.012	41.498	43.402	1.1003					98	39
AGVSISVVHGNLSEEAAK	18	Unmodified	_AGVSISVVHGNLSEEAAK_									0	0	0	0	0	0	0	P36551	P36551	P36551	CPOX	Oxygen-dependent coproporphyrinogen-III oxidase, mitochondrial	MULTI-MSMS	1_RA1_01_2729	1_RA1_01_2729	590.3234252929688	3	589.979369	1766.91628	18.112	0.010686	-1.8349	-0.0010825	16.277	0.0096032	590.312147916534	40.936	1.8798	41.951	41.573	43.453	1.0147					100	38
AGVSISVVHGNLSEEAAK	18	Unmodified	_AGVSISVVHGNLSEEAAK_									0	0	0	0	0	0	0	P36551	P36551	P36551	CPOX	Oxygen-dependent coproporphyrinogen-III oxidase, mitochondrial	MULTI-MSMS	2_RA2_01_2731	2_RA2_01_2731	590.3248291015625	3	589.979369	1766.91628	16.463	0.0097129	-0.44411	-0.00026201	16.019	0.0094509	590.3131051678091	41.16	1.7551	42.035	41.46	43.215	0.87437					88	34
AGVSISVVHGNLSEEAAK	18	Unmodified	_AGVSISVVHGNLSEEAAK_									0	0	0	0	0	0	0	P36551	P36551	P36551	CPOX	Oxygen-dependent coproporphyrinogen-III oxidase, mitochondrial	MULTI-MATCH-MSMS	2_RA2_01_2723	2_RA2_01_2723		3	589.979369	1766.91628	18.799	0.011091	0.3051	0.00018	19.104	0.011271	590.3132884126715	40.728	1.1258	41.925	41.489	42.615	1.1965	-0.054243	0.0023816	NaN	50.387	73	22
AGVSISVVHGNLSEEAAK	18	Unmodified	_AGVSISVVHGNLSEEAAK_									0	0	0	0	0	0	0	P36551	P36551	P36551	CPOX	Oxygen-dependent coproporphyrinogen-III oxidase, mitochondrial	MULTI-MATCH-MSMS	2_RA2_01_2727	2_RA2_01_2727		3	589.979369	1766.91628	17.186	0.010139	-2.7043	-0.0015955	14.481	0.0085436	590.3115587233046	40.964	1.7588	41.957	41.339	43.098	0.99216	-0.022152	-0.0029449	NaN	50.387	90	35
AGWNAYIDNLMADGTCQDAAIVGYK	25	Acetyl (Protein N-term)	_(Acetyl (Protein N-term))AGWNAYIDNLMADGTCQDAAIVGYK_									1	0	0	0	0	0	0	P07737;CON__P02584	P07737	P07737	PFN1	Profilin-1	MULTI-MSMS	1_RA1_01_2721	1_RA1_01_2721	921.10400390625	3	920.41951	2758.2367	16.407	0.015101	1.5609	0.0014367	17.968	0.016538	920.754982873552	84.398	1.7786	84.398	83.753	85.531	0					187	37
AGWNAYIDNLMADGTCQDAAIVGYK	25	Acetyl (Protein N-term)	_(Acetyl (Protein N-term))AGWNAYIDNLMADGTCQDAAIVGYK_									1	0	0	0	0	0	0	P07737;CON__P02584	P07737	P07737	PFN1	Profilin-1	MULTI-MSMS	1_RA1_01_2725	1_RA1_01_2725	920.7716064453125	3	920.41951	2758.2367	20.419	0.018794	-0.12769	-0.00011753	20.291	0.018677	920.7534736308954	81.966	1.293	84.249	83.625	84.918	2.2828					130	26
AGWNAYIDNLMADGTCQDAAIVGYK	25	Acetyl (Protein N-term)	_(Acetyl (Protein N-term))AGWNAYIDNLMADGTCQDAAIVGYK_									1	0	0	0	0	0	0	P07737;CON__P02584	P07737	P07737	PFN1	Profilin-1	MULTI-MSMS	1_RA1_01_2729	1_RA1_01_2729	922.4379272460938	3	920.41951	2758.2367	14.364	0.013221	1.2039	0.0011081	15.568	0.014329	920.7547871025397	82.009	1.7671	83.889	83.157	84.924	1.8804					149	33
AGWNAYIDNLMADGTCQDAAIVGYK	25	Acetyl (Protein N-term)	_(Acetyl (Protein N-term))AGWNAYIDNLMADGTCQDAAIVGYK_									1	0	0	0	0	0	0	P07737;CON__P02584	P07737	P07737	PFN1	Profilin-1	MULTI-MSMS	2_RA2_01_2723	2_RA2_01_2723	920.7706298828125	3	920.41951	2758.2367	17.095	0.015734	2.3976	0.0022068	19.492	0.017941	920.7558755956301	81.952	1.6639	83.972	83.354	85.018	2.02					157	33
AGWNAYIDNLMADGTCQDAAIVGYK	25	Acetyl (Protein N-term)	_(Acetyl (Protein N-term))AGWNAYIDNLMADGTCQDAAIVGYK_									1	0	0	0	0	0	0	P07737;CON__P02584	P07737	P07737	PFN1	Profilin-1	MULTI-MSMS	2_RA2_01_2727	2_RA2_01_2727	920.7703247070312	3	920.41951	2758.2367	17.435	0.016048	-1.1845	-0.0010902	16.251	0.014958	920.7525634041158	81.953	1.3491	83.993	83.367	84.716	2.0407					102	27
AGWNAYIDNLMADGTCQDAAIVGYK	25	Acetyl (Protein N-term)	_(Acetyl (Protein N-term))AGWNAYIDNLMADGTCQDAAIVGYK_									1	0	0	0	0	0	0	P07737;CON__P02584	P07737	P07737	PFN1	Profilin-1	MULTI-MSMS	2_RA2_01_2731	2_RA2_01_2731	920.77099609375	3	920.41951	2758.2367	16.718	0.015388	1.9937	0.0018351	18.712	0.017223	920.7556180301043	82.028	1.7611	84.166	83.355	85.116	2.1376					178	36
AGYTDKVVIGMDVAASEFFR	20	PhosphoGlyceroyl-Lys	_AGYTDK(PhosphoGlyceroyl-Lys)VVIGMDVAASEFFR_				AGYTDK(1)VVIGMDVAASEFFR				AGYTDK(67)VVIGMDVAASEFFR	0	0	0	0	1	0	1	P06733;A0A2R8Y6G6	P06733	P06733	ENO1	Alpha-enolase	MULTI-MSMS	2_RA2_01_2723	2_RA2_01_2723	782.3750610351562	3	782.023748	2343.04941	18.774	0.014681	2.4388	0.0019072	21.212	0.016589	782.3603530837654	85.976	1.3251	87.922	87.238	88.563	1.9466					97	26
AGYTDKVVIGMDVAASEFFR	20	PhosphoGlyceroyl-Lys	_AGYTDK(PhosphoGlyceroyl-Lys)VVIGMDVAASEFFR_				AGYTDK(1)VVIGMDVAASEFFR				AGYTDK(48)VVIGMDVAASEFFR	0	0	0	0	1	0	1	P06733;A0A2R8Y6G6	P06733	P06733	ENO1	Alpha-enolase	MULTI-MSMS	2_RA2_01_2731	2_RA2_01_2731	782.3734741210938	3	782.023748	2343.04941	17.301	0.01353	2.0514	0.0016042	19.352	0.015134	782.3597051935194	85.998	1.7222	88.104	87.496	89.218	2.1058					113	36
AGYTDKVVIGMDVAASEFFR	20	PhosphoGlyceroyl-Lys	_AGYTDK(PhosphoGlyceroyl-Lys)VVIGMDVAASEFFR_									0	0	0	0	1	0	1	P06733;A0A2R8Y6G6	P06733	P06733	ENO1	Alpha-enolase	MULTI-MATCH	1_RA1_01_2721	1_RA1_01_2721		3	782.023748	2343.04941	17.549	0.013724	1.8967	0.0014833	19.446	0.015207	782.3613684994469	88.361	0.77507	88.361	87.981	88.756	0	0.12768	-0.00073913	NaN	66.874	32	15
AGYTDKVVIGMDVAASEFFR	20	PhosphoGlyceroyl-Lys	_AGYTDK(PhosphoGlyceroyl-Lys)VVIGMDVAASEFFR_									0	0	0	0	1	0	1	P06733;A0A2R8Y6G6	P06733	P06733	ENO1	Alpha-enolase	MULTI-MATCH	2_RA2_01_2727	2_RA2_01_2727		3	782.023748	2343.04941	17.378	0.01359	4.5158	0.0035315	21.894	0.017122	782.3624974170195	86.576	0.32545	88.545	88.301	88.626	1.9691	0.31203	0.0054055	NaN	66.874	8	6
AIADTGANVVVTGGK	15	Unmodified	_AIADTGANVVVTGGK_									0	0	0	0	0	0	0	P50990;H7C4C8	P50990	P50990	CCT8	T-complex protein 1 subunit theta	MULTI-MSMS	1_RA1_01_2721	1_RA1_01_2721	686.8897094726562	2	686.875173	1371.73579	17.884	0.012284	3.008	0.0020661	20.892	0.01435	686.8771552351913	39.505	1.3318	39.505	38.932	40.264	0					121	30
AIADTGANVVVTGGK	15	Unmodified	_AIADTGANVVVTGGK_									0	0	0	0	0	0	0	P50990;H7C4C8	P50990	P50990	CCT8	T-complex protein 1 subunit theta	MULTI-MSMS	1_RA1_01_2725	1_RA1_01_2725	686.8892211914062	2	686.875173	1371.73579	18.647	0.012808	1.4489	0.0009952	20.095	0.013803	686.8761249732842	38.497	1.4459	39.477	38.911	40.357	0.98071					109	30
AIADTGANVVVTGGK	15	Unmodified	_AIADTGANVVVTGGK_									0	0	0	0	0	0	0	P50990;H7C4C8	P50990	P50990	CCT8	T-complex protein 1 subunit theta	MULTI-MSMS	1_RA1_01_2729	1_RA1_01_2729	686.8878173828125	2	686.875173	1371.73579	15.748	0.010817	2.2471	0.0015435	17.995	0.01236	686.8766365147735	38.634	1.2393	39.507	38.926	40.165	0.87296					100	25
AIADTGANVVVTGGK	15	Unmodified	_AIADTGANVVVTGGK_									0	0	0	0	0	0	0	P50990;H7C4C8	P50990	P50990	CCT8	T-complex protein 1 subunit theta	MULTI-MSMS	2_RA2_01_2723	2_RA2_01_2723	686.8880615234375	2	686.875173	1371.73579	15.589	0.010708	2.7837	0.001912	18.373	0.01262	686.8769905546433	38.36	1.2128	39.408	38.933	40.146	1.0485					80	24
AIADTGANVVVTGGK	15	Unmodified	_AIADTGANVVVTGGK_									0	0	0	0	0	0	0	P50990;H7C4C8	P50990	P50990	CCT8	T-complex protein 1 subunit theta	MULTI-MSMS	2_RA2_01_2727	2_RA2_01_2727	686.8886108398438	2	686.875173	1371.73579	17.562	0.012063	1.6833	0.0011562	19.245	0.013219	686.8763311286402	38.605	1.2848	39.474	39.046	40.33	0.86885					83	27
AIADTGANVVVTGGK	15	Unmodified	_AIADTGANVVVTGGK_									0	0	0	0	0	0	0	P50990;H7C4C8	P50990	P50990	CCT8	T-complex protein 1 subunit theta	MULTI-MSMS	2_RA2_01_2731	2_RA2_01_2731	686.8876953125	2	686.875173	1371.73579	16.621	0.011416	1.1468	0.00078773	17.767	0.012204	686.876000847287	38.745	1.3388	39.489	38.994	40.333	0.74467					96	28
AIEINPDSAQPYK	13	Unmodified	_AIEINPDSAQPYK_									0	0	0	0	0	0	0	H7C3I1;Q8NFI4;P50502;F6VDH7;Q8IZP2	H7C3I1	H7C3I1	ST13;ST13P5;ST13P4	Putative protein FAM10A5;Hsc70-interacting protein;Putative protein FAM10A4	MULTI-MSMS	1_RA1_01_2721	1_RA1_01_2721	723.3818359375	2	723.367181	1444.71981	17.057	0.012338	1.7789	0.0012868	18.836	0.013625	723.3696224523846	42.455	1.2396	42.455	41.91	43.149	0					60	23
AIEINPDSAQPYK	13	Unmodified	_AIEINPDSAQPYK_									0	0	0	0	0	0	0	H7C3I1;Q8NFI4;P50502;F6VDH7;Q8IZP2	H7C3I1	H7C3I1	ST13;ST13P5;ST13P4	Putative protein FAM10A5;Hsc70-interacting protein;Putative protein FAM10A4	MULTI-MSMS	1_RA1_01_2725	1_RA1_01_2725	723.378173828125	2	723.367181	1444.71981	15.944	0.011533	-0.25796	-0.0001866	15.686	0.011347	723.3686174010704	41.326	1.1722	42.426	41.835	43.007	1.1003					74	24
AIEINPDSAQPYK	13	Unmodified	_AIEINPDSAQPYK_									0	0	0	0	0	0	0	H7C3I1;Q8NFI4;P50502;F6VDH7;Q8IZP2	H7C3I1	H7C3I1	ST13;ST13P5;ST13P4	Putative protein FAM10A5;Hsc70-interacting protein;Putative protein FAM10A4	MULTI-MSMS	1_RA1_01_2729	1_RA1_01_2729	723.3798828125	2	723.367181	1444.71981	17.846	0.012909	0.089307	6.4602E-05	17.936	0.012974	723.3684684931226	41.395	1.162	42.41	41.901	43.063	1.0147					73	23
AIEINPDSAQPYK	13	Unmodified	_AIEINPDSAQPYK_									0	0	0	0	0	0	0	H7C3I1;Q8NFI4;P50502;F6VDH7;Q8IZP2	H7C3I1	H7C3I1	ST13;ST13P5;ST13P4	Putative protein FAM10A5;Hsc70-interacting protein;Putative protein FAM10A4	MULTI-MSMS	2_RA2_01_2727	2_RA2_01_2727	723.3792114257812	2	723.367181	1444.71981	18.576	0.013437	-1.6536	-0.0011962	16.923	0.012241	723.3677356289437	41.438	1.1475	42.43	41.872	43.019	0.99216					62	22
AIEINPDSAQPYK	13	Unmodified	_AIEINPDSAQPYK_									0	0	0	0	0	0	0	H7C3I1;Q8NFI4;P50502;F6VDH7;Q8IZP2	H7C3I1	H7C3I1	ST13;ST13P5;ST13P4	Putative protein FAM10A5;Hsc70-interacting protein;Putative protein FAM10A4	MULTI-MATCH-MSMS	2_RA2_01_2723	2_RA2_01_2723		2	723.367181	1444.71981	15.108	0.010929	4.5623	0.0033002	19.671	0.014229	723.3720106575995	41.17	0.97722	42.431	42.003	42.98	1.2615	0.00105	0.005442	NaN	60.434	58	18
AIGNIVTGTDEQTQVVIDAGALAVFPSLLTNPK	33	Unmodified	_AIGNIVTGTDEQTQVVIDAGALAVFPSLLTNPK_									0	0	0	0	0	0	0	A0A7I2V351;A0A7I2V487;A0A7I2YQE1;P52292;A0A7I2V3Z3	A0A7I2V351	A0A7I2V351	KPNA2	Importin subunit alpha-1	MULTI-MSMS	1_RA1_01_2721	1_RA1_01_2721	839.47265625	4	838.955423	3351.79259	18.787	0.015761	-0.18312	-0.00015363	18.604	0.015608	839.2060819808257	85.101	1.587	85.101	84.379	85.966	0					123	33
AIGNIVTGTDEQTQVVIDAGALAVFPSLLTNPK	33	Unmodified	_AIGNIVTGTDEQTQVVIDAGALAVFPSLLTNPK_									0	0	0	0	0	0	0	A0A7I2V351;A0A7I2V487;A0A7I2YQE1;P52292;A0A7I2V3Z3	A0A7I2V351	A0A7I2V351	KPNA2	Importin subunit alpha-1	MULTI-MSMS	1_RA1_01_2725	1_RA1_01_2725	839.4727172851562	4	838.955423	3351.79259	22.287	0.018698	-3.6472	-0.0030598	18.64	0.015638	839.4526162761709	82.629	1.2415	84.904	84.262	85.503	2.2745					119	26
AIGNIVTGTDEQTQVVIDAGALAVFPSLLTNPK	33	Unmodified	_AIGNIVTGTDEQTQVVIDAGALAVFPSLLTNPK_									0	0	0	0	0	0	0	A0A7I2V351;A0A7I2V487;A0A7I2YQE1;P52292;A0A7I2V3Z3	A0A7I2V351	A0A7I2V351	KPNA2	Importin subunit alpha-1	MULTI-MSMS	1_RA1_01_2729	1_RA1_01_2729	839.2216186523438	4	838.955423	3351.79259	17.513	0.014693	-0.6877	-0.00057695	16.826	0.014116	839.4561425855867	82.678	1.4021	84.541	83.825	85.227	1.8621					131	26
AIGNIVTGTDEQTQVVIDAGALAVFPSLLTNPK	33	Unmodified	_AIGNIVTGTDEQTQVVIDAGALAVFPSLLTNPK_									0	0	0	0	0	0	0	A0A7I2V351;A0A7I2V487;A0A7I2YQE1;P52292;A0A7I2V3Z3	A0A7I2V351	A0A7I2V351	KPNA2	Importin subunit alpha-1	MULTI-MATCH	2_RA2_01_2723	2_RA2_01_2723		4	838.955423	3351.79259	19.693	0.016521	-1.9108	-0.0016031	17.782	0.014918	839.2045419213711	82.588	1.1002	84.593	84.144	85.245	2.0056	-0.17911	-0.0020486	NaN	47.487	84	22
AIGNIVTGTDEQTQVVIDAGALAVFPSLLTNPK	33	Unmodified	_AIGNIVTGTDEQTQVVIDAGALAVFPSLLTNPK_									0	0	0	0	0	0	0	A0A7I2V351;A0A7I2V487;A0A7I2YQE1;P52292;A0A7I2V3Z3	A0A7I2V351	A0A7I2V351	KPNA2	Importin subunit alpha-1	MULTI-MATCH-MSMS	2_RA2_01_2727	2_RA2_01_2727		4	838.955423	3351.79259	19.303	0.016195	-5.9341	-0.0049784	13.369	0.011216	839.4495483881195	82.68	0.7266	84.704	84.427	85.154	2.0238	-0.068429	-0.01555	NaN	47.487	32	15
AIGNIVTGTDEQTQVVIDAGALAVFPSLLTNPK	33	Unmodified	_AIGNIVTGTDEQTQVVIDAGALAVFPSLLTNPK_									0	0	0	0	0	0	0	A0A7I2V351;A0A7I2V487;A0A7I2YQE1;P52292;A0A7I2V3Z3	A0A7I2V351	A0A7I2V351	KPNA2	Importin subunit alpha-1	MULTI-MATCH	2_RA2_01_2731	2_RA2_01_2731		4	838.955423	3351.79259	18.667	0.015661	-0.6745	-0.00056587	17.993	0.015095	839.4551245532598	82.661	1.1535	84.792	84.177	85.331	2.131	0.019707	0.0021002	NaN	47.487	72	21
AIGSASEGAQSSLQEVYHK	19	Unmodified	_AIGSASEGAQSSLQEVYHK_									0	0	0	0	0	0	0	P28066	P28066	P28066	PSMA5	Proteasome subunit alpha type-5	MULTI-MSMS	1_RA1_01_2721	1_RA1_01_2721	654.6705932617188	3	654.656954	1960.94903	18.348	0.012012	3.2572	0.0021323	21.605	0.014144	654.9932435378	39.017	1.9587	39.017	38.139	40.098	0					157	43
AIGSASEGAQSSLQEVYHK	19	Unmodified	_AIGSASEGAQSSLQEVYHK_									0	0	0	0	0	0	0	P28066	P28066	P28066	PSMA5	Proteasome subunit alpha type-5	MULTI-MSMS	1_RA1_01_2725	1_RA1_01_2725	654.6695556640625	3	654.656954	1960.94903	18.948	0.012404	1.509	0.00098789	20.457	0.013392	654.6573023371329	37.997	1.6593	38.918	38.222	39.881	0.92055					155	34
AIGSASEGAQSSLQEVYHK	19	Unmodified	_AIGSASEGAQSSLQEVYHK_									0	0	0	0	0	0	0	P28066	P28066	P28066	PSMA5	Proteasome subunit alpha type-5	MULTI-MSMS	1_RA1_01_2729	1_RA1_01_2729	655.0037231445312	3	654.656954	1960.94903	16.771	0.010979	2.2215	0.0014543	18.992	0.012433	654.6577809778848	38.126	1.5178	38.93	38.274	39.792	0.80382					116	30
AIGSASEGAQSSLQEVYHK	19	Unmodified	_AIGSASEGAQSSLQEVYHK_									0	0	0	0	0	0	0	P28066	P28066	P28066	PSMA5	Proteasome subunit alpha type-5	MULTI-MSMS	2_RA2_01_2723	2_RA2_01_2723	654.6661987304688	3	654.656954	1960.94903	15.903	0.010411	-0.81066	-0.00053071	15.092	0.0098802	654.6554371820222	37.869	1.687	38.918	38.144	39.831	1.0485					137	34
AIGSASEGAQSSLQEVYHK	19	Unmodified	_AIGSASEGAQSSLQEVYHK_									0	0	0	0	0	0	0	P28066	P28066	P28066	PSMA5	Proteasome subunit alpha type-5	MULTI-MSMS	2_RA2_01_2727	2_RA2_01_2727	654.668212890625	3	654.656954	1960.94903	17.998	0.011783	-0.16842	-0.00011025	17.83	0.011672	654.6558910650793	38.133	1.6475	38.942	38.213	39.861	0.80869					125	33
AIGSASEGAQSSLQEVYHK	19	Unmodified	_AIGSASEGAQSSLQEVYHK_									0	0	0	0	0	0	0	P28066	P28066	P28066	PSMA5	Proteasome subunit alpha type-5	MULTI-MSMS	2_RA2_01_2731	2_RA2_01_2731	654.6659545898438	3	654.656954	1960.94903	16.485	0.010792	-1.0856	-0.00071069	15.4	0.010082	654.6552971686294	38.258	1.5444	38.94	38.313	39.858	0.68181					135	33
AIGTEPDSDVLSEIMHSFAK	20	Unmodified	_AIGTEPDSDVLSEIMHSFAK_									0	0	0	0	0	0	0	O00410;H0Y8C6	O00410	O00410	IPO5	Importin-5	MULTI-MSMS	1_RA1_01_2725	1_RA1_01_2725	716.3651123046875	3	716.349021	2146.02524	16.267	0.011653	5.8742	0.004208	22.141	0.015861	716.3532791340255	69.728	1.6251	71.914	71.022	72.648	2.186					88	35
AIGTEPDSDVLSEIMHSFAK	20	Unmodified	_AIGTEPDSDVLSEIMHSFAK_									0	0	0	0	0	0	0	O00410;H0Y8C6	O00410	O00410	IPO5	Importin-5	MULTI-MATCH-MSMS	1_RA1_01_2729	1_RA1_01_2729		3	716.349021	2146.02524	16.735	0.011988	3.5509	0.0025437	20.286	0.014532	716.3521835315865	69.646	2.4029	71.629	70.52	72.923	1.9827	-0.12107	-0.0033516	NaN	31.358	99	47
AIGTEPDSDVLSEIMHSFAK	20	Unmodified	_AIGTEPDSDVLSEIMHSFAK_									0	0	0	0	0	0	0	O00410;H0Y8C6	O00410	O00410	IPO5	Importin-5	MULTI-MATCH	2_RA2_01_2727	2_RA2_01_2727		3	716.349021	2146.02524	12.712	0.0091065	7.8876	0.0056503	20.6	0.014757	716.3543764591659	69.667	1.2099	71.721	71.232	72.442	2.0539	-0.028477	0.0059682	NaN	31.358	67	27
AIGTEPDSDVLSEIMHSFAK	20	Unmodified	_AIGTEPDSDVLSEIMHSFAK_									0	0	0	0	0	0	0	O00410;H0Y8C6	O00410	O00410	IPO5	Importin-5	MULTI-MATCH	2_RA2_01_2731	2_RA2_01_2731		3	716.349021	2146.02524	14.078	0.010085	2.3808	0.0017055	16.459	0.01179	716.3503927314632	69.644	1.3023	71.734	71.225	72.527	2.0906	-0.015178	-0.0058662	NaN	31.358	66	27
AIGVLTSGGDAQGMNAAVR	19	Unmodified	_AIGVLTSGGDAQGMNAAVR_									0	0	0	0	0	0	0	A0A8V8TMY4;Q01813;P17858	A0A8V8TMY4	A0A8V8TMY4	PFKP;PFKL	ATP-dependent 6-phosphofructokinase, platelet type;ATP-dependent 6-phosphofructokinase, liver type	MULTI-MSMS	2_RA2_01_2723	2_RA2_01_2723	894.4743041992188	2	894.457067	1786.89958	16.545	0.014798	2.238	0.0020018	18.783	0.0168	894.459663073275	45.897	0.99665	47.379	46.909	47.906	1.4816					60	21
AIGVLTSGGDAQGMNAAVR	19	Unmodified	_AIGVLTSGGDAQGMNAAVR_									0	0	0	0	0	0	0	A0A8V8TMY4;Q01813;P17858	A0A8V8TMY4	A0A8V8TMY4	PFKP;PFKL	ATP-dependent 6-phosphofructokinase, platelet type;ATP-dependent 6-phosphofructokinase, liver type	MULTI-MSMS	2_RA2_01_2727	2_RA2_01_2727	894.9758911132812	2	894.457067	1786.89958	16.128	0.014426	0.18772	0.0001679	16.316	0.014594	894.4568558831812	46.08	0.86784	47.306	46.899	47.767	1.2268					50	16
AIGVLTSGGDAQGMNAAVR	19	Unmodified	_AIGVLTSGGDAQGMNAAVR_									0	0	0	0	0	0	0	A0A8V8TMY4;Q01813;P17858	A0A8V8TMY4	A0A8V8TMY4	PFKP;PFKL	ATP-dependent 6-phosphofructokinase, platelet type;ATP-dependent 6-phosphofructokinase, liver type	MULTI-MATCH	1_RA1_01_2721	1_RA1_01_2721		2	894.457067	1786.89958	15.784	0.014118	-0.78976	-0.0007064	14.995	0.013412	894.4560050337584	47.401	0.90707	47.401	46.94	47.847	0	0.069169	-0.0031629	NaN	61.038	39	19
AIGVLTSGGDAQGMNAAVR	19	Unmodified	_AIGVLTSGGDAQGMNAAVR_									0	0	0	0	0	0	0	A0A8V8TMY4;Q01813;P17858	A0A8V8TMY4	A0A8V8TMY4	PFKP;PFKL	ATP-dependent 6-phosphofructokinase, platelet type;ATP-dependent 6-phosphofructokinase, liver type	MULTI-MATCH	1_RA1_01_2725	1_RA1_01_2725		2	894.457067	1786.89958	14.633	0.013088	1.8648	0.001668	16.498	0.014756	894.4596298556476	45.946	1.0225	47.279	46.852	47.874	1.3334	-0.052307	0.0015858	NaN	61.038	59	19
AIGVLTSGGDAQGMNAAVR	19	Unmodified	_AIGVLTSGGDAQGMNAAVR_									0	0	0	0	0	0	0	A0A8V8TMY4;Q01813;P17858	A0A8V8TMY4	A0A8V8TMY4	PFKP;PFKL	ATP-dependent 6-phosphofructokinase, platelet type;ATP-dependent 6-phosphofructokinase, liver type	MULTI-MATCH	1_RA1_01_2729	1_RA1_01_2729		2	894.457067	1786.89958	17.468	0.015624	-0.27771	-0.0002484	17.19	0.015376	894.457480256275	45.991	1.1362	47.292	46.906	48.042	1.301	-0.03949	-0.0022469	NaN	61.038	60	22
AIGVLTSGGDAQGMNAAVR	19	Unmodified	_AIGVLTSGGDAQGMNAAVR_									0	0	0	0	0	0	0	A0A8V8TMY4;Q01813;P17858	A0A8V8TMY4	A0A8V8TMY4	PFKP;PFKL	ATP-dependent 6-phosphofructokinase, platelet type;ATP-dependent 6-phosphofructokinase, liver type	MULTI-MATCH	2_RA2_01_2731	2_RA2_01_2731		2	894.457067	1786.89958	15.389	0.013765	0.75473	0.00067507	16.144	0.01444	894.4576613448032	46.18	1.0579	47.333	46.824	47.882	1.1523	0.0010075	-0.00039995	NaN	61.038	63	21
AIIASNIMYIVGQYPR	16	Unmodified	_AIIASNIMYIVGQYPR_									0	0	0	0	0	0	0	O14980;A0A7I2V3P3;A0A7I2V461;A0A7I2V2Y6;A0A7I2YQV4;A0A7I2V3W6;A0A7I2V2S3;A0A7I2V2H0;A0A7I2V6B9;A0A7I2V3N0;A0A7I2V4A3;A0A7I2YQX3;A0A7I2V488	O14980	O14980	XPO1	Exportin-1	MULTI-MSMS	1_RA1_01_2725	1_RA1_01_2725	604.33935546875	3	603.662435	1807.96548	16.219	0.0097906	-1.6112	-0.00097264	14.608	0.008818	603.9951682322759	66.376	1.5531	68.485	67.782	69.336	2.1086					97	31
AIIASNIMYIVGQYPR	16	Unmodified	_AIIASNIMYIVGQYPR_									0	0	0	0	0	0	0	O14980;A0A7I2V3P3;A0A7I2V461;A0A7I2V2Y6;A0A7I2YQV4;A0A7I2V3W6;A0A7I2V2S3;A0A7I2V2H0;A0A7I2V6B9;A0A7I2V3N0;A0A7I2V4A3;A0A7I2YQX3;A0A7I2V488	O14980	O14980	XPO1	Exportin-1	MULTI-MSMS	1_RA1_01_2729	1_RA1_01_2729	604.6779174804688	3	603.662435	1807.96548	17.138	0.010345	-1.7953	-0.0010837	15.342	0.0092617	603.9946396229687	66.284	1.8545	68.235	67.467	69.321	1.9512					107	38
AIIASNIMYIVGQYPR	16	Unmodified	_AIIASNIMYIVGQYPR_									0	0	0	0	0	0	0	O14980;A0A7I2V3P3;A0A7I2V461;A0A7I2V2Y6;A0A7I2YQV4;A0A7I2V3W6;A0A7I2V2S3;A0A7I2V2H0;A0A7I2V6B9;A0A7I2V3N0;A0A7I2V4A3;A0A7I2YQX3;A0A7I2V488	O14980	O14980	XPO1	Exportin-1	MULTI-MATCH-MSMS	2_RA2_01_2723	2_RA2_01_2723		3	603.662435	1807.96548	19.53	0.01179	-4.2182	-0.0025464	15.312	0.0092432	603.6607185566469	66.148	1.5835	68.239	67.559	69.143	2.091	-0.075519	-0.0049722	NaN	25.866	76	29
AIIASNIMYIVGQYPR	16	Unmodified	_AIIASNIMYIVGQYPR_									0	0	0	0	0	0	0	O14980;A0A7I2V3P3;A0A7I2V461;A0A7I2V2Y6;A0A7I2YQV4;A0A7I2V3W6;A0A7I2V2S3;A0A7I2V2H0;A0A7I2V6B9;A0A7I2V3N0;A0A7I2V4A3;A0A7I2YQX3;A0A7I2V488	O14980	O14980	XPO1	Exportin-1	MULTI-MATCH-MSMS	2_RA2_01_2731	2_RA2_01_2731		3	603.662435	1807.96548	18.44	0.011131	0.094125	5.682E-05	18.534	0.011188	603.661807016109	66.27	1.9707	68.299	67.437	69.408	2.0291	-0.015205	0.0028374	NaN	25.866	99	41
AIIIFVPVPQLK	12	Unmodified	_AIIIFVPVPQLK_									0	0	0	0	0	0	0	P62081;B5MCP9	P62081	P62081	RPS7	40S ribosomal protein S7	MULTI-MSMS	1_RA1_01_2721	1_RA1_01_2721	669.4441528320312	2	669.431399	1336.84824	15.399	0.010309	2.5614	0.0017147	17.961	0.012023	669.4330425507006	71.54	2.1665	71.54	70.782	72.949	0					148	45
AIIIFVPVPQLK	12	Unmodified	_AIIIFVPVPQLK_									0	0	0	0	0	0	0	P62081;B5MCP9	P62081	P62081	RPS7	40S ribosomal protein S7	MULTI-MSMS	1_RA1_01_2725	1_RA1_01_2725	669.44677734375	2	669.431399	1336.84824	17.106	0.011451	5.0579	0.0033859	22.164	0.014837	669.4347248315072	69.309	1.8081	71.495	70.702	72.51	2.186					145	39
AIIIFVPVPQLK	12	Unmodified	_AIIIFVPVPQLK_									0	0	0	0	0	0	0	P62081;B5MCP9	P62081	P62081	RPS7	40S ribosomal protein S7	MULTI-MSMS	1_RA1_01_2729	1_RA1_01_2729	669.4459228515625	2	669.431399	1336.84824	16.473	0.011028	3.6606	0.0024505	20.134	0.013478	669.4337626401281	69.297	1.9004	71.28	70.557	72.457	1.9827					136	36
AIIIFVPVPQLK	12	Unmodified	_AIIIFVPVPQLK_									0	0	0	0	0	0	0	P62081;B5MCP9	P62081	P62081	RPS7	40S ribosomal protein S7	MULTI-MSMS	2_RA2_01_2723	2_RA2_01_2723	669.4451904296875	2	669.431399	1336.84824	15.755	0.010547	4.8246	0.0032298	20.58	0.013777	669.434741451349	69.113	1.8673	71.218	70.557	72.424	2.1048					132	38
AIIIFVPVPQLK	12	Unmodified	_AIIIFVPVPQLK_									0	0	0	0	0	0	0	P62081;B5MCP9	P62081	P62081	RPS7	40S ribosomal protein S7	MULTI-MSMS	2_RA2_01_2727	2_RA2_01_2727	669.4443359375	2	669.431399	1336.84824	18.242	0.012211	2.5951	0.0017372	20.837	0.013949	669.4329804540196	69.31	1.8461	71.364	70.718	72.564	2.0539					129	40
AIIIFVPVPQLK	12	Unmodified	_AIIIFVPVPQLK_									0	0	0	0	0	0	0	P62081;B5MCP9	P62081	P62081	RPS7	40S ribosomal protein S7	MULTI-MSMS	2_RA2_01_2731	2_RA2_01_2731	669.44287109375	2	669.431399	1336.84824	14.856	0.0099453	2.3376	0.0015648	17.194	0.01151	669.4329128503821	69.34	2.1494	71.43	70.788	72.938	2.0906					149	46
AILVDLEPGTMDSVR	15	Unmodified	_AILVDLEPGTMDSVR_									0	0	0	0	0	0	0	A0A0B4J269;Q13509;G3V5W4;G3V2R8;G3V3R4;G3V2N6;P07437;Q5JP53;Q9BVA1;Q13885	A0A0B4J269;P07437;Q9BVA1	P07437	TUBB3;TUBB;TUBB2B;TUBB2A	Tubulin beta-3 chain;Tubulin beta chain;Tubulin beta-2B chain;Tubulin beta-2A chain	MULTI-MSMS	2_RA2_01_2723	2_RA2_01_2723	809.435546875	2	808.42163	1614.82871	16.025	0.012955	1.0815	0.0008743	17.106	0.013829	808.423030915909	57.181	0.96893	59.112	58.921	59.89	1.931					47	19
AILVDLEPGTMDSVR	15	Unmodified	_AILVDLEPGTMDSVR_									0	0	0	0	0	0	0	A0A0B4J269;Q13509;G3V5W4;G3V2R8;G3V3R4;G3V2N6;P07437;Q5JP53;Q9BVA1;Q13885	A0A0B4J269;P07437;Q9BVA1	P07437	TUBB3;TUBB;TUBB2B;TUBB2A	Tubulin beta-3 chain;Tubulin beta chain;Tubulin beta-2B chain;Tubulin beta-2A chain	MULTI-MSMS	2_RA2_01_2727	2_RA2_01_2727	809.43701171875	2	808.42163	1614.82871	16.383	0.013244	-1.9951	-0.0016129	14.388	0.011631	808.4208454925443	57.334	1.0001	59.132	58.921	59.921	1.7981					63	20
AINCATSGVVGLVNCLR	17	Unmodified	_AINCATSGVVGLVNCLR_									0	0	0	0	0	0	0	A0A0U1RQF0;P49327	A0A0U1RQF0	A0A0U1RQF0	FASN	Fatty acid synthase;[Acyl-carrier-protein] S-acetyltransferase;[Acyl-carrier-protein] S-malonyltransferase;3-oxoacyl-[acyl-carrier-protein] synthase;3-oxoacyl-[acyl-carrier-protein] reductase;3-hydroxyacyl-[acyl-carrier-protein] dehydratase;Enoyl-[acyl-carrier-protein] reductase;Oleoyl-[acyl-carrier-protein] hydrolase	MULTI-MSMS	1_RA1_01_2721	1_RA1_01_2721	902.47998046875	2	902.463838	1802.91312	17.695	0.015969	-0.76198	-0.00068766	16.933	0.015281	902.4636336785017	59.034	1.0035	59.034	58.604	59.608	0					45	19
AINCATSGVVGLVNCLR	17	Unmodified	_AINCATSGVVGLVNCLR_									0	0	0	0	0	0	0	A0A0U1RQF0;P49327	A0A0U1RQF0	A0A0U1RQF0	FASN	Fatty acid synthase;[Acyl-carrier-protein] S-acetyltransferase;[Acyl-carrier-protein] S-malonyltransferase;3-oxoacyl-[acyl-carrier-protein] synthase;3-oxoacyl-[acyl-carrier-protein] reductase;3-hydroxyacyl-[acyl-carrier-protein] dehydratase;Enoyl-[acyl-carrier-protein] reductase;Oleoyl-[acyl-carrier-protein] hydrolase	MULTI-MSMS	1_RA1_01_2725	1_RA1_01_2725	602.3240966796875	3	601.978317	1802.91312	18.614	0.011205	4.4224	0.0026622	23.037	0.013868	602.3153586621461	57.349	0.86589	59.173	58.521	59.387	1.8242					34	18
AINCATSGVVGLVNCLR	17	Unmodified	_AINCATSGVVGLVNCLR_									0	0	0	0	0	0	0	A0A0U1RQF0;P49327	A0A0U1RQF0	A0A0U1RQF0	FASN	Fatty acid synthase;[Acyl-carrier-protein] S-acetyltransferase;[Acyl-carrier-protein] S-malonyltransferase;3-oxoacyl-[acyl-carrier-protein] synthase;3-oxoacyl-[acyl-carrier-protein] reductase;3-hydroxyacyl-[acyl-carrier-protein] dehydratase;Enoyl-[acyl-carrier-protein] reductase;Oleoyl-[acyl-carrier-protein] hydrolase	MULTI-MSMS	2_RA2_01_2731	2_RA2_01_2731	602.3242797851562	3	601.978317	1802.91312	19.168	0.011539	0.76401	0.00045992	19.932	0.011998	602.3129916902852	57.331	1.1541	59.074	58.22	59.374	1.7432					38	22
AINCATSGVVGLVNCLR	17	Unmodified	_AINCATSGVVGLVNCLR_									0	0	0	0	0	0	0	A0A0U1RQF0;P49327	A0A0U1RQF0	A0A0U1RQF0	FASN	Fatty acid synthase;[Acyl-carrier-protein] S-acetyltransferase;[Acyl-carrier-protein] S-malonyltransferase;3-oxoacyl-[acyl-carrier-protein] synthase;3-oxoacyl-[acyl-carrier-protein] reductase;3-hydroxyacyl-[acyl-carrier-protein] dehydratase;Enoyl-[acyl-carrier-protein] reductase;Oleoyl-[acyl-carrier-protein] hydrolase	MULTI-MATCH	1_RA1_01_2725	1_RA1_01_2725		2	902.463838	1802.91312	19.033	0.017176	-0.68368	-0.00061699	18.349	0.016559	902.4631900029452	57.163	1.1477	58.965	58.58	59.728	1.8029	-0.034227	7.5383E-05	NaN	42.809	42	24
AINCATSGVVGLVNCLR	17	Unmodified	_AINCATSGVVGLVNCLR_									0	0	0	0	0	0	0	A0A0U1RQF0;P49327	A0A0U1RQF0	A0A0U1RQF0	FASN	Fatty acid synthase;[Acyl-carrier-protein] S-acetyltransferase;[Acyl-carrier-protein] S-malonyltransferase;3-oxoacyl-[acyl-carrier-protein] synthase;3-oxoacyl-[acyl-carrier-protein] reductase;3-hydroxyacyl-[acyl-carrier-protein] dehydratase;Enoyl-[acyl-carrier-protein] reductase;Oleoyl-[acyl-carrier-protein] hydrolase	MULTI-MATCH-MSMS	1_RA1_01_2729	1_RA1_01_2729		3	601.978317	1802.91312	18.901	0.011378	1.7044	0.001026	20.605	0.012404	602.3136900990959	57.255	1.2829	59.038	58.006	59.289	1.7827	-0.034353	-0.00067893	NaN	14.266	40	26
AINCATSGVVGLVNCLR	17	Unmodified	_AINCATSGVVGLVNCLR_									0	0	0	0	0	0	0	A0A0U1RQF0;P49327	A0A0U1RQF0	A0A0U1RQF0	FASN	Fatty acid synthase;[Acyl-carrier-protein] S-acetyltransferase;[Acyl-carrier-protein] S-malonyltransferase;3-oxoacyl-[acyl-carrier-protein] synthase;3-oxoacyl-[acyl-carrier-protein] reductase;3-hydroxyacyl-[acyl-carrier-protein] dehydratase;Enoyl-[acyl-carrier-protein] reductase;Oleoyl-[acyl-carrier-protein] hydrolase	MULTI-MATCH-MSMS	2_RA2_01_2723	2_RA2_01_2723		3	601.978317	1802.91312	18.538	0.011159	1.9001	0.0011438	20.438	0.012303	602.3138317366423	57.116	0.89306	59.047	58.372	59.265	1.931	-0.025183	-0.00032561	NaN	14.266	28	16
AINCATSGVVGLVNCLR	17	Unmodified	_AINCATSGVVGLVNCLR_									0	0	0	0	0	0	0	A0A0U1RQF0;P49327	A0A0U1RQF0	A0A0U1RQF0	FASN	Fatty acid synthase;[Acyl-carrier-protein] S-acetyltransferase;[Acyl-carrier-protein] S-malonyltransferase;3-oxoacyl-[acyl-carrier-protein] synthase;3-oxoacyl-[acyl-carrier-protein] reductase;3-hydroxyacyl-[acyl-carrier-protein] dehydratase;Enoyl-[acyl-carrier-protein] reductase;Oleoyl-[acyl-carrier-protein] hydrolase	MULTI-MATCH-MSMS	2_RA2_01_2727	2_RA2_01_2727		3	601.978317	1802.91312	17.751	0.010686	0.78586	0.00047307	18.537	0.011159	602.3131083075783	57.243	0.89693	59.029	58.432	59.329	1.7856	-0.04329	-0.0023378	NaN	14.266	30	16
AINQGGLTSVAVR	13	Unmodified	_AINQGGLTSVAVR_									0	0	0	0	0	0	0	G3V5Z7;P60900;G3V295;G3V3I1;G3V3U4	G3V5Z7	G3V5Z7	PSMA6	Proteasome subunit alpha type;Proteasome subunit alpha type-6	MULTI-MSMS	1_RA1_01_2721	1_RA1_01_2721	643.37646484375	2	643.364776	1284.715	18.167	0.011688	1.2834	0.0008257	19.451	0.012514	643.3642337874186	40.376	1.2348	40.376	39.84	41.075	0					75	26
AINQGGLTSVAVR	13	Unmodified	_AINQGGLTSVAVR_									0	0	0	0	0	0	0	G3V5Z7;P60900;G3V295;G3V3I1;G3V3U4	G3V5Z7	G3V5Z7	PSMA6	Proteasome subunit alpha type;Proteasome subunit alpha type-6	MULTI-MSMS	1_RA1_01_2729	1_RA1_01_2729	643.3749389648438	2	643.364776	1284.715	16.532	0.010636	1.3822	0.00088929	17.914	0.011525	643.364303484308	39.47	1.2451	40.343	39.804	41.049	0.87296					63	24
AINQGGLTSVAVR	13	Unmodified	_AINQGGLTSVAVR_									0	0	0	0	0	0	0	G3V5Z7;P60900;G3V295;G3V3I1;G3V3U4	G3V5Z7	G3V5Z7	PSMA6	Proteasome subunit alpha type;Proteasome subunit alpha type-6	MULTI-MSMS	2_RA2_01_2727	2_RA2_01_2727	643.3755493164062	2	643.364776	1284.715	15.499	0.0099714	1.2006	0.00077239	16.699	0.010744	643.364949506839	39.468	1.0848	40.337	39.824	40.909	0.86884					53	21
AINQGGLTSVAVR	13	Unmodified	_AINQGGLTSVAVR_									0	0	0	0	0	0	0	G3V5Z7;P60900;G3V295;G3V3I1;G3V3U4	G3V5Z7	G3V5Z7	PSMA6	Proteasome subunit alpha type;Proteasome subunit alpha type-6	MULTI-MATCH-MSMS	1_RA1_01_2725	1_RA1_01_2725		2	643.364776	1284.715	18.163	0.011686	1.5486	0.00099628	19.712	0.012682	643.3642964014275	39.392	1.212	40.373	39.846	41.058	0.98071	0.017766	0.00058979	NaN	80.763	64	24
AINQGGLTSVAVR	13	Unmodified	_AINQGGLTSVAVR_									0	0	0	0	0	0	0	G3V5Z7;P60900;G3V295;G3V3I1;G3V3U4	G3V5Z7	G3V5Z7	PSMA6	Proteasome subunit alpha type;Proteasome subunit alpha type-6	MULTI-MATCH-MSMS	2_RA2_01_2723	2_RA2_01_2723		2	643.364776	1284.715	16.695	0.010741	3.8693	0.0024894	20.564	0.01323	643.3652190311903	39.252	1.2149	40.377	39.814	41.029	1.1255	0.022222	0.003576	NaN	80.763	58	22
AINQGGLTSVAVR	13	Unmodified	_AINQGGLTSVAVR_									0	0	0	0	0	0	0	G3V5Z7;P60900;G3V295;G3V3I1;G3V3U4	G3V5Z7	G3V5Z7	PSMA6	Proteasome subunit alpha type;Proteasome subunit alpha type-6	MULTI-MATCH-MSMS	2_RA2_01_2731	2_RA2_01_2731		2	643.364776	1284.715	16.974	0.010921	-0.36524	-0.00023499	16.609	0.010686	643.3637478003809	39.579	1.2104	40.323	39.808	41.018	0.74467	-0.031384	-0.0018727	NaN	80.763	49	24
AINQQTGAFVEISR	14	Unmodified	_AINQQTGAFVEISR_									0	0	0	0	0	0	0	M0R0C6;Q92945;M0R3J3	M0R0C6	M0R0C6	KHSRP	Far upstream element-binding protein 2	MULTI-MSMS	2_RA2_01_2727	2_RA2_01_2727	767.4178466796875	2	767.404629	1532.79471	17.257	0.013243	-2.0216	-0.0015514	15.236	0.011692	767.4031977841018	43.97	0.85507	45.083	44.673	45.528	1.1125					35	16
AINQQTGAFVEISR	14	Unmodified	_AINQQTGAFVEISR_									0	0	0	0	0	0	0	M0R0C6;Q92945;M0R3J3	M0R0C6	M0R0C6	KHSRP	Far upstream element-binding protein 2	MULTI-MSMS	2_RA2_01_2731	2_RA2_01_2731	767.4111328125	2	767.404629	1532.79471	14.043	0.010777	-3.0358	-0.0023297	11.007	0.0084471	767.4031237768219	44.01	0.72699	45.024	44.747	45.474	1.014					29	15
AINQQTGAFVEISR	14	Unmodified	_AINQQTGAFVEISR_									0	0	0	0	0	0	0	M0R0C6;Q92945;M0R3J3	M0R0C6	M0R0C6	KHSRP	Far upstream element-binding protein 2	MULTI-MATCH	1_RA1_01_2721	1_RA1_01_2721		2	767.404629	1532.79471	17.294	0.013271	-1.4081	-0.0010806	15.886	0.012191	767.4031612962306	44.999	0.96515	44.999	44.639	45.605	0	-0.042078	0.0015005	NaN	53.528	45	19
AINQQTGAFVEISR	14	Unmodified	_AINQQTGAFVEISR_									0	0	0	0	0	0	0	M0R0C6;Q92945;M0R3J3	M0R0C6	M0R0C6	KHSRP	Far upstream element-binding protein 2	MULTI-MATCH	1_RA1_01_2725	1_RA1_01_2725		2	767.404629	1532.79471	18.326	0.014063	-1.2186	-0.00093514	17.107	0.013128	767.4043224839005	43.839	0.76534	45.058	44.732	45.497	1.2193	0.016908	0.0017913	NaN	53.528	35	14
AINQQTGAFVEISR	14	Unmodified	_AINQQTGAFVEISR_									0	0	0	0	0	0	0	M0R0C6;Q92945;M0R3J3	M0R0C6	M0R0C6	KHSRP	Far upstream element-binding protein 2	MULTI-MATCH	1_RA1_01_2729	1_RA1_01_2729		2	767.404629	1532.79471	18.477	0.014179	-4.1703	-0.0032003	14.306	0.010979	767.4017412466497	43.876	0.82803	45.035	44.743	45.571	1.1581	-0.0069255	-0.002739	NaN	53.528	41	16
AINQQTGAFVEISR	14	Unmodified	_AINQQTGAFVEISR_									0	0	0	0	0	0	0	M0R0C6;Q92945;M0R3J3	M0R0C6	M0R0C6	KHSRP	Far upstream element-binding protein 2	MULTI-MATCH-MSMS	2_RA2_01_2723	2_RA2_01_2723		2	767.404629	1532.79471	17.656	0.013549	-3.0247	-0.0023212	14.631	0.011228	767.4025958536276	43.672	0.92139	45.05	44.619	45.54	1.3782	0.0083826	-0.00098071	NaN	53.528	36	19
AIPDLTAPVAAVQAAVSNLVR	21	Unmodified	_AIPDLTAPVAAVQAAVSNLVR_									0	0	0	0	0	0	0	P18206;A0A096LPE1	P18206	P18206	VCL	Vinculin	MULTI-MSMS	1_RA1_01_2721	1_RA1_01_2721	693.0794067382812	3	692.731906	2075.17389	14.454	0.010013	4.5545	0.0031551	19.009	0.013168	693.0695027522313	84.077	1.9947	84.077	83.061	85.056	0					138	42
AIPDLTAPVAAVQAAVSNLVR	21	Unmodified	_AIPDLTAPVAAVQAAVSNLVR_									0	0	0	0	0	0	0	P18206;A0A096LPE1	P18206	P18206	VCL	Vinculin	MULTI-MSMS	1_RA1_01_2725	1_RA1_01_2725	693.0807495117188	3	692.731906	2075.17389	21.637	0.014989	-0.093248	-6.4596E-05	21.544	0.014924	693.0665806560102	81.649	1.4053	83.932	83.289	84.694	2.2828					72	26
AIPDLTAPVAAVQAAVSNLVR	21	Unmodified	_AIPDLTAPVAAVQAAVSNLVR_									0	0	0	0	0	0	0	P18206;A0A096LPE1	P18206	P18206	VCL	Vinculin	MULTI-MSMS	1_RA1_01_2729	1_RA1_01_2729	693.078125	3	692.731906	2075.17389	15.559	0.010778	0.55203	0.00038241	16.111	0.01116	693.0667561020667	81.668	1.7739	83.548	82.874	84.648	1.8804					97	34
AIPDLTAPVAAVQAAVSNLVR	21	Unmodified	_AIPDLTAPVAAVQAAVSNLVR_									0	0	0	0	0	0	0	P18206;A0A096LPE1	P18206	P18206	VCL	Vinculin	MULTI-MSMS	2_RA2_01_2723	2_RA2_01_2723	693.0802612304688	3	692.731906	2075.17389	18.402	0.012747	2.249	0.001558	20.651	0.014305	693.0681964058814	81.58	1.5138	83.6	82.969	84.483	2.02					106	29
AIPDLTAPVAAVQAAVSNLVR	21	Unmodified	_AIPDLTAPVAAVQAAVSNLVR_									0	0	0	0	0	0	0	P18206;A0A096LPE1	P18206	P18206	VCL	Vinculin	MSMS	2_RA2_01_2727	2_RA2_01_2727	692.742431640625	3	692.731906	2075.17389	NaN	NaN	NaN	NaN	NaN	NaN	NaN	81.688	1	83.729	83.229	84.229	2.0407
AIPDLTAPVAAVQAAVSNLVR	21	Unmodified	_AIPDLTAPVAAVQAAVSNLVR_									0	0	0	0	0	0	0	P18206;A0A096LPE1	P18206	P18206	VCL	Vinculin	MULTI-MSMS	2_RA2_01_2731	2_RA2_01_2731	692.746337890625	3	692.731906	2075.17389	18.293	0.012672	1.1269	0.00078062	19.42	0.013453	692.7323600179917	81.669	1.4494	83.807	83.272	84.721	2.1376					99	30
AIPQLQGYLR	10	Unmodified	_AIPQLQGYLR_									0	0	0	0	0	0	0	Q02878	Q02878	Q02878	RPL6	60S ribosomal protein L6	MULTI-MSMS	1_RA1_01_2721	1_RA1_01_2721	580.3468627929688	2	579.835123	1157.65569	16.509	0.0095727	0.72924	0.00042284	17.239	0.0099956	579.8359440994394	50.571	1.1678	50.571	50.046	51.214	0					62	24
AIPQLQGYLR	10	Unmodified	_AIPQLQGYLR_									0	0	0	0	0	0	0	Q02878	Q02878	Q02878	RPL6	60S ribosomal protein L6	MULTI-MSMS	1_RA1_01_2725	1_RA1_01_2725	579.8458251953125	2	579.835123	1157.65569	18.098	0.010494	-0.39008	-0.00022618	17.708	0.010268	579.8352392474301	49.077	1.2122	50.523	50.088	51.301	1.4455					61	24
AIPQLQGYLR	10	Unmodified	_AIPQLQGYLR_									0	0	0	0	0	0	0	Q02878	Q02878	Q02878	RPL6	60S ribosomal protein L6	MULTI-MSMS	1_RA1_01_2729	1_RA1_01_2729	580.3471069335938	2	579.835123	1157.65569	17.586	0.010197	-0.54674	-0.00031702	17.04	0.0098802	579.8351632751253	49.102	1.2473	50.572	50.044	51.291	1.4699					59	25
AIPQLQGYLR	10	Unmodified	_AIPQLQGYLR_									0	0	0	0	0	0	0	Q02878	Q02878	Q02878	RPL6	60S ribosomal protein L6	MULTI-MSMS	2_RA2_01_2723	2_RA2_01_2723	579.8453979492188	2	579.835123	1157.65569	15.881	0.0092081	0.37869	0.00021958	16.259	0.0094277	579.8356555718377	48.966	1.2176	50.549	50.075	51.293	1.5821					60	24
AIPQLQGYLR	10	Unmodified	_AIPQLQGYLR_									0	0	0	0	0	0	0	Q02878	Q02878	Q02878	RPL6	60S ribosomal protein L6	MULTI-MSMS	2_RA2_01_2727	2_RA2_01_2727	579.8467407226562	2	579.835123	1157.65569	15.693	0.0090996	2.0699	0.0012002	17.763	0.0103	579.8367380815107	49.17	1.2237	50.575	50.087	51.311	1.4048					56	22
AIPQLQGYLR	10	Unmodified	_AIPQLQGYLR_									0	0	0	0	0	0	0	Q02878	Q02878	Q02878	RPL6	60S ribosomal protein L6	MULTI-MSMS	2_RA2_01_2731	2_RA2_01_2731	579.8445434570312	2	579.835123	1157.65569	15.108	0.00876	0.24664	0.00014301	15.354	0.008903	579.8355460438522	49.25	1.2172	50.603	50.12	51.337	1.3528					59	26
AITGASLADIMAK	13	Unmodified	_AITGASLADIMAK_									0	0	0	0	0	0	0	C9JXB8;C9JNW5;P83731	C9JXB8	C9JXB8	RPL24	60S ribosomal protein L24	MULTI-MSMS	1_RA1_01_2721	1_RA1_01_2721	631.3580932617188	2	631.344663	1260.67477	16.938	0.010694	2.9518	0.0018636	19.89	0.012557	631.3471240761396	53.898	2.3058	53.898	53.176	55.482	0					116	48
AITGASLADIMAK	13	Unmodified	_AITGASLADIMAK_									0	0	0	0	0	0	0	C9JXB8;C9JNW5;P83731	C9JXB8	C9JXB8	RPL24	60S ribosomal protein L24	MULTI-MSMS	1_RA1_01_2725	1_RA1_01_2725	631.3557739257812	2	631.344663	1260.67477	16.107	0.010169	0.49129	0.00031017	16.598	0.010479	631.3456156666032	52.433	1.7555	54.026	53.105	54.861	1.5934					107	38
AITGASLADIMAK	13	Unmodified	_AITGASLADIMAK_									0	0	0	0	0	0	0	C9JXB8;C9JNW5;P83731	C9JXB8	C9JXB8	RPL24	60S ribosomal protein L24	MULTI-MSMS	1_RA1_01_2729	1_RA1_01_2729	631.3568115234375	2	631.344663	1260.67477	17.454	0.011019	1.7589	0.0011105	19.213	0.01213	631.3459912547121	52.277	2.2183	53.885	53.046	55.264	1.6072					108	46
AITGASLADIMAK	13	Unmodified	_AITGASLADIMAK_									0	0	0	0	0	0	0	C9JXB8;C9JNW5;P83731	C9JXB8	C9JXB8	RPL24	60S ribosomal protein L24	MULTI-MSMS	2_RA2_01_2723	2_RA2_01_2723	631.3568115234375	2	631.344663	1260.67477	16.802	0.010608	2.6506	0.0016735	19.453	0.012282	631.3466434633183	52.208	1.9445	53.954	53.302	55.247	1.7457					101	39
AITGASLADIMAK	13	Unmodified	_AITGASLADIMAK_									0	0	0	0	0	0	0	C9JXB8;C9JNW5;P83731	C9JXB8	C9JXB8	RPL24	60S ribosomal protein L24	MULTI-MSMS	2_RA2_01_2727	2_RA2_01_2727	631.3555908203125	2	631.344663	1260.67477	17.272	0.010904	0.55489	0.00035033	17.827	0.011255	631.3455164176489	52.356	1.702	53.898	53.23	54.932	1.5426					92	35
AITGASLADIMAK	13	Unmodified	_AITGASLADIMAK_									0	0	0	0	0	0	0	C9JXB8;C9JNW5;P83731	C9JXB8	C9JXB8	RPL24	60S ribosomal protein L24	MULTI-MSMS	2_RA2_01_2731	2_RA2_01_2731	631.3566284179688	2	631.344663	1260.67477	16.194	0.010224	1.8442	0.0011643	18.039	0.011389	631.346476673921	52.455	1.9986	53.948	53.275	55.274	1.4937					95	37
AITIAGIPQSIIECVK	16	Unmodified	_AITIAGIPQSIIECVK_									0	0	0	0	0	0	0	H3BRU6;F8VZX2;Q15366;F8VXH9;F8VRH0	H3BRU6	H3BRU6	PCBP2	Poly(rC)-binding protein 2	MULTI-MSMS	1_RA1_01_2721	1_RA1_01_2721	572.6650390625	3	571.658691	1711.95424	18.418	0.010529	-5.4132	-0.0030945	13.005	0.0074345	572.3210092091616	67.169	1.5413	67.169	66.244	67.785	0					80	31
AITIAGIPQSIIECVK	16	Unmodified	_AITIAGIPQSIIECVK_									0	0	0	0	0	0	0	H3BRU6;F8VZX2;Q15366;F8VXH9;F8VRH0	H3BRU6	H3BRU6	PCBP2	Poly(rC)-binding protein 2	MULTI-MSMS	1_RA1_01_2725	1_RA1_01_2725	572.0030517578125	3	571.658691	1711.95424	18.074	0.010332	-5.0957	-0.002913	12.979	0.0074193	571.6582037412566	65.078	1.2144	67.155	66.537	67.751	2.0774					85	24
AITIAGIPQSIIECVK	16	Unmodified	_AITIAGIPQSIIECVK_									0	0	0	0	0	0	0	H3BRU6;F8VZX2;Q15366;F8VXH9;F8VRH0	H3BRU6	H3BRU6	PCBP2	Poly(rC)-binding protein 2	MULTI-MSMS	2_RA2_01_2727	2_RA2_01_2727	572.3375244140625	3	571.658691	1711.95424	18.105	0.01035	-1.1272	-0.00064435	16.978	0.0097056	571.6589559925952	65.043	1.2126	67.036	66.471	67.684	1.9926					66	24
AITIAGIPQSIIECVK	16	Unmodified	_AITIAGIPQSIIECVK_									0	0	0	0	0	0	0	H3BRU6;F8VZX2;Q15366;F8VXH9;F8VRH0	H3BRU6	H3BRU6	PCBP2	Poly(rC)-binding protein 2	MULTI-MATCH-MSMS	1_RA1_01_2729	1_RA1_01_2729		3	571.658691	1711.95424	18.588	0.010626	-4.9219	-0.0028136	13.666	0.0078125	571.6581251142553	65.007	1.242	66.945	66.345	67.587	1.9375	-0.098592	-0.0043882	NaN	43.297	81	24
AITIAGIPQSIIECVK	16	Unmodified	_AITIAGIPQSIIECVK_									0	0	0	0	0	0	0	H3BRU6;F8VZX2;Q15366;F8VXH9;F8VRH0	H3BRU6	H3BRU6	PCBP2	Poly(rC)-binding protein 2	MULTI-MATCH-MSMS	2_RA2_01_2723	2_RA2_01_2723		3	571.658691	1711.95424	17.548	0.010032	1.2924	0.00073882	18.841	0.010771	571.9943480732497	64.804	1.4016	66.884	66.35	67.752	2.0796	-0.15968	0.0062691	NaN	43.297	73	28
AITIAGIPQSIIECVK	16	Unmodified	_AITIAGIPQSIIECVK_									0	0	0	0	0	0	0	H3BRU6;F8VZX2;Q15366;F8VXH9;F8VRH0	H3BRU6	H3BRU6	PCBP2	Poly(rC)-binding protein 2	MULTI-MATCH-MSMS	2_RA2_01_2731	2_RA2_01_2731		3	571.658691	1711.95424	16.418	0.0093854	-2.3993	-0.0013716	14.019	0.0080139	571.6580530512068	65.067	1.2015	67.073	66.467	67.668	2.0052	0.029237	-6.2049E-05	NaN	43.297	65	23
AITIAGVPQSVTECVK	16	Unmodified	_AITIAGVPQSVTECVK_									0	0	0	0	0	0	0	Q15365	Q15365	Q15365	PCBP1	Poly(rC)-binding protein 1	MULTI-MSMS	1_RA1_01_2721	1_RA1_01_2721	836.9674072265625	2	836.950555	1671.88656	18.952	0.015862	-1.065	-0.00089134	17.887	0.01497	836.9503027703892	53.195	1.3085	53.195	52.66	53.968	0					88	27
AITIAGVPQSVTECVK	16	Unmodified	_AITIAGVPQSVTECVK_									0	0	0	0	0	0	0	Q15365	Q15365	Q15365	PCBP1	Poly(rC)-binding protein 1	MULTI-MSMS	1_RA1_01_2725	1_RA1_01_2725	836.9662475585938	2	836.950555	1671.88656	18.027	0.015087	-0.08262	-6.9149E-05	17.944	0.015018	836.9505604258854	51.553	1.1492	53.147	52.764	53.914	1.5934					81	25
AITIAGVPQSVTECVK	16	Unmodified	_AITIAGVPQSVTECVK_									0	0	0	0	0	0	0	Q15365	Q15365	Q15365	PCBP1	Poly(rC)-binding protein 1	MULTI-MATCH	1_RA1_01_2729	1_RA1_01_2729		2	836.950555	1671.88656	17.825	0.014919	-1.4251	-0.0011927	16.4	0.013726	836.9494214605669	51.489	1.0655	53.096	52.694	53.759	1.6072	-0.03809	-0.00038441	NaN	64.55	72	21
AITIAGVPQSVTECVK	16	Unmodified	_AITIAGVPQSVTECVK_									0	0	0	0	0	0	0	Q15365	Q15365	Q15365	PCBP1	Poly(rC)-binding protein 1	MULTI-MATCH	2_RA2_01_2723	2_RA2_01_2723		2	836.950555	1671.88656	19.526	0.016342	-1.7234	-0.0014424	17.803	0.0149	836.9491281938043	51.398	1.1075	53.087	52.725	53.832	1.6892	-0.047656	-0.00088378	NaN	64.55	67	20
AITIAGVPQSVTECVK	16	Unmodified	_AITIAGVPQSVTECVK_									0	0	0	0	0	0	0	Q15365	Q15365	Q15365	PCBP1	Poly(rC)-binding protein 1	MULTI-MATCH-MSMS	2_RA2_01_2727	2_RA2_01_2727		2	836.950555	1671.88656	18.39	0.015391	-2.7703	-0.0023186	15.619	0.013073	836.9486583477005	51.572	0.95301	53.115	52.733	53.686	1.5426	-0.019742	-0.0026362	NaN	64.55	72	19
AITIAGVPQSVTECVK	16	Unmodified	_AITIAGVPQSVTECVK_									0	0	0	0	0	0	0	Q15365	Q15365	Q15365	PCBP1	Poly(rC)-binding protein 1	MULTI-MATCH	2_RA2_01_2731	2_RA2_01_2731		2	836.950555	1671.88656	17.733	0.014842	-0.78064	-0.00065336	16.953	0.014188	836.9502588732875	51.673	1.0283	53.167	52.738	53.766	1.4937	0.032496	0.00069431	NaN	64.55	65	20
AITVFSPDGHLFQVEYAQEAVK	22	Unmodified	_AITVFSPDGHLFQVEYAQEAVK_									0	0	0	0	0	0	0	O14818;Q8TAA3;F5GY34	O14818	O14818	PSMA7;PSMA8	Proteasome subunit alpha type-7;Proteasome subunit alpha type-7-like	MULTI-MSMS	1_RA1_01_2729	1_RA1_01_2729	817.4304809570312	3	817.084785	2448.23253	16.852	0.01377	-1.9369	-0.0015826	14.916	0.012187	817.0847417517896	61.06	1.6746	62.947	62.24	63.914	1.8872					84	33
AITVFSPDGHLFQVEYAQEAVK	22	Unmodified	_AITVFSPDGHLFQVEYAQEAVK_									0	0	0	0	0	0	0	O14818;Q8TAA3;F5GY34	O14818	O14818	PSMA7;PSMA8	Proteasome subunit alpha type-7;Proteasome subunit alpha type-7-like	MULTI-MATCH	1_RA1_01_2721	1_RA1_01_2721		3	817.084785	2448.23253	17.71	0.01447	-0.93142	-0.00076105	16.778	0.013709	817.0855706725943	63.106	1.5672	63.106	62.348	63.915	0	0.079712	0.001354	NaN	20.426	89	33
AITVFSPDGHLFQVEYAQEAVKK	23	Unmodified	_AITVFSPDGHLFQVEYAQEAVKK_									0	0	0	0	0	0	1	O14818;Q8TAA3;F5GY34	O14818	O14818	PSMA7;PSMA8	Proteasome subunit alpha type-7;Proteasome subunit alpha type-7-like	MULTI-MSMS	1_RA1_01_2721	1_RA1_01_2721	645.3506469726562	4	645.089149	2576.32749	19.157	0.012358	-4.2038	-0.0027118	14.953	0.0096461	645.3358659038485	57.677	1.7697	57.677	57.155	58.925	0					110	34
AITVFSPDGHLFQVEYAQEAVKK	23	Unmodified	_AITVFSPDGHLFQVEYAQEAVKK_									0	0	0	0	0	0	1	O14818;Q8TAA3;F5GY34	O14818	O14818	PSMA7;PSMA8	Proteasome subunit alpha type-7;Proteasome subunit alpha type-7-like	MULTI-MATCH-MSMS	1_RA1_01_2725	1_RA1_01_2725		4	645.089149	2576.32749	18.837	0.012151	-2.3829	-0.0015372	16.454	0.010614	645.336672203196	55.885	2.0027	57.638	57.014	59.017	1.7531	0.040477	0.0035822	NaN	20.075	122	39
AITVFSPDGHLFQVEYAQEAVKK	23	Unmodified	_AITVFSPDGHLFQVEYAQEAVKK_									0	0	0	0	0	0	1	O14818;Q8TAA3;F5GY34	O14818	O14818	PSMA7;PSMA8	Proteasome subunit alpha type-7;Proteasome subunit alpha type-7-like	MULTI-MATCH-MSMS	1_RA1_01_2729	1_RA1_01_2729		4	645.089149	2576.32749	18.466	0.011912	-5.0511	-0.0032584	13.415	0.008654	645.3347802438058	55.816	1.704	57.562	56.934	58.638	1.7455	-0.035957	-0.0033026	NaN	20.075	119	35
AITVFSPDGHLFQVEYAQEAVKK	23	Unmodified	_AITVFSPDGHLFQVEYAQEAVKK_									0	0	0	0	0	0	1	O14818;Q8TAA3;F5GY34	O14818	O14818	PSMA7;PSMA8	Proteasome subunit alpha type-7;Proteasome subunit alpha type-7-like	MULTI-MATCH-MSMS	2_RA2_01_2723	2_RA2_01_2723		4	645.089149	2576.32749	16.914	0.010911	-2.9379	-0.0018952	13.976	0.0090157	645.3360255364599	55.627	1.0894	57.521	56.965	58.055	1.8937	-0.076801	0.0021502	NaN	20.075	65	21
AITVFSPDGHLFQVEYAQEAVKK	23	Unmodified	_AITVFSPDGHLFQVEYAQEAVKK_									0	0	0	0	0	0	1	O14818;Q8TAA3;F5GY34	O14818	O14818	PSMA7;PSMA8	Proteasome subunit alpha type-7;Proteasome subunit alpha type-7-like	MULTI-MATCH	2_RA2_01_2727	2_RA2_01_2727		4	645.089149	2576.32749	15.431	0.0099542	-2.476	-0.0015973	12.955	0.0083569	645.3359575495136	55.856	0.81786	57.592	57.233	58.051	1.7363	-0.0053932	0.003342	NaN	20.075	63	17
AITVFSPDGHLFQVEYAQEAVKK	23	Unmodified	_AITVFSPDGHLFQVEYAQEAVKK_									0	0	0	0	0	0	1	O14818;Q8TAA3;F5GY34	O14818	O14818	PSMA7;PSMA8	Proteasome subunit alpha type-7;Proteasome subunit alpha type-7-like	MULTI-MATCH	2_RA2_01_2731	2_RA2_01_2731		4	645.089149	2576.32749	18.241	0.011767	-4.907	-0.0031654	13.334	0.0086019	645.3343023412705	55.908	1.0444	57.596	57.121	58.165	1.6883	-0.0014136	-0.0029306	NaN	20.075	53	20
AIVAIENPADVSVISSR	17	Unmodified	_AIVAIENPADVSVISSR_									0	0	0	0	0	0	0	C9J9K3;A0A8V8TMX1;A0A0C4DG17;A0A8V8TLA4;P08865;A0A8I5KQE6;F8WD59	C9J9K3	C9J9K3	RPSA	40S ribosomal protein SA	MULTI-MSMS	1_RA1_01_2721	1_RA1_01_2721	870.9929809570312	2	870.978158	1739.94176	18.12	0.015782	-0.51461	-0.00044821	17.605	0.015334	870.9776843800241	57.943	1.6387	57.943	57.341	58.98	0					109	31
AIVAIENPADVSVISSR	17	Unmodified	_AIVAIENPADVSVISSR_									0	0	0	0	0	0	0	C9J9K3;A0A8V8TMX1;A0A0C4DG17;A0A8V8TLA4;P08865;A0A8I5KQE6;F8WD59	C9J9K3	C9J9K3	RPSA	40S ribosomal protein SA	MULTI-MSMS	1_RA1_01_2725	1_RA1_01_2725	871.4971313476562	2	870.978158	1739.94176	17.984	0.015664	1.7516	0.0015256	19.736	0.017189	870.979654005858	56.182	1.8878	57.979	57.391	59.279	1.7965					129	38
AIVAIENPADVSVISSR	17	Unmodified	_AIVAIENPADVSVISSR_									0	0	0	0	0	0	0	C9J9K3;A0A8V8TMX1;A0A0C4DG17;A0A8V8TLA4;P08865;A0A8I5KQE6;F8WD59	C9J9K3	C9J9K3	RPSA	40S ribosomal protein SA	MULTI-MSMS	1_RA1_01_2729	1_RA1_01_2729	870.9932250976562	2	870.978158	1739.94176	16.89	0.01471	-0.11851	-0.00010322	16.771	0.014607	870.9780652875868	56.063	1.7442	57.809	57.3	59.045	1.7455					131	35
AIVAIENPADVSVISSR	17	Unmodified	_AIVAIENPADVSVISSR_									0	0	0	0	0	0	0	C9J9K3;A0A8V8TMX1;A0A0C4DG17;A0A8V8TLA4;P08865;A0A8I5KQE6;F8WD59	C9J9K3	C9J9K3	RPSA	40S ribosomal protein SA	MULTI-MSMS	2_RA2_01_2723	2_RA2_01_2723	871.4962768554688	2	870.978158	1739.94176	17.531	0.015269	0.15489	0.00013491	17.686	0.015404	870.9782528946049	55.921	1.749	57.815	57.246	58.995	1.8937					122	33
AIVAIENPADVSVISSR	17	Unmodified	_AIVAIENPADVSVISSR_									0	0	0	0	0	0	0	C9J9K3;A0A8V8TMX1;A0A0C4DG17;A0A8V8TLA4;P08865;A0A8I5KQE6;F8WD59	C9J9K3	C9J9K3	RPSA	40S ribosomal protein SA	MULTI-MSMS	2_RA2_01_2727	2_RA2_01_2727	870.9926147460938	2	870.978158	1739.94176	15.331	0.013353	0.77038	0.00067098	16.102	0.014024	870.9789519807787	56.086	1.7273	57.822	57.299	59.026	1.7363					130	33
AIVAIENPADVSVISSR	17	Unmodified	_AIVAIENPADVSVISSR_									0	0	0	0	0	0	0	C9J9K3;A0A8V8TMX1;A0A0C4DG17;A0A8V8TLA4;P08865;A0A8I5KQE6;F8WD59	C9J9K3	C9J9K3	RPSA	40S ribosomal protein SA	MULTI-MSMS	2_RA2_01_2731	2_RA2_01_2731	870.9929809570312	2	870.978158	1739.94176	15.823	0.013781	1.302	0.001134	17.125	0.014915	870.9795318743207	56.233	1.7941	57.976	57.388	59.182	1.7432					129	35
AIYQATYR	8	Unmodified	_AIYQATYR_									0	0	0	0	0	0	0	P28074	P28074	P28074	PSMB5	Proteasome subunit beta type-5	MULTI-MSMS	1_RA1_01_2725	1_RA1_01_2725	493.2658386230469	2	493.258717	984.50288	16.814	0.0082937	-1.1096	-0.00054731	15.704	0.0077464	493.2577404871266	30.964	0.93699	31.518	31.145	32.082	0.55336					39	22
AIYQATYR	8	Unmodified	_AIYQATYR_									0	0	0	0	0	0	0	P28074	P28074	P28074	PSMB5	Proteasome subunit beta type-5	MULTI-MSMS	1_RA1_01_2729	1_RA1_01_2729	493.2666320800781	2	493.258717	984.50288	16.282	0.0080312	-1.7014	-0.00083923	14.581	0.007192	493.2574112820869	31.112	0.89027	31.634	31.278	32.168	0.52268					32	18
AIYQATYR	8	Unmodified	_AIYQATYR_									0	0	0	0	0	0	0	P28074	P28074	P28074	PSMB5	Proteasome subunit beta type-5	MULTI-MSMS	2_RA2_01_2727	2_RA2_01_2727	493.2655334472656	2	493.258717	984.50288	17.363	0.0085643	-2.1414	-0.0010562	15.221	0.007508	493.2571318781709	31.136	0.90132	31.646	31.228	32.129	0.51032					31	16
AIYQATYR	8	Unmodified	_AIYQATYR_									0	0	0	0	0	0	0	P28074	P28074	P28074	PSMB5	Proteasome subunit beta type-5	MULTI-MSMS	2_RA2_01_2731	2_RA2_01_2731	493.2673034667969	2	493.258717	984.50288	17.376	0.0085709	-1.3847	-0.000683	15.991	0.0078879	493.25769651193104	31.239	0.80153	31.573	31.236	32.037	0.33441					29	15
AIYQATYR	8	Unmodified	_AIYQATYR_									0	0	0	0	0	0	0	P28074	P28074	P28074	PSMB5	Proteasome subunit beta type-5	MULTI-MATCH-MSMS	2_RA2_01_2723	2_RA2_01_2723		2	493.258717	984.50288	14.987	0.0073925	1.3159	0.00064908	16.303	0.0080415	493.2588184365878	30.914	0.83714	31.62	31.245	32.082	0.70563	0.021329	0.0023365	NaN	55.676	29	15
AKCELSSSVQTDINLPYLTMDSSGPK	26	Unmodified	_AKCELSSSVQTDINLPYLTMDSSGPK_									0	0	0	0	0	0	1	D6RCD7;P38646;A0A7I2V2G2;A0A7I2YQB2;A0A7I2V3F7;H0Y8K0	D6RCD7	D6RCD7	HSPA9	Stress-70 protein, mitochondrial	MULTI-MSMS	2_RA2_01_2727	2_RA2_01_2727	948.1456909179688	3	947.793013	2840.35721	17.814	0.016884	-1.2659	-0.0011999	16.548	0.015684	948.1279587653834	57.992	0.99872	59.819	59.371	60.37	1.8277					79	20
AKCELSSSVQTDINLPYLTMDSSGPK	26	Unmodified	_AKCELSSSVQTDINLPYLTMDSSGPK_									0	0	0	0	0	0	1	D6RCD7;P38646;A0A7I2V2G2;A0A7I2YQB2;A0A7I2V3F7;H0Y8K0	D6RCD7	D6RCD7	HSPA9	Stress-70 protein, mitochondrial	MULTI-MATCH	1_RA1_01_2721	1_RA1_01_2721		3	947.793013	2840.35721	17.249	0.016348	0.26854	0.00025452	17.517	0.016603	948.1273488405941	60.116	1.3435	60.116	59.608	60.951	0	0.21239	0.0028306	NaN	40.104	63	25
AKCELSSSVQTDINLPYLTMDSSGPK	26	Unmodified	_AKCELSSSVQTDINLPYLTMDSSGPK_									0	0	0	0	0	0	1	D6RCD7;P38646;A0A7I2V2G2;A0A7I2YQB2;A0A7I2V3F7;H0Y8K0	D6RCD7	D6RCD7	HSPA9	Stress-70 protein, mitochondrial	MULTI-MATCH-MSMS	1_RA1_01_2725	1_RA1_01_2725		3	947.793013	2840.35721	19.158	0.018158	-1.0002	-0.00094803	18.158	0.01721	948.1278669851267	58.087	1.0914	59.936	59.412	60.503	1.8493	0.032447	-0.00077702	NaN	40.104	85	21
AKCELSSSVQTDINLPYLTMDSSGPK	26	Unmodified	_AKCELSSSVQTDINLPYLTMDSSGPK_									0	0	0	0	0	0	1	D6RCD7;P38646;A0A7I2V2G2;A0A7I2YQB2;A0A7I2V3F7;H0Y8K0	D6RCD7	D6RCD7	HSPA9	Stress-70 protein, mitochondrial	MULTI-MATCH-MSMS	1_RA1_01_2729	1_RA1_01_2729		3	947.793013	2840.35721	18.212	0.017261	-0.99549	-0.00094352	17.216	0.016317	948.127461234538	58.002	1.3061	59.817	59.322	60.628	1.8152	-0.086797	-0.00076351	NaN	40.104	112	26
AKCELSSSVQTDINLPYLTMDSSGPK	26	Unmodified	_AKCELSSSVQTDINLPYLTMDSSGPK_									0	0	0	0	0	0	1	D6RCD7;P38646;A0A7I2V2G2;A0A7I2YQB2;A0A7I2V3F7;H0Y8K0	D6RCD7	D6RCD7	HSPA9	Stress-70 protein, mitochondrial	MULTI-MATCH-MSMS	2_RA2_01_2723	2_RA2_01_2723		3	947.793013	2840.35721	19.439	0.018425	-1.2791	-0.0012123	18.16	0.017212	948.1272702441661	57.868	1.1628	59.83	59.342	60.505	1.9617	-0.073874	-0.00157	NaN	40.104	59	23
AKFENLCK	8	Unmodified	_AKFENLCK_									0	0	0	0	0	0	1	P08238;Q58FF8	P08238;Q58FF8	P08238	HSP90AB1;HSP90AB2P	Heat shock protein HSP 90-beta;Putative heat shock protein HSP 90-beta 2	MULTI-MSMS	1_RA1_01_2721	1_RA1_01_2721	505.2690124511719	2	505.260402	1008.50625	16.976	0.0085773	-3.4216	-0.0017288	13.554	0.0068485	505.25899536129157	26.128	1.249	26.128	25.492	26.74	0					68	25
AKFENLCK	8	Unmodified	_AKFENLCK_									0	0	0	0	0	0	1	P08238;Q58FF8	P08238;Q58FF8	P08238	HSP90AB1;HSP90AB2P	Heat shock protein HSP 90-beta;Putative heat shock protein HSP 90-beta 2	MULTI-MATCH-MSMS	1_RA1_01_2725	1_RA1_01_2725		2	505.260402	1008.50625	17.226	0.0087035	-3.4845	-0.0017606	13.741	0.0069429	505.2583629483606	25.953	1.3622	26.326	25.713	27.075	0.37287	-0.045939	0.00059416	NaN	67.981	63	28
AKFENLCK	8	Unmodified	_AKFENLCK_									0	0	0	0	0	0	1	P08238;Q58FF8	P08238;Q58FF8	P08238	HSP90AB1;HSP90AB2P	Heat shock protein HSP 90-beta;Putative heat shock protein HSP 90-beta 2	MULTI-MATCH-MSMS	1_RA1_01_2729	1_RA1_01_2729		2	505.260402	1008.50625	17.03	0.0086047	-4.7557	-0.0024029	12.275	0.0062019	505.2578394733905	26.061	1.0841	26.534	26.025	27.109	0.47239	0.16205	-0.00069044	NaN	67.981	53	22
AKFENLCK	8	Unmodified	_AKFENLCK_									0	0	0	0	0	0	1	P08238;Q58FF8	P08238;Q58FF8	P08238	HSP90AB1;HSP90AB2P	Heat shock protein HSP 90-beta;Putative heat shock protein HSP 90-beta 2	MULTI-MATCH-MSMS	2_RA2_01_2723	2_RA2_01_2723		2	505.260402	1008.50625	18.479	0.0093365	-5.8907	-0.0029763	12.588	0.0063601	505.2583771604043	25.868	0.8377	26.491	26.171	27.009	0.62261	0.11942	-0.0018374	NaN	67.981	45	17
AKFENLCK	8	Unmodified	_AKFENLCK_									0	0	0	0	0	0	1	P08238;Q58FF8	P08238;Q58FF8	P08238	HSP90AB1;HSP90AB2P	Heat shock protein HSP 90-beta;Putative heat shock protein HSP 90-beta 2	MULTI-MATCH	2_RA2_01_2727	2_RA2_01_2727		2	505.260402	1008.50625	18.295	0.0092439	-4.0405	-0.0020415	14.255	0.0072024	505.2587269474487	25.994	0.86511	26.423	26.017	26.882	0.42911	0.051726	3.2254E-05	NaN	67.981	43	17
AKFENLCK	8	Unmodified	_AKFENLCK_									0	0	0	0	0	0	1	P08238;Q58FF8	P08238;Q58FF8	P08238	HSP90AB1;HSP90AB2P	Heat shock protein HSP 90-beta;Putative heat shock protein HSP 90-beta 2	MULTI-MATCH-MSMS	2_RA2_01_2731	2_RA2_01_2731		2	505.260402	1008.50625	17.677	0.0089316	-6.9594	-0.0035163	10.718	0.0054153	505.25638908073256	26.089	1.1313	26.328	25.802	26.933	0.23978	-0.043141	-0.0029173	NaN	67.981	35	22
AKFYPEDVAEELIQDITQK	19	Unmodified	_AKFYPEDVAEELIQDITQK_									0	0	0	0	0	0	1	P15311	P15311	P15311	EZR	Ezrin	MULTI-MSMS	1_RA1_01_2721	1_RA1_01_2721	746.7323608398438	3	746.38272	2236.12633	18.309	0.013666	1.5066	0.0011245	19.816	0.01479	746.718070393928	74.691	2.6143	74.691	73.74	76.354	0					226	54
AKFYPEDVAEELIQDITQK	19	Unmodified	_AKFYPEDVAEELIQDITQK_									0	0	0	0	0	0	1	P15311	P15311	P15311	EZR	Ezrin	MULTI-MSMS	1_RA1_01_2725	1_RA1_01_2725	746.730224609375	3	746.38272	2236.12633	15.425	0.011513	2.4661	0.0018407	17.891	0.013353	746.7190858689644	72.442	1.8834	74.669	73.862	75.745	2.2261					206	39
AKFYPEDVAEELIQDITQK	19	Unmodified	_AKFYPEDVAEELIQDITQK_									0	0	0	0	0	0	1	P15311	P15311	P15311	EZR	Ezrin	MULTI-MSMS	2_RA2_01_2727	2_RA2_01_2727	746.3941650390625	3	746.38272	2236.12633	16.315	0.012177	0.68026	0.00050773	16.995	0.012685	746.7177794209443	72.343	1.7642	74.415	73.687	75.451	2.0726					130	35
AKFYPEDVAEELIQDITQK	19	Unmodified	_AKFYPEDVAEELIQDITQK_									0	0	0	0	0	0	1	P15311	P15311	P15311	EZR	Ezrin	MULTI-MATCH-MSMS	2_RA2_01_2731	2_RA2_01_2731		3	746.38272	2236.12633	18.174	0.013565	1.0241	0.00076441	19.198	0.014329	746.3822579572737	72.327	1.5438	74.449	73.852	75.396	2.1217	-0.10693	-0.0017987	NaN	132.79	111	32
AKFYPEDVAEELIQDITQK	19	PhosphoGlyceroyl-Lys	_AK(PhosphoGlyceroyl-Lys)FYPEDVAEELIQDITQK_				AK(1)FYPEDVAEELIQDITQK				AK(82)FYPEDVAEELIQDITQK(-82)	0	0	0	0	1	0	1	P15311	P15311	P15311	EZR	Ezrin	MULTI-MSMS	2_RA2_01_2723	2_RA2_01_2723	802.7249145507812	3	802.376844	2404.1087	18.116	0.014536	4.108	0.0032962	22.224	0.017832	802.7132064042224	91.168	1.3598	93	92.499	93.858	1.8317					107	33
AKFYPEDVAEELIQDITQK	19	PhosphoGlyceroyl-Lys	_AK(PhosphoGlyceroyl-Lys)FYPEDVAEELIQDITQK_									0	0	0	0	1	0	1	P15311	P15311	P15311	EZR	Ezrin	MULTI-MATCH	1_RA1_01_2729	1_RA1_01_2729		3	802.376844	2404.1087	15.669	0.012572	8.8792	0.0071244	24.548	0.019697	802.7173772527309	91.091	0.13766	92.832	92.737	92.875	1.7415	-0.084057	0.010612	NaN	81.723	6	3
AKPPPGGGEQEPPPPPAPQDVEMK	24	Unmodified	_AKPPPGGGEQEPPPPPAPQDVEMK_									0	0	0	0	0	0	1	O43242;F5H8K4	O43242	O43242	PSMD3	26S proteasome non-ATPase regulatory subunit 3	MULTI-MSMS	1_RA1_01_2725	1_RA1_01_2725	817.4190063476562	3	817.40553	2449.19476	18.37	0.015016	-2.5132	-0.0020543	15.857	0.012961	817.7389866447769	39.362	1.2521	40.343	39.694	40.946	0.98071					95	25
AKPPPGGGEQEPPPPPAPQDVEMK	24	Unmodified	_AKPPPGGGEQEPPPPPAPQDVEMK_									0	0	0	0	0	0	1	O43242;F5H8K4	O43242	O43242	PSMD3	26S proteasome non-ATPase regulatory subunit 3	MULTI-MATCH-MSMS	1_RA1_01_2721	1_RA1_01_2721		3	817.40553	2449.19476	17.18	0.014043	-0.030817	-2.519E-05	17.149	0.014017	817.4058970531044	40.397	1.4023	40.397	39.939	41.341	0	0.040557	0.0039459	NaN	38.583	68	30
AKPPPGGGEQEPPPPPAPQDVEMK	24	Unmodified	_AKPPPGGGEQEPPPPPAPQDVEMK_									0	0	0	0	0	0	1	O43242;F5H8K4	O43242	O43242	PSMD3	26S proteasome non-ATPase regulatory subunit 3	MULTI-MATCH-MSMS	1_RA1_01_2729	1_RA1_01_2729		3	817.40553	2449.19476	17.135	0.014007	-3.0181	-0.002467	14.117	0.01154	817.7396116427125	39.456	1.4322	40.329	39.662	41.094	0.87296	-0.027491	-0.0033797	NaN	38.583	109	28
AKVDEFPLCGHMVSDEYEQLSSEALEAAR	29	Unmodified	_AKVDEFPLCGHMVSDEYEQLSSEALEAAR_									0	0	0	0	0	0	1	X1WI28;P27635;B8A6G2;A6QRI9	X1WI28	X1WI28	RPL10	60S ribosomal protein L10	MULTI-MSMS	1_RA1_01_2721	1_RA1_01_2721	821.398681640625	4	821.132687	3280.50164	17.793	0.01461	-0.47286	-0.00038828	17.32	0.014222	821.38353427142	63.052	1.4466	63.052	62.627	64.074	0					118	30
AKVDEFPLCGHMVSDEYEQLSSEALEAAR	29	Unmodified	_AKVDEFPLCGHMVSDEYEQLSSEALEAAR_									0	0	0	0	0	0	1	X1WI28;P27635;B8A6G2;A6QRI9	X1WI28	X1WI28	RPL10	60S ribosomal protein L10	MULTI-MSMS	2_RA2_01_2727	2_RA2_01_2727	821.4005737304688	4	821.132687	3280.50164	16.976	0.01394	0.23831	0.00019568	17.215	0.014136	821.6339732710993	61.064	1.2721	62.987	62.445	63.717	1.9234					90	26
AKVDEFPLCGHMVSDEYEQLSSEALEAAR	29	Unmodified	_AKVDEFPLCGHMVSDEYEQLSSEALEAAR_									0	0	0	0	0	0	1	X1WI28;P27635;B8A6G2;A6QRI9	X1WI28	X1WI28	RPL10	60S ribosomal protein L10	MULTI-MATCH	1_RA1_01_2725	1_RA1_01_2725		4	821.132687	3280.50164	16.902	0.013879	0.037372	3.0687E-05	16.939	0.013909	821.3842731125236	61.059	1.6522	63.031	62.477	64.129	1.9723	0.024545	0.00019257	NaN	36.533	125	33
AKVDEFPLCGHMVSDEYEQLSSEALEAAR	29	Unmodified	_AKVDEFPLCGHMVSDEYEQLSSEALEAAR_									0	0	0	0	0	0	1	X1WI28;P27635;B8A6G2;A6QRI9	X1WI28	X1WI28	RPL10	60S ribosomal protein L10	MULTI-MATCH-MSMS	1_RA1_01_2729	1_RA1_01_2729		4	821.132687	3280.50164	16.113	0.013231	0.0067437	5.5375E-06	16.12	0.013236	821.383967467223	61.125	1.5002	63.012	62.455	63.955	1.8872	0.006003	9.197E-05	NaN	36.533	109	30
AKVDEFPLCGHMVSDEYEQLSSEALEAAR	29	Unmodified	_AKVDEFPLCGHMVSDEYEQLSSEALEAAR_									0	0	0	0	0	0	1	X1WI28;P27635;B8A6G2;A6QRI9	X1WI28	X1WI28	RPL10	60S ribosomal protein L10	MULTI-MATCH	2_RA2_01_2723	2_RA2_01_2723		4	821.132687	3280.50164	18.615	0.015285	-0.85141	-0.00069912	17.764	0.014586	821.3831224078049	60.927	1.4389	62.958	62.299	63.737	2.0308	-0.04822	-0.0027267	NaN	36.533	123	30
AKVDEFPLCGHMVSDEYEQLSSEALEAAR	29	Unmodified	_AKVDEFPLCGHMVSDEYEQLSSEALEAAR_									0	0	0	0	0	0	1	X1WI28;P27635;B8A6G2;A6QRI9	X1WI28	X1WI28	RPL10	60S ribosomal protein L10	MULTI-MATCH-MSMS	2_RA2_01_2731	2_RA2_01_2731		4	821.132687	3280.50164	17.192	0.014117	0.56283	0.00046216	17.755	0.014579	821.3845730633857	61.081	1.6263	62.997	62.392	64.019	1.9159	-0.0090364	0.0019185	NaN	36.533	104	32
AKWDAWNELK	10	PhosphoGlyceroyl-Lys	_AK(PhosphoGlyceroyl-Lys)WDAWNELK_				AK(1)WDAWNELK				AK(63)WDAWNELK(-63)	0	0	0	0	1	0	1	B8ZWD1;P07108	B8ZWD1	B8ZWD1	DBI	Acyl-CoA-binding protein	MULTI-MSMS	2_RA2_01_2731	2_RA2_01_2731	714.8278198242188	2	714.8134	1427.61225	16.174	0.011561	4.5608	0.0032601	20.735	0.014821	714.8154399306952	60.414	0.96585	62.293	61.769	62.735	1.8795					44	19
AKWDAWNELK	10	PhosphoGlyceroyl-Lys	_AK(PhosphoGlyceroyl-Lys)WDAWNELK_									0	0	0	0	1	0	1	B8ZWD1;P07108	B8ZWD1	B8ZWD1	DBI	Acyl-CoA-binding protein	MULTI-MATCH-MSMS	2_RA2_01_2723	2_RA2_01_2723		2	714.8134	1427.61225	15.853	0.011332	6.8165	0.0048725	22.669	0.016204	714.8171384741847	60.226	0.99014	62.237	61.763	62.754	2.011	-0.03389	0.00010691	NaN	67.563	41	18
AKWDAWNELK	10	PhosphoGlyceroyl-Lys	_AK(PhosphoGlyceroyl-Lys)WDAWNELK_									0	0	0	0	1	0	1	B8ZWD1;P07108	B8ZWD1	B8ZWD1	DBI	Acyl-CoA-binding protein	MULTI-MATCH-MSMS	2_RA2_01_2727	2_RA2_01_2727		2	714.8134	1427.61225	13.037	0.0093187	9.1632	0.00655	22.2	0.015869	714.8182999251852	60.386	0.99636	62.282	61.754	62.751	1.8957	0.011274	0.0034619	NaN	67.563	48	19
ALAAFLK	7	Unmodified	_ALAAFLK_									0	0	0	0	0	0	0	M0R2L9;M0QYF7;M0R140;P39019	M0R2L9	M0R2L9	RPS19	40S ribosomal protein S19	MULTI-MSMS	1_RA1_01_2729	1_RA1_01_2729	367.236572265625	2	367.233982	732.453411	8.8673	0.0032564	-1.1768	-0.00043217	7.6905	0.0028242	367.2335718468488	41.676	1.6869	42.691	42.191	43.878	1.0147					84	33
ALAAFLK	7	Unmodified	_ALAAFLK_									0	0	0	0	0	0	0	M0R2L9;M0QYF7;M0R140;P39019	M0R2L9	M0R2L9	RPS19	40S ribosomal protein S19	MULTI-MSMS	2_RA2_01_2727	2_RA2_01_2727	367.2366943359375	2	367.233982	732.453411	11.442	0.0042018	-3.8872	-0.0014275	7.5545	0.0027743	367.2325056827446	41.674	1.4979	42.666	42.122	43.62	0.99216					90	30
ALAAFLK	7	Unmodified	_ALAAFLK_									0	0	0	0	0	0	0	M0R2L9;M0QYF7;M0R140;P39019	M0R2L9	M0R2L9	RPS19	40S ribosomal protein S19	MULTI-MATCH-MSMS	1_RA1_01_2721	1_RA1_01_2721		2	367.233982	732.453411	6.9328	0.002546	0.39937	0.00014666	7.3322	0.0026926	367.23419790973713	42.586	1.6777	42.586	42.079	43.757	0	-0.083538	0.001741	NaN	35.105	91	32
ALAAFLK	7	Unmodified	_ALAAFLK_									0	0	0	0	0	0	0	M0R2L9;M0QYF7;M0R140;P39019	M0R2L9	M0R2L9	RPS19	40S ribosomal protein S19	MULTI-MATCH-MSMS	1_RA1_01_2725	1_RA1_01_2725		2	367.233982	732.453411	5.9911	0.0022001	-2.9635	-0.0010883	3.0276	0.0011118	367.23291781960427	41.581	1.4705	42.682	42.2	43.67	1.1003	0.012354	-0.00072888	NaN	35.105	84	30
ALAAFLK	7	Unmodified	_ALAAFLK_									0	0	0	0	0	0	0	M0R2L9;M0QYF7;M0R140;P39019	M0R2L9	M0R2L9	RPS19	40S ribosomal protein S19	MULTI-MATCH-MSMS	2_RA2_01_2723	2_RA2_01_2723		2	367.233982	732.453411	15.663	0.0057519	-6.1501	-0.0022585	9.5127	0.0034934	367.2317402869075	41.449	1.5149	42.71	42.088	43.603	1.2615	0.040609	-0.0030694	NaN	35.105	83	30
ALAAFLK	7	Unmodified	_ALAAFLK_									0	0	0	0	0	0	0	M0R2L9;M0QYF7;M0R140;P39019	M0R2L9	M0R2L9	RPS19	40S ribosomal protein S19	MULTI-MATCH-MSMS	2_RA2_01_2731	2_RA2_01_2731		2	367.233982	732.453411	8.304	0.0030495	0.5832	0.00021417	8.8872	0.0032637	367.2342547271799	41.808	1.364	42.682	42.189	43.553	0.87437	0.012745	0.001876	NaN	35.105	76	25
ALAGCDFLTISPK	13	Unmodified	_ALAGCDFLTISPK_									0	0	0	0	0	0	0	F2Z393;P37837	F2Z393	F2Z393	TALDO1	Transaldolase	MULTI-MSMS	1_RA1_01_2721	1_RA1_01_2721	697.3746337890625	2	696.86322	1391.71189	15.126	0.010541	-2.6417	-0.0018409	12.485	0.0087001	696.8617551629815	55.331	2.087	55.331	54.192	56.279	0					81	43
ALAGCDFLTISPK	13	Unmodified	_ALAGCDFLTISPK_									0	0	0	0	0	0	0	F2Z393;P37837	F2Z393	F2Z393	TALDO1	Transaldolase	MULTI-MSMS	1_RA1_01_2729	1_RA1_01_2729	697.3714599609375	2	696.86322	1391.71189	18.732	0.013054	-4.9044	-0.0034177	13.828	0.0096362	696.8622931953689	53.784	1.1963	55.442	54.87	56.066	1.6577					70	23
ALAGCDFLTISPK	13	Unmodified	_ALAGCDFLTISPK_									0	0	0	0	0	0	0	F2Z393;P37837	F2Z393	F2Z393	TALDO1	Transaldolase	MULTI-MATCH-MSMS	1_RA1_01_2725	1_RA1_01_2725		2	696.86322	1391.71189	17.153	0.011954	-7.3087	-0.0050931	9.8448	0.0068605	696.8589087820862	53.742	2.0771	55.389	54.148	56.225	1.6473	0.0018846	-0.003244	NaN	51.092	87	42
ALANSLACQGK	11	Unmodified	_ALANSLACQGK_									0	0	0	0	0	0	0	P04075;J3KPS3;H3BR68	P04075	P04075	ALDOA	Fructose-bisphosphate aldolase A;Fructose-bisphosphate aldolase	MULTI-MSMS	1_RA1_01_2721	1_RA1_01_2721	566.802978515625	2	566.792598	1131.57064	17.422	0.0098747	0.26118	0.00014803	17.683	0.010023	566.793437913229	30.307	0.97348	30.307	29.904	30.877	0					48	20
ALANSLACQGK	11	Unmodified	_ALANSLACQGK_									0	0	0	0	0	0	0	P04075;J3KPS3;H3BR68	P04075	P04075	ALDOA	Fructose-bisphosphate aldolase A;Fructose-bisphosphate aldolase	MULTI-MSMS	1_RA1_01_2729	1_RA1_01_2729	566.8027954101562	2	566.792598	1131.57064	18.162	0.010294	-1.4335	-0.00081249	16.728	0.0094815	566.7919691545676	30.006	0.87081	30.508	30.093	30.964	0.50268					31	16
ALANSLACQGK	11	Unmodified	_ALANSLACQGK_									0	0	0	0	0	0	0	P04075;J3KPS3;H3BR68	P04075	P04075	ALDOA	Fructose-bisphosphate aldolase A;Fructose-bisphosphate aldolase	MULTI-MSMS	2_RA2_01_2723	2_RA2_01_2723	566.805419921875	2	566.792598	1131.57064	14.854	0.0084191	6.6191	0.0037516	21.473	0.012171	566.796978987243	29.872	1.4204	30.549	30.089	31.509	0.67676					60	27
ALANSLACQGK	11	Unmodified	_ALANSLACQGK_									0	0	0	0	0	0	0	P04075;J3KPS3;H3BR68	P04075	P04075	ALDOA	Fructose-bisphosphate aldolase A;Fructose-bisphosphate aldolase	MULTI-MSMS	2_RA2_01_2727	2_RA2_01_2727	566.8031616210938	2	566.792598	1131.57064	15.419	0.0087396	1.0964	0.00062143	16.516	0.009361	566.7939097649681	30.078	0.97162	30.557	30.125	31.097	0.47904					50	19
ALANSLACQGK	11	Unmodified	_ALANSLACQGK_									0	0	0	0	0	0	0	P04075;J3KPS3;H3BR68	P04075	P04075	ALDOA	Fructose-bisphosphate aldolase A;Fructose-bisphosphate aldolase	MULTI-MSMS	2_RA2_01_2731	2_RA2_01_2731	566.80224609375	2	566.792598	1131.57064	16.222	0.0091942	-0.51792	-0.00029355	15.704	0.0089007	566.7933604877601	30.189	1.3776	30.512	30.072	31.449	0.32291					77	29
ALANVNIGSLICNVGAGGPAPAAGAAPAGGPAPSTAAAPAEEK	43	Unmodified	_ALANVNIGSLICNVGAGGPAPAAGAAPAGGPAPSTAAAPAEEK_									0	0	0	0	0	0	0	P05386	P05386	P05386	RPLP1	60S acidic ribosomal protein P1	MULTI-MSMS	1_RA1_01_2721	1_RA1_01_2721	953.255126953125	4	952.987623	3807.92139	16.682	0.015898	-0.050092	-4.7737E-05	16.632	0.01585	953.2378829270464	68.268	1.8413	68.268	67.391	69.233	0					146	39
ALANVNIGSLICNVGAGGPAPAAGAAPAGGPAPSTAAAPAEEK	43	Unmodified	_ALANVNIGSLICNVGAGGPAPAAGAAPAGGPAPSTAAAPAEEK_									0	0	0	0	0	0	0	P05386	P05386	P05386	RPLP1	60S acidic ribosomal protein P1	MULTI-MSMS	1_RA1_01_2725	1_RA1_01_2725	954.25732421875	4	952.987623	3807.92139	15.882	0.015135	-0.5686	-0.00054186	15.313	0.014593	953.2371311372095	66.078	1.7612	68.186	67.464	69.225	2.1086					145	36
ALANVNIGSLICNVGAGGPAPAAGAAPAGGPAPSTAAAPAEEK	43	Unmodified	_ALANVNIGSLICNVGAGGPAPAAGAAPAGGPAPSTAAAPAEEK_									0	0	0	0	0	0	0	P05386	P05386	P05386	RPLP1	60S acidic ribosomal protein P1	MULTI-MSMS	1_RA1_01_2729	1_RA1_01_2729	954.2575073242188	4	952.987623	3807.92139	13.932	0.013277	0.61022	0.00058153	14.543	0.013859	953.2385998502698	66.042	1.7485	67.993	67.323	69.071	1.9512					171	36
ALANVNIGSLICNVGAGGPAPAAGAAPAGGPAPSTAAAPAEEK	43	Unmodified	_ALANVNIGSLICNVGAGGPAPAAGAAPAGGPAPSTAAAPAEEK_									0	0	0	0	0	0	0	P05386	P05386	P05386	RPLP1	60S acidic ribosomal protein P1	MULTI-MSMS	2_RA2_01_2723	2_RA2_01_2723	954.2570190429688	4	952.987623	3807.92139	16.444	0.015671	0.72215	0.0006882	17.166	0.016359	953.2385542041973	65.894	1.3241	67.985	67.337	68.661	2.091					107	25
ALANVNIGSLICNVGAGGPAPAAGAAPAGGPAPSTAAAPAEEK	43	Unmodified	_ALANVNIGSLICNVGAGGPAPAAGAAPAGGPAPSTAAAPAEEK_									0	0	0	0	0	0	0	P05386	P05386	P05386	RPLP1	60S acidic ribosomal protein P1	MULTI-MSMS	2_RA2_01_2731	2_RA2_01_2731	954.2564086914062	4	952.987623	3807.92139	16.075	0.015319	0.62734	0.00059785	16.703	0.015917	953.2384324818919	66.08	1.554	68.109	67.493	69.047	2.0291					128	33
ALANVNIGSLICNVGAGGPAPAAGAAPAGGPAPSTAAAPAEEK	43	Unmodified	_ALANVNIGSLICNVGAGGPAPAAGAAPAGGPAPSTAAAPAEEK_									0	0	0	0	0	0	0	P05386	P05386	P05386	RPLP1	60S acidic ribosomal protein P1	MULTI-MATCH-MSMS	2_RA2_01_2727	2_RA2_01_2727		4	952.987623	3807.92139	15.548	0.014817	1.2119	0.001155	16.76	0.015972	953.2392141510549	66.042	1.6014	68.053	67.246	68.847	2.0112	-0.04554	0.0031453	NaN	40.906	144	32
ALDFIASK	8	Unmodified	_ALDFIASK_									0	0	0	0	0	0	0	F5GXS2;A0A8V8TL71;O43707;H7C144;A0A804HK61;P12814;A0A804HL31;A0A804HLF4;A0A804HII9;H9KV75;A0A804HKE2;A0A7I2V4Y4;A0A804HIN7;A0A804HLD0;G3V2W4;G3V5M4;G3V2E8;Q08043;A0A804HJQ9;G3V2X9;G3V2N5;A0A087WSZ2;A0A804HJN7;A0A804HIY0	F5GXS2	F5GXS2	ACTN4;ACTN1;ACTN3	Alpha-actinin-4;Alpha-actinin-1;Alpha-actinin-3	MULTI-MSMS	2_RA2_01_2731	2_RA2_01_2731	433.7513427734375	2	432.744911	863.475269	14.145	0.0061214	-6.1079	-0.0026432	8.0375	0.0034782	432.74274051423293	40.849	2.0138	41.723	40.98	42.994	0.87436					91	40
ALDFIASK	8	Unmodified	_ALDFIASK_									0	0	0	0	0	0	0	F5GXS2;A0A8V8TL71;O43707;H7C144;A0A804HK61;P12814;A0A804HL31;A0A804HLF4;A0A804HII9;H9KV75;A0A804HKE2;A0A7I2V4Y4;A0A804HIN7;A0A804HLD0;G3V2W4;G3V5M4;G3V2E8;Q08043;A0A804HJQ9;G3V2X9;G3V2N5;A0A087WSZ2;A0A804HJN7;A0A804HIY0	F5GXS2	F5GXS2	ACTN4;ACTN1;ACTN3	Alpha-actinin-4;Alpha-actinin-1;Alpha-actinin-3	MULTI-MATCH-MSMS	1_RA1_01_2721	1_RA1_01_2721		2	432.744911	863.475269	14.67	0.0063485	-6.3786	-0.0027603	8.2917	0.0035882	432.7434556980542	41.558	1.2142	41.558	40.865	42.079	0	-0.073961	-0.00099639	NaN	35.356	80	24
ALDFIASK	8	Unmodified	_ALDFIASK_									0	0	0	0	0	0	0	F5GXS2;A0A8V8TL71;O43707;H7C144;A0A804HK61;P12814;A0A804HL31;A0A804HLF4;A0A804HII9;H9KV75;A0A804HKE2;A0A7I2V4Y4;A0A804HIN7;A0A804HLD0;G3V2W4;G3V5M4;G3V2E8;Q08043;A0A804HJQ9;G3V2X9;G3V2N5;A0A087WSZ2;A0A804HJN7;A0A804HIY0	F5GXS2	F5GXS2	ACTN4;ACTN1;ACTN3	Alpha-actinin-4;Alpha-actinin-1;Alpha-actinin-3	MULTI-MATCH-MSMS	1_RA1_01_2725	1_RA1_01_2725		2	432.744911	863.475269	12.304	0.0053245	-6.1068	-0.0026427	6.1971	0.0026818	432.74348748986876	40.551	1.1085	41.592	41.118	42.226	1.0402	-0.040352	-0.00076116	NaN	35.356	65	22
ALDFIASK	8	Unmodified	_ALDFIASK_									0	0	0	0	0	0	0	F5GXS2;A0A8V8TL71;O43707;H7C144;A0A804HK61;P12814;A0A804HL31;A0A804HLF4;A0A804HII9;H9KV75;A0A804HKE2;A0A7I2V4Y4;A0A804HIN7;A0A804HLD0;G3V2W4;G3V5M4;G3V2E8;Q08043;A0A804HJQ9;G3V2X9;G3V2N5;A0A087WSZ2;A0A804HJN7;A0A804HIY0	F5GXS2	F5GXS2	ACTN4;ACTN1;ACTN3	Alpha-actinin-4;Alpha-actinin-1;Alpha-actinin-3	MULTI-MATCH-MSMS	1_RA1_01_2729	1_RA1_01_2729		2	432.744911	863.475269	14.863	0.0064319	-7.0831	-0.0030652	7.78	0.0033667	432.7432136794614	40.672	1.0077	41.616	41.019	42.027	0.94382	-0.016212	-0.0016061	NaN	35.356	77	22
ALDFIASK	8	Unmodified	_ALDFIASK_									0	0	0	0	0	0	0	F5GXS2;A0A8V8TL71;O43707;H7C144;A0A804HK61;P12814;A0A804HL31;A0A804HLF4;A0A804HII9;H9KV75;A0A804HKE2;A0A7I2V4Y4;A0A804HIN7;A0A804HLD0;G3V2W4;G3V5M4;G3V2E8;Q08043;A0A804HJQ9;G3V2X9;G3V2N5;A0A087WSZ2;A0A804HJN7;A0A804HIY0	F5GXS2	F5GXS2	ACTN4;ACTN1;ACTN3	Alpha-actinin-4;Alpha-actinin-1;Alpha-actinin-3	MULTI-MATCH-MSMS	2_RA2_01_2723	2_RA2_01_2723		2	432.744911	863.475269	16.155	0.0069911	-5.0242	-0.0021742	11.131	0.0048169	432.744338341624	40.477	1.1651	41.673	41.057	42.222	1.1965	0.041071	0.00017586	NaN	35.356	80	24
ALDFIASK	8	Unmodified	_ALDFIASK_									0	0	0	0	0	0	0	F5GXS2;A0A8V8TL71;O43707;H7C144;A0A804HK61;P12814;A0A804HL31;A0A804HLF4;A0A804HII9;H9KV75;A0A804HKE2;A0A7I2V4Y4;A0A804HIN7;A0A804HLD0;G3V2W4;G3V5M4;G3V2E8;Q08043;A0A804HJQ9;G3V2X9;G3V2N5;A0A087WSZ2;A0A804HJN7;A0A804HIY0	F5GXS2	F5GXS2	ACTN4;ACTN1;ACTN3	Alpha-actinin-4;Alpha-actinin-1;Alpha-actinin-3	MULTI-MATCH-MSMS	2_RA2_01_2727	2_RA2_01_2727		2	432.744911	863.475269	13.604	0.005887	-3.3435	-0.0014469	10.261	0.0044402	432.74345343824876	40.7	0.83951	41.63	41.278	42.118	0.93081	-0.0015996	0.0016305	NaN	35.356	30	17
ALDIAENEMPGLMR	14	Unmodified	_ALDIAENEMPGLMR_									0	0	0	0	0	0	0	P23526	P23526	P23526	AHCY	Adenosylhomocysteinase	MULTI-MSMS	1_RA1_01_2725	1_RA1_01_2725	780.3984375	2	780.381451	1558.74835	18.916	0.014762	-0.86658	-0.00067626	18.05	0.014086	780.3810690020422	55.778	1.38	57.531	57.07	58.45	1.7531					72	26
ALDIAENEMPGLMR	14	Unmodified	_ALDIAENEMPGLMR_									0	0	0	0	0	0	0	P23526	P23526	P23526	AHCY	Adenosylhomocysteinase	MULTI-MSMS	2_RA2_01_2731	2_RA2_01_2731	780.3997192382812	2	780.381451	1558.74835	17.809	0.013898	-2.4085	-0.0018795	15.4	0.012018	780.3800434765143	55.866	1.2004	57.554	57.009	58.21	1.6883					69	23
ALDIAENEMPGLMR	14	Unmodified	_ALDIAENEMPGLMR_									0	0	0	0	0	0	0	P23526	P23526	P23526	AHCY	Adenosylhomocysteinase	MULTI-MATCH	1_RA1_01_2721	1_RA1_01_2721		2	780.381451	1558.74835	18.465	0.01441	-1.8259	-0.0014249	16.639	0.012985	780.3803940158776	57.577	1.184	57.577	57.044	58.228	0	0.046238	0.00022203	NaN	54.143	74	23
ALDIAENEMPGLMR	14	Unmodified	_ALDIAENEMPGLMR_									0	0	0	0	0	0	0	P23526	P23526	P23526	AHCY	Adenosylhomocysteinase	MULTI-MATCH	1_RA1_01_2729	1_RA1_01_2729		2	780.381451	1558.74835	18.274	0.014261	-2.5084	-0.0019575	15.765	0.012303	780.3801592680165	55.716	1.2604	57.462	56.934	58.194	1.7455	-0.069116	-0.00084314	NaN	54.143	80	26
ALDIAENEMPGLMR	14	Unmodified	_ALDIAENEMPGLMR_									0	0	0	0	0	0	0	P23526	P23526	P23526	AHCY	Adenosylhomocysteinase	MULTI-MATCH-MSMS	2_RA2_01_2727	2_RA2_01_2727		2	780.381451	1558.74835	17.317	0.013514	-2.7308	-0.0021311	14.586	0.011383	780.3797538814123	55.795	1.231	57.531	56.986	58.217	1.7363	-0.00012477	-0.0011903	NaN	54.143	77	25
ALDLFSDNAPPPELLEIINEDIAK	24	Unmodified	_ALDLFSDNAPPPELLEIINEDIAK_									0	0	0	0	0	0	0	Q15084	Q15084	Q15084	PDIA6	Protein disulfide-isomerase A6	MULTI-MSMS	1_RA1_01_2721	1_RA1_01_2721	880.1433715820312	3	879.793448	2636.35851	17.129	0.01507	-0.079864	-7.0264E-05	17.05	0.015	880.4620751141589	86.782	1.5706	86.782	86.244	87.814	0					82	31
ALDLFSDNAPPPELLEIINEDIAK	24	Unmodified	_ALDLFSDNAPPPELLEIINEDIAK_									0	0	0	0	0	0	0	Q15084	Q15084	Q15084	PDIA6	Protein disulfide-isomerase A6	MULTI-MSMS	1_RA1_01_2725	1_RA1_01_2725	880.1433715820312	3	879.793448	2636.35851	21.066	0.018534	-3.9187	-0.0034476	17.147	0.015086	880.1244635339524	84.353	1.8314	86.616	85.832	87.663	2.2628					100	36
ALDLFSDNAPPPELLEIINEDIAK	24	Unmodified	_ALDLFSDNAPPPELLEIINEDIAK_									0	0	0	0	0	0	0	Q15084	Q15084	Q15084	PDIA6	Protein disulfide-isomerase A6	MULTI-MSMS	1_RA1_01_2729	1_RA1_01_2729	880.1449584960938	3	879.793448	2636.35851	16.318	0.014357	2.1234	0.0018681	18.442	0.016225	880.1296466512579	84.406	1.2829	86.25	85.69	86.973	1.8438					97	27
ALDLFSDNAPPPELLEIINEDIAK	24	Unmodified	_ALDLFSDNAPPPELLEIINEDIAK_									0	0	0	0	0	0	0	Q15084	Q15084	Q15084	PDIA6	Protein disulfide-isomerase A6	MULTI-MSMS	2_RA2_01_2723	2_RA2_01_2723	880.1436767578125	3	879.793448	2636.35851	18.248	0.016054	-1.6983	-0.0014942	16.549	0.01456	880.1261846912648	84.363	1.532	86.352	85.693	87.225	1.9887					116	32
ALDLFSDNAPPPELLEIINEDIAK	24	Unmodified	_ALDLFSDNAPPPELLEIINEDIAK_									0	0	0	0	0	0	0	Q15084	Q15084	Q15084	PDIA6	Protein disulfide-isomerase A6	MULTI-MSMS	2_RA2_01_2731	2_RA2_01_2731	880.1416625976562	3	879.793448	2636.35851	16.722	0.014712	-0.95883	-0.00084357	15.763	0.013868	880.1268777972878	84.448	1.684	86.572	85.873	87.557	2.1237					123	35
ALDTMNFDVIK	11	Unmodified	_ALDTMNFDVIK_									0	0	0	0	0	0	0	P11940;A0A7I2V649;A0A7I2YQ88;H0YAR2;A0A7I2YQ90;E7EQV3;A0A087WTT1;E7ERJ7;A0A7I2V4N4;A0A7I2V4L7;Q13310;B1ANR0;A0A7I2V5W9;H0YBN4;E5RJB9;E5RGH3;B1ANR1;E5RH24;H0YEQ8	P11940	P11940	PABPC1;PABPC4	Polyadenylate-binding protein 1;Polyadenylate-binding protein;Polyadenylate-binding protein 4	MULTI-MSMS	1_RA1_01_2725	1_RA1_01_2725	633.8345336914062	2	633.823563	1265.63257	16.907	0.010716	-0.60524	-0.00038362	16.301	0.010332	633.8232670734891	53.975	1.4613	55.677	55.134	56.595	1.7013					87	29
ALDTMNFDVIK	11	Unmodified	_ALDTMNFDVIK_									0	0	0	0	0	0	0	P11940;A0A7I2V649;A0A7I2YQ88;H0YAR2;A0A7I2YQ90;E7EQV3;A0A087WTT1;E7ERJ7;A0A7I2V4N4;A0A7I2V4L7;Q13310;B1ANR0;A0A7I2V5W9;H0YBN4;E5RJB9;E5RGH3;B1ANR1;E5RH24;H0YEQ8	P11940	P11940	PABPC1;PABPC4	Polyadenylate-binding protein 1;Polyadenylate-binding protein;Polyadenylate-binding protein 4	MULTI-MSMS	1_RA1_01_2729	1_RA1_01_2729	633.8367309570312	2	633.823563	1265.63257	19.143	0.012133	0.068724	4.3559E-05	19.212	0.012177	633.8235351893333	53.925	1.51	55.628	54.838	56.348	1.7038					75	30
ALDTMNFDVIK	11	Unmodified	_ALDTMNFDVIK_									0	0	0	0	0	0	0	P11940;A0A7I2V649;A0A7I2YQ88;H0YAR2;A0A7I2YQ90;E7EQV3;A0A087WTT1;E7ERJ7;A0A7I2V4N4;A0A7I2V4L7;Q13310;B1ANR0;A0A7I2V5W9;H0YBN4;E5RJB9;E5RGH3;B1ANR1;E5RH24;H0YEQ8	P11940	P11940	PABPC1;PABPC4	Polyadenylate-binding protein 1;Polyadenylate-binding protein;Polyadenylate-binding protein 4	MULTI-MSMS	2_RA2_01_2731	2_RA2_01_2731	633.8345947265625	2	633.823563	1265.63257	15.184	0.0096237	-1.5076	-0.00095553	13.676	0.0086682	634.3229410838396	54.068	1.2792	55.696	55.098	56.377	1.6281					52	27
ALDTMNFDVIK	11	Unmodified	_ALDTMNFDVIK_									0	0	0	0	0	0	0	P11940;A0A7I2V649;A0A7I2YQ88;H0YAR2;A0A7I2YQ90;E7EQV3;A0A087WTT1;E7ERJ7;A0A7I2V4N4;A0A7I2V4L7;Q13310;B1ANR0;A0A7I2V5W9;H0YBN4;E5RJB9;E5RGH3;B1ANR1;E5RH24;H0YEQ8	P11940	P11940	PABPC1;PABPC4	Polyadenylate-binding protein 1;Polyadenylate-binding protein;Polyadenylate-binding protein 4	MULTI-MATCH-MSMS	1_RA1_01_2721	1_RA1_01_2721		2	633.823563	1265.63257	17.481	0.01108	0.15455	9.7959E-05	17.635	0.011178	633.8238514845142	55.631	1.6235	55.631	55.084	56.708	0	-0.023601	0.00048308	NaN	64.04	100	33
ALDTMNFDVIK	11	Unmodified	_ALDTMNFDVIK_									0	0	0	0	0	0	0	P11940;A0A7I2V649;A0A7I2YQ88;H0YAR2;A0A7I2YQ90;E7EQV3;A0A087WTT1;E7ERJ7;A0A7I2V4N4;A0A7I2V4L7;Q13310;B1ANR0;A0A7I2V5W9;H0YBN4;E5RJB9;E5RGH3;B1ANR1;E5RH24;H0YEQ8	P11940	P11940	PABPC1;PABPC4	Polyadenylate-binding protein 1;Polyadenylate-binding protein;Polyadenylate-binding protein 4	MULTI-MATCH-MSMS	2_RA2_01_2723	2_RA2_01_2723		2	633.823563	1265.63257	17.956	0.011381	-0.97508	-0.00061803	16.981	0.010763	633.8240677881575	53.792	1.2074	55.629	55.137	56.344	1.837	-0.0251	-0.00094889	NaN	64.04	58	25
ALDTMNFDVIK	11	Unmodified	_ALDTMNFDVIK_									0	0	0	0	0	0	0	P11940;A0A7I2V649;A0A7I2YQ88;H0YAR2;A0A7I2YQ90;E7EQV3;A0A087WTT1;E7ERJ7;A0A7I2V4N4;A0A7I2V4L7;Q13310;B1ANR0;A0A7I2V5W9;H0YBN4;E5RJB9;E5RGH3;B1ANR1;E5RH24;H0YEQ8	P11940	P11940	PABPC1;PABPC4	Polyadenylate-binding protein 1;Polyadenylate-binding protein;Polyadenylate-binding protein 4	MULTI-MATCH-MSMS	2_RA2_01_2727	2_RA2_01_2727		2	633.823563	1265.63257	18.445	0.011691	-0.19359	-0.0001227	18.252	0.011568	634.3240142033651	53.988	1.2202	55.666	55.012	56.232	1.6785	0.01171	4.1759E-05	NaN	64.04	54	24
ALDVGSGSGILTACFAR	17	Unmodified	_ALDVGSGSGILTACFAR_									0	0	0	0	0	0	0	C9J0F2;A0A3F2YNX8;P22061	C9J0F2	C9J0F2	PCMT1	Protein-L-isoaspartate(D-aspartate) O-methyltransferase	MULTI-MSMS	1_RA1_01_2725	1_RA1_01_2725	848.447021484375	2	847.930154	1693.84575	20.207	0.017134	-2.4323	-0.0020624	17.774	0.015071	848.4283576886007	57.375	0.9662	59.225	58.765	59.731	1.8493					53	20
ALDVGSGSGILTACFAR	17	Unmodified	_ALDVGSGSGILTACFAR_									0	0	0	0	0	0	0	C9J0F2;A0A3F2YNX8;P22061	C9J0F2	C9J0F2	PCMT1	Protein-L-isoaspartate(D-aspartate) O-methyltransferase	MULTI-MSMS	2_RA2_01_2731	2_RA2_01_2731	848.4465942382812	2	847.930154	1693.84575	19.349	0.016407	-2.7414	-0.0023245	16.608	0.014082	847.929334369871	57.521	1.1216	59.314	58.778	59.899	1.7935					50	21
ALDVGSGSGILTACFAR	17	Unmodified	_ALDVGSGSGILTACFAR_									0	0	0	0	0	0	0	C9J0F2;A0A3F2YNX8;P22061	C9J0F2	C9J0F2	PCMT1	Protein-L-isoaspartate(D-aspartate) O-methyltransferase	MULTI-MATCH-MSMS	1_RA1_01_2721	1_RA1_01_2721		2	847.930154	1693.84575	18.961	0.016078	-1.8892	-0.0016019	17.072	0.014476	847.9297768340801	59.379	1.0615	59.379	58.759	59.82	0	0.1427	0.0011094	NaN	62.924	44	20
ALDVGSGSGILTACFAR	17	Unmodified	_ALDVGSGSGILTACFAR_									0	0	0	0	0	0	0	C9J0F2;A0A3F2YNX8;P22061	C9J0F2	C9J0F2	PCMT1	Protein-L-isoaspartate(D-aspartate) O-methyltransferase	MULTI-MATCH	1_RA1_01_2729	1_RA1_01_2729		2	847.930154	1693.84575	20.811	0.017646	-3.7216	-0.0031557	17.089	0.01449	847.9312421967073	57.327	1.2079	59.11	58.406	59.614	1.7827	-0.12637	-0.0019982	NaN	62.924	63	25
ALDVGSGSGILTACFAR	17	Unmodified	_ALDVGSGSGILTACFAR_									0	0	0	0	0	0	0	C9J0F2;A0A3F2YNX8;P22061	C9J0F2	C9J0F2	PCMT1	Protein-L-isoaspartate(D-aspartate) O-methyltransferase	MULTI-MATCH-MSMS	2_RA2_01_2723	2_RA2_01_2723		2	847.930154	1693.84575	19.771	0.016764	-2.7387	-0.0023223	17.032	0.014442	848.4289080495411	57.236	0.81325	59.167	58.698	59.511	1.931	-0.068894	-0.00033138	NaN	62.924	34	15
ALDVGSGSGILTACFAR	17	Unmodified	_ALDVGSGSGILTACFAR_									0	0	0	0	0	0	0	C9J0F2;A0A3F2YNX8;P22061	C9J0F2	C9J0F2	PCMT1	Protein-L-isoaspartate(D-aspartate) O-methyltransferase	MULTI-MATCH-MSMS	2_RA2_01_2727	2_RA2_01_2727		2	847.930154	1693.84575	18.226	0.015455	-2.2498	-0.0019077	15.976	0.013547	847.9305858144638	57.395	1.1234	59.223	58.729	59.852	1.8277	-0.013557	0.00049772	NaN	62.924	48	22
ALEAANADLEVK	12	Unmodified	_ALEAANADLEVK_									0	0	0	0	0	0	0	CON__P08730-1	CON__P08730-1	CON__P08730-1			MULTI-MSMS	1_RA1_01_2725	1_RA1_01_2725	622.3419799804688	2	622.330067	1242.64558	19.049	0.011855	1.266	0.00078786	20.315	0.012643	622.3315606856116	37.828	1.4366	38.749	38.108	39.544	0.92055					79	30
ALEAANADLEVK	12	Unmodified	_ALEAANADLEVK_									0	0	0	0	0	0	0	CON__P08730-1	CON__P08730-1	CON__P08730-1			MULTI-MSMS	1_RA1_01_2729	1_RA1_01_2729	622.3427124023438	2	622.330067	1242.64558	17.522	0.010904	2.2825	0.0014205	19.804	0.012325	622.3319734153183	37.932	1.7087	38.736	38.083	39.792	0.80382					82	34
ALEAANADLEVK	12	Unmodified	_ALEAANADLEVK_									0	0	0	0	0	0	0	CON__P08730-1	CON__P08730-1	CON__P08730-1			MULTI-MSMS	2_RA2_01_2723	2_RA2_01_2723	622.341796875	2	622.330067	1242.64558	17.712	0.011023	0.42268	0.00026304	18.135	0.011286	622.3309826274235	37.702	1.4435	38.751	38.238	39.682	1.0485					89	29
ALEAANADLEVK	12	Unmodified	_ALEAANADLEVK_									0	0	0	0	0	0	0	CON__P08730-1	CON__P08730-1	CON__P08730-1			MULTI-MSMS	2_RA2_01_2727	2_RA2_01_2727	622.3426513671875	2	622.330067	1242.64558	18.233	0.011347	2.532	0.0015757	20.765	0.012923	622.3320108446087	37.95	1.58	38.758	38.044	39.624	0.80869					87	31
ALEAANGELEVK	12	Unmodified	_ALEAANGELEVK_									0	0	0	0	0	0	0	CON__P08727;P08727	CON__P08727	CON__P08727	KRT19	Keratin, type I cytoskeletal 19	MULTI-MSMS	1_RA1_01_2721	1_RA1_01_2721	622.3434448242188	2	622.330067	1242.64558	17.036	0.010602	4.5086	0.0028058	21.545	0.013408	622.3335652311592	38.763	1.8161	38.763	38.024	39.84	0					95	40
ALEAANGELEVK	12	Unmodified	_ALEAANGELEVK_									0	0	0	0	0	0	0	CON__P08727;P08727	CON__P08727	CON__P08727	KRT19	Keratin, type I cytoskeletal 19	MULTI-MSMS	1_RA1_01_2725	1_RA1_01_2725	622.341796875	2	622.330067	1242.64558	19.049	0.011855	1.266	0.00078786	20.315	0.012643	622.3315606856116	37.828	1.4366	38.749	38.108	39.544	0.92055					79	30
ALEAANGELEVK	12	Unmodified	_ALEAANGELEVK_									0	0	0	0	0	0	0	CON__P08727;P08727	CON__P08727	CON__P08727	KRT19	Keratin, type I cytoskeletal 19	MULTI-MSMS	1_RA1_01_2729	1_RA1_01_2729	622.3424682617188	2	622.330067	1242.64558	17.522	0.010904	2.2825	0.0014205	19.804	0.012325	622.3319734153183	37.932	1.7087	38.736	38.083	39.792	0.80382					82	34
ALEAANGELEVK	12	Unmodified	_ALEAANGELEVK_									0	0	0	0	0	0	0	CON__P08727;P08727	CON__P08727	CON__P08727	KRT19	Keratin, type I cytoskeletal 19	MULTI-MSMS	2_RA2_01_2723	2_RA2_01_2723	622.3411865234375	2	622.330067	1242.64558	17.712	0.011023	0.42268	0.00026304	18.135	0.011286	622.3309826274235	37.702	1.4435	38.751	38.238	39.682	1.0485					89	29
ALEAANGELEVK	12	Unmodified	_ALEAANGELEVK_									0	0	0	0	0	0	0	CON__P08727;P08727	CON__P08727	CON__P08727	KRT19	Keratin, type I cytoskeletal 19	MULTI-MSMS	2_RA2_01_2727	2_RA2_01_2727	622.3428955078125	2	622.330067	1242.64558	18.233	0.011347	2.532	0.0015757	20.765	0.012923	622.3320108446087	37.95	1.58	38.758	38.044	39.624	0.80869					87	31
ALEAANGELEVK	12	Unmodified	_ALEAANGELEVK_									0	0	0	0	0	0	0	CON__P08727;P08727	CON__P08727	CON__P08727	KRT19	Keratin, type I cytoskeletal 19	MULTI-MSMS	2_RA2_01_2731	2_RA2_01_2731	622.3419799804688	2	622.330067	1242.64558	16.546	0.010297	2.186	0.0013604	18.732	0.011658	622.3320559313047	38.091	1.4899	38.773	38.143	39.633	0.68181					105	32
ALEESNYELEGK	12	Unmodified	_ALEESNYELEGK_									0	0	0	0	0	0	0	A0A1B0GVI3;CON__P13645;P13645;CON__P02535-1	A0A1B0GVI3	A0A1B0GVI3	KRT10	Keratin, type I cytoskeletal 10	MSMS	1_RA1_01_2729	1_RA1_01_2729	691.3400268554688	2	691.327721	1380.64089	NaN	NaN	NaN	NaN	NaN	NaN	NaN	35.756	1	36.434	35.934	36.934	0.67811
ALEIIPR	7	Unmodified	_ALEIIPR_									0	0	0	0	0	0	0	Q99832	Q99832	Q99832	CCT7	T-complex protein 1 subunit eta	MULTI-MSMS	1_RA1_01_2721	1_RA1_01_2721	406.2593688964844	2	406.255446	810.496338	12.525	0.0050884	-2.3041	-0.00093604	10.221	0.0041524	406.25448476113195	42.62	1.4248	42.62	42.079	43.504	0					53	27
ALEIIPR	7	Unmodified	_ALEIIPR_									0	0	0	0	0	0	0	Q99832	Q99832	Q99832	CCT7	T-complex protein 1 subunit eta	MULTI-MSMS	1_RA1_01_2725	1_RA1_01_2725	406.25872802734375	2	406.255446	810.496338	10.035	0.0040766	-4.2365	-0.0017211	5.798	0.0023555	406.25348647769306	41.543	1.3141	42.644	42.2	43.514	1.1003					58	27
ALEIIPR	7	Unmodified	_ALEIIPR_									0	0	0	0	0	0	0	Q99832	Q99832	Q99832	CCT7	T-complex protein 1 subunit eta	MULTI-MSMS	1_RA1_01_2729	1_RA1_01_2729	406.2608642578125	2	406.255446	810.496338	12.512	0.005083	-2.1959	-0.00089212	10.316	0.0041909	406.2546415138458	41.6	1.3108	42.615	42.191	43.502	1.0147					58	25
ALEIIPR	7	Unmodified	_ALEIIPR_									0	0	0	0	0	0	0	Q99832	Q99832	Q99832	CCT7	T-complex protein 1 subunit eta	MULTI-MSMS	2_RA2_01_2731	2_RA2_01_2731	406.2596130371094	2	406.255446	810.496338	13.555	0.0055066	-4.5427	-0.0018455	9.0118	0.0036611	406.2539542020838	41.806	1.3077	42.68	42.245	43.553	0.87437					57	24
ALEIIPR	7	Unmodified	_ALEIIPR_									0	0	0	0	0	0	0	Q99832	Q99832	Q99832	CCT7	T-complex protein 1 subunit eta	MULTI-MATCH-MSMS	2_RA2_01_2727	2_RA2_01_2727		2	406.255446	810.496338	14.356	0.0058322	-5.7685	-0.0023435	8.5875	0.0034887	406.2533809606965	41.69	1.2166	42.682	42.291	43.507	0.99216	0.034232	-0.0014773	NaN	52.683	56	25
ALELTGLK	8	Unmodified	_ALELTGLK_									0	0	0	0	0	0	0	A0A7I2V428;C9JLB1;A0A7I2V3F3;H7BY16;P19338;A0A7I2V5M5;A0A7I2V699;A0A7I2V2U7;A0A7I2V349;A0A7I2V506;A0A7I2V2S8	A0A7I2V428	A0A7I2V428	NCL	Nucleolin	MULTI-MSMS	1_RA1_01_2721	1_RA1_01_2721	422.7688903808594	2	422.760561	843.506569	13.142	0.0055558	-3.393	-0.0014344	9.7486	0.0041213	422.75969729249607	41.938	1.7306	41.938	41.475	43.205	0					62	33
[truncated: 16,776 more rows]
[truncated: 28 more columns]
