# Supplementary material for: DJ-1 protects proteins from acylation by catalyzing the hydrolysis of highly reactive cyclic 3-phosphoglyceric anhydride
Source: Nat Commun. 2024 Mar 5;15:2004. doi: 10.1038/s41467-024-46391-9 (PMC10915168; doi:10.1038/s41467-024-46391-9)
Supplement: Supplementary file 4 — Supplementary Data 1 [file 41467_2024_46391_MOESM4_ESM.zip › modificationSpecificPeptides.txt]

Sequence	Modifications	Mass	Mass Fractional Part	Protein Groups	Proteins	Gene Names	Protein Names	Unique (Groups)	Unique (Proteins)	Acetyl (Protein N-term)	Glyceroyl-Lys	Oxidation (M)	PhosphoGlyceroyl-Cys	PhosphoGlyceroyl-Lys	PhosphoGlyceroyl-N-term	Missed cleavages	Identification type 1_RA1_01_2721	Identification type 1_RA1_01_2725	Identification type 1_RA1_01_2729	Identification type 2_RA2_01_2723	Identification type 2_RA2_01_2727	Identification type 2_RA2_01_2731	Experiment 1_RA1_01_2721	Experiment 1_RA1_01_2725	Experiment 1_RA1_01_2729	Experiment 2_RA2_01_2723	Experiment 2_RA2_01_2727	Experiment 2_RA2_01_2731	Retention time	Calibrated retention time	Charges	PEP	MS/MS scan number	Raw file	Score	Delta score	Reverse	Potential contaminant	Intensity	Intensity 1_RA1_01_2721	Intensity 1_RA1_01_2725	Intensity 1_RA1_01_2729	Intensity 2_RA2_01_2723	Intensity 2_RA2_01_2727	Intensity 2_RA2_01_2731	id	Protein group IDs	Peptide ID	Evidence IDs
AAAAAAALQAK	Unmodified	955.54508	0.5450795	421	P36578;H3BM89;H3BU31	RPL4	60S ribosomal protein L4	yes	no	0	0	0	0	0	0	0	By MS/MS	By MS/MS	By MS/MS	By MS/MS	By MS/MS	By MS/MS	1	1	1	1	1	1	28.227	28.613	2	0.0012864	13863	2_RA2_01_2731	95.531	76.8			1799300	352110	332480	323200	272280	256310	262950	0	421	0	0;1;2;3;4;5
AAAAAAGAASGLPGPVAQGLK	Acetyl (Protein N-term)	1789.9686	0.96864688	578	Q96P70	IPO9	Importin-9	yes	yes	1	0	0	0	0	0	0	By MS/MS	By MS/MS	By MS/MS	By matching	By matching	By MS/MS	1	1	1	1	1	1	61.425	63.047	2	0.00010841	39968	1_RA1_01_2721	59.185	44.927			100050	9945.1	18666	19300	15051	18895	18193	1	578	1	6;7;8;9;10;11
AAAAAEQQQFYLLLGNLLSPDNVVR	Acetyl (Protein N-term)	2742.4341	0.43407907	286	O00410;E7ETV3;E7ETV8;E7EQT5;E7EV12;E7EX05;E7EWK4;E7ESZ1;C9JZD8;C9JQT6;C9J875;C9JZ53;C9JXE0;F8WF30;C9J583	IPO5	Importin-5	yes	no	1	0	0	0	0	0	0	By MS/MS		By MS/MS	By MS/MS		By MS/MS	1		1	1		1	97.03	98.37	3	9.4111E-09	62151	1_RA1_01_2721	72.532	65.172			60740	15651	0	12940	12173	0	19975	2	286	2	12;13;14;15
AAAAAGTATSQR	Acetyl (Protein N-term)	1116.5523	0.55234972	603	Q9Y2Z0	SUGT1	Suppressor of G2 allele of SKP1 homolog	yes	yes	1	0	0	0	0	0	0	By MS/MS	By MS/MS	By matching	By matching	By MS/MS	By MS/MS	1	1	1	1	1	1	30.792	31.23	2	0.0066334	16109	1_RA1_01_2725	42.395	30.626			334650	79787	60567	60902	40780	45510	47107	3	603	3	16;17;18;19;20;21
AAAAAWEEPSSGNGTAR	Unmodified	1644.7492	0.74921163	592	Q9P258	RCC2	Protein RCC2	yes	yes	0	0	0	0	0	0	0	By MS/MS	By MS/MS	By MS/MS	By MS/MS	By MS/MS	By matching	1	1	1	1	1	1	33.473	33.984	2	0.0038605	18442	1_RA1_01_2721	42.041	25.016			33927	7779.5	6201.1	5450.8	5486	5282.7	3727.3	4	592	4	22;23;24;25;26;27
AAAAVVEFQR	Acetyl (Protein N-term)	1102.5771	0.57710791	284	O00231;J3QRY4	PSMD11	26S proteasome non-ATPase regulatory subunit 11	yes	no	1	0	0	0	0	0	0			By MS/MS		By MS/MS				1		1		54.284	55.975	2	0.03153	33093	1_RA1_01_2729	48.794	35.757			174470	0	0	100980	0	73484	0	5	284	5	28;29
AAAFEEQENETVVVK	Unmodified	1662.8101	0.81008055	605	Q9Y490	TLN1	Talin-1	yes	yes	0	0	0	0	0	0	0	By MS/MS	By MS/MS	By MS/MS		By matching		1	1	1		1		40.611	41.34	2	0.0053926	24119	1_RA1_01_2721	43.084	19.098			35980	11092	9861.6	9218.6	0	5807.8	0	6	605	6	30;31;32;33
AAALEFLNRFEEAK	Unmodified	1607.8308	0.83075641	411	P31948;F5H783;F5GXD8	STIP1	Stress-induced-phosphoprotein 1	yes	no	0	0	0	0	0	0	1	By MS/MS	By MS/MS	By MS/MS	By MS/MS	By MS/MS	By MS/MS	1	1	1	1	1	1	53.697	55.077	3	0.024766	32672	1_RA1_01_2725	38.995	24.738			957850	201420	171020	170480	137770	133500	143660	7	411	7	34;35;36;37;38;39
AACNLLQR	Unmodified	944.48618	0.48618441	127	A0A8V8TMY4;Q01813;A0A7I2V3Z0;Q5VSR5;V9GYV7;A0A7I2V5S1	PFKP	ATP-dependent 6-phosphofructokinase, platelet type	yes	no	0	0	0	0	0	0	0	By MS/MS	By MS/MS	By MS/MS	By MS/MS	By MS/MS		1	1	1	1	1		31.044	31.502	2	0.0051272	16178	1_RA1_01_2729	57.559	36.259			588610	147210	135650	117030	93102	95624	0	8	127	8	40;41;42;43;44
AADEEAFEDNSEEYIRR	Unmodified	2042.8817	0.88174194	456	P55060	CSE1L	Exportin-2	yes	yes	0	0	0	0	0	0	1	By MS/MS	By matching	By MS/MS	By MS/MS	By MS/MS	By MS/MS	1	1	1	1	1	1	40.615	41.435	3	0.0067448	24003	1_RA1_01_2721	33.697	17.032			550290	107120	98681	103440	81422	81168	78449	9	456	9	45;46;47;48;49;50
AAFALGGLGSGFASNREELSALVAPAFAHTSQVLVDK	Unmodified	3700.9213	0.92130934	226	P27708;F8VPD4	CAD	CAD protein;Glutamine-dependent carbamoyl-phosphate synthase;Aspartate carbamoyltransferase;Dihydroorotase	yes	no	0	0	0	0	0	0	1	By MS/MS	By MS/MS	By MS/MS	By matching			1	1	1	1			70.549	72.117	4	0.044297	46305	1_RA1_01_2721	10.762	0.71496			67076	9954.8	24994	18075	14052	0	0	10	226	10	51;52;53;54
AAFDDAIAELDTLSEESYK	Unmodified	2086.9583	0.95826093	477	P62258;K7EM20	YWHAE	14-3-3 protein epsilon	yes	no	0	0	0	0	0	0	0	By MS/MS	By MS/MS	By MS/MS	By MS/MS		By MS/MS	1	1	1	1		1	70.619	72.292	2	4.1864E-14	44220	2_RA2_01_2731	114.69	89.838			59499	15708	14727	9212.1	12724	0	7127.5	11	477	11	55;56;57;58;59
AAFDDAIAELDTLSEESYKDSTLIMQLLR	Unmodified	3257.6013	0.60133991	477	P62258;K7EM20	YWHAE	14-3-3 protein epsilon	yes	no	0	0	0	0	0	0	1	By matching			By MS/MS		By MS/MS	1			1		1	91.8	93.095	4	0.0026002	57065	2_RA2_01_2731	30.816	23.704			59967	16814	0	0	11080	0	32074	12	477	12	60;61;62
AAFNSGKVDIVAINDPFIDLNYMVYMFQYDSTHGK	Unmodified	3982.891	0.89099677	314	P04406	GAPDH	Glyceraldehyde-3-phosphate dehydrogenase	yes	yes	0	0	0	0	0	0	1	By MS/MS	By MS/MS		By matching			1	1		1			81.343	82.784	4	1.9953E-20	51110	1_RA1_01_2725	80.239	74.653			24811	15088	6455	0	3268.1	0	0	13	314	13	63;64;65
AAGTLYTYPENWR	Acetyl (Protein N-term)	1582.7416	0.74160705	388	P26641	EEF1G	Elongation factor 1-gamma	yes	yes	1	0	0	0	0	0	0	By MS/MS			By MS/MS	By MS/MS	By MS/MS	1			1	1	1	61.082	62.529	2	0.00046816	39830	1_RA1_01_2721	84.17	48.211			1887800	584680	0	0	621150	326220	355760	14	388	14	66;67;68;69
AAGVNVEPFWPGLFAK	Unmodified	1701.8879	0.88787736	317	P05386	RPLP1	60S acidic ribosomal protein P1	yes	yes	0	0	0	0	0	0	0	By MS/MS	By MS/MS	By MS/MS	By MS/MS	By MS/MS	By MS/MS	2	2	2	2	2	2	68.458	70.183	2;3	6.4023E-07	45081	1_RA1_01_2721	100.55	77.178			3293200	452400	686570	731490	413440	487950	521340	15	317	15	70;71;72;73;74;75;76;77;78;79;80;81
AAHSEGNTTAGLDMR	Unmodified	1529.6893	0.68925391	511	P78371	CCT2	T-complex protein 1 subunit beta	yes	yes	0	0	0	0	0	0	0	By MS/MS	By MS/MS	By MS/MS	By MS/MS	By MS/MS	By MS/MS	1	1	1	1	1	1	28.052	28.438	3	0.001331	13893	1_RA1_01_2725	39.517	24.726			1306800	231690	223630	270960	185990	194640	199870	16	511	16	82;83;84;85;86;87
AALAPLPPLPAQFK	Acetyl (Protein N-term)	1474.8548	0.85478632	16	A0A087WY55;Q9NP79	VTA1	Vacuolar protein sorting-associated protein VTA1 homolog	yes	no	1	0	0	0	0	0	0	By MS/MS	By MS/MS	By MS/MS		By matching	By MS/MS	1	1	1		1	1	76.087	77.781	2	0.00051164	50318	1_RA1_01_2721	61.398	45.826			233480	68465	50970	51919	0	30105	32020	17	16	17	88;89;90;91;92
AALDSLSLFTSLGLSEQK	Acetyl (Protein N-term)	1921.0044	0.004423261	437	P47897;F2Z2V6;A0A0U1RQM8;A0A0U1RQU2;C9J165;A0A0U1RQT0;A0A0U1RQC3;A0A0U1RQE9;A0A0U1RRI9	QARS	Glutamine--tRNA ligase	yes	no	1	0	0	0	0	0	0	By MS/MS	By MS/MS		By matching			1	1		1			88.407	89.787	2	6.302E-10	57491	1_RA1_01_2721	111.39	54.605			18467	8394.2	5480.2	0	4592.4	0	0	18	437	18	93;94;95
AALEDTLAETEAR	Unmodified	1388.6783	0.6783381	175	CON__P08727;P08727;K7EMS3	KRT19	Keratin, type I cytoskeletal 19	yes	no	0	0	0	0	0	0	0	By MS/MS	By MS/MS	By MS/MS	By MS/MS	By MS/MS	By MS/MS	1	1	1	1	1	1	42.313	43.23	2	0.0001488	23963	2_RA2_01_2723	129.16	95.29		+	1453700	204400	184460	193790	300300	280730	289990	19	175	19	96;97;98;99;100;101
AALQEELSDVLIYLVALAAR	Unmodified	2157.2045	0.20452005	588	Q9H773	DCTPP1	dCTP pyrophosphatase 1	yes	yes	0	0	0	0	0	0	0		By matching				By MS/MS		1				2	100.75	102.66	3	0.0041468	61997	2_RA2_01_2731	36.856	22.694			29349	0	5137.5	0	0	0	24211	20	588	20	102;103;104
AALQELLSK	Unmodified	971.56515	0.56514624	490	P62851	RPS25	40S ribosomal protein S25	yes	yes	0	0	0	0	0	0	0	By MS/MS	By MS/MS	By MS/MS	By MS/MS	By MS/MS	By MS/MS	1	1	1	1	1	1	44.373	45.359	2	2.6149E-06	26936	1_RA1_01_2721	79.906	51.394			1811000	332830	299610	315790	289900	282480	290430	21	490	21	105;106;107;108;109;110
AALVLEDGSVLR	Acetyl (Protein N-term)	1283.7085	0.70851601	226	P27708;F8VPD4	CAD	CAD protein;Glutamine-dependent carbamoyl-phosphate synthase;Aspartate carbamoyltransferase;Dihydroorotase	yes	no	1	0	0	0	0	0	0			By MS/MS	By MS/MS		By MS/MS			1	1		1	69.585	71.645	2	0.023388	44099	1_RA1_01_2729	55.567	12.824			183600	0	0	66419	57043	0	60138	22	226	22	111;112;113
AANGVVLATEK	Unmodified	1071.5924	0.59242362	1	A0A024RA52;P25787;A0A7I2V2H3	PSMA2	Proteasome subunit alpha type;Proteasome subunit alpha type-2	yes	no	0	0	0	0	0	0	0	By MS/MS	By MS/MS	By MS/MS	By MS/MS	By MS/MS	By MS/MS	1	1	1	1	1	1	31.244	31.682	2	0.03472	16199	1_RA1_01_2729	33.875	23.408			305260	65110	54873	55545	45237	43266	41232	23	1	23	114;115;116;117;118;119
AAPFSLEYR	Unmodified	1052.5291	0.52909508	540	Q15181;Q5SQT6	PPA1	Inorganic pyrophosphatase	yes	no	0	0	0	0	0	0	0	By MS/MS	By MS/MS	By MS/MS		By MS/MS	By MS/MS	3	1	1		1	6	44.207	45.37	2	0.00022634	25908	2_RA2_01_2731	77.058	47.909			730500	0	223530	237040	0	269930	0	24	540	24	120;121;122;123;124;125;126;127;128;129;130;131
AAPRPAPVAQPPAAAPPSAVGSSAAAPR	Unmodified	2532.3561	0.35610352	557	Q9Y6H1;Q5T1J5	CHCHD2;CHCHD2P9	Coiled-coil-helix-coiled-coil-helix domain-containing protein 2;Putative coiled-coil-helix-coiled-coil-helix domain-containing protein CHCHD2P9, mitochondrial	yes	no	0	0	0	0	0	0	1	By MS/MS	By MS/MS	By MS/MS	By MS/MS	By MS/MS	By MS/MS	1	1	1	1	1	1	41.549	42.423	3	0.0073834	23651	1_RA1_01_2725	31.441	23.908			133970	26277	24765	19596	23624	21052	18659	25	557	25	132;133;134;135;136;137
AAQALALLR	Acetyl (Protein N-term)	967.58147	0.581465	220	F2Z3J2;Q16401	PSMD5	26S proteasome non-ATPase regulatory subunit 5	yes	no	1	0	0	0	0	0	0	By MS/MS	By MS/MS	By MS/MS		By matching	By MS/MS	1	1	1		1	1	67.456	69.092	2	0.0012855	42140	1_RA1_01_2725	66.682	20.964			139670	36154	24603	28534	0	22140	28234	26	220	26	138;139;140;141;142
AAQGEPQVQFK	Acetyl (Protein N-term)	1243.6197	0.619701	488	P62826;B5MDF5;A0A087X0W0	RAN	GTP-binding nuclear protein Ran	yes	no	1	0	0	0	0	0	0	By MS/MS	By MS/MS	By MS/MS		By MS/MS	By MS/MS	9	1	1		1	6	44.069	45.232	2	1.7783E-36	25692	2_RA2_01_2731	113.71	81.352			1854300	0	658940	656860	0	538470	0	27	488	27	143;144;145;146;147;148;149;150;151;152;153;154;155;156;157;158;159;160
AAQLAIR	Unmodified	741.44972	0.44972255	181	D3YTB1;F8W727;P62910	RPL32	60S ribosomal protein L32	yes	no	0	0	0	0	0	0	0	By MS/MS	By MS/MS	By MS/MS	By MS/MS	By MS/MS	By MS/MS	1	1	1	1	1	1	29.298	29.707	2	0.0070841	15211	1_RA1_01_2721	54.525	17.969			1095300	197970	188160	189110	178880	163730	177440	28	181	28	161;162;163;164;165;166
AASAAAASAAAASAASGSPGPGEGSAGGEK	Acetyl (Protein N-term)	2428.1102	0.11023833	526	Q13263	TRIM28	Transcription intermediary factor 1-beta	yes	yes	1	0	0	0	0	0	0	By MS/MS	By matching	By matching	By matching	By matching		1	1	1	1	1		49.905	51.109	2	7.552E-63	31274	1_RA1_01_2721	220.34	185.66			17860	6044.9	4489.8	3507.4	1811.4	2006.4	0	29	526	29	167;168;169;170;171
AASAAGAAGSAGGSSGAAGAAGGGAGAGTRPGDGGTASAGAAGPGAATK	Unmodified	3668.7123	0.71233221	123	A0A8I5KX85;Q9UKY7	CDV3	Protein CDV3 homolog	yes	no	0	0	0	0	0	0	1	By MS/MS	By MS/MS	By MS/MS	By MS/MS	By MS/MS	By MS/MS	1	1	1	1	1	1	33.074	33.585	4	2.2359E-19	17442	1_RA1_01_2725	59.466	45.307			218130	45360	46755	52482	24505	23919	25109	30	123	30	172;173;174;175;176;177
AASAFFTYVSLSQEGR	Unmodified	1732.842	0.84204938	283	O00154	ACOT7	Cytosolic acyl coenzyme A thioester hydrolase	yes	yes	0	0	0	0	0	0	0	By MS/MS		By MS/MS	By MS/MS	By MS/MS	By MS/MS	1		1	1	1	1	58.551	60.031	2	0.0028483	37840	1_RA1_01_2721	60.157	43.904			208750	26160	0	58550	30209	43855	49980	31	283	31	178;179;180;181;182
AASDIAMTELPPTHPIR	Unmodified	1818.9298	0.92981853	477	P62258;K7EM20	YWHAE	14-3-3 protein epsilon	yes	no	0	0	0	0	0	0	0	By MS/MS	By MS/MS	By MS/MS	By MS/MS	By MS/MS	By MS/MS	1	1	1	1	1	1	46.4	47.482	3	0.00095194	27388	1_RA1_01_2725	48.883	26.408			2676900	478980	505860	498080	405010	385150	403780	32	477	32	183;184;185;186;187;188
AASLLLEILGLLCK	Unmodified	1512.8949	0.89493657	102	E7EX73;E9PGM1;E7EUU4;A0A7I2Y1C3;Q04637;H7C0V6	EIF4G1	Eukaryotic translation initiation factor 4 gamma 1	yes	no	0	0	0	0	0	0	0	By MS/MS	By MS/MS	By MS/MS		By MS/MS	By matching	1	1	1		1	1	89.692	91.285	2	0.0013858	55939	1_RA1_01_2725	69.349	43.23			58158	13619	17701	13535	0	10436	2866.5	33	102	33	189;190;191;192;193
AATAAADFTAK	Unmodified	1036.5189	0.51892433	604	Q9Y3F4	STRAP	Serine-threonine kinase receptor-associated protein	yes	yes	0	0	0	0	0	0	0				By MS/MS	By MS/MS	By MS/MS				1	1	1	30.09	30.587	2	0.031891	15288	2_RA2_01_2727	34.721	19.059			366810	0	0	0	121610	120110	125090	34	604	34	194;195;196
AATTGSGVKVPR	Acetyl (Protein N-term)	1184.6513	0.65133548	527	Q13404	UBE2V1	Ubiquitin-conjugating enzyme E2 variant 1	yes	yes	1	0	0	0	0	0	1	By MS/MS	By MS/MS	By MS/MS	By MS/MS	By MS/MS	By MS/MS	1	1	1	1	1	1	33.386	33.897	2	0.0019579	18444	1_RA1_01_2721	74.841	49.704			540550	117520	108420	101640	69809	71557	71590	35	527	35	197;198;199;200;201;202
AAVATFLQSVQVPEFTPK	Unmodified	1932.0357	0.03566381	373	P22314;Q5JRR6	UBA1	Ubiquitin-like modifier-activating enzyme 1	yes	no	0	0	0	0	0	0	0	By matching	By MS/MS	By MS/MS	By MS/MS	By matching	By matching	1	2	2	2	2	2	66.633	68.485	2;3	0.001827	41714	2_RA2_01_2723	59.306	43.052			444870	11451	98722	102250	87868	63659	80922	36	373	36	203;204;205;206;207;208;209;210;211;212;213
AAVAWEAGKPLSIEEIEVAPPK	Unmodified	2304.2365	0.23654846	242	H0YAG8;P11766;D6RAY0;D6R9G2;D6RFE4	ADH5	Alcohol dehydrogenase class-3	yes	no	0	0	0	0	0	0	1	By MS/MS	By MS/MS	By MS/MS	By MS/MS	By MS/MS	By MS/MS	1	1	1	1	1	1	57.932	59.473	3	0.010629	35328	2_RA2_01_2723	38.583	16.78			404890	78255	79611	64396	68836	60368	53419	37	242	37	214;215;216;217;218;219
AAVEEGIVLGGGCALLR	Unmodified	1683.8978	0.89779012	345	P10809;A0A7I2V599;A0A7I2V2X6;A0A7I2YQK6	HSPD1	60 kDa heat shock protein, mitochondrial	yes	no	0	0	0	0	0	0	0	By MS/MS	By MS/MS	By MS/MS	By MS/MS	By MS/MS	By MS/MS	2	2	2	2	2	2	57.549	59.057	2;3	2.8523E-05	35345	1_RA1_01_2725	91.03	36.254			4521700	920650	857940	886950	612040	587100	657030	38	345	38	220;221;222;223;224;225;226;227;228;229;230;231
AAVENLPTFLVELSR	Unmodified	1657.9039	0.90392136	536	Q14974;J3QR48	KPNB1	Importin subunit beta-1	yes	no	0	0	0	0	0	0	0	By matching	By MS/MS	By MS/MS	By matching	By MS/MS	By MS/MS	1	1	1	1	1	1	69.43	71.156	2	0.0014965	43730	1_RA1_01_2729	61.038	37.433			554960	58733	107030	117650	79509	95648	96393	39	536	39	232;233;234;235;236;237
AAVESLGFILFR	Unmodified	1321.7394	0.73942221	12	A0A7I2V4X0;A0A7I2V641;A0A7I2V2K8;A0A7P0MW50;A0A7I2YQY1;A0A7I2V262;A0A087WW66;A0A7I2V5C8;A0A7I2V523;Q99460;A0A7I2YQI9	PSMD1	26S proteasome non-ATPase regulatory subunit 1	yes	no	0	0	0	0	0	0	0	By MS/MS	By MS/MS	By MS/MS	By MS/MS	By MS/MS	By MS/MS	1	1	1	1	1	1	67.716	69.429	2	0.027465	42216	2_RA2_01_2727	45.161	21.006			330810	81899	67495	67801	37583	38467	37568	40	12	40	238;239;240;241;242;243
AAVPSGASTGIYEALELR	Unmodified	1803.9367	0.93667805	322;336	P06733;A0A2R8Y6G6;K7EM90;A0A2R8YEM5;A0A2R8Y879;K7ERS8;A0A2R8Y798;A0A2R8YEG5;P13929;E5RI09;E5RG95;K7EPM1;K7EKN2;E5RGZ4;P09104;F5H0C8;F5H1C3	ENO1;ENO3;ENO2	Alpha-enolase;Enolase;Beta-enolase;Gamma-enolase	no	no	0	0	0	0	0	0	0	By MS/MS	By MS/MS	By MS/MS	By MS/MS	By MS/MS	By MS/MS	2	2	2	2	2	2	58.258	59.799	2;3	1.8384E-10	35597	2_RA2_01_2727	118.24	92.091			6986000	1127200	1077600	1190500	1217000	1078400	1295200	41	322;336	41	244;245;246;247;248;249;250;251;252;253;254;255
AAYKLVLIR	Acetyl (Protein N-term);PhosphoGlyceroyl-Lys	1255.6577	0.65773979	366	P18669;Q8N0Y7	PGAM1;PGAM4	Phosphoglycerate mutase 1;Probable phosphoglycerate mutase 4	yes	no	1	0	0	0	1	0	1				By MS/MS	By MS/MS	By MS/MS				1	1	1	81.355	83.421	2	6.8045E-05	51284	2_RA2_01_2727	77.674	63.68			314550	0	0	0	116250	79850	118450	42	366	42	256;257;258
AAYLQETGKPLDETLK	Unmodified	1775.9305	0.93053004	310	P04083;Q5T3N1;Q5T3N0	ANXA1	Annexin A1;Annexin	yes	no	0	0	0	0	0	0	1	By MS/MS	By MS/MS	By MS/MS	By MS/MS	By MS/MS	By MS/MS	1	1	1	1	1	1	41.625	42.499	3	0.00043039	23845	2_RA2_01_2731	68.257	49.046			1472000	238990	223810	208100	266250	261660	273210	43	310	43	259;260;261;262;263;264
AAYLQETGKPLDETLK	PhosphoGlyceroyl-Lys	1943.9129	0.91290444	310	P04083;Q5T3N1;Q5T3N0	ANXA1	Annexin A1;Annexin	yes	no	0	0	0	0	1	0	1				By MS/MS	By matching	By matching				1	1	1	55.168	56.941	2	0.0013487	33642	2_RA2_01_2723	56.094	23.765			16923	0	0	0	6105.7	7062.3	3754.6	44	310	43	265;266;267
ACANPAAGSVILLENLR	Unmodified	1767.9302	0.93015288	307	P00558	PGK1	Phosphoglycerate kinase 1	yes	yes	0	0	0	0	0	0	0	By MS/MS	By MS/MS	By MS/MS	By MS/MS	By MS/MS	By MS/MS	2	2	2	2	2	2	60.286	61.884	2;3	3.0705E-09	37113	2_RA2_01_2731	110.12	61.002			2160700	446510	390720	413060	299680	293520	317240	45	307	44	268;269;270;271;272;273;274;275;276;277;278;279
ACARPLISVYSEK	Acetyl (Protein N-term)	1534.7814	0.78136338	421	P36578;H3BTP7;H3BU31	RPL4	60S ribosomal protein L4	yes	no	1	0	0	0	0	0	1	By MS/MS	By MS/MS	By MS/MS	By MS/MS	By MS/MS	By MS/MS	1	1	1	1	1	1	47.782	48.913	2	1.6891E-07	28320	2_RA2_01_2731	152.85	106.25			1362600	236410	230690	219940	248210	219120	208250	46	421	45	280;281;282;283;284;285
ACARPLISVYSEKGESSGK	Acetyl (Protein N-term)	2080.0259	0.02590376	421	P36578;H3BTP7;H3BU31	RPL4	60S ribosomal protein L4	yes	no	1	0	0	0	0	0	2			By MS/MS						1				41.852	42.867	3	0.0091108	24193	1_RA1_01_2729	53.773	28.265			56732	0	0	56732	0	0	0	47	421	46	286
ACGLVASNLNLKPGECLR	Acetyl (Protein N-term)	2013.0136	0.013564934	338	P09382;F8WEI7	LGALS1	Galectin-1	yes	no	1	0	0	0	0	0	1	By MS/MS	By MS/MS	By MS/MS	By MS/MS	By MS/MS	By MS/MS	1	1	1	1	1	1	57.004	58.512	3	1.4957E-09	35145	1_RA1_01_2729	106.28	81.737			1712900	364060	292670	310530	261600	231230	252840	48	338	47	287;288;289;290;291;292
ACLDTAVENMPSLK	Unmodified	1547.7324	0.73236428	46	A0A0U1RQF0;P49327	FASN	Fatty acid synthase;[Acyl-carrier-protein] S-acetyltransferase;[Acyl-carrier-protein] S-malonyltransferase;3-oxoacyl-[acyl-carrier-protein] synthase;3-oxoacyl-[acyl-carrier-protein] reductase;3-hydroxyacyl-[acyl-carrier-protein] dehydratase;Enoyl-[acyl-carrier-protein] reductase;Oleoyl-[acyl-carrier-protein] hydrolase	yes	no	0	0	0	0	0	0	0	By MS/MS	By MS/MS	By MS/MS		By MS/MS		1	1	1		1		49.784	50.882	2	0.00051973	29731	1_RA1_01_2729	87.363	66.461			354070	91785	97655	106540	0	58083	0	49	46	48	293;294;295;296
ACLISLGYDVENDRQGEAEFNR	Unmodified	2555.1711	0.17106445	125	F5GXS2;A0A8V8TL71;O43707	ACTN4	Alpha-actinin-4	yes	no	0	0	0	0	0	0	1		By MS/MS	By MS/MS					1	1				52.624	54.256	3	0.0049946	32053	1_RA1_01_2725	45.047	11.74			34322	0	14850	19472	0	0	0	50	125	49	297;298
ACPLDQAIGLLVAIFHK	Acetyl (Protein N-term)	1907.0339	0.033889671	321	R4GN98;P06703	S100A6	Protein S100;Protein S100-A6	yes	no	1	0	0	0	0	0	0	By MS/MS	By MS/MS	By MS/MS	By MS/MS	By MS/MS	By MS/MS	2	2	2	3	2	4	98.446	99.952	2;3	9.1858E-154	60833	2_RA2_01_2731	203.83	187.3			4243300	1503900	308430	604130	78745	297220	1450800	51	321	50	299;300;301;302;303;304;305;306;307;308;309;310;311;312;313
ACPLEKALDVMVSTFHK	Acetyl (Protein N-term);PhosphoGlyceroyl-Lys	2154.9731	0.97307863	386	P26447	S100A4	Protein S100-A4	yes	yes	1	0	0	0	1	0	1			By matching		By matching	By MS/MS			1		1	1	97.41	99.219	3	0.00013293	60121	2_RA2_01_2731	62.646	45.766			67647	0	0	3050.6	0	4379.8	60217	52	386	51	314;315;316
ACQSIYPLHDVFVR	Unmodified	1703.8454	0.84536062	468	P61247;D6RG13;D6RAT0;D6RB09;H0Y9Y4;D6R9B6	RPS3A	40S ribosomal protein S3a	yes	no	0	0	0	0	0	0	0	By MS/MS					By MS/MS	1					1	50.172	50.848	3	0.0066587	31097	1_RA1_01_2721	29.491	18.704			316620	164040	0	0	0	0	152580	53	468	52	317;318
ACTILLR	Unmodified	845.47931	0.47930812	441	P49368;B4DUR8	CCT3	T-complex protein 1 subunit gamma	yes	no	0	0	0	0	0	0	0			By MS/MS	By MS/MS		By MS/MS			1	1		1	36.12	36.872	2	0.0076923	19742	2_RA2_01_2731	52.683	25.366			603540	0	0	221370	182360	0	199810	54	441	53	319;320;321
ADAVQDSEMVELVELEIR	Unmodified	2044.9987	0.99868596	442	P49411	TUFM	Elongation factor Tu, mitochondrial	yes	yes	0	0	0	0	0	0	0		By MS/MS	By MS/MS			By MS/MS		1	1			1	70.848	72.949	3	0.0023617	45134	1_RA1_01_2729	41.202	24.708			384970	0	118260	139980	0	0	126730	55	442	54	322;323;324
ADDGRPFPQVIKSK	PhosphoGlyceroyl-Lys	1724.8135	0.81346517	308	P04075;J3KPS3;H3BQN4;H3BUH7;H3BPS8;H3BR04;H3BMQ8;H3BU78	ALDOA	Fructose-bisphosphate aldolase A;Fructose-bisphosphate aldolase	yes	no	0	0	0	0	1	0	2				By MS/MS	By MS/MS	By MS/MS				1	1	1	44.808	46.036	3	0.0044124	26297	2_RA2_01_2731	62.69	43.615			634420	0	0	0	221440	196890	216090	56	308	55	325;326;327
ADDLDFETGDAGASATFPMQCSALR	Acetyl (Protein N-term)	2687.1479	0.14794574	500	P63241;I3L397;I3L504;Q6IS14	EIF5A;EIF5AL1	Eukaryotic translation initiation factor 5A-1;Eukaryotic translation initiation factor 5A;Eukaryotic translation initiation factor 5A-1-like	yes	no	1	0	0	0	0	0	0	By MS/MS	By matching	By matching			By MS/MS	1	1	1			1	72.056	73.632	3	0.00078472	45078	2_RA2_01_2731	48.389	34.517			341690	37515	56984	73234	0	0	173950	57	500	56	328;329;330;331
ADDLDFETGDAGASATFPMQCSALRK	Acetyl (Protein N-term)	2815.2429	0.24290876	500	P63241;I3L397;I3L504;Q6IS14	EIF5A;EIF5AL1	Eukaryotic translation initiation factor 5A-1;Eukaryotic translation initiation factor 5A;Eukaryotic translation initiation factor 5A-1-like	yes	no	1	0	0	0	0	0	1	By MS/MS	By matching	By MS/MS	By MS/MS	By matching	By matching	1	1	1	1	1	1	62.78	64.423	3	7.7481E-42	39075	1_RA1_01_2729	145.14	131.57			559780	104580	129170	137020	60425	59475	69104	58	500	57	332;333;334;335;336;337
ADDPSAADRNVEIWK	Acetyl (Protein N-term)	1727.8115	0.81147753	483	P62495;D6RCB3	ETF1	Eukaryotic peptide chain release factor subunit 1	yes	no	1	0	0	0	0	0	1	By matching	By MS/MS	By MS/MS	By matching	By matching	By matching	1	1	1	1	1	1	48.406	49.586	2	0.0046823	28771	1_RA1_01_2725	45.357	30.385			130620	23121	25333	26041	17703	19530	18895	59	483	58	338;339;340;341;342;343
ADEASELACPTPK	Unmodified	1387.6289	0.62894506	46	A0A0U1RQF0;P49327	FASN	Fatty acid synthase;[Acyl-carrier-protein] S-acetyltransferase;[Acyl-carrier-protein] S-malonyltransferase;3-oxoacyl-[acyl-carrier-protein] synthase;3-oxoacyl-[acyl-carrier-protein] reductase;3-hydroxyacyl-[acyl-carrier-protein] dehydratase;Enoyl-[acyl-carrier-protein] reductase;Oleoyl-[acyl-carrier-protein] hydrolase	yes	no	0	0	0	0	0	0	0	By MS/MS	By MS/MS	By MS/MS	By matching	By matching	By matching	1	1	1	1	1	1	34.616	35.171	2	0.0037083	18679	1_RA1_01_2729	56.225	36.438			275350	64223	56536	60200	30921	33298	30174	60	46	59	344;345;346;347;348;349
ADEDPIMGFHQMFLLK	Unmodified	1890.9008	0.90082659	131	A0A8V8TRD3;H3BRV9;P61970	NUTF2	Nuclear transport factor 2	yes	no	0	0	0	0	0	0	0	By MS/MS	By MS/MS	By MS/MS	By MS/MS		By MS/MS	1	1	1	1		1	64.213	65.815	3	0.0016953	39710	2_RA2_01_2731	44.601	27.523			816190	190700	151860	163640	144450	0	165540	61	131	60	350;351;352;353;354
ADEGISFR	Unmodified	893.4243	0.42429566	26	A0A0A0MSI0;Q06830	PRDX1	Peroxiredoxin-1	yes	no	0	0	0	0	0	0	0	By MS/MS	By MS/MS	By MS/MS	By MS/MS	By MS/MS	By MS/MS	1	1	1	1	1	1	33.704	34.225	2	1.4067E-05	18117	1_RA1_01_2729	77.282	42.177			2975600	511920	494240	497780	500580	470210	500870	62	26	61	355;356;357;358;359;360
ADFDNTVAIHPTSSEELVTLR	Unmodified	2314.1441	0.14410464	304	P00390	GSR	Glutathione reductase, mitochondrial	yes	yes	0	0	0	0	0	0	0	By MS/MS	By MS/MS	By MS/MS	By MS/MS	By MS/MS	By MS/MS	1	1	1	1	1	1	54.359	55.786	3	6.2038E-07	32828	2_RA2_01_2731	74.662	54.765			532510	95615	95915	82372	92941	84437	81225	63	304	62	361;362;363;364;365;366
ADGYVLEGK	Unmodified	950.47091	0.4709115	475	P62241;Q5JR95	RPS8	40S ribosomal protein S8	yes	no	0	0	0	0	0	0	0	By MS/MS						1						31.307	31.307	2	0.022497	16540	1_RA1_01_2721	40.352	12.178			0	0	0	0	0	0	0	64	475	63	367
ADHQPLTEASYVNLPTIALCNTDSPLR	Unmodified	2995.4709	0.47093486	35	C9J9K3;A0A8V8TMX1;A0A0C4DG17;A0A8V8TLA4;P08865;A0A8I5KQE6;A0A8V8TMP3	RPSA	40S ribosomal protein SA	yes	no	0	0	0	0	0	0	0	By MS/MS	By MS/MS	By MS/MS	By MS/MS	By MS/MS	By MS/MS	1	1	1	1	1	1	63.881	65.545	3	1.4204E-23	41665	1_RA1_01_2721	97.063	84.261			148930	34599	27474	24615	23667	23270	15304	65	35	64	368;369;370;371;372;373
ADHSFSDGVPSDSVEAAK	Acetyl (Protein N-term)	1859.8174	0.81735077	158	C9J6D1;C9JZI7;Q99733;E9PNW0;E9PJJ2;E9PS34;E9PNJ7;E9PKT8;E9PKI2;C9J1B1;E9PP22	NAP1L4	Nucleosome assembly protein 1-like 4	yes	no	1	0	0	0	0	0	0	By MS/MS	By MS/MS	By MS/MS	By MS/MS	By MS/MS	By MS/MS	1	1	1	1	1	1	43.25	44.189	2	5.3642E-06	25141	1_RA1_01_2729	106.54	80.131			95624	17410	18025	18492	14858	14949	11890	66	158	65	374;375;376;377;378;379
ADIQLLVYTIDDLIDK	Unmodified	1846.9928	0.99279594	590	Q9NUJ1	ABHD10	Mycophenolic acid acyl-glucuronide esterase, mitochondrial	yes	yes	0	0	0	0	0	0	0	By MS/MS	By MS/MS	By MS/MS	By matching	By MS/MS	By matching	1	1	1	1	2	1	85.422	87.156	2	0.0012484	53896	1_RA1_01_2729	51.218	35.647			54389	8916.6	9705.8	10620	7186.9	12694	5264.8	67	590	66	380;381;382;383;384;385;386
ADKPDMGEIASFDK	Acetyl (Protein N-term)	1564.7079	0.70792366	503	P63313	TMSB10	Thymosin beta-10	yes	yes	1	0	0	0	0	0	1	By MS/MS	By MS/MS	By MS/MS	By MS/MS	By MS/MS	By MS/MS	1	1	1	1	1	1	49.686	50.916	2	2.2548E-73	29690	1_RA1_01_2729	197.38	156.39			4726000	920160	948380	916210	685570	643090	612610	68	503	67	387;388;389;390;391;392
ADKPDMGEIASFDK	Acetyl (Protein N-term);Oxidation (M)	1580.7028	0.70283829	503	P63313	TMSB10	Thymosin beta-10	yes	yes	1	0	1	0	0	0	1	By MS/MS	By MS/MS	By MS/MS	By MS/MS			1	1	1	1			41.69	42.534	2	0.0013445	23752	1_RA1_01_2725	51.135	35.563			280440	76476	73376	64342	66242	0	0	69	503	67	393;394;395;396
ADKPDMGEIASFDK	Acetyl (Protein N-term);PhosphoGlyceroyl-Lys	1732.6903	0.69029807	503	P63313	TMSB10	Thymosin beta-10	yes	yes	1	0	0	0	1	0	1				By MS/MS	By MS/MS	By MS/MS				1	1	1	68.284	70.357	2	0.0013544	43027	2_RA2_01_2731	54.143	42.296			379300	0	0	0	103020	122950	153330	70	503	67	397;398;399
ADKPDMGEIASFDKAK	Acetyl (Protein N-term);PhosphoGlyceroyl-Lys	1931.8224	0.82237487	503	P63313	TMSB10	Thymosin beta-10	yes	yes	1	0	0	0	1	0	2	By matching	By matching		By MS/MS	By MS/MS	By MS/MS	1	1		1	1	1	56.747	58.199	2	5.7207E-06	34519	2_RA2_01_2731	126.63	102.78			113110	5458.4	6542.2	0	30391	37664	33051	71	503	68	400;401;402;403;404
ADLEMQIESLTEELAYLK	Unmodified	2095.0395	0.039488138	51	A0A1B0GVI3;CON__P13645;P13645	KRT10	Keratin, type I cytoskeletal 10	yes	no	0	0	0	0	0	0	0	By MS/MS	By MS/MS					1	1					82.513	83.655	3	0.039251	53852	1_RA1_01_2721	20.368	8.7541		+	79813	55371	24443	0	0	0	0	72	51	69	405;406
ADLINNLGTIAK	Unmodified	1241.698	0.69795133	332;331;553;533	P08238;Q58FF8;P07900;Q14568	HSP90AB1;HSP90AB2P;HSP90AA1;HSP90AA2P	Heat shock protein HSP 90-beta;Putative heat shock protein HSP 90-beta 2;Heat shock protein HSP 90-alpha;Heat shock protein HSP 90-alpha A2	no	no	0	0	0	0	0	0	0	By MS/MS	By MS/MS	By MS/MS	By MS/MS	By MS/MS	By MS/MS	1	1	1	1	1	1	50.492	51.739	2	9.0251E-12	30394	1_RA1_01_2729	149.17	112.61			16654000	3300100	3156700	3253600	2334800	2258600	2350400	73	332;553;331;533	70	407;408;409;410;411;412
ADLINNLGTIAKSGTK	PhosphoGlyceroyl-Lys	1782.8765	0.87645935	332;331;533	P08238;P07900;Q14568	HSP90AB1;HSP90AA1;HSP90AA2P	Heat shock protein HSP 90-beta;Heat shock protein HSP 90-alpha;Heat shock protein HSP 90-alpha A2	no	no	0	0	0	0	1	0	1	By MS/MS	By MS/MS	By MS/MS	By MS/MS	By MS/MS	By MS/MS	1	1	1	1	1	1	59.954	61.525	2	6.6544E-35	36737	2_RA2_01_2731	168.61	122.45			1258400	28415	49719	56722	320660	391090	411770	74	332;331;533	71	413;414;415;416;417;418
ADLLLSTQPGREEGSPLELER	Unmodified	2309.1863	0.18630381	110	F5GZS6;A0A7P0Z4A0;A0A7P0TAN7;A0A7P0Z4P5;P08195;F5GZI0;F5H056;A0A7P0TBF8;A0A7P0T9F7	SLC3A2	4F2 cell-surface antigen heavy chain	yes	no	0	0	0	0	0	0	1	By MS/MS	By MS/MS	By MS/MS	By MS/MS	By MS/MS		1	1	1	1	1		53.137	54.476	3	0.0010654	32153	1_RA1_01_2729	55.383	25.231			452030	111540	105290	100520	72216	62467	0	75	110	72	419;420;421;422;423
ADQLTEEQIAEFK	Acetyl (Protein N-term)	1562.7464	0.74641766	341	P0DP25;P0DP24;P0DP23;F8WBR5;M0QZ52;G3V479	CALM2;CALM3;CALM1		yes	no	1	0	0	0	0	0	0	By MS/MS	By MS/MS	By MS/MS	By MS/MS	By MS/MS	By MS/MS	1	1	1	1	1	1	60.26	61.858	2	1.5535999999999998E-88	39128	1_RA1_01_2721	204.69	176.29			3055400	527890	503470	482150	575270	490680	475910	76	341	73	424;425;426;427;428;429
ADRDESSPYAAMLAAQDVAQR	Unmodified	2264.0492	0.049158397	64	P62263;A0A2R8Y811;E5RH77	RPS14	40S ribosomal protein S14	yes	no	0	0	0	0	0	0	1			By matching	By MS/MS	By MS/MS	By MS/MS			1	1	1	1	50.488	52.022	4	0.014391	30237	2_RA2_01_2727	47.392	31.269			727860	0	0	190360	180300	174560	182630	77	64	74	430;431;432;433
ADSELQLVEQR	Acetyl (Protein N-term)	1328.6572	0.65720872	329	P07741;H3BQZ9;H3BQF1;H3BSW3	APRT	Adenine phosphoribosyltransferase	yes	no	1	0	0	0	0	0	0	By MS/MS	By MS/MS	By MS/MS	By MS/MS	By MS/MS	By MS/MS	1	1	1	1	1	1	54.629	56.056	2	0.00063856	33065	2_RA2_01_2727	69.954	47.867			794320	151550	123840	129720	135320	124670	129220	78	329	75	434;435;436;437;438;439
AEAGAGSATEFQFR	Unmodified	1440.6634	0.66335673	436	P46783;Q9NQ39	RPS10;RPS10P5	40S ribosomal protein S10;Putative 40S ribosomal protein S10-like	yes	no	0	0	0	0	0	0	0	By MS/MS	By matching			By MS/MS		1	1			1		40.969	41.626	2	0.0038273	23272	2_RA2_01_2727	57.836	15.96			206850	67104	70768	0	0	68976	0	79	436	76	440;441;442
AEAGPEGVAPAPEGEK	Unmodified	1507.7155	0.71545188	21	A0A8Q3SHG4;A0A087X054;K7EQK2;A0A494C039;Q9Y4L1	HYOU1	Hypoxia up-regulated protein 1	yes	no	0	0	0	0	0	0	0	By MS/MS	By MS/MS	By MS/MS	By MS/MS	By MS/MS	By MS/MS	1	1	1	1	1	1	32.715	33.209	2	0.021572	17230	1_RA1_01_2729	30.059	14.487			74763	17816	17605	14898	8390.1	8608	7445.7	80	21	77	443;444;445;446;447;448
AEDGSVIDYELIDQDAR	Unmodified	1907.8749	0.87486565	324	P07355;H0YMW4;H0YMD0;H0YN42;H0YMU9;H0YM50;H0YL33;H0YNP5;H0YN28;H0YNA0	ANXA2	Annexin A2;Annexin	yes	no	0	0	0	0	0	0	0	By MS/MS	By MS/MS	By MS/MS	By MS/MS	By MS/MS	By MS/MS	2	2	2	2	2	2	55.653	57.123	2;3	6.9971E-05	33868	1_RA1_01_2725	89.959	71.382			947420	196790	166630	171500	143220	135640	133630	81	324	78	449;450;451;452;453;454;455;456;457;458;459;460
AEDNADTLALVFEAPNQEK	Unmodified	2073.9855	0.98547873	348	P12004	PCNA	Proliferating cell nuclear antigen	yes	yes	0	0	0	0	0	0	0	By MS/MS	By MS/MS	By MS/MS	By MS/MS	By MS/MS	By MS/MS	1	1	1	1	1	1	60.652	62.25	3	0.0042479	37276	2_RA2_01_2723	36.856	20.362			1067500	206460	184860	175490	178950	155650	166120	82	348	79	461;462;463;464;465;466
AEEGIAAGGVMDVNTALQEVLK	Acetyl (Protein N-term)	2256.1308	0.13076276	380	P25398	RPS12	40S ribosomal protein S12	yes	yes	1	0	0	0	0	0	0	By MS/MS		By matching	By matching	By matching		1		1	1	1		82.807	84.288	2	1.2851999999999999E-21	54352	1_RA1_01_2721	161.84	132.51			16759	8197.9	0	2654.2	4701.4	1205.6	0	83	380	80	467;468;469;470
AEEQPQVELFVK	Acetyl (Protein N-term)	1457.7402	0.74021007	285	O00299	CLIC1	Chloride intracellular channel protein 1	yes	yes	1	0	0	0	0	0	0	By MS/MS	By MS/MS	By MS/MS	By MS/MS	By MS/MS	By MS/MS	1	1	1	1	1	1	61.009	62.606	2	0.00077535	37619	2_RA2_01_2723	70.1	37.685			1531800	320770	272540	256320	256150	214880	211190	84	285	81	471;472;473;474;475;476
AEEYEFLTPVEEAPK	Unmodified	1750.8301	0.83014729	266	J3KRE2;J3KTF8;J3QQX2;P52565	ARHGDIA	Rho GDP-dissociation inhibitor 1	yes	no	0	0	0	0	0	0	0	By MS/MS	By MS/MS	By MS/MS	By MS/MS	By MS/MS	By MS/MS	1	1	1	1	1	1	54.485	55.912	2	0.00033832	32783	2_RA2_01_2723	73.624	47.505			945990	113790	183090	222960	96790	160930	168440	85	266	82	477;478;479;480;481;482
AEFEVHEVYAVDVLVSSGEGK	Unmodified	2263.1008	0.10084284	599	Q9UQ80;F8VR77	PA2G4	Proliferation-associated protein 2G4	yes	no	0	0	0	0	0	0	0	By MS/MS	By matching		By matching			1	1		1			59.604	60.898	3	0.0061785	38570	1_RA1_01_2721	52.853	32.227			363230	139600	132800	0	90841	0	0	86	599	83	483;484;485
AEGSDVANAVLDGADCIMLSGETAK	Unmodified	2493.1363	0.13631842	356;112	A0A804F6T5;A0A804F729;P14618;A0A8V8TNX9;B4DNK4	PKM	Pyruvate kinase PKM;Pyruvate kinase	no	no	0	0	0	0	0	0	0	By MS/MS	By MS/MS	By MS/MS	By MS/MS	By matching	By MS/MS	1	1	1	1	1	1	66.562	68.261	3	1.1568E-15	43609	1_RA1_01_2721	90.468	75.378			608010	120750	139370	173770	45905	56862	71355	87	112;356	84	486;487;488;489;490;491
AEGSDVANAVLDGADCIMLSGETAKGDYPLEAVR	Unmodified	3493.6341	0.63411338	356;112	A0A804F6T5;A0A804F729;P14618;A0A8V8TNX9;B4DNK4	PKM	Pyruvate kinase PKM;Pyruvate kinase	no	no	0	0	0	0	0	0	1	By MS/MS	By MS/MS	By MS/MS	By matching	By matching	By MS/MS	2	2	1	1	1	1	69.152	70.717	3;4	8.051900000000001E-57	43321	1_RA1_01_2725	115.39	99.874			436190	54663	136070	146860	35196	928.17	62472	88	112;356	85	492;493;494;495;496;497;498;499
AEISELPSIVQDLANGNITWADVEAR	Unmodified	2810.4087	0.40865218	83	A0A6Q8PGW4;A0A6Q8PGI6;A0A6Q8PGA8;A0A6Q8PHH9;A0A6Q8PGZ8;P41250	GARS	Glycine--tRNA ligase	yes	no	0	0	0	0	0	0	0	By matching		By MS/MS	By MS/MS	By MS/MS		1		1	1	1		81.03	82.527	3	0.0061367	51328	1_RA1_01_2729	28.93	15.682			39232	6282.2	0	10288	14305	8356.6	0	89	83	86	500;501;502;503
AELATEEFLPVTPILEGFVILR	Unmodified	2456.3567	0.3566636	525	Q13200	PSMD2	26S proteasome non-ATPase regulatory subunit 2	yes	yes	0	0	0	0	0	0	0	By MS/MS		By MS/MS	By MS/MS		By MS/MS	1		1	1		1	89.02	90.457	3	0.0012863	58009	1_RA1_01_2721	45.369	36.769			79528	26904	0	15788	15394	0	21442	90	525	87	504;505;506;507
AELNEFLTR	Unmodified	1091.5611	0.56112349	375	P23396;E9PPU1;E9PL09;F2Z2S8;H0YCJ7;H0YF32;H0YEU2;E9PQ96;E9PJH4;E9PK82;E9PQX2;H0YES8	RPS3	40S ribosomal protein S3	yes	no	0	0	0	0	0	0	0	By MS/MS	By MS/MS	By MS/MS	By MS/MS	By MS/MS	By MS/MS	1	1	1	1	2	1	45.008	46.06	2	6.8939E-05	26374	1_RA1_01_2725	79.906	44.026			1501500	251350	219190	280300	199670	298690	252280	91	375	88	508;509;510;511;512;513;514
AELSEEALLSVLPTIR	Acetyl (Protein N-term)	1781.9775	0.97748023	432	P45974;F5H571	USP5	Ubiquitin carboxyl-terminal hydrolase 5	yes	no	1	0	0	0	0	0	0	By MS/MS	By MS/MS	By MS/MS	By MS/MS	By matching	By MS/MS	1	1	1	1	1	1	87.597	89.259	2	5.769E-07	54989	2_RA2_01_2731	131.69	119.83			111830	14859	18524	21780	20451	12313	23905	92	432	89	515;516;517;518;519;520
AELTALESLIEMGFPR	Acetyl (Protein N-term)	1817.9233	0.92333617	5	A0A087WTZ5;E9PJ81;E9PRQ7;Q04323	UBXN1	UBX domain-containing protein 1	yes	no	1	0	0	0	0	0	0	By MS/MS					By matching	1					1	100.36	101.3	2	0.00064789	63557	1_RA1_01_2721	64.55	33.678			17709	8333.9	0	0	0	0	9375.4	93	5	90	521;522
AENGKLVINGNPITIFQERDPSK	PhosphoGlyceroyl-Lys	2707.3218	0.32182481	314	P04406	GAPDH	Glyceraldehyde-3-phosphate dehydrogenase	yes	yes	0	0	0	0	1	0	2	By matching			By MS/MS	By MS/MS	By MS/MS	1			1	1	1	64.866	66.37	3	0.014792	39955	2_RA2_01_2727	43.198	29.878			159470	12319	0	0	41236	49953	55960	94	314	91	523;524;525;526
AEPPQCTSLAWSADGQTLFAGYTDNLVR	Unmodified	3067.4345	0.43454936	501	P63244;J3KPE3;D6RAC2;H0YAF8;D6RF23;D6RHJ5	GNB2L1	Guanine nucleotide-binding protein subunit beta-2-like 1;Guanine nucleotide-binding protein subunit beta-2-like 1, N-terminally processed	yes	no	0	0	0	0	0	0	0	By MS/MS	By MS/MS	By MS/MS	By matching		By matching	1	1	1	1		1	69.518	71.181	3	0.00086971	45620	1_RA1_01_2721	36.483	19.95			33408	10505	10229	6935.8	2809	0	2929.3	95	501	92	527;528;529;530;531
AEQEPTAEQLAQIAAENEEDEHSVNYKPPAQK	Acetyl (Protein N-term)	3605.6758	0.6757785	266	J3KRE2;J3KTF8;J3QQX2;P52565;J3KS60;J3KRY1	ARHGDIA	Rho GDP-dissociation inhibitor 1	yes	no	1	0	0	0	0	0	1	By MS/MS		By MS/MS	By MS/MS		By MS/MS	1		1	1		1	55.853	57.185	4	4.0679E-10	34045	1_RA1_01_2729	61.241	51.358			536960	102600	0	196590	99259	0	138520	96	266	93	532;533;534;535
AETECQNTEYQQLLDIK	Unmodified	2081.9575	0.95754942	51	A0A1B0GVI3;CON__P13645;P13645	KRT10	Keratin, type I cytoskeletal 10	yes	no	0	0	0	0	0	0	0		By MS/MS						1					52.227	53.821	3	0.030699	31742	1_RA1_01_2725	30.428	19.166		+	0	0	0	0	0	0	0	97	51	94	536
AEVQVLVLDGR	Acetyl (Protein N-term)	1239.6823	0.68230126	99	A0A7I2V5L3;P40429;A0A7I2V2L9;M0QZU1;A0A096LPE0	RPL13A	60S ribosomal protein L13a	yes	no	1	0	0	0	0	0	0	By MS/MS		By MS/MS	By MS/MS	By MS/MS	By MS/MS	1		1	1	1	1	65.957	67.56	2	1.0197E-18	41139	1_RA1_01_2729	156.12	129			1372900	406550	0	272480	277370	185580	230970	98	99	95	537;538;539;540;541
AEYEGDGIPTVFVAVAGR	Unmodified	1849.921	0.92102798	372	P22234;E9PBS1;D6RF62	PAICS	Multifunctional protein ADE2;Phosphoribosylaminoimidazole-succinocarboxamide synthase;Phosphoribosylaminoimidazole carboxylase	yes	no	0	0	0	0	0	0	0	By MS/MS	By MS/MS	By MS/MS	By MS/MS	By MS/MS	By MS/MS	2	2	2	2	2	2	62.891	64.534	2;3	0.00028899	38983	2_RA2_01_2723	40.962	31.304			1116500	210820	172760	197490	180900	161710	192800	99	372	96	542;543;544;545;546;547;548;549;550;551;552;553
AFADAMEVIPSTLAENAGLNPISTVTELR	Unmodified	3029.538	0.53795179	447	P50991	CCT4	T-complex protein 1 subunit delta	yes	yes	0	0	0	0	0	0	0	By MS/MS	By matching		By MS/MS			1	1		1			81.033	82.473	3	3.9679E-12	53173	1_RA1_01_2721	72.881	66.447			18784	9121.5	2936.9	0	6725.2	0	0	100	447	97	554;555;556
AFDTAGNGYCR	Unmodified	1230.5088	0.50877035	46	A0A0U1RQF0;P49327	FASN	Fatty acid synthase;[Acyl-carrier-protein] S-acetyltransferase;[Acyl-carrier-protein] S-malonyltransferase;3-oxoacyl-[acyl-carrier-protein] synthase;3-oxoacyl-[acyl-carrier-protein] reductase;3-hydroxyacyl-[acyl-carrier-protein] dehydratase;Enoyl-[acyl-carrier-protein] reductase;Oleoyl-[acyl-carrier-protein] hydrolase	yes	no	0	0	0	0	0	0	0	By MS/MS	By MS/MS	By MS/MS	By MS/MS	By MS/MS	By MS/MS	1	1	1	1	1	1	30.467	30.904	2	0.0012835	16125	1_RA1_01_2721	71.223	49.716			538130	107750	97794	95672	77065	77133	82717	101	46	98	557;558;559;560;561;562
AFEVSENGNLVVSGK	Unmodified	1548.7784	0.77838649	46	A0A0U1RQF0;P49327	FASN	Fatty acid synthase;[Acyl-carrier-protein] S-acetyltransferase;[Acyl-carrier-protein] S-malonyltransferase;3-oxoacyl-[acyl-carrier-protein] synthase;3-oxoacyl-[acyl-carrier-protein] reductase;3-hydroxyacyl-[acyl-carrier-protein] dehydratase;Enoyl-[acyl-carrier-protein] reductase;Oleoyl-[acyl-carrier-protein] hydrolase	yes	no	0	0	0	0	0	0	0	By MS/MS	By MS/MS	By MS/MS	By MS/MS	By MS/MS	By MS/MS	1	1	1	1	1	1	45.535	46.568	2	0.00051824	26642	1_RA1_01_2729	72.958	40.435			535350	108470	112590	100610	75823	71664	66196	102	46	99	563;564;565;566;567;568
AFFSEVER	Unmodified	983.47125	0.47124585	599	Q9UQ80;F8VR77	PA2G4	Proliferation-associated protein 2G4	yes	no	0	0	0	0	0	0	0	By MS/MS	By MS/MS	By MS/MS	By MS/MS	By MS/MS	By MS/MS	1	1	1	1	1	1	39.67	40.446	2	0.017683	22266	2_RA2_01_2731	41.029	21.515			965710	164720	166310	150780	157140	163580	163170	103	599	100	569;570;571;572;573;574
AFGPGLQGGSAGSPAR	Unmodified	1428.711	0.71097563	370	P21333;Q60FE5	FLNA	Filamin-A	yes	no	0	0	0	0	0	0	0	By MS/MS	By MS/MS	By MS/MS	By MS/MS	By MS/MS	By MS/MS	1	1	1	1	1	1	36.459	37.115	2	0.0035892	20821	1_RA1_01_2721	48.659	33.993			296660	56422	54495	51758	47801	42399	43787	104	370	101	575;576;577;578;579;580
AFKDTGKTPVEPEVAIHR	Acetyl (Protein N-term);PhosphoGlyceroyl-Lys	2204.0515	0.051463606	463	P60866;E5RJX2;E5RIP1	RPS20	40S ribosomal protein S20	yes	no	1	0	0	0	1	0	2				By MS/MS	By MS/MS	By MS/MS				1	1	1	51.973	53.567	3	9.1477E-09	31305	2_RA2_01_2723	86.479	61.426			447760	0	0	0	160660	144730	142370	105	463	102	581;582;583
AFLADPSAFVAAAPVAAATTAAPAAAAAPAK	Unmodified	2751.4596	0.45956554	319	P05388;F8VWS0;F8W1K8	RPLP0	60S acidic ribosomal protein P0	yes	no	0	0	0	0	0	0	0	By MS/MS	By MS/MS	By MS/MS	By MS/MS	By matching	By MS/MS	1	1	1	1	1	1	70.241	71.977	3	9.7732E-09	44109	1_RA1_01_2725	58.98	46.9			284990	42595	64956	66926	33389	34374	42753	106	319	103	584;585;586;587;588;589
AFLASPEYVNLPINGNGKQ	Unmodified	2031.0425	0.042540102	337	P09211;A8MX94	GSTP1	Glutathione S-transferase P	yes	no	0	0	0	0	0	0	1	By MS/MS	By MS/MS	By MS/MS	By MS/MS	By MS/MS	By MS/MS	1	1	1	1	1	1	59.253	60.824	3	1.2447E-07	38363	1_RA1_01_2721	83.37	66.942			946090	209490	165830	159990	144840	121690	144250	107	337	104	590;591;592;593;594;595
AFNQGKIFK	PhosphoGlyceroyl-Lys	1219.5638	0.56383941	388	P26641	EEF1G	Elongation factor 1-gamma	yes	yes	0	0	0	0	1	0	1				By MS/MS	By MS/MS	By MS/MS				1	1	1	47.168	48.513	2	0.0044989	27926	2_RA2_01_2727	67.757	46.251			356320	0	0	0	115440	113830	127050	108	388	105	596;597;598
AFSGYLGTDQSK	Unmodified	1272.5986	0.59863121	344	X6RA14;P10768;H7BZT7;U3KQT1	ESD	S-formylglutathione hydrolase	yes	no	0	0	0	0	0	0	0	By MS/MS	By MS/MS	By MS/MS	By MS/MS	By MS/MS		1	1	1	1	1		37.106	37.77	2	0.027162	20347	2_RA2_01_2723	43.512	29.933			661870	168810	130640	135230	122990	104200	0	109	344	106	599;600;601;602;603
AFVHWYVGEGMEEGEFSEAR	Unmodified	2329.011	0.010981977	507;224;561;508	F5H5D3;Q9BQE3;P68363;P68366;Q71U36;P0DPH8;P0DPH7	TUBA1C;TUBA1B;TUBA4A;TUBA1A	Tubulin alpha-1C chain;Tubulin alpha-1B chain;Tubulin alpha-4A chain;Tubulin alpha-1A chain	no	no	0	0	0	0	0	0	0	By matching	By MS/MS	By MS/MS	By matching	By matching	By MS/MS	1	1	1	1	1	1	54.837	56.264	3	0.00059011	33338	1_RA1_01_2729	51.566	41.908			348080	71805	74163	65442	54751	42328	39592	110	224;507;508;561	107	604;605;606;607;608;609
AFVHWYVGEGMEEGEFSEAREDMAALEK	Unmodified	3216.4169	0.41685038	507;224;561;508	F5H5D3;Q9BQE3;P68363;P68366;Q71U36	TUBA1C;TUBA1B;TUBA4A;TUBA1A	Tubulin alpha-1C chain;Tubulin alpha-1B chain;Tubulin alpha-4A chain;Tubulin alpha-1A chain	no	no	0	0	0	0	0	0	1	By matching	By MS/MS	By MS/MS	By matching	By MS/MS		1	1	1	1	1		60.268	61.81	4	0.0068406	37331	1_RA1_01_2725	45.596	34.388			632790	131380	135590	128370	115040	122400	0	111	224;507;508;561	108	610;611;612;613;614
AFYPEEISSMVLTK	Unmodified	1613.8011	0.80109577	41;418	A0A0G2JIW1;P0DMV9;P0DMV8;Q53FA3;P34931	HSPA1B;HSPA1A;HSPA1L	Heat shock 70 kDa protein 1B;Heat shock 70 kDa protein 1A;Heat shock 70 kDa protein 1-like	no	no	0	0	0	0	0	0	0	By MS/MS	By MS/MS	By MS/MS	By MS/MS	By MS/MS	By MS/MS	1	1	1	1	1	1	61.296	62.914	2	0.00039027	39840	1_RA1_01_2721	86.313	61.969			1029600	193840	216320	207170	137960	137180	137110	112	41;418	109	615;616;617;618;619;620
AGAAPYVQAFDSLLAGPVAEYLK	Unmodified	2350.2209	0.2208984	515	Q01518;Q5T0R7;Q5T0R6;Q5T0R5;Q5T0R4;Q5T0R3;Q5T0R2;Q5T0R1	CAP1	Adenylyl cyclase-associated protein 1;Adenylyl cyclase-associated protein	yes	no	0	0	0	0	0	0	0	By MS/MS	By matching	By matching	By matching			1	1	1	1			81.629	83.176	3	0.0030002	53859	1_RA1_01_2721	38.26	23.17			113160	46854	16289	26709	23310	0	0	113	515	110	621;622;623;624
AGAGSAAVSGAGTPVAGPTGR	Acetyl (Protein N-term)	1752.8755	0.87547477	301	O95295	SNAPIN	SNARE-associated protein Snapin	yes	yes	1	0	0	0	0	0	0	By MS/MS	By matching	By MS/MS	By MS/MS	By MS/MS		1	1	1	1	1		45.561	46.583	2	7.2396E-09	26789	1_RA1_01_2729	73.927	58.955			31746	5139.6	5791.2	7012.5	5755.7	8046.8	0	114	301	111	625;626;627;628;629
AGAGSATLSMAYAGAR	Unmodified	1453.6984	0.69836203	427	P40926;G3XAL0	MDH2	Malate dehydrogenase, mitochondrial;Malate dehydrogenase	yes	no	0	0	0	0	0	0	0			By MS/MS	By MS/MS		By MS/MS			1	1		1	40.825	41.85	2	3.096E-10	23530	1_RA1_01_2729	143.79	121.05			491880	0	0	180480	153000	0	158410	115	427	112	630;631;632
AGAIAPCEVTVPAQNTGLGPEK	Unmodified	2179.0943	0.094317676	319	P05388;F8VWS0;F8VW21;F8VU65;F8VPE8;G3V210;Q8NHW5;F8VQY6;F8VRK7	RPLP0;RPLP0P6	60S acidic ribosomal protein P0;60S acidic ribosomal protein P0-like	yes	no	0	0	0	0	0	0	0	By MS/MS	By MS/MS	By MS/MS	By MS/MS	By MS/MS	By MS/MS	1	1	1	1	1	1	49.42	50.642	3	9.3294E-16	30931	1_RA1_01_2721	96.718	82.718			1342200	312910	266310	266070	185150	155210	156580	116	319	113	633;634;635;636;637;638
AGAVEKGVPLYR	PhosphoGlyceroyl-Lys	1426.6857	0.68574546	322	P06733;A0A2R8Y6G6;K7EM90;A0A2R8YEM5	ENO1	Alpha-enolase;Enolase	yes	no	0	0	0	0	1	0	1				By MS/MS		By MS/MS				1		1	47.783	49.183	2	0.0032739	28557	2_RA2_01_2731	105.4	69.001			348150	0	0	0	182230	0	165920	117	322	114	639;640
AGDMENAENILTVMR	Unmodified	1662.7705	0.7705407	34	A0A804HKR5;A0A804HKX0;A0A804HIN4;A0A804HLG8;A0A804HK30;A0A804HL40;A0A804HKJ0;A0A804HKR3;A0A804HIG4;A0A804HI14;A0A804HJZ1;A0A804HI40;A0A804HHY9;A0A804HIQ7;A0A804HJH8;B8ZZ38;C9JCA9;A0A804HK02;A0A804HIV5;A0A0C4DG06;A0A804HKI2;P42704	LRPPRC	Leucine-rich PPR motif-containing protein, mitochondrial	yes	no	0	0	0	0	0	0	0	By MS/MS		By MS/MS				1		1				57.898	58.789	2	0.00019627	36823	1_RA1_01_2721	68.44	52.55			46502	21187	0	25315	0	0	0	118	34	115	641;642
AGEARPGPTAESASGPSEDPSVNFLK	Unmodified	2570.2249	0.22487416	194	E9PFW8;E7EMC7;Q13501	SQSTM1	Sequestosome-1	yes	no	0	0	0	0	0	0	1	By MS/MS	By MS/MS	By MS/MS	By MS/MS	By MS/MS		1	1	1	1	1		44.726	45.737	3	0.0032112	26033	1_RA1_01_2725	39.373	26.444			86239	19019	22540	18277	13755	12649	0	119	194	116	643;644;645;646;647
AGFAGDDAPR	Unmodified	975.44101	0.44100836	461;502;486;134	A6NL76;F8WB63;B8ZZJ2;C9JFL5;F6UVQ4;F6QUT6;F8WCH0;P60709;E7EVS6;A0A2R8Y793;G5E9R0;A0A2R8YGF8;A0A6Q8PH58;Q6S8J3;C9JZR7;C9JUM1;C9JTX5;A5A3E0;P0CG38;P0CG39;A0A6Q8PGD7;P63267;P68133;P68032;P62736;P63261;I3L4N8;A0A804GS07;I3L3I0;I3L1U9;I3L3R2;J3KT65;K7EM38;A0A7P0TBL1	ACTA1;ACTG2;ACTA2;ACTB;POTEE;POTEF;POTEI;POTEJ;ACTC1;ACTG1	Actin, cytoplasmic 1;Actin, cytoplasmic 1, N-terminally processed;POTE ankyrin domain family member E;POTE ankyrin domain family member F;POTE ankyrin domain family member I;POTE ankyrin domain family member J;Actin, gamma-enteric smooth muscle;Actin, alpha skeletal muscle;Actin, alpha cardiac muscle 1;Actin, aortic smooth muscle;Actin, cytoplasmic 2;Actin, cytoplasmic 2, N-terminally processed	no	no	0	0	0	0	0	0	0	By MS/MS	By MS/MS	By MS/MS	By MS/MS	By MS/MS	By MS/MS	1	1	1	1	1	1	28.191	28.577	2	0.00010395	14028	1_RA1_01_2729	103.56	69.767			2552300	440820	569660	515410	361070	344940	320390	120	134;461;486;502	117	648;649;650;651;652;653
AGGIETIANEFSDR	Unmodified	1478.7001	0.70013617	569	Q92598;R4GN69	HSPH1	Heat shock protein 105 kDa	yes	no	0	0	0	0	0	0	0	By MS/MS			By MS/MS		By MS/MS	1			2		1	52.796	52.796	2	0.0018065	30621	2_RA2_01_2723	56.094	27.696			171010	171010	0	0	0	0	0	121	569	118	654;655;656;657
AGGIETIANEYSDR	Unmodified	1494.6951	0.69505079	419	P34932	HSPA4	Heat shock 70 kDa protein 4	yes	yes	0	0	0	0	0	0	0	By MS/MS	By MS/MS	By MS/MS	By MS/MS	By MS/MS	By MS/MS	1	1	1	1	1	1	43.546	44.517	2	0.00034468	25119	2_RA2_01_2727	88.441	48.089			933790	165470	159060	156270	162610	147880	142500	122	419	119	658;659;660;661;662;663
AGGKILTFDQLALDSPK	PhosphoGlyceroyl-Lys	1940.9496	0.9496243	236	G3V203;J3QQ67;Q07020;H0YHA7;F8VUA6	RPL18	60S ribosomal protein L18	yes	no	0	0	0	0	1	0	1				By MS/MS	By matching	By MS/MS				1	1	1	69.993	72.076	2	2.5575E-08	44044	2_RA2_01_2731	89.959	75.269			24343	0	0	0	10186	7633	6524.5	123	236	120	664;665;666
AGGSASAMLQPLLDNQVGFK	Unmodified	2003.0146	0.014610792	367	P20618	PSMB1	Proteasome subunit beta type-1	yes	yes	0	0	0	0	0	0	0	By MS/MS		By MS/MS	By matching	By matching	By matching	1		1	1	1	1	62.973	64.544	3	0.0010728	39040	1_RA1_01_2729	47.047	36.389			608400	198230	0	168120	88779	73616	79644	124	367	121	667;668;669;670;671
AGILFEDIFDVK	Acetyl (Protein N-term)	1407.7286	0.72858275	165	C9JLU1;P52434	POLR2H	DNA-directed RNA polymerases I, II, and III subunit RPABC3	yes	no	1	0	0	0	0	0	0	By MS/MS	By MS/MS	By MS/MS	By MS/MS		By MS/MS	1	1	1	1		1	90.991	92.551	2	0.00070298	56680	2_RA2_01_2731	76.943	58.198			207770	62571	26959	37729	38297	0	42215	125	165	122	672;673;674;675;676
AGITTIEAVK	Acetyl (Protein N-term)	1043.5863	0.58627561	13	A0A087WWU8;D6R904;Q5VU61	TPM3		yes	no	1	0	0	0	0	0	0			By MS/MS	By MS/MS					1	1			52.586	54.287	2	0.0051897	32118	1_RA1_01_2729	46.001	16.84			257260	0	0	169550	87705	0	0	126	13	123	677;678
AGITTIEAVKR	Acetyl (Protein N-term);PhosphoGlyceroyl-Lys	1367.6698	0.66976104	13	A0A087WWU8;D6R904;Q5VU61	TPM3		yes	no	1	0	0	0	1	0	1				By MS/MS	By MS/MS	By MS/MS				1	1	1	63.768	65.773	2	0.00070465	39619	2_RA2_01_2727	105.78	67.492			537830	0	0	0	199890	179090	158850	127	13	124	679;680;681
AGKDLVSSLTSGLLTIGDRFGGALDAAAK	Unmodified	2803.508	0.5079723	452	P53396	ACLY	ATP-citrate synthase	yes	yes	0	0	0	0	0	0	2	By matching	By MS/MS	By matching				1	1	1				74.334	75.744	4	0.025872	46683	1_RA1_01_2725	37.44	30.566			110330	41960	33502	34867	0	0	0	128	452	125	682;683;684
AGKPVICATQMLESMIK	Unmodified	1875.962	0.96204664	356;112	A0A804F6T5;A0A804F729;P14618;A0A8V8TNX9;B4DNK4	PKM	Pyruvate kinase PKM;Pyruvate kinase	no	no	0	0	0	0	0	0	1	By MS/MS	By MS/MS	By MS/MS	By MS/MS	By MS/MS	By MS/MS	1	1	1	1	1	1	59.032	60.603	3	1.6433999999999998E-46	36458	1_RA1_01_2725	175.61	159.67			3787000	780780	697030	713100	526430	517980	551670	129	112;356	126	685;686;687;688;689;690
AGLEVLFASAAPAITCR	Acetyl (Protein N-term)	1787.924	0.92400487	554	Q5QPM7;Q92530;Q5QPM9	PSMF1	Proteasome inhibitor PI31 subunit	yes	no	1	0	0	0	0	0	0	By MS/MS	By MS/MS	By matching	By MS/MS	By matching	By MS/MS	1	1	1	1	1	1	85.302	86.994	2	0.00011337	56032	1_RA1_01_2721	75.045	60.169			91940	12519	16429	17298	15017	13917	16760	130	554	127	691;692;693;694;695;696
AGLNCSTENMPIK	Unmodified	1433.6643	0.66428471	237	H0YJS4;G3V4T5;P05198	EIF2S1	Eukaryotic translation initiation factor 2 subunit 1	yes	no	0	0	0	0	0	0	0	By MS/MS	By MS/MS	By MS/MS	By MS/MS	By MS/MS	By MS/MS	1	1	1	1	1	1	38.142	38.852	2	0.0095391	21365	1_RA1_01_2729	43.512	30.885			240200	44873	49016	41561	34392	32350	38011	131	237	128	697;698;699;700;701;702
AGLQFPVGR	Unmodified	943.52395	0.52395013	47	P04908;P0C0S8;A0A0U1RR32;A0A0U1RRH7;Q96KK5;Q9BTM1;Q16777;P20671;Q93077;Q7L7L0;Q6FI13;Q99878;Q8IUE6;Q71UI9;C9J0D1;Q96QV6;P0C0S5;A0A494C189;A0A3B3IS11;P16104	HIST1H2AB;HIST1H2AG;HIST1H2AH;H2AFJ;HIST2H2AC;HIST1H2AD;HIST1H2AC;HIST3H2A;HIST2H2AA3;HIST1H2AJ;HIST2H2AB;H2AFV;HIST1H2AA;H2AFZ;H2AFX	Histone H2A type 1-B/E;Histone H2A type 1;Histone H2A type 1-H;Histone H2A.J;Histone H2A type 2-C;Histone H2A type 1-D;Histone H2A type 1-C;Histone H2A type 3;Histone H2A type 2-A;Histone H2A type 1-J;Histone H2A type 2-B;Histone H2A.V;Histone H2A;Histone H2A type 1-A;Histone H2A.Z;Histone H2AX	yes	no	0	0	0	0	0	0	0	By MS/MS	By MS/MS	By MS/MS	By MS/MS	By MS/MS	By MS/MS	2	1	4	1	1	1	43.397	44.578	2	0.00054876	25220	2_RA2_01_2731	73.616	41.146			797920	0	239060	0	183590	188960	186300	132	47	129	703;704;705;706;707;708;709;710;711;712
AGLYGLPR	Unmodified	845.47594	0.4759373	46	A0A0U1RQF0;P49327;A0A0U1RRG3	FASN	Fatty acid synthase;[Acyl-carrier-protein] S-acetyltransferase;[Acyl-carrier-protein] S-malonyltransferase;3-oxoacyl-[acyl-carrier-protein] synthase;3-oxoacyl-[acyl-carrier-protein] reductase;3-hydroxyacyl-[acyl-carrier-protein] dehydratase;Enoyl-[acyl-carrier-protein] reductase;Oleoyl-[acyl-carrier-protein] hydrolase	yes	no	0	0	0	0	0	0	0	By MS/MS	By MS/MS	By MS/MS	By MS/MS	By MS/MS	By MS/MS	1	1	1	1	1	1	39.483	40.249	2	0.014903	22181	2_RA2_01_2731	43.124	2.8552			905810	190860	174460	178460	123800	112340	125890	133	46	130	713;714;715;716;717;718
AGNFYVPAEPK	Unmodified	1191.5924	0.59242362	136	A8MUD9;P18124;C9JZ88;C9JIJ5	RPL7	60S ribosomal protein L7	yes	no	0	0	0	0	0	0	0	By MS/MS	By MS/MS	By MS/MS				1	1	1				40.354	41.015	2	0.015258	22797	1_RA1_01_2729	41.399	21.613			601550	203830	207170	190550	0	0	0	134	136	131	719;720;721
AGNLGGGVVTIER	Unmodified	1241.6728	0.67279921	274	K7ERI7;P35268;K7EJT5;K7EP65;K7EKS7;K7ELC4;K7EMH1	RPL22	60S ribosomal protein L22	yes	no	0	0	0	0	0	0	0	By MS/MS	By MS/MS	By MS/MS	By MS/MS	By MS/MS	By MS/MS	1	1	1	1	1	1	40.194	41.014	2	0.004215	23775	1_RA1_01_2721	54.198	41.242			1312900	275770	244710	243540	184760	178170	185890	135	274	132	722;723;724;725;726;727
AGPIWDLR	Unmodified	926.4974	0.49740102	91	A0A7I2V346;O60506;A0A7I2YQN2;A0A7I2V4Z0;A0A7I2V5Q6;A0A7I2V309;B7Z645;A0A7I2V2F2;O43390;B4DT28;A0A6Q8PH31;A0A6Q8PEX7;A0A6Q8PH35	SYNCRIP;HNRNPR	Heterogeneous nuclear ribonucleoprotein Q;Heterogeneous nuclear ribonucleoprotein R	yes	no	0	0	0	0	0	0	0	By MS/MS	By MS/MS	By MS/MS	By MS/MS	By MS/MS	By MS/MS	1	1	1	1	1	1	46.873	47.966	2	0.017127	27694	2_RA2_01_2731	36.395	20.956			694730	129310	102960	117770	116900	109560	118230	136	91	133	728;729;730;731;732;733
AGQSAAGAAPGGGVDTR	Unmodified	1441.691	0.69096847	370	P21333;A0A7P0NMY4;A0A087WWY3;A0A7I2V3E6	FLNA	Filamin-A	yes	no	0	0	0	0	0	0	0	By MS/MS	By MS/MS	By MS/MS	By MS/MS	By MS/MS	By MS/MS	1	1	1	1	1	1	27.113	27.482	2	0.0092656	13115	2_RA2_01_2731	35.737	20.476			100690	19279	18484	17674	13796	15593	15867	137	370	134	734;735;736;737;738;739
AGTGVDNVDLEAATR	Unmodified	1487.7216	0.72159989	58	A0A286YFA2;A0A286YF22;A0A2C9F2M7;O43175;A0A286YER3;A0A286YFC8;A0A286YFB2;A0A286YFM8;A0A286YFL2	PHGDH	D-3-phosphoglycerate dehydrogenase	yes	no	0	0	0	0	0	0	0	By MS/MS	By MS/MS	By MS/MS	By MS/MS	By MS/MS	By MS/MS	1	1	1	1	1	1	41.216	42.09	2	0.041512	23373	2_RA2_01_2731	35.737	20.165			240350	34057	32443	31093	51955	46361	44440	138	58	135	740;741;742;743;744;745
AGTGVDNVDLEAATRK	Unmodified	1615.8166	0.81656291	58	A0A286YFA2;A0A286YF22;A0A2C9F2M7;O43175;A0A286YER3;A0A286YFC8;A0A286YFB2;A0A286YFM8;A0A286YFL2	PHGDH	D-3-phosphoglycerate dehydrogenase	yes	no	0	0	0	0	0	0	1	By MS/MS		By MS/MS	By MS/MS	By MS/MS	By MS/MS	1		1	1	1	1	35.96	36.525	3	0.029136	19568	2_RA2_01_2731	23.207	10.007			411850	74880	0	74029	89814	82186	90936	139	58	136	746;747;748;749;750
AGTVVLDDVELR	Acetyl (Protein N-term)	1327.6983	0.69834526	379	P25205	MCM3	DNA replication licensing factor MCM3	yes	yes	1	0	0	0	0	0	0						By MS/MS						1	64.941	66.946	2	0.0034649	40637	2_RA2_01_2731	50.284	23.769			82395	0	0	0	0	0	82395	140	379	137	751
AGVISAQNIYSFGFGK	Unmodified	1657.8464	0.84640648	564	Q8IWB6	TEX14	Inactive serine/threonine-protein kinase TEX14	yes	yes	0	0	0	0	0	0	0	By MS/MS	By MS/MS	By MS/MS	By MS/MS	By MS/MS	By MS/MS	1	1	1	1	1	1	73.958	75.714	2	0.0026911	46840	1_RA1_01_2729	45.359	8.8344			1046900	127210	166060	205870	178340	160930	208520	141	564	138	752;753;754;755;756;757
AGVNTVTTLVENK	Unmodified	1344.7249	0.72489436	482	P62424;Q5T8U2;Q5T8U3	RPL7A	60S ribosomal protein L7a	yes	no	0	0	0	0	0	0	0	By MS/MS	By MS/MS	By matching	By matching	By matching	By matching	1	1	1	1	1	1	42.622	43.549	2	0.0014722	24612	1_RA1_01_2725	68.069	40.954			786540	138990	134490	128340	125050	134460	125200	142	482	139	758;759;760;761;762;763
AGVSISVVHGNLSEEAAK	Unmodified	1766.9163	0.91627696	420	P36551	CPOX	Oxygen-dependent coproporphyrinogen-III oxidase, mitochondrial	yes	yes	0	0	0	0	0	0	0	By MS/MS	By MS/MS	By MS/MS	By MS/MS	By MS/MS	By MS/MS	1	1	1	1	1	1	41.116	41.979	3	0.00047804	23402	1_RA1_01_2725	50.387	30.548			1019200	216440	188870	192540	142980	132740	145670	143	420	140	764;765;766;767;768;769
AGWNAYIDNLMADGTCQDAAIVGYK	Acetyl (Protein N-term)	2758.2367	0.23670117	328	P07737;CON__P02584	PFN1	Profilin-1	yes	no	1	0	0	0	0	0	0	By MS/MS	By MS/MS	By MS/MS	By MS/MS	By MS/MS	By MS/MS	1	1	1	1	1	1	82.384	84.111	3	1.0441E-29	52219	1_RA1_01_2729	124.86	104.6			499590	106810	51765	96956	105880	26969	111210	144	328	141	770;771;772;773;774;775
AGYTDKVVIGMDVAASEFFR	PhosphoGlyceroyl-Lys	2343.0494	0.049414696	322	P06733;A0A2R8Y6G6	ENO1	Alpha-enolase	yes	no	0	0	0	0	1	0	1	By matching			By MS/MS	By matching	By MS/MS	1			1	1	1	86.728	88.233	3	2.5352E-05	54327	2_RA2_01_2723	66.874	49.994			96969	11325	0	0	40068	6436.9	39140	145	322	142	776;777;778;779
AIADTGANVVVTGGK	Unmodified	1371.7358	0.73579339	446	P50990;H7C4C8	CCT8	T-complex protein 1 subunit theta	yes	no	0	0	0	0	0	0	0	By MS/MS	By MS/MS	By MS/MS	By MS/MS	By MS/MS	By MS/MS	1	1	1	1	1	1	38.724	39.477	2	7.8142E-06	21758	1_RA1_01_2729	148.18	110.84			1339700	331730	309420	302810	132880	133050	129800	146	446	143	780;781;782;783;784;785
AIEINPDSAQPYK	Unmodified	1444.7198	0.71980898	259	H7C3I1;Q8NFI4;P50502;F6VDH7;Q8IZP2	ST13;ST13P5;ST13P4	Putative protein FAM10A5;Hsc70-interacting protein;Putative protein FAM10A4	yes	no	0	0	0	0	0	0	0	By MS/MS	By MS/MS	By MS/MS	By MS/MS	By MS/MS		1	1	1	1	1		41.557	42.43	2	0.0026566	23702	1_RA1_01_2725	60.434	38.348			588390	133750	128020	117660	104960	104000	0	147	259	144	786;787;788;789;790
AIGNIVTGTDEQTQVVIDAGALAVFPSLLTNPK	Unmodified	3351.7926	0.79258658	92	A0A7I2V351;A0A7I2V487;A0A7I2YQE1;P52292;A0A7I2V3Z3	KPNA2	Importin subunit alpha-1	yes	no	0	0	0	0	0	0	0	By MS/MS	By MS/MS	By MS/MS	By matching	By MS/MS	By matching	1	1	1	1	1	1	83.056	84.772	4	3.2912E-07	54686	1_RA1_01_2721	47.487	37.339			225810	59556	34185	54873	31606	12409	33182	148	92	145	791;792;793;794;795;796
AIGSASEGAQSSLQEVYHK	Unmodified	1960.949	0.94903365	392	P28066	PSMA5	Proteasome subunit alpha type-5	yes	yes	0	0	0	0	0	0	0	By MS/MS	By MS/MS	By MS/MS	By MS/MS	By MS/MS	By MS/MS	1	1	1	1	1	1	38.234	38.944	3	3.631E-06	21249	2_RA2_01_2731	75.239	50.185			1762800	341840	307590	300180	277790	266340	269100	149	392	146	797;798;799;800;801;802
AIGTEPDSDVLSEIMHSFAK	Unmodified	2146.0252	0.025235058	286	O00410;H0Y8C6	IPO5	Importin-5	yes	no	0	0	0	0	0	0	0		By MS/MS	By MS/MS		By matching	By matching		1	1		1	1	69.671	71.75	3	0.0084456	44078	1_RA1_01_2725	31.358	12.287			468980	0	144910	137010	0	89440	97627	150	286	147	803;804;805;806
AIGVLTSGGDAQGMNAAVR	Unmodified	1786.8996	0.89958103	127	A0A8V8TMY4;Q01813;P17858	PFKP;PFKL	ATP-dependent 6-phosphofructokinase, platelet type;ATP-dependent 6-phosphofructokinase, liver type	yes	no	0	0	0	0	0	0	0	By matching	By matching	By matching	By MS/MS	By MS/MS	By matching	1	1	1	1	1	1	46.249	47.332	2	0.00015525	27069	2_RA2_01_2727	61.038	38.505			88137	11894	14183	15022	14459	14569	18010	151	127	148	807;808;809;810;811;812
AIIASNIMYIVGQYPR	Unmodified	1807.9655	0.96547575	88	O14980;A0A7I2V3P3;A0A7I2V461;A0A7I2V2Y6;A0A7I2YQV4;A0A7I2V3W6;A0A7I2V2S3;A0A7I2V2H0;A0A7I2V6B9;A0A7I2V3N0;A0A7I2V4A3;A0A7I2YQX3;A0A7I2V488	XPO1	Exportin-1	yes	no	0	0	0	0	0	0	0		By MS/MS	By MS/MS	By MS/MS		By MS/MS		1	1	1		1	66.27	68.315	3	0.0079605	41836	1_RA1_01_2725	25.866	5.7596			188960	0	58661	47869	39827	0	42603	152	88	149	813;814;815;816
AIIIFVPVPQLK	Unmodified	1336.8482	0.84824438	473	P62081;B5MCP9	RPS7	40S ribosomal protein S7	yes	no	0	0	0	0	0	0	0	By MS/MS	By MS/MS	By MS/MS	By MS/MS	By MS/MS	By MS/MS	1	1	1	1	1	1	69.651	71.388	2	0.0013954	43667	2_RA2_01_2731	90.657	79.947			1357200	312970	267950	255450	178180	165100	177540	153	473	150	817;818;819;820;821;822
AILVDLEPGTMDSVR	Unmodified	1614.8287	0.8287075	326;586;30	A0A0B4J269;Q13509;G3V5W4;G3V2R8;G3V3R4;G3V2N6;P07437;Q5JP53;Q9BVA1;Q13885	TUBB3;TUBB;TUBB2B;TUBB2A	Tubulin beta-3 chain;Tubulin beta chain;Tubulin beta-2B chain;Tubulin beta-2A chain	no	no	0	0	0	0	0	0	0				By MS/MS	By MS/MS					1	1		57.258	59.122	2	1.9019E-05	35295	2_RA2_01_2727	99.671	75.685			1339000	0	0	0	649110	689840	0	154	30;326;586	151	823;824
AINCATSGVVGLVNCLR	Unmodified	1802.9131	0.91312261	46	A0A0U1RQF0;P49327	FASN	Fatty acid synthase;[Acyl-carrier-protein] S-acetyltransferase;[Acyl-carrier-protein] S-malonyltransferase;3-oxoacyl-[acyl-carrier-protein] synthase;3-oxoacyl-[acyl-carrier-protein] reductase;3-hydroxyacyl-[acyl-carrier-protein] dehydratase;Enoyl-[acyl-carrier-protein] reductase;Oleoyl-[acyl-carrier-protein] hydrolase	yes	no	0	0	0	0	0	0	0	By MS/MS	By MS/MS	By MS/MS	By MS/MS	By MS/MS	By MS/MS	1	2	1	1	1	1	57.499	59.051	2;3	0.0035717	37111	1_RA1_01_2721	42.809	28.39			1461400	12129	311260	304390	275620	271090	286950	155	46	152	825;826;827;828;829;830;831
AINQGGLTSVAVR	Unmodified	1284.715	0.71499837	238	G3V5Z7;P60900;G3V295;G3V3I1;G3V3U4	PSMA6	Proteasome subunit alpha type;Proteasome subunit alpha type-6	yes	no	0	0	0	0	0	0	0	By MS/MS	By MS/MS	By MS/MS	By MS/MS	By MS/MS	By MS/MS	1	1	1	1	1	1	39.589	40.355	2	0.0014771	22377	1_RA1_01_2729	80.763	45.956			641560	139460	128430	131130	82616	77529	82386	156	238	153	832;833;834;835;836;837
AINQQTGAFVEISR	Unmodified	1532.7947	0.79470526	277	M0R0C6;Q92945;M0R3J3	KHSRP	Far upstream element-binding protein 2	yes	no	0	0	0	0	0	0	0	By matching	By matching	By matching	By MS/MS	By MS/MS	By MS/MS	1	1	1	1	1	1	44.061	45.041	2	0.0051127	25680	2_RA2_01_2727	53.528	45.485			198700	42425	39860	40461	27478	24600	23877	157	277	154	838;839;840;841;842;843
AIPDLTAPVAAVQAAVSNLVR	Unmodified	2075.1739	0.17388863	365	P18206;A0A096LPE1	VCL	Vinculin	yes	no	0	0	0	0	0	0	0	By MS/MS	By MS/MS	By MS/MS	By MS/MS	By MS/MS	By MS/MS	1	1	1	1	1	1	82.129	83.793	3	0.0017833	51737	2_RA2_01_2731	43.164	32.31			407630	117680	59894	77564	75328	0	77165	158	365	155	844;845;846;847;848;849
AIPQLQGYLR	Unmodified	1157.6557	0.65569258	517	Q02878	RPL6	60S ribosomal protein L6	yes	yes	0	0	0	0	0	0	0	By MS/MS	By MS/MS	By MS/MS	By MS/MS	By MS/MS	By MS/MS	1	1	1	1	1	1	49.356	50.565	2	0.00014032	29437	2_RA2_01_2731	91.041	75.379			1834800	358030	311360	310140	285680	284980	284570	159	517	156	850;851;852;853;854;855
AITGASLADIMAK	Unmodified	1260.6748	0.67477304	167	C9JXB8;C9JNW5;P83731	RPL24	60S ribosomal protein L24	yes	no	0	0	0	0	0	0	0	By MS/MS	By MS/MS	By MS/MS	By MS/MS	By MS/MS	By MS/MS	1	1	1	1	1	1	52.604	53.935	2	0.0012497	31642	2_RA2_01_2727	77.64	58.369			1144700	231280	193580	205150	164400	167620	182650	160	167	157	856;857;858;859;860;861
AITIAGIPQSIIECVK	Unmodified	1711.9542	0.95424237	229	H3BRU6;F8VZX2;Q15366;F8VXH9;F8VRH0	PCBP2	Poly(rC)-binding protein 2	yes	no	0	0	0	0	0	0	0	By MS/MS	By MS/MS	By MS/MS	By MS/MS	By MS/MS	By MS/MS	1	1	1	1	1	1	65.361	67.043	3	0.0020139	42708	1_RA1_01_2721	43.297	15			411410	93309	71302	76715	58294	52790	59004	161	229	158	862;863;864;865;866;867
AITIAGVPQSVTECVK	Unmodified	1671.8866	0.88655673	541	Q15365	PCBP1	Poly(rC)-binding protein 1	yes	yes	0	0	0	0	0	0	0	By MS/MS	By MS/MS	By matching	By matching	By MS/MS	By matching	1	1	1	1	1	1	51.814	53.135	2	0.00089201	31244	1_RA1_01_2725	64.55	39.165			256600	44417	45931	48074	38826	38994	40361	162	541	159	868;869;870;871;872;873
AITVFSPDGHLFQVEYAQEAVK	Unmodified	2448.2325	0.23252572	288	O14818;Q8TAA3;F5GY34	PSMA7;PSMA8	Proteasome subunit alpha type-7;Proteasome subunit alpha type-7-like	yes	no	0	0	0	0	0	0	0	By matching		By MS/MS				1		1				62.083	63.027	3	0.036803	37966	1_RA1_01_2729	20.426	5.0048			115630	52838	0	62793	0	0	0	163	288	160	874;875
AITVFSPDGHLFQVEYAQEAVKK	Unmodified	2576.3275	0.32748873	288	O14818;Q8TAA3;F5GY34	PSMA7;PSMA8	Proteasome subunit alpha type-7;Proteasome subunit alpha type-7-like	yes	no	0	0	0	0	0	0	1	By MS/MS	By MS/MS	By MS/MS	By MS/MS	By matching	By matching	1	1	1	1	1	1	56.128	57.598	4	0.042165	36159	1_RA1_01_2721	20.075	9.3861			540560	128500	119860	119310	58854	58424	55610	164	288	161	876;877;878;879;880;881
AIVAIENPADVSVISSR	Unmodified	1739.9418	0.94176342	35	C9J9K3;A0A8V8TMX1;A0A0C4DG17;A0A8V8TLA4;P08865;A0A8I5KQE6;F8WD59	RPSA	40S ribosomal protein SA	yes	no	0	0	0	0	0	0	0	By MS/MS	By MS/MS	By MS/MS	By MS/MS	By MS/MS	By MS/MS	1	1	1	1	1	1	56.405	57.891	2	5.406E-10	34383	2_RA2_01_2723	161.1	120.52			1235200	122900	219380	247650	170220	227110	247900	165	35	162	882;883;884;885;886;887
AIYQATYR	Unmodified	984.50288	0.50288033	394	P28074	PSMB5	Proteasome subunit beta type-5	yes	yes	0	0	0	0	0	0	0		By MS/MS	By MS/MS	By MS/MS	By MS/MS	By MS/MS		1	1	1	1	1	31.073	31.598	2	0.0059839	16086	1_RA1_01_2725	55.676	40.237			393350	0	85095	82961	75859	73888	75546	166	394	163	888;889;890;891;892
AKCELSSSVQTDINLPYLTMDSSGPK	Unmodified	2840.3572	0.35721024	186	D6RCD7;P38646;A0A7I2V2G2;A0A7I2YQB2;A0A7I2V3F7;H0Y8K0	HSPA9	Stress-70 protein, mitochondrial	yes	no	0	0	0	0	0	0	1	By matching	By MS/MS	By MS/MS	By MS/MS	By MS/MS		1	1	1	1	1		58.413	59.904	3	0.0029341	35583	2_RA2_01_2727	40.104	28.024			81686	18300	18650	23485	11155	10096	0	167	186	164	893;894;895;896;897
AKFENLCK	Unmodified	1008.5063	0.50625115	332;553	P08238;Q58FF8	HSP90AB1;HSP90AB2P	Heat shock protein HSP 90-beta;Putative heat shock protein HSP 90-beta 2	no	no	0	0	0	0	0	0	1	By MS/MS	By MS/MS	By MS/MS	By MS/MS	By matching	By MS/MS	1	1	1	1	1	1	26.016	26.372	2	0.020765	12574	1_RA1_01_2721	67.981	47.699			261370	128010	38675	33552	25519	21001	14609	168	332;553	165	898;899;900;901;902;903
AKFYPEDVAEELIQDITQK	Unmodified	2236.1263	0.12632931	358	P15311	EZR	Ezrin	yes	yes	0	0	0	0	0	0	1	By MS/MS	By MS/MS			By MS/MS	By MS/MS	1	1			1	1	72.951	74.556	3	2.7019E-14	45909	1_RA1_01_2725	132.79	116.18			779100	355390	287600	0	0	64236	71874	169	358	166	904;905;906;907
AKFYPEDVAEELIQDITQK	PhosphoGlyceroyl-Lys	2404.1087	0.10870371	358	P15311	EZR	Ezrin	yes	yes	0	0	0	0	1	0	1			By matching	By MS/MS					1	1			91.13	92.916	3	7.2713E-07	57180	2_RA2_01_2723	81.723	73.229			43970	0	0	4628.5	39341	0	0	170	358	166	908;909
AKPPPGGGEQEPPPPPAPQDVEMK	Unmodified	2449.1948	0.19476	291	O43242;F5H8K4	PSMD3	26S proteasome non-ATPase regulatory subunit 3	yes	no	0	0	0	0	0	0	1	By MS/MS	By MS/MS	By MS/MS				1	1	1				39.738	40.356	3	0.0078248	22141	1_RA1_01_2725	38.583	23.161			70411	22116	25999	22295	0	0	0	171	291	167	910;911;912
AKVDEFPLCGHMVSDEYEQLSSEALEAAR	Unmodified	3280.5016	0.50164264	390	X1WI28;P27635;B8A6G2;A6QRI9	RPL10	60S ribosomal protein L10	yes	no	0	0	0	0	0	0	1	By MS/MS	By matching	By MS/MS	By matching	By MS/MS	By MS/MS	1	1	1	1	1	1	61.385	63.006	4	0.00076611	37679	2_RA2_01_2727	36.533	24.901			620600	105450	122520	131900	83184	83705	93843	172	390	168	913;914;915;916;917;918
AKWDAWNELK	PhosphoGlyceroyl-Lys	1427.6122	0.61224616	153	B8ZWD1;P07108	DBI	Acyl-CoA-binding protein	yes	no	0	0	0	0	1	0	1				By MS/MS	By MS/MS	By MS/MS				1	1	1	60.342	62.271	2	0.0030643	37354	2_RA2_01_2731	67.563	37.753			190420	0	0	0	64362	65620	60436	173	153	169	919;920;921
ALAAFLK	Unmodified	732.45341	0.45341094	276	M0R2L9;M0QYF7;M0R140;P39019	RPS19	40S ribosomal protein S19	yes	no	0	0	0	0	0	0	0	By MS/MS	By MS/MS	By MS/MS	By MS/MS	By MS/MS	By MS/MS	1	1	1	1	1	1	41.796	42.669	2	0.031007	23884	2_RA2_01_2727	35.105	17.544			838850	154750	145230	145130	135720	124070	133950	174	276	170	922;923;924;925;926;927
ALAGCDFLTISPK	Unmodified	1391.7119	0.71188683	219	F2Z393;P37837	TALDO1	Transaldolase	yes	no	0	0	0	0	0	0	0	By MS/MS	By MS/MS	By MS/MS				1	1	1				54.285	55.387	2	0.0051671	34450	1_RA1_01_2721	51.092	32.312			296310	104910	97173	94228	0	0	0	175	219	171	928;929;930
ALANSLACQGK	Unmodified	1131.5706	0.57064232	308	P04075;J3KPS3;H3BR68	ALDOA	Fructose-bisphosphate aldolase A;Fructose-bisphosphate aldolase	yes	no	0	0	0	0	0	0	0	By MS/MS		By MS/MS	By MS/MS	By MS/MS	By MS/MS	1		1	1	1	1	30.09	30.487	2	0.0012542	15233	2_RA2_01_2727	72.643	49.903			644740	125250	0	103730	139250	133000	143520	176	308	172	931;932;933;934;935
ALANVNIGSLICNVGAGGPAPAAGAAPAGGPAPSTAAAPAEEK	Unmodified	3807.9214	0.92138569	317	P05386	RPLP1	60S acidic ribosomal protein P1	yes	yes	0	0	0	0	0	0	0	By MS/MS	By MS/MS	By MS/MS	By MS/MS	By MS/MS	By MS/MS	1	1	1	1	1	1	66.4	68.099	4	2.0157E-08	41581	1_RA1_01_2725	40.906	31.194			252340	47061	58870	49998	32530	33506	30370	177	317	173	936;937;938;939;940;941
ALDFIASK	Unmodified	863.47527	0.4752686	125	F5GXS2;A0A8V8TL71;O43707;H7C144;A0A804HK61;P12814;A0A804HL31;A0A804HLF4;A0A804HII9;H9KV75;A0A804HKE2;A0A7I2V4Y4;A0A804HIN7;A0A804HLD0;G3V2W4;G3V5M4;G3V2E8;Q08043;A0A804HJQ9;G3V2X9;G3V2N5;A0A087WSZ2;A0A804HJN7;A0A804HIY0	ACTN4;ACTN1;ACTN3	Alpha-actinin-4;Alpha-actinin-1;Alpha-actinin-3	yes	no	0	0	0	0	0	0	0	By MS/MS	By MS/MS	By MS/MS	By MS/MS	By MS/MS	By MS/MS	1	1	1	1	1	1	40.801	41.632	2	0.028472	23245	2_RA2_01_2731	35.356	4.7437			682780	126870	120410	125710	121100	86065	102630	178	125	174	942;943;944;945;946;947
ALDIAENEMPGLMR	Unmodified	1558.7483	0.74834869	376	P23526	AHCY	Adenosylhomocysteinase	yes	yes	0	0	0	0	0	0	0	By matching	By MS/MS	By matching		By MS/MS	By MS/MS	1	1	1		1	1	56.146	57.531	2	0.0020685	34112	1_RA1_01_2725	54.143	37.89			352490	81361	84690	80018	0	54021	52402	179	376	175	948;949;950;951;952
ALDLFSDNAPPPELLEIINEDIAK	Unmodified	2636.3585	0.35851409	538	Q15084	PDIA6	Protein disulfide-isomerase A6	yes	yes	0	0	0	0	0	0	0	By MS/MS	By MS/MS	By MS/MS	By MS/MS		By MS/MS	1	1	1	1		1	84.871	86.514	3	0.00053111	53432	2_RA2_01_2723	48.685	40.397			285720	33670	42063	57736	67081	0	85166	180	538	176	953;954;955;956;957
ALDTMNFDVIK	Unmodified	1265.6326	0.63257388	101	P11940;A0A7I2V649;A0A7I2YQ88;H0YAR2;A0A7I2YQ90;E7EQV3;A0A087WTT1;E7ERJ7;A0A7I2V4N4;A0A7I2V4L7;Q13310;B1ANR0;A0A7I2V5W9;H0YBN4;E5RJB9;E5RGH3;B1ANR1;E5RH24;H0YEQ8	PABPC1;PABPC4	Polyadenylate-binding protein 1;Polyadenylate-binding protein;Polyadenylate-binding protein 4	yes	no	0	0	0	0	0	0	0	By MS/MS	By MS/MS	By MS/MS	By MS/MS	By MS/MS	By MS/MS	1	1	1	1	1	1	54.23	55.655	2	0.0022877	32868	1_RA1_01_2729	64.04	40.612			662340	155850	144540	138720	63524	75724	83986	181	101	177	958;959;960;961;962;963
ALDVGSGSGILTACFAR	Unmodified	1693.8458	0.84575455	72	C9J0F2;A0A3F2YNX8;P22061	PCMT1	Protein-L-isoaspartate(D-aspartate) O-methyltransferase	yes	no	0	0	0	0	0	0	0	By MS/MS	By MS/MS	By matching	By MS/MS	By MS/MS	By MS/MS	1	1	1	1	1	1	57.706	59.236	2	0.0016597	35457	1_RA1_01_2725	62.924	47.951			148190	15865	27637	30889	20092	27622	26082	182	72	178	964;965;966;967;968;969
ALEAANADLEVK	Unmodified	1242.6456	0.6455814	176	CON__P08730-1			yes	yes	0	0	0	0	0	0	0		By MS/MS	By MS/MS	By MS/MS	By MS/MS			1	1	1	1		37.853	38.748	2	0.0031012	20948	2_RA2_01_2723	94.297	2.442		+	595140	0	132260	137950	166760	158170	0	183	176	179	970;971;972;973
ALEAANGELEVK	Unmodified	1242.6456	0.6455814	175	CON__P08727;P08727	KRT19	Keratin, type I cytoskeletal 19	yes	no	0	0	0	0	0	0	0	By MS/MS	By MS/MS	By MS/MS	By MS/MS	By MS/MS	By MS/MS	1	1	1	1	1	1	38.044	38.755	2	0.0013618	21308	1_RA1_01_2729	74.841	0		+	909540	144830	132260	137950	166760	158170	169570	184	175	180	974;975;976;977;978;979
ALEESNYELEGK	Unmodified	1380.6409	0.64088996	51	A0A1B0GVI3;CON__P13645;P13645;CON__P02535-1	KRT10	Keratin, type I cytoskeletal 10	yes	no	0	0	0	0	0	0	0			By MS/MS						1				35.756	36.434	2	0.035645	19661	1_RA1_01_2729	53.569	24.096		+	0	0	0	0	0	0	0	185	51	181	980
ALEIIPR	Unmodified	810.49634	0.49633839	583	Q99832	CCT7	T-complex protein 1 subunit eta	yes	yes	0	0	0	0	0	0	0	By MS/MS	By MS/MS	By MS/MS		By MS/MS	By MS/MS	1	1	1		1	1	41.852	42.648	2	0.0076923	24064	1_RA1_01_2729	52.683	29.664			645100	172400	151540	144890	0	83149	93119	186	583	182	981;982;983;984;985
ALELTGLK	Unmodified	843.50657	0.50656873	95	A0A7I2V428;C9JLB1;A0A7I2V3F3;H7BY16;P19338;A0A7I2V5M5;A0A7I2V699;A0A7I2V2U7;A0A7I2V349;A0A7I2V506;A0A7I2V2S8	NCL	Nucleolin	yes	no	0	0	0	0	0	0	0	By MS/MS	By MS/MS	By MS/MS	By MS/MS	By MS/MS	By MS/MS	1	1	1	1	1	1	41.147	41.984	2	0.013995	23512	1_RA1_01_2729	43.808	15.59			1581400	379550	351720	356330	249050	0	244710	187	95	183	986;987;988;989;990;991
ALESDMAPVLIMATNR	Unmodified	1730.8695	0.86952646	600	Q9Y230;M0R0Y3	RUVBL2	RuvB-like 2	yes	no	0	0	0	0	0	0	0	By MS/MS	By matching	By MS/MS	By MS/MS	By matching	By MS/MS	1	1	1	1	1	1	62.426	64.058	3	0.002321	38538	2_RA2_01_2723	33.947	12.994			614120	123240	111160	106030	93396	82355	97939	188	600	184	992;993;994;995;996;997
ALESPERPFLAILGGAK	Unmodified	1767.9883	0.98831969	307	P00558	PGK1	Phosphoglycerate kinase 1	yes	yes	0	0	0	0	0	0	1	By MS/MS	By MS/MS	By MS/MS	By MS/MS	By MS/MS	By MS/MS	1	1	1	1	1	1	57.979	59.52	3	2.9967E-08	35541	2_RA2_01_2731	87.932	54.308			2568100	474760	422870	433090	411360	418900	407160	189	307	185	998;999;1000;1001;1002;1003
ALESSIAPIVIFASNR	Unmodified	1686.9305	0.93047046	601	Q9Y265;H7C4G5;J3QLR1;E7ETR0;H7C4I3	RUVBL1	RuvB-like 1	yes	no	0	0	0	0	0	0	0	By MS/MS	By MS/MS	By MS/MS	By MS/MS	By MS/MS	By MS/MS	1	1	1	1	1	1	65.998	67.692	3	0.001535	41361	1_RA1_01_2729	34.909	16.497			639230	134690	106140	100220	110610	89609	97963	190	601	186	1004;1005;1006;1007;1008;1009
ALFEEVPELLTEAEKK	Unmodified	1844.9771	0.97714588	408	P31939;H7C1S2	ATIC	Bifunctional purine biosynthesis protein PURH;Phosphoribosylaminoimidazolecarboxamide formyltransferase;IMP cyclohydrolase	yes	no	0	0	0	0	0	0	1	By matching	By matching	By MS/MS	By MS/MS	By MS/MS	By matching	1	1	1	1	1	1	61.928	63.549	3	0.01743	38528	1_RA1_01_2729	27.85	17.569			438460	94622	86598	82204	59325	55901	59807	191	408	187	1010;1011;1012;1013;1014;1015
ALGFPEGLVIQAYFACEK	Unmodified	2012.0077	0.0077344999	455	P54727	RAD23B	UV excision repair protein RAD23 homolog B	yes	yes	0	0	0	0	0	0	0	By MS/MS	By MS/MS	By MS/MS	By matching			1	1	1	1			73.2	74.779	3	0.022203	46113	1_RA1_01_2729	25.888	10.252			318760	111630	69232	80789	57109	0	0	192	455	188	1016;1017;1018;1019
ALGLGVEQLPVVFEDVVLHQATILPK	Unmodified	2784.579	0.57895239	46	A0A0U1RQF0;P49327	FASN	Fatty acid synthase;[Acyl-carrier-protein] S-acetyltransferase;[Acyl-carrier-protein] S-malonyltransferase;3-oxoacyl-[acyl-carrier-protein] synthase;3-oxoacyl-[acyl-carrier-protein] reductase;3-hydroxyacyl-[acyl-carrier-protein] dehydratase;Enoyl-[acyl-carrier-protein] reductase;Oleoyl-[acyl-carrier-protein] hydrolase	yes	no	0	0	0	0	0	0	0	By MS/MS	By MS/MS	By MS/MS	By MS/MS	By MS/MS	By MS/MS	2	2	2	2	2	2	82.528	84.254	3;4	1.0117E-06	52305	1_RA1_01_2729	62.1	52.891			380550	85133	78763	80772	55318	35532	45027	193	46	189	1020;1021;1022;1023;1024;1025;1026;1027;1028;1029;1030;1031
ALGQNPTNAEVLK	Unmodified	1353.7252	0.72522871	150	F8VPF3;F8W1R7;J3KND3;G8JLA2;G3V1V0;B7Z6Z4;P60660;F8W1I5;A0A8Q3SIC5;P14649	MYL6;MYL6B	Myosin light polypeptide 6;Myosin light chain 6B	yes	no	0	0	0	0	0	0	0	By MS/MS	By MS/MS	By MS/MS	By MS/MS	By MS/MS	By MS/MS	1	1	1	1	1	1	36.972	37.628	2	0.0012337	20593	1_RA1_01_2729	70.488	47.847			1507400	279610	248110	254120	240890	234130	250570	194	150	190	1032;1033;1034;1035;1036;1037
ALIAAQYSGAQVR	Unmodified	1346.7306	0.73064844	388	P26641	EEF1G	Elongation factor 1-gamma	yes	yes	0	0	0	0	0	0	0	By MS/MS	By MS/MS	By MS/MS	By MS/MS	By MS/MS	By MS/MS	2	2	2	2	2	2	40.457	41.277	2;3	0.0019332	23896	1_RA1_01_2721	79.974	44.463			2950200	590590	513390	500860	456440	438760	450160	195	388	191	1038;1039;1040;1041;1042;1043;1044;1045;1046;1047;1048;1049
ALIAGGGAPEIELALR	Unmodified	1549.8828	0.88279198	447	P50991	CCT4	T-complex protein 1 subunit delta	yes	yes	0	0	0	0	0	0	0	By MS/MS	By MS/MS	By MS/MS	By MS/MS	By MS/MS	By MS/MS	1	1	1	1	1	1	60.523	62.121	2	0.00090559	37500	1_RA1_01_2729	56.225	46.891			703070	126060	119430	101790	136420	113100	106270	196	447	192	1050;1051;1052;1053;1054;1055
ALIDPSSGLPNRLPPGAVPPGAR	Unmodified	2251.2437	0.24369953	554	Q5QPM7;Q92530;H0Y555;F5H4Z3	PSMF1	Proteasome inhibitor PI31 subunit	yes	no	0	0	0	0	0	0	1	By matching	By matching	By MS/MS	By matching	By matching	By matching	1	1	1	1	1	1	54.379	55.806	3	0.01074	32958	1_RA1_01_2729	42.309	28.294			269210	34178	32958	31503	67875	57285	45409	197	554	193	1056;1057;1058;1059;1060;1061
ALLDSLQLGPDSLTVHLIHEVTK	Unmodified	2498.3744	0.37443893	535	Q14697	GANAB	Neutral alpha-glucosidase AB	yes	yes	0	0	0	0	0	0	0	By MS/MS	By MS/MS	By MS/MS	By MS/MS	By MS/MS	By MS/MS	1	1	1	1	1	1	68.956	70.682	4	0.036854	45429	1_RA1_01_2721	18.881	10.593			838610	176140	155970	156710	110950	118650	120200	198	535	194	1062;1063;1064;1065;1066;1067
ALLELQLEPEELYQTFQR	Unmodified	2219.1474	0.1473991	353	P13639	EEF2	Elongation factor 2	yes	yes	0	0	0	0	0	0	0	By MS/MS	By MS/MS	By MS/MS	By MS/MS	By MS/MS	By MS/MS	1	1	1	1	1	1	73.222	74.978	3	9.9315E-38	46169	1_RA1_01_2725	171.98	153.2			5237300	1165800	840460	826950	951030	702940	750130	199	353	195	1068;1069;1070;1071;1072;1073
ALLEVVQSGGK	Unmodified	1099.6237	0.62372375	288	O14818;Q8TAA3;A0A087WYS6	PSMA7;PSMA8	Proteasome subunit alpha type-7;Proteasome subunit alpha type-7-like	yes	no	0	0	0	0	0	0	0	By MS/MS	By MS/MS	By MS/MS	By MS/MS	By MS/MS	By MS/MS	1	1	1	1	1	1	41.459	42.332	2	0.0022877	23394	2_RA2_01_2723	64.04	47.5			1466200	288520	266220	271770	207910	214610	217170	200	288	196	1074;1075;1076;1077;1078;1079
ALLFIPR	Unmodified	828.52216	0.52215921	332	P08238	HSP90AB1	Heat shock protein HSP 90-beta	yes	yes	0	0	0	0	0	0	0	By MS/MS	By MS/MS	By MS/MS	By MS/MS	By MS/MS	By MS/MS	1	1	1	1	1	1	51.057	52.336	2	4.1161E-14	30766	1_RA1_01_2725	94.95	13.951			7074900	1263800	1194300	1210700	1163300	1104400	1138400	201	332	197	1080;1081;1082;1083;1084;1085
ALLFVPR	Unmodified	814.50651	0.50650915	331	P07900	HSP90AA1	Heat shock protein HSP 90-alpha	yes	yes	0	0	0	0	0	0	0	By MS/MS	By MS/MS	By MS/MS	By MS/MS	By MS/MS	By MS/MS	1	1	1	1	1	1	47.53	48.662	2	2.8558E-06	29458	1_RA1_01_2721	83.229	0			4343400	785260	717810	712080	720410	693440	714380	202	331	198	1086;1087;1088;1089;1090;1091
ALLQSSASR	Unmodified	931.50869	0.50869399	599	Q9UQ80	PA2G4	Proliferation-associated protein 2G4	yes	yes	0	0	0	0	0	0	0	By MS/MS	By MS/MS	By MS/MS	By MS/MS	By MS/MS	By MS/MS	1	1	1	1	1	1	27.358	27.726	2	0.040947	13267	2_RA2_01_2731	30.167	10.53			360650	61079	80339	76630	49174	47926	45506	203	599	199	1092;1093;1094;1095;1096;1097
ALLTLADGR	Unmodified	928.53418	0.53418046	349	P12429;D6RA82	ANXA3	Annexin A3;Annexin	yes	no	0	0	0	0	0	0	0	By MS/MS	By MS/MS	By MS/MS	By MS/MS	By MS/MS	By MS/MS	1	1	1	1	1	1	42.246	43.163	2	0.034923	24295	2_RA2_01_2731	31.76	9.2685			586830	106850	92299	103150	94243	97958	92326	204	349	200	1098;1099;1100;1101;1102;1103
ALLVEVQLLESK	Unmodified	1340.7915	0.79151736	284	O00231	PSMD11	26S proteasome non-ATPase regulatory subunit 11	yes	yes	0	0	0	0	0	0	0	By matching	By matching	By MS/MS	By matching	By matching	By matching	1	1	1	1	1	1	60.328	61.925	2	0.012544	37489	1_RA1_01_2729	42.718	23.447			276070	68931	56031	56059	31839	31047	32165	205	284	201	1104;1105;1106;1107;1108;1109
ALLVTASQCQQPAENK	Unmodified	1756.8778	0.87778296	515	Q01518;Q5T0R7;Q5T0R6;Q5T0R5;Q5T0R4;Q5T0R3;Q5T0R2;Q5T0R1;Q5T0R9	CAP1	Adenylyl cyclase-associated protein 1;Adenylyl cyclase-associated protein	yes	no	0	0	0	0	0	0	0	By MS/MS	By MS/MS	By MS/MS	By matching	By MS/MS	By MS/MS	1	1	1	1	1	1	36.957	37.613	3	0.0053869	20516	1_RA1_01_2729	31.319	19.154			634990	129900	113310	127920	87988	83308	92560	206	515	202	1110;1111;1112;1113;1114;1115
ALLYLCGGDD	Unmodified	1095.4907	0.49066067	324	P07355;H0YMW4;A6NMY6;H0YL33	ANXA2;ANXA2P2	Annexin A2;Annexin;Putative annexin A2-like protein	yes	no	0	0	0	0	0	0	0	By MS/MS		By matching	By matching	By matching	By matching	1		1	1	1	1	56.253	57.676	1	0.00036251	35950	1_RA1_01_2721	104.21	86.173			15459	6192.3	0	2895.8	2418.7	3080.9	871.2	207	324	203	1116;1117;1118;1119;1120
ALMLQGVDLLADAVAVTMGPK	Oxidation (M)	2128.1272	0.12719771	345	P10809;A0A7I2V599;A0A7I2V2X6;A0A7I2YQK6;A0A7I2V5M1;A0A7I2V5K3;A0A7I2YQ71;A0A7I2V369;E7ESH4;E7EXB4;C9JL25;C9JCQ4;C9JL19;C9J0S9	HSPD1	60 kDa heat shock protein, mitochondrial	yes	no	0	0	1	0	0	0	0	By MS/MS	By MS/MS	By MS/MS	By MS/MS	By MS/MS	By MS/MS	2	1	2	1	2	1	79.284	80.891	3	2.6749E-06	49789	1_RA1_01_2729	72.015	49.141			708640	260910	89410	201550	49369	60226	47171	208	345	204	1121;1122;1123;1124;1125;1126;1127;1128;1129
ALMLQGVDLLADAVAVTMGPK	Unmodified	2112.1323	0.13228309	345	P10809;A0A7I2V599;A0A7I2V2X6;A0A7I2YQK6;A0A7I2V5M1;A0A7I2V5K3;A0A7I2YQ71;A0A7I2V369;E7ESH4;E7EXB4;C9JL25;C9JCQ4;C9JL19;C9J0S9	HSPD1	60 kDa heat shock protein, mitochondrial	yes	no	0	0	0	0	0	0	0	By MS/MS	By MS/MS	By matching	By MS/MS	By MS/MS	By MS/MS	2	2	1	1	1	2	84.644	86.267	2;3	1.4322999999999999E-80	55675	1_RA1_01_2721	169.84	150.29			1856600	905280	329180	5503.9	243140	100430	273100	209	345	204	1130;1131;1132;1133;1134;1135;1136;1137;1138
ALMLQGVDLLADAVAVTMGPKGR	PhosphoGlyceroyl-Lys	2493.2372	0.23723224	345	P10809;A0A7I2V599;A0A7I2V2X6;A0A7I2YQK6;A0A7I2V5M1;A0A7I2V5K3;A0A7I2YQ71;A0A7I2V369;E7ESH4;E7EXB4;C9JL25;C9JCQ4;C9JL19	HSPD1	60 kDa heat shock protein, mitochondrial	yes	no	0	0	0	0	1	0	1				By MS/MS	By MS/MS	By MS/MS				1	1	1	90.212	92.157	3	5.8731E-29	56701	2_RA2_01_2731	116.48	98.228			439620	0	0	0	162040	74510	203070	210	345	205	1139;1140;1141
ALPAVQQNNLDEDLIR	Unmodified	1807.9428	0.94282606	373	P22314	UBA1	Ubiquitin-like modifier-activating enzyme 1	yes	yes	0	0	0	0	0	0	0	By matching	By matching	By matching	By matching	By MS/MS	By MS/MS	1	1	1	1	1	1	52.989	54.359	2	0.0041925	31864	2_RA2_01_2727	50.675	38.883			40506	3874.9	6206.8	5850.8	6344.1	9860.4	8368.8	211	373	206	1142;1143;1144;1145;1146;1147
ALPFWNEEIVPQIK	Unmodified	1682.9032	0.90319307	366	P18669;Q8N0Y7;P15259	PGAM1;PGAM4;PGAM2	Phosphoglycerate mutase 1;Probable phosphoglycerate mutase 4;Phosphoglycerate mutase 2	yes	no	0	0	0	0	0	0	0	By MS/MS	By MS/MS	By MS/MS	By MS/MS	By MS/MS	By MS/MS	2	2	2	2	2	2	66.816	68.515	2;3	0.00056055	43888	1_RA1_01_2721	84.658	63.788			2357700	369550	419300	457050	355530	360260	396010	212	366	207	1148;1149;1150;1151;1152;1153;1154;1155;1156;1157;1158;1159
ALPGQLKPFETLLSQNQGGK	Unmodified	2125.1532	0.15315318	337	P09211;A0A087X243	GSTP1	Glutathione S-transferase P	yes	no	0	0	0	0	0	0	1	By MS/MS	By MS/MS	By MS/MS	By MS/MS	By MS/MS	By MS/MS	1	1	1	1	1	1	57.022	58.529	3	1.3589E-13	35017	1_RA1_01_2725	95.414	69.267			1817900	443960	439820	365090	195260	189570	184210	213	337	208	1160;1161;1162;1163;1164;1165
ALPGQLKPFETLLSQNQGGK	PhosphoGlyceroyl-Lys	2293.1355	0.13552759	337	P09211;A0A087X243	GSTP1	Glutathione S-transferase P	yes	no	0	0	0	0	1	0	1	By matching	By MS/MS		By MS/MS			1	1		1			74.961	76.409	3	0.00044173	47226	2_RA2_01_2723	56.081	40.659			160420	21797	17570	0	121050	0	0	214	337	208	1166;1167;1168
ALQASALK	Unmodified	800.4756	0.47560295	308	P04075;J3KPS3;H3BQN4;H3BR68	ALDOA	Fructose-bisphosphate aldolase A;Fructose-bisphosphate aldolase	yes	no	0	0	0	0	0	0	0	By MS/MS	By MS/MS	By MS/MS	By MS/MS	By MS/MS		1	1	1	1	1		28.232	28.642	2	0.010686	14091	1_RA1_01_2725	46.426	8.8674			1986300	392200	445040	408040	384540	356530	0	215	308	209	1169;1170;1171;1172;1173
ALQASALKAWGGK	PhosphoGlyceroyl-Lys	1467.7123	0.71229456	308	P04075;J3KPS3;H3BQN4;H3BR68	ALDOA	Fructose-bisphosphate aldolase A;Fructose-bisphosphate aldolase	yes	no	0	0	0	0	1	0	1				By MS/MS	By MS/MS	By MS/MS				1	1	1	54.434	56.153	2	0.0062872	33140	2_RA2_01_2731	60.434	42.569			240800	0	0	0	89310	75034	76460	216	308	210	1174;1175;1176
ALQLEEER	Unmodified	986.50327	0.50327426	358	P15311	EZR	Ezrin	yes	yes	0	0	0	0	0	0	0	By MS/MS	By MS/MS	By MS/MS	By MS/MS	By MS/MS	By MS/MS	1	1	1	1	1	1	31.434	31.887	2	2.3829E-08	16348	1_RA1_01_2725	85.064	48.043			707770	157070	137440	135700	90982	90125	96446	217	358	211	1177;1178;1179;1180;1181;1182
ALSPLEEWLR	Unmodified	1212.6503	0.65027285	50	A0A140T936;P26640;A0A140T904;A2ABF4;A0A0G2JJT9;A0A140T954	VARS	Valine--tRNA ligase	yes	no	0	0	0	0	0	0	0	By MS/MS	By MS/MS	By matching	By matching	By matching	By MS/MS	1	1	1	1	1	1	60.857	62.455	2	0.014562	37691	1_RA1_01_2725	38.293	17.989			386290	91346	69441	60968	55810	51518	57208	218	50	212	1183;1184;1185;1186;1187;1188
ALSTGEKGFGYK	PhosphoGlyceroyl-Lys	1424.6225	0.6224765	495	P62937;F8WE65;C9J5S7	PPIA	Peptidyl-prolyl cis-trans isomerase A;Peptidyl-prolyl cis-trans isomerase A, N-terminally processed;Peptidyl-prolyl cis-trans isomerase	yes	no	0	0	0	0	1	0	1					By MS/MS	By MS/MS					1	1	43.117	44.151	2	0.0062821	24956	2_RA2_01_2731	94.692	72.051			467640	0	0	0	0	232870	234770	219	495	213	1189;1190
ALTGHLEEVVLALLK	Unmodified	1604.9501	0.95014327	310	P04083;Q5T3N1;Q5T3N0	ANXA1	Annexin A1;Annexin	yes	no	0	0	0	0	0	0	0	By MS/MS	By MS/MS	By MS/MS	By MS/MS	By MS/MS	By MS/MS	1	1	1	1	1	1	72.054	73.806	3	9.1696E-06	45550	1_RA1_01_2729	105.14	80.581			1193400	260610	227170	227640	165280	151270	161440	220	310	214	1191;1192;1193;1194;1195;1196
ALTSQLTDEELAQGR	Unmodified	1630.8162	0.81622856	57	A0A1W2PR68;A0A1W2PQT3;A0A1W2PPH1;A0A1W2PQH3;A0A1W2PQY8;P23368	ME2	NAD-dependent malic enzyme, mitochondrial	yes	no	0	0	0	0	0	0	0	By MS/MS	By matching	By matching	By MS/MS		By MS/MS	1	1	1	1		1	44.308	45.262	2	0.00032246	27002	1_RA1_01_2721	63.727	36.398			80653	23139	15111	16517	12950	0	12935	221	57	215	1197;1198;1199;1200;1201
ALTVPELTQQMFDAK	Unmodified	1690.86	0.86000763	509;313;30	A0A0B4J269;Q13509;P04350;P68371	TUBB3;TUBB4A;TUBB4B	Tubulin beta-3 chain;Tubulin beta-4A chain;Tubulin beta-4B chain	no	no	0	0	0	0	0	0	0		By MS/MS		By MS/MS				1		1			61.476	63.478	2	6.0498E-06	38268	1_RA1_01_2725	124.1	92.756			569640	0	358810	0	210830	0	0	222	30;313;509	216	1202;1203
ALTVPELTQQVFDAK	Unmodified	1658.8879	0.88793694	326	P07437;Q5JP53;Q5ST81	TUBB	Tubulin beta chain	yes	no	0	0	0	0	0	0	0	By MS/MS	By MS/MS	By MS/MS	By MS/MS	By MS/MS	By MS/MS	2	2	2	2	2	2	61.236	62.848	2;3	3.837E-18	37987	1_RA1_01_2729	155.97	128.49			4553100	773170	853800	933220	611810	650850	730300	223	326	217	1204;1205;1206;1207;1208;1209;1210;1211;1212;1213;1214;1215
ALVAYYQK	Unmodified	954.51747	0.51746776	280	M0R210;P62249;M0R3H0;M0QX76;M0R1M5	RPS16	40S ribosomal protein S16	yes	no	0	0	0	0	0	0	0				By MS/MS	By MS/MS					1	1		34.127	34.865	2	0.026066	18375	2_RA2_01_2727	31.289	0.67731			210550	0	0	0	104070	106480	0	224	280	218	1216;1217
ALVDGPCTQVR	Unmodified	1214.6078	0.60775611	197	E7EPB3;P50914	RPL14	60S ribosomal protein L14	yes	no	0	0	0	0	0	0	0	By MS/MS	By MS/MS	By MS/MS	By MS/MS	By MS/MS	By MS/MS	1	1	1	1	1	1	35.542	36.145	2	0.0012106	19316	1_RA1_01_2725	73.067	45.813			1580100	311060	274650	275160	237980	235710	245560	225	197	219	1218;1219;1220;1221;1222;1223
ALVLDCHYPEDEVGQEDEAESDIFSIR	Unmodified	3135.3979	0.39788908	262	I3L3Q7;I3L3B0;Q07021	C1QBP	Complement component 1 Q subcomponent-binding protein, mitochondrial	yes	no	0	0	0	0	0	0	0	By MS/MS	By MS/MS	By MS/MS	By MS/MS	By MS/MS	By MS/MS	1	1	1	1	1	1	62.179	63.801	3	3.3226E-14	38206	2_RA2_01_2727	76.799	65.276			69961	15355	16204	11893	12946	7183.1	6380.3	226	262	220	1224;1225;1226;1227;1228;1229
ALYDTFSAFGNILSCK	Unmodified	1805.8658	0.86582129	101	P11940;A0A7I2V649;A0A7I2YQ88;H0YAR2;A0A7I2YQ90;E7EQV3;A0A7I2V4N4;A0A7I2YQE4;A0A7I2V4L7;Q13310;B1ANR0;A0A7I2V5W9;A0A7I2V598;H0Y5F5;E5RJB9;E5RGH3;B1ANR1;H0YEQ8	PABPC1;PABPC4	Polyadenylate-binding protein 1;Polyadenylate-binding protein;Polyadenylate-binding protein 4	yes	no	0	0	0	0	0	0	0	By MS/MS	By MS/MS	By MS/MS	By MS/MS	By MS/MS	By MS/MS	1	1	1	1	1	1	69.986	71.723	2	0.0013644	43944	1_RA1_01_2725	50.675	33.239			356850	39452	84663	75499	43997	60265	52976	227	101	221	1230;1231;1232;1233;1234;1235
AMADPEVQQIMSDPAMR	Unmodified	1888.8481	0.84813909	411	P31948;H0YGI8	STIP1	Stress-induced-phosphoprotein 1	yes	no	0	0	0	0	0	0	0	By MS/MS	By MS/MS	By MS/MS	By MS/MS	By MS/MS	By MS/MS	1	1	1	1	1	1	53.764	55.433	2	1.6136E-06	34351	1_RA1_01_2721	82.85	59.101			45998	0	11864	10467	7783.7	7677.1	8206.3	228	411	222	1236;1237;1238;1239;1240;1241
AMDQLAKTTQETIDK	PhosphoGlyceroyl-Lys	1859.8224	0.82237487	543	Q15847	ADIRF	Adipogenesis regulatory factor	yes	yes	0	0	0	0	1	0	1				By MS/MS	By MS/MS	By MS/MS				1	1	1	50.751	52.279	2	5.163E-05	30450	2_RA2_01_2727	76.522	58.255			42701	0	0	0	13073	16088	13540	229	543	223	1242;1243;1244
AMESTATAAVAAELVSADK	Acetyl (Protein N-term)	1876.9088	0.90880832	440	P49321;E9PRH9;E9PI86;Q5T624;E9PPR5;E9PNB5;E9PQG5;E9PAU3;E9PKR5;E9PJQ2	NASP	Nuclear autoantigenic sperm protein	yes	no	1	0	0	0	0	0	0	By MS/MS	By MS/MS	By MS/MS		By MS/MS		1	1	1		1		71.721	73.286	2	0.00013644	47007	1_RA1_01_2721	59.185	42.411			76339	18235	19142	22875	0	16087	0	230	440	224	1245;1246;1247;1248
AMGAAQVVVTDLSATR	Unmodified	1588.8243	0.82429083	513	Q00796;A0A6I8PIS1	SORD	Sorbitol dehydrogenase	yes	no	0	0	0	0	0	0	0	By matching	By matching	By MS/MS	By MS/MS	By MS/MS	By matching	1	1	1	1	1	1	52.042	53.372	2	0.00026609	31222	2_RA2_01_2727	62.14	36.754			205040	39143	38333	36404	29398	30633	31130	231	513	225	1249;1250;1251;1252;1253;1254
AMGIMNSFVNDIFER	Unmodified	1742.812	0.81201158	296	U3KQK0;Q99880;Q99879;Q99877;Q93079;Q5QNW6;P62807;P58876;P57053;O60814;Q8N257;Q16778;P33778;P23527;P06899	HIST1H2BN;HIST1H2BL;HIST1H2BM;HIST1H2BH;HIST2H2BF;HIST1H2BC;HIST1H2BD;H2BFS;HIST1H2BK;HIST3H2BB;HIST2H2BE;HIST1H2BB;HIST1H2BO;HIST1H2BJ	Histone H2B;Histone H2B type 1-L;Histone H2B type 1-M;Histone H2B type 1-N;Histone H2B type 1-H;Histone H2B type 2-F;Histone H2B type 1-C/E/F/G/I;Histone H2B type 1-D;Histone H2B type F-S;Histone H2B type 1-K;Histone H2B type 3-B;Histone H2B type 2-E;Histone H2B type 1-B;Histone H2B type 1-O;Histone H2B type 1-J	yes	no	0	0	0	0	0	0	0	By matching	By MS/MS	By MS/MS	By matching	By MS/MS	By MS/MS	1	1	1	1	1	1	69.666	71.403	2	0.00030982	43848	1_RA1_01_2729	64.199	41.32			442420	34741	95661	102570	52687	75530	81231	232	296	226	1255;1256;1257;1258;1259;1260
AMTEDGFLAVCSEAK	Unmodified	1627.7222	0.72219352	333	P08243;F8WEJ5;C9JT45;C9J057	ASNS	Asparagine synthetase [glutamine-hydrolyzing]	yes	no	0	0	0	0	0	0	0	By MS/MS	By matching	By matching				1	1	1				48.951	49.909	2	0.035945	30251	1_RA1_01_2721	28.976	11.503			49037	15909	16902	16227	0	0	0	233	333	227	1261;1262;1263
AMTGVEQWPYR	Unmodified	1336.6234	0.62340617	441	P49368;B4DUR8	CCT3	T-complex protein 1 subunit gamma	yes	no	0	0	0	0	0	0	0	By MS/MS	By MS/MS	By MS/MS	By MS/MS	By MS/MS	By MS/MS	1	1	1	1	1	1	44.666	45.688	2	0.001512	26024	2_RA2_01_2727	67.993	45.253			781630	153830	143490	163500	102580	107410	110820	234	441	228	1264;1265;1266;1267;1268;1269
AMVSEFLK	Acetyl (Protein N-term)	965.4892	0.4892041	310	P04083;Q5T3N0	ANXA1	Annexin A1;Annexin	yes	no	1	0	0	0	0	0	0		By MS/MS	By MS/MS	By MS/MS	By MS/MS	By MS/MS		1	2	2	1	2	65.762	67.792	1;2	2.1056E-11	41078	2_RA2_01_2731	109.86	72.842			329370	0	55705	63114	98515	13971	98065	235	310	229	1270;1271;1272;1273;1274;1275;1276;1277
ANDDIIVNWVNRTLSEAGK	Glyceroyl-Lys	2202.0917	0.091675139	354	P13797	PLS3	Plastin-3	yes	yes	0	1	0	0	0	0	1		By matching		By MS/MS		By matching		1		1		1	62.073	64.07	3	0.017904	38335	2_RA2_01_2723	49.537	24.483			126300	0	38366	0	54798	0	33136	236	354	230	1278;1279;1280
ANEAYPCPCDIGHR	Acetyl (Protein N-term)	1700.7035	0.70352376	574	Q96DG6	CMBL	Carboxymethylenebutenolidase homolog	yes	yes	1	0	0	0	0	0	0	By MS/MS		By MS/MS			By MS/MS	1		1			1	42.435	43.112	2	0.0045126	25370	1_RA1_01_2721	42.001	26.735			21835	7052.9	0	8144.5	0	0	6638	237	574	231	1281;1282;1283
ANLPQSFQVDTSK	Unmodified	1433.7151	0.71505795	370	P21333;Q60FE5	FLNA	Filamin-A	yes	no	0	0	0	0	0	0	0	By MS/MS	By matching	By matching	By MS/MS	By MS/MS	By MS/MS	1	1	1	1	1	1	42.288	43.205	2	0.0077047	24338	2_RA2_01_2727	45.433	25.646			599570	105120	100910	95439	100830	97666	99603	238	370	232	1284;1285;1286;1287;1288;1289
ANLQIDQINTDLNLER	Unmodified	1868.9592	0.9592044	122	A0A8I5KWT8;P35579	MYH9	Myosin-9	yes	no	0	0	0	0	0	0	0	By MS/MS	By matching	By MS/MS	By matching		By MS/MS	1	1	1	1		1	56.587	58.025	2	0.0041925	36343	1_RA1_01_2721	50.675	28.142			43547	7570.6	11485	10053	6587.8	0	7850.8	239	122	233	1290;1291;1292;1293;1294
ANRGPAYGLSR	Acetyl (Protein N-term)	1202.6156	0.61561868	423	P37802;X6RJP6	TAGLN2	Transgelin-2	yes	no	1	0	0	0	0	0	1	By MS/MS	By MS/MS		By MS/MS	By MS/MS	By MS/MS	1	1		1	1	1	33.262	33.758	2	0.0065822	17717	2_RA2_01_2731	55.549	35.22			727010	142890	126100	0	159230	146640	152160	240	423	234	1295;1296;1297;1298;1299
ANTFVAELK	Unmodified	991.53385	0.53384611	427	P40926;G3XAL0	MDH2	Malate dehydrogenase, mitochondrial;Malate dehydrogenase	yes	no	0	0	0	0	0	0	0	By MS/MS	By MS/MS	By MS/MS	By MS/MS	By MS/MS	By MS/MS	1	1	1	1	1	1	39.227	39.992	2	0.0018221	22162	1_RA1_01_2729	67.897	38.748			1451200	262960	242900	260270	235400	221620	228010	241	427	235	1300;1301;1302;1303;1304;1305
APAMFNIR	Unmodified	918.47456	0.47455709	468	P61247;D6RG13;H0Y8L7;E9PFI5;H0Y9Y4;D6RI02	RPS3A	40S ribosomal protein S3a	yes	no	0	0	0	0	0	0	0		By MS/MS	By MS/MS	By MS/MS	By MS/MS	By MS/MS		1	1	1	1	1	41.378	42.427	2	0.008316	23821	1_RA1_01_2729	50.966	27.442			1042700	0	230590	248660	185920	185540	192000	242	468	236	1306;1307;1308;1309;1310
APDFVFYAPR	Unmodified	1181.5869	0.58694431	358;384	P15311;A0A2R8Y7M3;A0A2R8Y5S7;P35241;P26038;A0A8V8TKR9	EZR;RDX;MSN	Ezrin;Radixin;Moesin	no	no	0	0	0	0	0	0	0	By MS/MS	By MS/MS	By MS/MS	By MS/MS	By MS/MS	By MS/MS	1	1	1	1	1	1	53.21	54.59	2	0.00010395	33774	1_RA1_01_2721	103.56	75.355			2154000	466010	423940	462590	252080	289220	260180	243	358;384	237	1311;1312;1313;1314;1315;1316
APFAAHGYGAFLTLSILDR	Unmodified	2019.0578	0.057796236	443	P49721;A0A087WVV1	PSMB2	Proteasome subunit beta type-2	yes	no	0	0	0	0	0	0	0	By MS/MS	By MS/MS	By matching	By MS/MS	By matching	By matching	1	1	1	1	1	1	65.66	67.342	3	0.0022893	43133	1_RA1_01_2721	41.202	30.415			336770	81831	63903	63542	44690	39693	43107	244	443	238	1317;1318;1319;1320;1321;1322
APGFAQMLK	Unmodified	961.50552	0.50552287	446	P50990	CCT8	T-complex protein 1 subunit theta	yes	yes	0	0	0	0	0	0	0	By MS/MS	By MS/MS	By MS/MS	By matching	By MS/MS	By MS/MS	1	1	1	1	1	1	43.055	43.982	2	0.036136	25000	1_RA1_01_2729	31.229	17.243			715810	173600	171790	179030	62779	62365	66251	245	446	239	1323;1324;1325;1326;1327;1328
APIIAVTR	Unmodified	839.52289	0.52288749	356;112	A0A804F6T5;A0A804F729;P14618;A0A8V8TNX9;B4DNK4	PKM	Pyruvate kinase PKM;Pyruvate kinase	no	no	0	0	0	0	0	0	0	By MS/MS	By MS/MS	By MS/MS	By MS/MS	By MS/MS	By MS/MS	1	1	1	1	1	1	36.2	36.834	2	8.9852E-09	19882	2_RA2_01_2727	89.142	64.06			6208600	999210	940040	946900	1119300	1070300	1132900	246	112;356	240	1329;1330;1331;1332;1333;1334
APIIAVTRNPQTAR	Unmodified	1506.8631	0.86305959	356;112	A0A804F6T5;A0A804F729;P14618;A0A8V8TNX9;B4DNK4	PKM	Pyruvate kinase PKM;Pyruvate kinase	no	no	0	0	0	0	0	0	1	By MS/MS	By MS/MS	By MS/MS	By MS/MS	By MS/MS	By MS/MS	1	1	1	1	1	1	34.203	34.758	3	0.002684	19152	1_RA1_01_2721	59.306	23.892			1293000	181870	159020	164810	261340	255500	270470	247	112;356	241	1335;1336;1337;1338;1339;1340
APNTPASGANGDGSMSQTQSGSTVK	Oxidation (M)	2365.0452	0.045195231	178	CON__P15636			yes	yes	0	0	1	0	0	0	0	By MS/MS	By MS/MS	By MS/MS	By MS/MS	By MS/MS	By MS/MS	2	2	2	2	2	2	27.941	28.318	3	9.6773E-30	13368	1_RA1_01_2725	119.45	109.45		+	3090600	543350	510600	505810	553380	492470	484940	248	178	242	1341;1342;1343;1344;1345;1346;1347;1348;1349;1350;1351;1352
APNTPASGANGDGSMSQTQSGSTVK	Unmodified	2349.0503	0.050280609	178	CON__P15636			yes	yes	0	0	0	0	0	0	0	By MS/MS	By MS/MS	By MS/MS		By MS/MS	By MS/MS	2	2	1		1	2	30.859	31.211	2;3	6.2942E-101	16527	1_RA1_01_2721	204.53	181.43		+	3480300	650720	706360	728460	0	678080	716660	249	178	242	1353;1354;1355;1356;1357;1358;1359;1360
APQETYADIGGLDNQIQEIK	Unmodified	2202.0804	0.080441751	474	P62191;G3V4X1	PSMC1	26S protease regulatory subunit 4	yes	no	0	0	0	0	0	0	0	By MS/MS		By matching		By matching		1		1		1		56.07	57.23	3	0.041705	35778	1_RA1_01_2721	19.693	9.9351			225630	96006	0	79282	0	50344	0	250	474	243	1361;1362;1363
APTTAAAAAAGVSSTK	Unmodified	1373.7151	0.71505795	290	O15479	MAGEB2	Melanoma-associated antigen B2	yes	yes	0	0	0	0	0	0	0	By MS/MS	By MS/MS	By MS/MS	By MS/MS	By MS/MS	By MS/MS	1	1	1	1	1	1	31.938	32.409	2	2.1732E-06	16643	1_RA1_01_2725	84.289	56.547			362720	83525	79251	75919	41577	39000	43446	251	290	244	1364;1365;1366;1367;1368;1369
APVAGTCYQAEWDDYVPK	Unmodified	2068.92	0.9200417	403	P30086	PEBP1	Phosphatidylethanolamine-binding protein 1;Hippocampal cholinergic neurostimulating peptide	yes	yes	0	0	0	0	0	0	0	By MS/MS	By matching	By matching	By matching	By matching	By matching	1	1	1	1	1	1	54.471	55.898	2	8.2854E-10	34750	1_RA1_01_2721	105.03	89.595			31199	7844	6073.6	4116.8	4711.9	4927.9	3525	252	403	245	1370;1371;1372;1373;1374;1375
APVDFGYVGIDSILEQMR	Unmodified	2008.9928	0.99281272	85	K7EQ08;K7EKN4;K7EN52;K7ENQ5;K7EJZ2;K7ER52;K7EIE4;K7ER14;K7EQD7;K7EK18;K7EL40;A0A6Q8PHC2;Q9UHD8	SEPT9	Septin-9	yes	no	0	0	0	0	0	0	0	By MS/MS	By MS/MS	By MS/MS	By MS/MS			1	1	1	1			76.481	78.06	3	0.0023617	48377	1_RA1_01_2729	41.202	29.037			185350	67497	39184	46266	32400	0	0	253	85	246	1376;1377;1378;1379
APVQPQQSPAAAPGGTDEKPSGK	Unmodified	2217.1026	0.10257418	525	Q13200;F8WBS8;C9JPC0	PSMD2	26S proteasome non-ATPase regulatory subunit 2	yes	no	0	0	0	0	0	0	1	By MS/MS	By MS/MS	By MS/MS	By MS/MS	By matching	By MS/MS	1	1	1	1	1	1	30.187	30.602	3	0.017918	15972	1_RA1_01_2721	34.839	18.896			112060	29583	26151	28635	9938.9	8476	9279.2	254	525	247	1380;1381;1382;1383;1384;1385
AQAAAPASVPAQAPK	Unmodified	1376.7412	0.74121312	71	A0A3B3ITT5;P47914	RPL29	60S ribosomal protein L29	yes	no	0	0	0	0	0	0	0	By MS/MS	By MS/MS	By MS/MS	By MS/MS	By MS/MS	By MS/MS	2	2	2	2	2	2	32.866	33.377	2;3	1.6631E-05	17388	1_RA1_01_2725	94.616	74.313			1901500	425510	383520	394380	229440	229820	238850	255	71	248	1386;1387;1388;1389;1390;1391;1392;1393;1394;1395;1396;1397
AQAALAVNISAAR	Unmodified	1254.7044	0.70443369	426	P40227	CCT6A	T-complex protein 1 subunit zeta	yes	yes	0	0	0	0	0	0	0	By MS/MS	By MS/MS	By MS/MS	By MS/MS	By MS/MS	By MS/MS	1	1	1	1	1	1	42.076	42.961	2	0.0013669	24218	1_RA1_01_2725	81.865	60.963			990130	202730	180060	177660	149700	136650	143320	256	426	249	1398;1399;1400;1401;1402;1403
AQALRDNSTMGYMMAK	Unmodified	1786.8164	0.81644503	332	P08238;Q58FF7	HSP90AB1;HSP90AB3P	Heat shock protein HSP 90-beta;Putative heat shock protein HSP 90-beta-3	yes	no	0	0	0	0	0	0	1	By MS/MS	By MS/MS	By MS/MS	By MS/MS	By matching	By matching	1	1	1	1	1	1	37.98	38.691	3	0.034519	21249	1_RA1_01_2725	24.793	13.001			898720	196740	185380	215000	93176	99702	108730	257	332	250	1404;1405;1406;1407;1408;1409
AQDIEAGDGTTSVVIIAGSLLDSCTK	Unmodified	2620.2902	0.29017653	447	P50991	CCT4	T-complex protein 1 subunit delta	yes	yes	0	0	0	0	0	0	0	By MS/MS		By MS/MS	By MS/MS	By MS/MS	By MS/MS	1		1	1	1	1	72.903	74.56	3	0.00012003	45938	1_RA1_01_2729	48.759	36.205			574840	73682	0	173350	106070	90412	131340	258	447	251	1410;1411;1412;1413;1414
AQEAPGQAEPPAAAEVQGAGNENEPR	Unmodified	2587.1899	0.18988563	287	O14745;J3QRP6	SLC9A3R1	Na(+)/H(+) exchange regulatory cofactor NHE-RF1	yes	no	0	0	0	0	0	0	0	By MS/MS	By MS/MS	By MS/MS	By MS/MS	By MS/MS	By matching	1	1	1	1	1	1	39.501	40.266	3	0.0010868	22110	2_RA2_01_2727	38.146	24.826			105230	17699	16340	19900	19304	15859	16127	259	287	252	1415;1416;1417;1418;1419;1420
AQFEGIVTDLIR	Unmodified	1360.7351	0.73506511	186	D6RCD7;P38646;A0A7I2V2G2;A0A7I2V2S7;A0A7I2YQB2;A0A7I2V3F7;H0Y8K0	HSPA9	Stress-70 protein, mitochondrial	yes	no	0	0	0	0	0	0	0	By MS/MS	By MS/MS	By MS/MS	By MS/MS	By MS/MS	By MS/MS	1	1	1	1	1	1	61.368	62.988	2	0.0014518	39951	1_RA1_01_2721	72.006	26.869			826160	163950	150760	150080	121180	122760	117430	260	186	253	1421;1422;1423;1424;1425;1426
AQFVPLPVSVSVEFAVAATDCIAK	Unmodified	2518.3141	0.31414686	177	CON__P12763			yes	yes	0	0	0	0	0	0	0	By MS/MS	By MS/MS	By MS/MS	By MS/MS	By MS/MS	By MS/MS	1	1	1	1	1	1	82.018	83.744	3	7.3212E-05	51823	2_RA2_01_2731	58.974	50.373		+	437260	41143	39341	55875	110500	56627	133770	261	177	254	1427;1428;1429;1430;1431;1432
AQIFANTVDNAR	Unmodified	1318.663	0.6629628	320	P05783;F8VZY9	KRT18	Keratin, type I cytoskeletal 18	yes	no	0	0	0	0	0	0	0	By MS/MS	By MS/MS	By MS/MS	By MS/MS	By MS/MS	By MS/MS	1	1	1	1	1	1	37.628	38.339	2	0.0013644	20689	2_RA2_01_2723	87.298	46.311			969270	162070	132450	140250	172250	178960	183280	262	320	255	1433;1434;1435;1436;1437;1438
AQIHDLVLVGGSTR	Unmodified	1464.8049	0.80487601	41	A0A0G2JIW1;P0DMV9;P0DMV8;V9GZ37	HSPA1B;HSPA1A	Heat shock 70 kDa protein 1B;Heat shock 70 kDa protein 1A	yes	no	0	0	0	0	0	0	0	By MS/MS	By MS/MS	By MS/MS	By MS/MS	By MS/MS	By MS/MS	1	1	1	1	1	1	41.604	42.478	3	0.0011229	23898	1_RA1_01_2729	54.598	30.849			1593800	377150	347280	347230	171340	174090	176690	263	41	256	1439;1440;1441;1442;1443;1444
AQILPIR	Acetyl (Protein N-term)	851.52289	0.52288749	9	A0A8V8TQK3;A0A8V8TRE8;A0A8V8TRF0;A0A8V8TR47;A0A087WVQ6;A0A8V8TQ14;K7EJJ5;Q00610;J3KS13;J3QL20	CLTC	Clathrin heavy chain;Clathrin heavy chain 1	yes	no	1	0	0	0	0	0	0		By matching			By MS/MS			1			1		57.873	59.711	2	0.007041	35328	2_RA2_01_2727	43	27.561			93736	0	51476	0	0	42259	0	264	9	257	1445;1446
AQLGVQAFADALLIIPK	Unmodified	1767.0295	0.02945622	426	P40227	CCT6A	T-complex protein 1 subunit zeta	yes	yes	0	0	0	0	0	0	0	By MS/MS	By MS/MS	By MS/MS	By MS/MS	By MS/MS	By MS/MS	1	1	1	1	1	1	77.274	79.031	2	0.0022835	48884	1_RA1_01_2725	55.261	45.029			480960	55813	130190	117780	47077	66221	63877	265	426	258	1447;1448;1449;1450;1451;1452
AQLLQPTLEINPR	Unmodified	1491.8409	0.84092717	260	Q12931;I3L0K7	TRAP1	Heat shock protein 75 kDa, mitochondrial	yes	no	0	0	0	0	0	0	0	By matching	By matching	By MS/MS	By matching	By MS/MS	By MS/MS	2	2	2	2	2	2	52.441	53.771	2;3	0.022438	31558	2_RA2_01_2731	31.526	19.36			449670	98678	82313	77138	63583	63516	64438	266	260	259	1453;1454;1455;1456;1457;1458;1459;1460;1461;1462;1463;1464
AQLVVIAHDVDPIELVVFLPALCR	Unmodified	2686.488	0.4880289	482	P62424;Q5T8U2	RPL7A	60S ribosomal protein L7a	yes	no	0	0	0	0	0	0	0	By MS/MS	By MS/MS	By MS/MS	By MS/MS	By matching	By MS/MS	2	2	2	1	2	2	82.278	83.978	3;4	0.00032812	54370	1_RA1_01_2721	51.503	44.628			330780	96884	64572	77843	26626	30111	34747	267	482	260	1465;1466;1467;1468;1469;1470;1471;1472;1473;1474;1475
AQLVVIAHDVDPIELVVFLPALCRK	Unmodified	2814.583	0.58299191	482	P62424;Q5T8U2	RPL7A	60S ribosomal protein L7a	yes	no	0	0	0	0	0	0	1	By MS/MS						1						77.739	77.739	4	0.042439	50314	1_RA1_01_2721	18.095	11.518			168100	168100	0	0	0	0	0	268	482	261	1476
AQQEQELAADAFK	Unmodified	1447.6943	0.69432251	273	P14314;K7ELL7	PRKCSH	Glucosidase 2 subunit beta	yes	no	0	0	0	0	0	0	0	By MS/MS	By MS/MS		By MS/MS	By MS/MS	By MS/MS	1	1		1	1	1	40.275	41.071	2	0.0011033	22755	2_RA2_01_2731	73.067	45.324			488630	107380	106960	0	104450	89981	79864	269	273	262	1477;1478;1479;1480;1481
AQTEGINISEEALNHLGEIGTK	Unmodified	2323.1656	0.16556836	601	Q9Y265;H7C4G5;J3QLR1	RUVBL1	RuvB-like 1	yes	no	0	0	0	0	0	0	0	By MS/MS	By MS/MS	By MS/MS	By MS/MS			1	1	1	1			56.199	57.547	3	0.0050536	34270	1_RA1_01_2725	35.195	20.776			416160	104510	105870	105190	100590	0	0	270	601	263	1482;1483;1484;1485
AQVADVVVSR	Unmodified	1042.5771	0.57710791	46	A0A0U1RQF0;P49327	FASN	Fatty acid synthase;[Acyl-carrier-protein] S-acetyltransferase;[Acyl-carrier-protein] S-malonyltransferase;3-oxoacyl-[acyl-carrier-protein] synthase;3-oxoacyl-[acyl-carrier-protein] reductase;3-hydroxyacyl-[acyl-carrier-protein] dehydratase;Enoyl-[acyl-carrier-protein] reductase;Oleoyl-[acyl-carrier-protein] hydrolase	yes	no	0	0	0	0	0	0	0	By MS/MS	By MS/MS	By MS/MS	By MS/MS	By MS/MS	By MS/MS	1	1	1	1	1	1	34.698	35.253	2	0.013828	19476	1_RA1_01_2721	43.282	19.759			1025000	186670	181120	180690	163880	155250	157400	271	46	264	1486;1487;1488;1489;1490;1491
AQYEDIANR	Unmodified	1078.5043	0.5043369	174	CON__P05787;P05787;F8VUG2;CON__O95678;O95678	KRT8;KRT75	Keratin, type II cytoskeletal 8;Keratin, type II cytoskeletal 75	no	no	0	0	0	0	0	0	0	By MS/MS	By MS/MS	By MS/MS	By MS/MS	By MS/MS	By MS/MS	1	1	1	1	1	1	29.556	29.965	2	1.1469E-07	14892	2_RA2_01_2723	100.45	75.453		+	1637500	249950	236360	230760	314490	302280	303670	272	174	265	1492;1493;1494;1495;1496;1497
AQYEDIAQK	Unmodified	1064.5138	0.51383895	312	P04264	KRT1	Keratin, type II cytoskeletal 1	yes	yes	0	0	0	0	0	0	0	By MS/MS	By MS/MS	By MS/MS	By MS/MS	By MS/MS	By MS/MS	1	1	1	1	1	1	28.507	28.893	2	0.040067	14541	1_RA1_01_2721	30.348	11.617		+	340320	63282	76713	73205	39515	43599	44003	273	312	266	1498;1499;1500;1501;1502;1503
ARENIQKSLAGSSGPGASSGTSGDHGELVVR	PhosphoGlyceroyl-Lys	3191.4844	0.48442647	396	P29692;E9PK01;E9PRY8;A0A087X1X7;E9PPR1;E9PL12;E9PQ49;E9PI39;E9PMW7;E9PIZ1;H0YCK7	EEF1D	Elongation factor 1-delta	yes	no	0	0	0	0	1	0	2	By matching					By MS/MS	1					1	43.438	43.91	4	7.8959E-09	24716	2_RA2_01_2731	60.728	48.875			115320	11415	0	0	0	0	103900	274	396	267	1504;1505
ARFEELCSDLFR	Unmodified	1541.7297	0.72966216	41;361	P17066;P48741;A0A0G2JIW1;P0DMV9;P0DMV8;V9GZ37	HSPA6;HSPA7;HSPA1B;HSPA1A	Heat shock 70 kDa protein 6;Putative heat shock 70 kDa protein 7;Heat shock 70 kDa protein 1B;Heat shock 70 kDa protein 1A	no	no	0	0	0	0	0	0	1	By MS/MS	By MS/MS	By MS/MS	By MS/MS	By MS/MS	By MS/MS	1	1	1	1	1	1	49.864	51.093	3	0.010719	31234	1_RA1_01_2721	54.524	33.465			1793300	354720	336990	345240	262190	248710	245490	275	361;41	268	1506;1507;1508;1509;1510;1511
ARFEELNADLFR	Unmodified	1479.747	0.74702678	347	P11142;E9PKE3;E9PNE6;E9PN89;A8K7Q2;P54652	HSPA8;HSPA2	Heat shock cognate 71 kDa protein;Heat shock-related 70 kDa protein 2	yes	no	0	0	0	0	0	0	1	By MS/MS	By MS/MS	By MS/MS	By MS/MS	By MS/MS	By MS/MS	1	1	1	1	1	1	49.171	50.351	3	6.627100000000001E-25	29173	2_RA2_01_2727	136.38	76.121			6394000	1323500	1224800	1213600	886770	865460	879870	276	347	269	1512;1513;1514;1515;1516;1517
ARPFPDGLAEDIDK	Unmodified	1542.7678	0.7678218	353	P13639;M0R0I6	EEF2	Elongation factor 2	yes	no	0	0	0	0	0	0	1	By MS/MS	By MS/MS	By MS/MS	By MS/MS	By MS/MS	By MS/MS	1	1	1	1	1	1	45.035	46.067	3	0.0087286	27638	1_RA1_01_2721	46.319	34.879			3681400	653940	647800	641710	577290	562930	597760	277	353	270	1518;1519;1520;1521;1522;1523
ARPFPDGLAEDIDKGEVSAR	Unmodified	2142.0705	0.070545766	353	P13639	EEF2	Elongation factor 2	yes	yes	0	0	0	0	0	0	2	By MS/MS	By MS/MS	By MS/MS		By MS/MS	By MS/MS	1	1	1		1	1	46.117	47.119	4	7.2551E-06	28473	1_RA1_01_2721	70.453	54.688			1506000	380650	364140	335880	0	210510	214770	278	353	271	1524;1525;1526;1527;1528
ASAELALGENSEVLK	Unmodified	1529.7937	0.7937022	306	P00505	GOT2	Aspartate aminotransferase, mitochondrial	yes	yes	0	0	0	0	0	0	0	By MS/MS	By MS/MS	By MS/MS	By MS/MS	By MS/MS	By MS/MS	2	1	1	1	1	1	46.65	47.733	2	0.00016273	28688	1_RA1_01_2721	61.435	28.206			420420	69966	72877	69028	74097	68946	65505	279	306	272	1529;1530;1531;1532;1533;1534;1535
ASALEQFVNSVR	Acetyl (Protein N-term)	1361.6939	0.69392858	166	J3QL22;J3QS85;J3KTQ1;J3QKR0;C9JLV5;Q9UNS2	COPS3	COP9 signalosome complex subunit 3	yes	no	1	0	0	0	0	0	0	By MS/MS	By MS/MS	By MS/MS		By MS/MS	By MS/MS	1	1	1		1	1	74.052	75.741	2	0.00080402	48863	1_RA1_01_2721	79.693	44.469			510680	118840	85168	116500	0	88104	102060	280	166	273	1536;1537;1538;1539;1540
ASCLYGQLPK	Unmodified	1135.5696	0.56957969	337	P09211;A8MX94;A0A087X2E9	GSTP1	Glutathione S-transferase P	yes	no	0	0	0	0	0	0	0	By MS/MS	By MS/MS					1	1					38.26	38.721	2	0.0023991	21281	1_RA1_01_2725	63.565	27.17			954840	491770	463070	0	0	0	0	281	337	274	1541;1542
ASFENNCEIGCFAK	Unmodified	1645.6865	0.68647672	459	P56537;B7ZBH1;F8WD20;A0A0B4J1Y7;F8WDS6	EIF6	Eukaryotic translation initiation factor 6	yes	no	0	0	0	0	0	0	0	By MS/MS	By MS/MS	By MS/MS	By matching	By MS/MS	By MS/MS	1	1	1	1	1	1	43.356	44.305	2	0.0004943	26215	1_RA1_01_2721	69.01	44.235			183000	31128	31097	28825	33457	32906	25586	282	459	275	1543;1544;1545;1546;1547;1548
ASGATILSTLANLEGEETFEAAMLGQAEEVVQER	Unmodified	3563.7301	0.73012225	364	P17987;E7ERF2;E7EQR6;F5H282;F5GZ03	TCP1	T-complex protein 1 subunit alpha	yes	no	0	0	0	0	0	0	0	By MS/MS	By MS/MS	By MS/MS	By MS/MS		By MS/MS	1	1	1	1		1	86.25	87.871	4	0.00012266	54471	1_RA1_01_2729	37.499	27.077			149550	36634	21838	47522	20903	0	22654	283	364	276	1549;1550;1551;1552;1553
ASGVAVSDGVIK	Acetyl (Protein N-term)	1143.6136	0.61355299	377	P23528;E9PP50;E9PS23	CFL1	Cofilin-1	yes	no	1	0	0	0	0	0	0	By MS/MS	By MS/MS	By MS/MS	By MS/MS	By MS/MS	By MS/MS	2	2	2	2	2	2	48.468	49.649	1;2	0.00067817	28567	2_RA2_01_2723	96.015	72.586			4478000	904990	787050	787270	698200	628850	671660	284	377	277	1554;1555;1556;1557;1558;1559;1560;1561;1562;1563;1564;1565
ASGVQVADEVCR	Acetyl (Protein N-term)	1331.614	0.6139637	465	P60981;F6RFD5	DSTN	Destrin	yes	no	1	0	0	0	0	0	0	By MS/MS	By MS/MS	By MS/MS	By MS/MS	By MS/MS	By MS/MS	1	1	1	1	1	1	45.857	46.931	2	0.00082613	26964	1_RA1_01_2729	77.379	37.377			786120	145410	123470	120460	135230	124660	136890	285	465	278	1566;1567;1568;1569;1570;1571
ASILNTWISLK	Unmodified	1244.7129	0.71287311	372	P22234;D6RF62	PAICS	Multifunctional protein ADE2;Phosphoribosylaminoimidazole-succinocarboxamide synthase;Phosphoribosylaminoimidazole carboxylase	yes	no	0	0	0	0	0	0	0	By MS/MS	By MS/MS	By MS/MS	By MS/MS	By MS/MS	By MS/MS	1	1	1	1	1	1	60.853	62.451	2	0.0011754	37407	2_RA2_01_2723	76.465	45.391			892450	185110	153620	153430	139680	123600	137010	286	372	279	1572;1573;1574;1575;1576;1577
ASITPGTILIILTGR	Unmodified	1524.9239	0.92392852	517	Q02878;F8VR69;F8VZ45;U3KQR5	RPL6	60S ribosomal protein L6	yes	no	0	0	0	0	0	0	0	By MS/MS	By MS/MS	By MS/MS	By MS/MS	By MS/MS	By MS/MS	1	1	1	1	1	1	75.901	77.66	2	1.6161E-05	50184	1_RA1_01_2721	102.62	69.212			960830	203380	213700	149670	132320	165480	96276	287	517	280	1578;1579;1580;1581;1582;1583
ASIWVGHR	Acetyl (Protein N-term)	966.50355	0.50354903	349	P12429;D6RFG5;D6RCA8;D6RAZ8	ANXA3	Annexin A3;Annexin	yes	no	1	0	0	0	0	0	0				By MS/MS	By MS/MS					1	1		42.374	43.562	2	0.00022078	24360	2_RA2_01_2723	71.715	45.606			630330	0	0	0	322380	307950	0	288	349	281	1584;1585
ASLEAAIADAEQRGELAIK	Unmodified	1955.0324	0.032369346	174	CON__P05787;P05787;CON__H-INV:HIT000292931	KRT8	Keratin, type II cytoskeletal 8	yes	no	0	0	0	0	0	0	1	By MS/MS	By MS/MS	By MS/MS	By MS/MS	By MS/MS	By MS/MS	1	1	1	1	1	1	56.209	57.679	3	6.8151E-14	34190	2_RA2_01_2723	118.53	69.407		+	2521600	362830	343480	333420	500850	494000	487010	289	174	282	1586;1587;1588;1589;1590;1591
ASLENSLR	Unmodified	888.46649	0.46649483	320	P05783;F8VZY9;CON__H-INV:HIT000015463	KRT18	Keratin, type I cytoskeletal 18	yes	no	0	0	0	0	0	0	0	By MS/MS	By MS/MS	By MS/MS	By MS/MS	By MS/MS	By MS/MS	1	1	1	1	1	1	29.713	30.122	2	1.4067E-05	15038	2_RA2_01_2727	77.282	23.728			1477900	238960	207450	206890	274460	283230	266910	290	320	283	1592;1593;1594;1595;1596;1597
ASLSLAPVNIFK	Acetyl (Protein N-term)	1300.7391	0.73908786	511	P78371;F5GWF6;F8VQ14	CCT2	T-complex protein 1 subunit beta	yes	no	1	0	0	0	0	0	0	By MS/MS	By MS/MS	By MS/MS	By MS/MS	By MS/MS	By MS/MS	1	1	1	1	1	1	74.924	76.683	2	0.00067452	47279	2_RA2_01_2731	85.355	55.545			1892000	488630	321080	380060	260120	189080	253030	291	511	284	1598;1599;1600;1601;1602;1603
ASMGTLAFDEYGRPFLIIK	Acetyl (Protein N-term)	2170.1133	0.1132622	438	P48643;E7ENZ3;D6RIZ7	CCT5	T-complex protein 1 subunit epsilon	yes	no	1	0	0	0	0	0	1	By MS/MS		By MS/MS				1		1				75.654	76.645	3	0.00029152	49530	1_RA1_01_2721	61.102	51.045			198660	120450	0	78216	0	0	0	292	438	285	1604;1605
ASNLENSTYDLYTIPK	Unmodified	1827.8891	0.88905915	69	A0A3B3ISK1;A0A3B3ITV3;A0A3B3IU89;A0A3B3ISC6;A0A3B3IT15;A0A3B3IS84;P53621	COPA	Coatomer subunit alpha;Xenin;Proxenin	yes	no	0	0	0	0	0	0	0	By matching	By MS/MS	By matching	By matching	By MS/MS	By matching	1	1	1	1	1	1	51.562	52.841	2	0.0016265	30785	2_RA2_01_2727	49.448	31.18			81134	12029	14150	14282	12459	14049	14164	293	69	286	1606;1607;1608;1609;1610;1611
ASPDQNASTHTPQSSVK	Unmodified	1753.8231	0.82310485	534	Q14677;H0YD52	CLINT1	Clathrin interactor 1	yes	no	0	0	0	0	0	0	0	By MS/MS	By MS/MS	By MS/MS	By MS/MS	By MS/MS	By matching	1	1	1	1	1	1	24.646	24.996	3	0.0091832	11651	1_RA1_01_2721	30.974	21.692			111820	28281	27383	25040	9514.6	9687.7	11912	294	534	287	1612;1613;1614;1615;1616;1617
ASSAQSGGSSGGPAVPTVQR	Acetyl (Protein N-term)	1841.8868	0.88676774	562	Q7KZF4	SND1	Staphylococcal nuclease domain-containing protein 1	yes	yes	1	0	0	0	0	0	0	By MS/MS	By MS/MS	By MS/MS	By MS/MS		By MS/MS	1	1	1	1		1	41.906	42.756	2	4.7972E-07	23994	2_RA2_01_2731	76.262	43.037			40793	7512	7522.5	9299.9	8106.3	0	8352.7	295	562	288	1618;1619;1620;1621;1622
ASSHSTDLMEAMAMGSVEASYK	Unmodified	2301.9916	0.99156844	112	A0A804F6T5;A0A804F729			no	no	0	0	0	0	0	0	0	By MS/MS	By MS/MS	By MS/MS	By MS/MS	By MS/MS	By MS/MS	1	1	1	1	1	1	53.793	55.173	3	0.0010538	32552	2_RA2_01_2731	46.578	32.746			238040	39124	40247	42617	44249	39326	32478	296	112	289	1623;1624;1625;1626;1627;1628
ASVSELACIYSALILHDDEVTVTEDK	Acetyl (Protein N-term)	2919.4059	0.40593457	317	P05386	RPLP1	60S acidic ribosomal protein P1	yes	yes	1	0	0	0	0	0	0	By MS/MS	By matching	By MS/MS	By MS/MS		By MS/MS	1	1	1	1		1	86.438	88.057	3	2.2700999999999998E-39	56585	1_RA1_01_2721	135.72	101.32			61315	27840	3279.8	6237.8	15048	0	8909	297	317	290	1629;1630;1631;1632;1633
ATAEVLNIGK	Acetyl (Protein N-term)	1056.5815	0.58152458	372	P22234;E9PBS1	PAICS	Multifunctional protein ADE2;Phosphoribosylaminoimidazole-succinocarboxamide synthase;Phosphoribosylaminoimidazole carboxylase	yes	no	1	0	0	0	0	0	0				By MS/MS	By MS/MS					1	1		54.012	55.777	2	0.00329	32875	2_RA2_01_2727	53.968	19.715			175390	0	0	0	91437	83952	0	298	372	291	1634;1635
ATAEVLNIGKK	Acetyl (Protein N-term)	1184.6765	0.6764876	372	P22234;E9PBS1	PAICS	Multifunctional protein ADE2;Phosphoribosylaminoimidazole-succinocarboxamide synthase;Phosphoribosylaminoimidazole carboxylase	yes	no	1	0	0	0	0	0	1	By MS/MS	By MS/MS	By MS/MS	By MS/MS	By matching	By matching	1	1	1	1	1	1	44.808	45.84	2	0.043182	27355	1_RA1_01_2721	49.715	33.834			450260	114150	101180	100530	44905	44650	44853	299	372	292	1636;1637;1638;1639;1640;1641
ATAPQTQHVSPMR	Unmodified	1422.7038	0.70378176	396;212	E9PL71;P29692;E9PK01;E9PRY8;A0A087X1X7;E9PPR1;E9PL12;E9PQ49;E9PI39;E9PQZ1;E9PK06	EEF1D	Elongation factor 1-delta	no	no	0	0	0	0	0	0	0	By MS/MS	By MS/MS	By MS/MS	By MS/MS	By MS/MS	By MS/MS	1	1	1	1	1	1	27.086	27.454	3	0.00070122	12992	2_RA2_01_2727	70.622	48.39			1189500	192520	184310	206490	193390	196800	215980	300	212;396	293	1642;1643;1644;1645;1646;1647
ATAVMPDGQFK	Unmodified	1163.5645	0.56449431	26	A0A0A0MSI0;Q06830	PRDX1	Peroxiredoxin-1	yes	no	0	0	0	0	0	0	0	By MS/MS	By MS/MS	By MS/MS	By MS/MS	By MS/MS		1	1	1	9	1		37.307	37.894	2	4.4385E-36	20364	2_RA2_01_2723	113.62	78.814			2330900	610980	594680	640640	0	484560	0	301	26	294	1648;1649;1650;1651;1652;1653;1654;1655;1656;1657;1658;1659;1660
ATAVMPDGQFK	Oxidation (M)	1179.5594	0.55940893	26	A0A0A0MSI0;Q06830	PRDX1	Peroxiredoxin-1	yes	no	0	0	1	0	0	0	0	By MS/MS			By MS/MS			1			1			33.722	34.114	2	0.03288	18990	1_RA1_01_2721	53.327	41.816			437600	272500	0	0	165100	0	0	302	26	294	1661;1662
ATAVVDGAFK	Unmodified	977.5182	0.51819605	413	P32119;A6NIW5	PRDX2	Peroxiredoxin-2	yes	no	0	0	0	0	0	0	0	By MS/MS	By MS/MS	By MS/MS	By MS/MS	By MS/MS	By MS/MS	4	2	4	2	4	6	34.781	35.291	2	0.0018907	18443	2_RA2_01_2723	49.418	31.382			0	0	0	0	0	0	0	303	413	295	1663;1664;1665;1666;1667;1668;1669;1670;1671;1672;1673;1674;1675;1676;1677;1678;1679;1680;1681;1682;1683;1684
ATCAEILR	PhosphoGlyceroyl-Cys	1100.4573	0.45732543	234	F8WCU6;Q9NUQ8	ABCF3	ATP-binding cassette sub-family F member 3	yes	no	0	0	0	1	0	0	0	By MS/MS						1						34.607	34.607	3	0.024533	19022	1_RA1_01_2721	44.447	14.874			2620.6	2620.6	0	0	0	0	0	304	234	296	1685
ATCAPQHGAPGPGPADASK	Unmodified	1788.8213	0.82133071	370	P21333;Q60FE5;A0A7P0NMY4	FLNA	Filamin-A	yes	no	0	0	0	0	0	0	0	By MS/MS	By MS/MS	By MS/MS	By MS/MS	By MS/MS	By MS/MS	1	1	1	1	1	1	26.202	26.558	3	0.0012635	12597	1_RA1_01_2729	46.159	33.993			498830	104760	88208	91956	73527	69165	71222	305	370	297	1686;1687;1688;1689;1690;1691
ATCIGNNSAAAVSMLK	Unmodified	1606.7807	0.78071145	249	H0YMA1;H0YMZ1;H0YL69;P25789;H0YKS0;H0YKT8;H0YMI6;H0YN18	PSMA4	Proteasome subunit alpha type;Proteasome subunit alpha type-4;Proteasome subunit beta type	yes	no	0	0	0	0	0	0	0	By MS/MS	By MS/MS	By MS/MS	By matching		By matching	1	1	1	1		1	44.238	45.191	2	0.0035892	25751	1_RA1_01_2729	55.452	45.22			133770	35636	35399	38878	12329	0	11532	306	249	298	1692;1693;1694;1695;1696
ATDDEKLRLPMLR	Acetyl (Protein N-term);Oxidation (M);Glyceroyl-Lys	1702.856	0.85598488	182	D6R9P2	SLC9B2		yes	yes	1	1	1	0	0	0	2						By MS/MS						1	70.594	72.701	2	0.0053024	44507	2_RA2_01_2731	47.938	13.406			0	0	0	0	0	0	0	307	182	299	1697
ATEGDVELELETETSGPERPPEKPR	Acetyl (Protein N-term)	2807.3461	0.3461115	269	J3QT56;Q9NX55	HYPK	Huntingtin-interacting protein K	yes	no	1	0	0	0	0	0	2	By MS/MS		By MS/MS	By MS/MS		By MS/MS	1		1	1		1	50.369	51.49	3	5.8463E-11	31431	1_RA1_01_2721	77.235	64.802			50774	15073	0	18989	7405.6	0	9306	308	269	300	1698;1699;1700;1701
ATENDIYNFFSPLNPVR	Unmodified	1995.969	0.96904081	450	P52597;H0YBG7;H0YBD7;H0YB39;E9PCY7;G8JLB6;P31943	HNRNPF;HNRNPH1	Heterogeneous nuclear ribonucleoprotein F;Heterogeneous nuclear ribonucleoprotein F, N-terminally processed;Heterogeneous nuclear ribonucleoprotein H;Heterogeneous nuclear ribonucleoprotein H, N-terminally processed	yes	no	0	0	0	0	0	0	0	By MS/MS	By MS/MS	By MS/MS	By matching	By MS/MS	By MS/MS	1	1	1	1	1	1	68.714	70.44	3	0.002487	43170	1_RA1_01_2725	40.52	29.046			613640	143750	109860	117660	93750	63236	85385	309	450	301	1702;1703;1704;1705;1706;1707
ATFDAISK	Unmodified	851.43888	0.43888309	215	E9PQD7;P15880;H0YEN5	RPS2	40S ribosomal protein S2	yes	no	0	0	0	0	0	0	0	By MS/MS	By MS/MS	By MS/MS	By MS/MS	By MS/MS	By MS/MS	1	1	1	1	1	1	31.893	32.364	2	0.017127	16774	1_RA1_01_2729	41.448	19.317			1240800	269810	233320	226650	184000	158370	168600	310	215	302	1708;1709;1710;1711;1712;1713
ATFIKVPQNQNGK	Unmodified	1443.7834	0.78341229	95	A0A7I2V428;C9JLB1;A0A7I2V3F3;H7BY16;P19338;A0A7I2V5M5;A0A7I2V699;A0A7I2V2U7;A0A7I2V349;A0A7I2V506	NCL	Nucleolin	yes	no	0	0	0	0	0	0	1	By MS/MS	By MS/MS	By MS/MS	By MS/MS	By MS/MS	By MS/MS	1	1	1	1	1	1	32.353	32.824	3	0.0031787	17062	1_RA1_01_2729	54.7	41.822			1063200	238490	215630	220890	133980	118840	135370	311	95	303	1714;1715;1716;1717;1718;1719
ATISNDGATILK	Unmodified	1202.6507	0.65066678	583	Q99832;F8WAM2	CCT7	T-complex protein 1 subunit eta	yes	no	0	0	0	0	0	0	0	By MS/MS	By MS/MS	By MS/MS	By MS/MS	By MS/MS	By MS/MS	1	1	1	1	1	1	37.906	38.617	2	0.0035273	21169	1_RA1_01_2729	59.426	28.856			877370	228660	193670	203970	85554	82613	82897	312	583	304	1720;1721;1722;1723;1724;1725
ATLKDQLIYNLLK	Acetyl (Protein N-term);PhosphoGlyceroyl-Lys	1741.8903	0.8903185	303	P00338;F5GXY2;F5GYU2;F5GXH2;F5H5J4;F5H6W8;F5GZQ4;F5GWW2;F5GXC7;F5H8H6;F5GXU1	LDHA	L-lactate dehydrogenase A chain	yes	no	1	0	0	0	1	0	1	By matching	By MS/MS		By MS/MS	By MS/MS	By MS/MS	1	1		1	1	1	98.767	100.26	2	0.00070238	60021	2_RA2_01_2727	67.704	50.678			301740	4711.9	6297.6	0	84789	76838	129110	313	303	305	1726;1727;1728;1729;1730
ATLWYVPLSLK	Unmodified	1289.7384	0.73835958	283	O00154;K7EKP8	ACOT7	Cytosolic acyl coenzyme A thioester hydrolase	yes	no	0	0	0	0	0	0	0	By MS/MS	By MS/MS	By MS/MS	By matching	By matching	By MS/MS	1	1	1	1	1	1	64.401	66.064	2	0.010386	40164	1_RA1_01_2729	52.79	37.639			383250	106250	85171	84129	37695	33592	36415	314	283	306	1731;1732;1733;1734;1735;1736
ATLYVTAIEDR	Unmodified	1250.6507	0.65066678	210	E9PKG1;Q99873;E9PQ98;E9PIX6;E9PNR9;H0YDE4	PRMT1	Protein arginine N-methyltransferase 1	yes	no	0	0	0	0	0	0	0	By MS/MS	By MS/MS	By MS/MS	By MS/MS	By MS/MS	By MS/MS	1	1	1	1	1	1	45.515	46.548	2	0.007698	27970	1_RA1_01_2721	49.5	38.349			799960	168220	150890	157380	108520	108540	106420	315	210	307	1737;1738;1739;1740;1741;1742
ATNFLAHEK	Acetyl (Protein N-term)	1071.5349	0.53490874	396;212	E9PL71;E9PN91;E9PKK3;E9PNW6;E9PJD0;P29692;E9PK01;E9PPR1;E9PL12;E9PQ49;E9PI39;E9PQZ1;E9PMW7;E9PK06;E9PK72	EEF1D	Elongation factor 1-delta	no	no	1	0	0	0	0	0	0	By MS/MS	By MS/MS	By MS/MS	By MS/MS	By MS/MS	By MS/MS	1	1	1	1	1	1	39.814	40.615	2	5.3457E-08	22437	2_RA2_01_2731	105.4	81.242			1864200	357640	331450	319990	289410	284050	281640	316	212;396	308	1743;1744;1745;1746;1747;1748
ATNFLAHEKIWFDK	Acetyl (Protein N-term);PhosphoGlyceroyl-Lys	1928.871	0.87098005	396;212	E9PL71;E9PN91;E9PKK3;E9PNW6;E9PJD0;P29692;E9PK01;E9PPR1;E9PL12;E9PQ49;E9PI39;E9PQZ1;E9PMW7;E9PK06;E9PK72	EEF1D	Elongation factor 1-delta	no	no	1	0	0	0	1	0	1				By MS/MS						1			73.108	75.203	2	0.0064306	46345	2_RA2_01_2723	41.052	24.915			9232.3	0	0	0	9232.3	0	0	317	212;396	309	1749
ATNVVMNYSEIESK	Unmodified	1583.7501	0.75012283	534	Q14677	CLINT1	Clathrin interactor 1	yes	yes	0	0	0	0	0	0	0	By MS/MS	By MS/MS	By MS/MS	By MS/MS	By MS/MS	By MS/MS	1	2	1	1	1	1	46.068	47.183	2	0.028217	37853	1_RA1_01_2725	33.057	17.168			445610	17628	378010	15062	12471	12155	10282	318	534	310	1750;1751;1752;1753;1754;1755;1756
ATPLSSTVTLSMSADVPLVVEYK	Unmodified	2407.2556	0.25562892	348	P12004	PCNA	Proliferating cell nuclear antigen	yes	yes	0	0	0	0	0	0	0	By MS/MS	By MS/MS	By MS/MS	By MS/MS	By matching	By matching	1	1	1	1	1	1	69.736	71.473	3	0.0015531	43851	1_RA1_01_2729	43.888	30.157			540380	125000	98826	102400	85584	54394	74176	319	348	311	1757;1758;1759;1760;1761;1762
ATQALVLAPTR	Unmodified	1139.6663	0.66625727	462	P60842;J3KTB5;J3QS69;J3KT12;J3QR64;J3QL43;J3QLN6;J3KS25;J3QKZ9	EIF4A1	Eukaryotic initiation factor 4A-I	yes	no	0	0	0	0	0	0	0	By MS/MS	By MS/MS	By MS/MS	By MS/MS	By MS/MS	By MS/MS	1	1	1	1	1	1	40.269	41.089	2	0.00081707	22835	2_RA2_01_2731	121.83	103.79			2240300	385320	357550	355990	394160	368340	378940	320	462	312	1763;1764;1765;1766;1767;1768
ATSNVFAMFDQSQIQEFK	Unmodified	2089.9779	0.97789093	267	J3QRS3;P19105;O14950;J3KTJ1;P24844	MYL12A;MYL12B;MYL9	Myosin regulatory light chain 12A;Myosin regulatory light chain 12B;Myosin regulatory light polypeptide 9	yes	no	0	0	0	0	0	0	0	By MS/MS	By MS/MS	By MS/MS	By MS/MS	By MS/MS	By MS/MS	1	1	1	1	1	1	65.277	66.959	3	5.1058E-09	40641	2_RA2_01_2731	86.573	74.658			1018800	235090	183310	180120	147150	121590	151560	321	267	313	1769;1770;1771;1772;1773;1774
ATTATMATSGSAR	Acetyl (Protein N-term)	1266.5874	0.5874146	424	P38919;I3L3H2	EIF4A3	Eukaryotic initiation factor 4A-III;Eukaryotic initiation factor 4A-III, N-terminally processed	yes	no	1	0	0	0	0	0	0	By MS/MS	By MS/MS	By MS/MS		By MS/MS	By MS/MS	1	1	1		1	1	35.432	35.977	2	0.0010946	19061	1_RA1_01_2725	63.408	23.407			449100	86813	77666	90258	0	78657	115710	322	424	314	1775;1776;1777;1778;1779
ATTATMATSGSARK	Acetyl (Protein N-term)	1394.6824	0.68237762	424	P38919;I3L3H2	EIF4A3	Eukaryotic initiation factor 4A-III;Eukaryotic initiation factor 4A-III, N-terminally processed	yes	no	1	0	0	0	0	0	1	By MS/MS	By MS/MS	By MS/MS	By MS/MS	By MS/MS	By MS/MS	1	1	1	1	1	1	29.619	30.028	2	0.0036714	14952	1_RA1_01_2729	95.573	74.672			161470	33719	32418	36393	20015	18393	20534	323	424	315	1780;1781;1782;1783;1784;1785
ATVQQLEGR	Acetyl (Protein N-term)	1042.5407	0.5407224	514	Q01469	FABP5	Fatty acid-binding protein, epidermal	yes	yes	1	0	0	0	0	0	0				By MS/MS	By MS/MS	By MS/MS				1	1	1	42.231	43.338	2	2.4576E-08	24147	2_RA2_01_2723	119.27	61.715			1139500	0	0	0	396780	374890	367820	324	514	316	1786;1787;1788
ATVTATTKVPEIR	Acetyl (Protein N-term)	1427.7984	0.79839365	600	Q9Y230;X6R2L4;M0QXZ7;M0R0Z0	RUVBL2	RuvB-like 2	yes	no	1	0	0	0	0	0	1	By MS/MS	By matching	By MS/MS	By MS/MS	By MS/MS	By MS/MS	1	1	1	1	1	1	44.907	45.94	2	0.001492	26081	2_RA2_01_2727	79.659	49.915			550880	112280	105840	106570	81911	71431	72854	325	600	317	1789;1790;1791;1792;1793;1794
ATYATSDFTLLELNNAANPAFNLFWAGWDRR	Unmodified	3544.7164	0.71640194	178	CON__P15636			yes	yes	0	0	0	0	0	0	1	By MS/MS	By MS/MS	By MS/MS	By MS/MS	By MS/MS	By MS/MS	1	1	1	1	1	1	81.608	83.335	4	2.9139999999999996E-50	51854	1_RA1_01_2729	118.43	108.38		+	865230	128550	203980	234700	104870	70039	123080	326	178	318	1795;1796;1797;1798;1799;1800
AVANETGAFFFLINGPEIMSK	Unmodified	2255.1296	0.12964055	107	A0A7P0Z4C6;A0A7P0TAQ1;A0A7P0T8Q5;A0A7P0T8A3;C9JUP7;A0A7P0TAW3;P55072;A0A7I2V5G8;A0A7I2V2Y2;A0A7I2V540;A0A7P0TAY0	VCP	Transitional endoplasmic reticulum ATPase	yes	no	0	0	0	0	0	0	0	By MS/MS	By matching	By MS/MS		By MS/MS	By matching	1	1	1		1	1	76.05	77.745	3	0.007503	50260	1_RA1_01_2721	32.081	6.2566			260050	85998	56494	56921	0	25081	35556	327	107	319	1801;1802;1803;1804;1805
AVANQTSATFLR	Unmodified	1277.6728	0.67279921	474	P62191	PSMC1	26S protease regulatory subunit 4	yes	yes	0	0	0	0	0	0	0	By matching	By matching	By matching	By MS/MS	By matching	By matching	1	1	1	1	1	1	37.506	38.203	2	0.040043	20660	2_RA2_01_2723	31.843	12.748			320370	69035	62369	64188	44187	39906	40682	328	474	320	1806;1807;1808;1809;1810;1811
AVAQALEVIPR	Unmodified	1165.6819	0.68190733	441	P49368;B4DUR8	CCT3	T-complex protein 1 subunit gamma	yes	no	0	0	0	0	0	0	0	By MS/MS	By MS/MS	By MS/MS	By MS/MS	By MS/MS	By MS/MS	1	1	1	1	1	1	47.641	48.773	2	0.0012078	28115	2_RA2_01_2723	76.827	62.377			1283000	257800	221200	227860	187280	195820	193050	329	441	321	1812;1813;1814;1815;1816;1817
AVCMLSNTTAIAEAWAR	Unmodified	1863.8971	0.89713819	507;561;508	P68363;P68366;Q71U36;P0DPH8;P0DPH7;Q6PEY2	TUBA1B;TUBA4A;TUBA1A;TUBA3E	Tubulin alpha-1B chain;Tubulin alpha-4A chain;Tubulin alpha-1A chain;Tubulin alpha-3E chain	no	no	0	0	0	0	0	0	0	By MS/MS	By MS/MS	By MS/MS	By MS/MS	By MS/MS	By MS/MS	2	2	2	2	2	2	60.319	61.916	2;3	1.5635E-09	37023	2_RA2_01_2723	119.92	105.35			3880900	737640	644170	693720	608870	528720	667800	330	507;508;561	322	1818;1819;1820;1821;1822;1823;1824;1825;1826;1827;1828;1829
AVCMLSNTTAVAEAWAR	Unmodified	1849.8815	0.88148813	224	F5H5D3;Q9BQE3	TUBA1C	Tubulin alpha-1C chain	yes	no	0	0	0	0	0	0	0	By MS/MS	By MS/MS	By MS/MS	By MS/MS	By MS/MS	By MS/MS	2	1	2	2	2	2	56.832	58.312	2;3	0.00010732	34910	1_RA1_01_2729	64.454	47.376			1626400	300170	231640	296790	265720	247670	284450	331	224	323	1830;1831;1832;1833;1834;1835;1836;1837;1838;1839;1840
AVDDGVNTFK	Unmodified	1064.5138	0.51383895	446	P50990	CCT8	T-complex protein 1 subunit theta	yes	yes	0	0	0	0	0	0	0	By MS/MS	By MS/MS	By MS/MS	By matching	By matching	By MS/MS	1	1	1	1	1	1	32.936	33.446	2	0.020428	17522	1_RA1_01_2729	38.567	20.532			647630	153090	133710	134980	71500	77193	77162	332	446	324	1841;1842;1843;1844;1845;1846
AVDSQILPK	Unmodified	969.5495	0.54949617	517	Q02878	RPL6	60S ribosomal protein L6	yes	yes	0	0	0	0	0	0	0	By MS/MS	By MS/MS	By MS/MS	By MS/MS	By MS/MS	By MS/MS	1	1	1	1	1	1	35.933	36.537	2	0.0057084	20557	1_RA1_01_2721	60.59	44.387			1733800	366360	318860	331330	243490	226250	247480	333	517	325	1847;1848;1849;1850;1851;1852
AVEHINKTIAPALVSK	PhosphoGlyceroyl-Lys	1857.9601	0.9601294	322	P06733;K7EM90;A0A2R8YEM5;A0A2R8Y879;K7ERS8;A0A2R8Y6I8	ENO1	Alpha-enolase;Enolase	yes	no	0	0	0	0	1	0	1	By MS/MS	By matching	By matching	By MS/MS	By MS/MS	By MS/MS	1	1	1	1	8	1	48.943	50.091	3	7.4611E-25	29047	2_RA2_01_2727	91.475	73.336			1384700	126900	107460	112520	520760	0	517030	334	322	326	1853;1854;1855;1856;1857;1858;1859;1860;1861;1862;1863;1864;1865
AVENSSTAIGIR	Unmodified	1216.6412	0.64116473	383	P25788	PSMA3	Proteasome subunit alpha type-3	yes	yes	0	0	0	0	0	0	0	By MS/MS	By MS/MS	By MS/MS	By MS/MS	By MS/MS	By MS/MS	1	1	1	1	1	1	33.873	34.409	2	0.0013103	18177	1_RA1_01_2725	76.465	56.678			749870	161400	141880	140210	102460	98677	105230	335	383	327	1866;1867;1868;1869;1870;1871
AVFPSIVGRPR	Unmodified	1197.6982	0.6982261	461;502;486;134	A6NL76;F8WB63;B8ZZJ2;C9JFL5;F6UVQ4;F6QUT6;F8WCH0;P60709;E7EVS6;A0A2R8Y793;G5E9R0;A0A2R8YGF8;A0A6Q8PH58;Q6S8J3;C9JZR7;C9JUM1;C9JTX5;A5A3E0;P0CG38;P63267;P68133;P68032;P62736;P63261;I3L4N8;A0A804GS07;I3L3I0;I3L1U9;I3L3R2;J3KT65;K7EM38	ACTA1;ACTG2;ACTA2;ACTB;POTEE;POTEF;POTEI;ACTC1;ACTG1	Actin, cytoplasmic 1;Actin, cytoplasmic 1, N-terminally processed;POTE ankyrin domain family member E;POTE ankyrin domain family member F;POTE ankyrin domain family member I;Actin, gamma-enteric smooth muscle;Actin, alpha skeletal muscle;Actin, alpha cardiac muscle 1;Actin, aortic smooth muscle;Actin, cytoplasmic 2;Actin, cytoplasmic 2, N-terminally processed	no	no	0	0	0	0	0	0	1	By MS/MS	By MS/MS	By MS/MS	By MS/MS	By MS/MS	By MS/MS	1	1	1	1	1	1	40.765	41.585	3	0.018301	23205	2_RA2_01_2731	46.844	34.681			18823000	2896800	2880500	2784900	3491200	3377400	3392500	336	134;461;486;502	328	1872;1873;1874;1875;1876;1877
AVFVDLEPTVIDEIR	Unmodified	1714.9142	0.91415169	508	P68366;C9JEV8;C9JQ00;C9JJQ8;C9JDL2	TUBA4A	Tubulin alpha-4A chain	yes	no	0	0	0	0	0	0	0	By MS/MS	By matching	By matching	By matching	By matching	By MS/MS	1	1	1	1	1	1	67.271	68.982	3	0.013101	41848	2_RA2_01_2731	25.866	12.12			176890	35091	29361	33048	29747	19004	30640	337	508	329	1878;1879;1880;1881;1882;1883
AVFVDLEPTVIDEVR	Unmodified	1700.8985	0.89850163	507;224;561	F5H5D3;Q9BQE3;F8VQQ4;F8VVB9;F8VRZ4;F8VS66;F8VX09;F8VWV9;F8VRK0;P68363;Q71U36	TUBA1C;TUBA1A;TUBA1B	Tubulin alpha-1C chain;Tubulin alpha-1B chain;Tubulin alpha-1A chain	no	no	0	0	0	0	0	0	0	By MS/MS	By MS/MS	By MS/MS	By MS/MS	By MS/MS	By MS/MS	2	2	2	2	2	2	64.408	66.072	2;3	1.1632E-06	39838	2_RA2_01_2731	164.04	119.17			10510000	1503800	1852200	2091100	1520100	1675000	1868100	338	224;507;561	330	1884;1885;1886;1887;1888;1889;1890;1891;1892;1893;1894;1895
AVFVDLEPTVIDEVRTGTYR	Unmodified	2279.1798	0.17976186	507;224;561	F5H5D3;Q9BQE3;F8VQQ4;F8VVB9;F8VRZ4;F8VS66;F8VX09;F8VWV9;F8VRK0;P68363;Q71U36	TUBA1C;TUBA1A;TUBA1B	Tubulin alpha-1C chain;Tubulin alpha-1B chain;Tubulin alpha-1A chain	no	no	0	0	0	0	0	0	1	By matching		By matching	By MS/MS	By matching	By MS/MS	1		1	1	1	1	62.024	63.576	3	0.00036391	38198	2_RA2_01_2723	59.872	38.273			312880	51480	0	42013	85740	65399	68246	339	224;507;561	331	1896;1897;1898;1899;1900
AVGKVIPELNGK	PhosphoGlyceroyl-Lys	1391.7061	0.70614655	314	P04406;E7EUT5	GAPDH	Glyceraldehyde-3-phosphate dehydrogenase	yes	no	0	0	0	0	1	0	1	By MS/MS	By MS/MS		By MS/MS	By MS/MS	By MS/MS	1	1		1	1	1	52.076	53.351	2	0.0019473	31342	2_RA2_01_2727	123.63	92.552			1339000	99221	94961	0	396520	371290	376960	340	314	332	1901;1902;1903;1904;1905
AVKDLVVLLFETALLSSGFSLEDPQTHSNR	PhosphoGlyceroyl-Lys	3453.7069	0.70688142	332	P08238	HSP90AB1	Heat shock protein HSP 90-beta	yes	yes	0	0	0	0	1	0	1	By matching					By MS/MS	1					1	108.11	108.99	4	7.3814E-08	65323	2_RA2_01_2731	53.968	48.188			88745	4142.5	0	0	0	0	84603	341	332	333	1906;1907
AVLFCLSEDK	Unmodified	1180.5798	0.57981002	377	P23528;G3V1A4;E9PP50;E9PK25;E9PQB7;E9PLJ3;E9PS23	CFL1	Cofilin-1	yes	no	0	0	0	0	0	0	0	By MS/MS	By MS/MS	By MS/MS	By MS/MS	By MS/MS		1	1	1	1	1		47.43	48.545	2	0.0027036	28580	1_RA1_01_2725	62.463	39.035			6347100	1290600	1188300	1195300	1441700	1231200	0	342	377	334	1908;1909;1910;1911;1912
AVLFCLSEDKK	PhosphoGlyceroyl-Lys	1476.6571	0.65714745	377	P23528;G3V1A4;E9PP50;E9PK25;E9PQB7;E9PLJ3;E9PS23	CFL1	Cofilin-1	yes	no	0	0	0	0	1	0	1				By MS/MS	By MS/MS					1	1		55.791	57.528	2	0.023553	34121	2_RA2_01_2723	45.161	21.732			148850	0	0	0	0	148850	0	343	377	335	1913;1914
AVLIAGQPGTGK	Unmodified	1110.6397	0.63970816	600	Q9Y230;X6R2L4;M0R0Y3;M0QXI6	RUVBL2	RuvB-like 2	yes	no	0	0	0	0	0	0	0	By MS/MS	By MS/MS	By MS/MS	By MS/MS	By MS/MS	By MS/MS	1	1	1	1	1	1	34.589	35.144	2	0.02787	18478	2_RA2_01_2723	47.187	17.002			505130	102370	92040	86431	78283	68477	77522	344	600	336	1915;1916;1917;1918;1919;1920
AVLKFAAATGATPIAGR	PhosphoGlyceroyl-Lys	1781.9077	0.9076999	35	C9J9K3;A0A8V8TMX1;A0A0C4DG17;A0A8V8TLA4;P08865;A0A8I5KQE6;F8WD59	RPSA	40S ribosomal protein SA	yes	no	0	0	0	0	1	0	1		By MS/MS	By MS/MS	By MS/MS	By MS/MS	By MS/MS		1	1	1	1	1	61.569	63.515	2	0.00025766	38175	2_RA2_01_2727	70.412	54.158			326000	0	27015	27573	76051	101790	93569	345	35	337	1921;1922;1923;1924;1925
AVLVDLEPGTMDSVR	Unmodified	1600.8131	0.81305744	509;313;550	P04350;M0QY85;M0R0X0;M0QY37;M0QX14;M0QZL7;M0R278;A0A075B724;P68371;Q3ZCM7	TUBB4A;TUBB8;TUBB4B	Tubulin beta-4A chain;Tubulin beta-4B chain;Tubulin beta-8 chain	no	no	0	0	0	0	0	0	0	By MS/MS	By MS/MS	By MS/MS	By MS/MS	By MS/MS	By MS/MS	1	1	1	1	1	1	55.195	56.624	2	4.9498E-06	33735	1_RA1_01_2729	125.74	90.853			1840900	302950	322800	299450	322640	303520	289570	346	313;509;550	338	1926;1927;1928;1929;1930;1931
AVNVYSTSVTSDNLSR	Acetyl (Protein N-term)	1753.8483	0.84825697	542	Q15691	MAPRE1	Microtubule-associated protein RP/EB family member 1	yes	yes	1	0	0	0	0	0	0				By MS/MS						1			54.118	55.968	2	0.00012087	33073	2_RA2_01_2723	65.395	42.019			50872	0	0	0	50872	0	0	347	542	339	1932
AVQGFFTSNNATR	Unmodified	1411.6844	0.68442653	291	O43242	PSMD3	26S proteasome non-ATPase regulatory subunit 3	yes	yes	0	0	0	0	0	0	0	By MS/MS	By MS/MS	By MS/MS	By MS/MS	By MS/MS	By MS/MS	1	1	1	1	1	1	39.289	40.054	2	0.0049039	22024	1_RA1_01_2729	51.927	25.988			484480	100700	93667	91464	73129	59986	65538	348	291	340	1933;1934;1935;1936;1937;1938
AVSIFNKEGCLEIVLKYLSR	PhosphoGlyceroyl-Cys;Glyceroyl-Lys	2594.2703	0.27030651	119	A0A8I5KQT3;A0A8I5KR70;Q7Z4Q2	HEATR3	HEAT repeat-containing protein 3	yes	no	0	1	0	1	0	0	2	By MS/MS	By MS/MS	By matching	By MS/MS		By matching	1	1	1	1		1	64.529	66.131	2	0.0013155	42179	1_RA1_01_2721	44.616	9.4121			35721	7546.7	7792.2	5397	10604	0	4381.4	349	119	341	1939;1940;1941;1942;1943
AVSTVFSTSSLKLNQPQKYLK	PhosphoGlyceroyl-Lys;Glyceroyl-Lys	2594.2881	0.28806506	275	M0QY91	SDHAF2		yes	yes	0	1	0	0	1	0	2					By MS/MS						1		64.178	66.149	2	0.020585	39838	2_RA2_01_2727	51.726	15.442			9700.6	0	0	0	0	9700.6	0	350	275	342	1944
AVTEQGAELSNEER	Unmodified	1531.7114	0.71142914	389	P27348;E9PG15	YWHAQ	14-3-3 protein theta	yes	no	0	0	0	0	0	0	0	By MS/MS	By MS/MS	By MS/MS	By MS/MS	By MS/MS	By MS/MS	1	1	1	1	1	1	30.78	31.218	2	0.00049546	16328	1_RA1_01_2721	87.184	61.525			330950	70401	71184	68428	39739	40810	40388	351	389	343	1945;1946;1947;1948;1949;1950
AVTEQGHELSNEER	Unmodified	1597.7332	0.73322721	409	P31946;Q4VY20;Q4VY19;A0A0J9YWE8;A0A0J9YWZ2	YWHAB	14-3-3 protein beta/alpha;14-3-3 protein beta/alpha, N-terminally processed	yes	no	0	0	0	0	0	0	0	By MS/MS	By MS/MS	By MS/MS	By MS/MS	By MS/MS	By MS/MS	1	1	1	1	1	1	25.791	26.147	3	0.001151	12309	1_RA1_01_2729	40.941	20.278			608970	122680	125480	128370	79734	75746	76962	352	409	344	1951;1952;1953;1954;1955;1956
AVTIFIR	Unmodified	818.50142	0.50142377	438	P48643;B7ZAR1;E9PCA1;E7ENZ3	CCT5	T-complex protein 1 subunit epsilon	yes	no	0	0	0	0	0	0	0	By MS/MS	By MS/MS	By MS/MS	By MS/MS	By MS/MS	By MS/MS	1	1	1	1	1	1	43.88	44.86	2	0.01571	25584	2_RA2_01_2731	41.502	4.9151			780810	159010	132370	143500	119850	110810	115270	353	438	345	1957;1958;1959;1960;1961;1962
AVTLHDQGTAQWADLSSQFYLREEDIGK	Unmodified	3177.5367	0.53670624	373	P22314;Q5JRR9;Q5JRS0;Q5JRS1;Q5JRS3;Q5JRS2	UBA1	Ubiquitin-like modifier-activating enzyme 1	yes	no	0	0	0	0	0	0	1	By MS/MS	By MS/MS			By matching	By matching	1	1			1	1	58.785	60.153	4	0.0026324	36048	1_RA1_01_2725	31.111	20.307			304580	83454	100130	0	0	61322	59671	354	373	346	1963;1964;1965;1966
AVVGVVAGGGR	Unmodified	940.54541	0.54541385	211	E9PP36;E9PKZ0;E9PKU4;P62917	RPL8	60S ribosomal protein L8	yes	no	0	0	0	0	0	0	0	By MS/MS	By MS/MS	By MS/MS	By MS/MS	By MS/MS	By MS/MS	1	1	1	1	1	1	31.642	32.114	2	0.001188	16427	2_RA2_01_2727	82.452	54.346			1519200	291770	270000	265570	235660	219820	236350	355	211	347	1967;1968;1969;1970;1971;1972
AVYTQDCPLAAAK	Unmodified	1406.6864	0.68640036	82	P49588;A0A6Q8PGN5;A0A6Q8PF33;A0A6Q8PGE8;A0A6Q8PGR9;A0A6Q8PGB5;A0A6Q8PFK3;A0A6Q8PHJ2;H3BPK7	AARS	Alanine--tRNA ligase, cytoplasmic	yes	no	0	0	0	0	0	0	0	By MS/MS	By MS/MS	By MS/MS	By MS/MS	By MS/MS	By MS/MS	1	1	1	1	1	1	37.998	38.709	2	0.0051671	21098	2_RA2_01_2731	51.092	28.352			311420	62117	54845	54595	46438	44993	48428	356	82	348	1973;1974;1975;1976;1977;1978
AWDIAIATMK	Unmodified	1118.5794	0.57941609	516	Q02790;F5H1U3	FKBP4	Peptidyl-prolyl cis-trans isomerase FKBP4;Peptidyl-prolyl cis-trans isomerase FKBP4, N-terminally processed;Peptidyl-prolyl cis-trans isomerase	yes	no	0	0	0	0	0	0	0		By MS/MS	By MS/MS	By matching	By MS/MS	By matching		1	1	1	1	1	53.231	54.887	2	0.00051231	32510	1_RA1_01_2729	75.378	49.641			609870	0	149740	150520	99980	103950	105680	357	516	349	1979;1980;1981;1982;1983
AWELYGSPNALVLLIAQEK	Unmodified	2114.1412	0.14119151	59	A0A2R8Y7I7;A0A2R8Y5T7;A0A2R8Y430;P48637	GSS	Glutathione synthetase	yes	no	0	0	0	0	0	0	0	By MS/MS	By MS/MS	By MS/MS	By MS/MS	By matching	By matching	1	1	1	1	1	1	77.512	79.268	3	0.010605	49092	1_RA1_01_2729	30.416	14.994			136450	40758	26685	27697	14916	10667	15723	358	59	350	1984;1985;1986;1987;1988;1989
AWGPGLEGGVVGK	Unmodified	1225.6455	0.64552182	370	P21333;Q60FE5;A0A7P0NMY4	FLNA	Filamin-A	yes	no	0	0	0	0	0	0	0	By matching	By MS/MS	By matching	By MS/MS	By MS/MS	By MS/MS	1	1	1	1	1	1	45.22	46.252	2	0.010149	26441	2_RA2_01_2727	43.512	31.665			624850	104970	102390	108230	103880	100120	105250	359	370	351	1990;1991;1992;1993;1994;1995
AWVWNTHADFADECPKPELLAIR	Unmodified	2738.3275	0.32750551	164	C9JXG8;C9JGV6;F6WQW2;P43487;C9JJ34	RANBP1	Ran-specific GTPase-activating protein	yes	no	0	0	0	0	0	0	1		By MS/MS	By MS/MS		By MS/MS	By MS/MS		1	1		1	1	59.237	61.097	4	0.00061217	36708	1_RA1_01_2725	52.169	39.615			717670	0	207570	208130	0	142570	159400	360	164	352	1996;1997;1998;1999
AYAETTKMKVLEFLAK	PhosphoGlyceroyl-Lys;Glyceroyl-Lys	2097.9945	0.99452558	430	P43366	MAGEB1	Melanoma-associated antigen B1	yes	yes	0	1	0	0	1	0	2	By MS/MS						1						67.03	67.03	3	0.036347	42714	1_RA1_01_2721	46.408	12.461			738840	738840	0	0	0	0	0	361	430	353	2000
AYHEQLSVAEITNACFEPANQMVK	Unmodified	2749.284	0.28398571	507;561;508	P68363;C9JDS9;P68366;Q71U36;P0DPH8;P0DPH7;Q6PEY2	TUBA1B;TUBA4A;TUBA1A;TUBA3E	Tubulin alpha-1B chain;Tubulin alpha-4A chain;Tubulin alpha-1A chain;Tubulin alpha-3E chain	no	no	0	0	0	0	0	0	0	By MS/MS	By MS/MS	By MS/MS	By MS/MS	By MS/MS	By MS/MS	2	2	1	1	1	1	55.5	56.814	3;4	1.936E-33	35371	1_RA1_01_2721	149	132.21			1510500	439170	447520	265410	99668	127810	130960	362	507;508;561	354	2001;2002;2003;2004;2005;2006;2007;2008
AYHEQLTVAEITNACFEPANQMVK	Unmodified	2763.2996	0.29963578	224	F5H5D3;Q9BQE3	TUBA1C	Tubulin alpha-1C chain	yes	no	0	0	0	0	0	0	0	By MS/MS	By MS/MS	By matching	By MS/MS	By MS/MS	By MS/MS	1	1	1	1	1	1	55.601	57.07	3	2.0191E-18	33950	1_RA1_01_2725	92.833	74.926			386920	63700	88537	102210	40510	45047	46911	363	224	355	2009;2010;2011;2012;2013;2014
AYIQENLELVEK	Unmodified	1447.7559	0.75586013	74	A0A494C1T2;A0A8V8TL50;V9GZ78;V9GYY3;F5H2F4;P11586;A0A8V8TKS0;A0A8V8TMA4;A0A8V8TKT4	MTHFD1	C-1-tetrahydrofolate synthase, cytoplasmic;Methylenetetrahydrofolate dehydrogenase;Methenyltetrahydrofolate cyclohydrolase;Formyltetrahydrofolate synthetase;C-1-tetrahydrofolate synthase, cytoplasmic, N-terminally processed	yes	no	0	0	0	0	0	0	0			By MS/MS						1				48.298	49.733	2	0.0040722	28882	1_RA1_01_2729	57.836	28.363			58054	0	0	58054	0	0	0	364	74	356	2015
AYLPVNESFGFTADLR	Unmodified	1798.889	0.88899957	353	P13639	EEF2	Elongation factor 2	yes	yes	0	0	0	0	0	0	0	By MS/MS	By MS/MS	By MS/MS	By MS/MS	By MS/MS	By MS/MS	2	2	2	2	2	2	63.315	64.959	2;3	8.188499999999999E-19	39342	1_RA1_01_2729	153.95	123.74			2930900	502420	544450	598260	392450	420270	473100	365	353	357	2016;2017;2018;2019;2020;2021;2022;2023;2024;2025;2026;2027
AYTNFDAER	Unmodified	1085.4778	0.47778779	324	P07355;H0YMW4;H0YMD0;H0YN42;H0YMU9;A6NMY6;H0YNB8;H0YKS4;H0YMM1;A0A7I2V4P4;H0YLV6;H0YMT9;H0YKX9;H0YKZ7;H0YKL9;H0YKV8;H0YMD9;H0YKN4	ANXA2;ANXA2P2	Annexin A2;Annexin;Putative annexin A2-like protein	yes	no	0	0	0	0	0	0	0	By MS/MS	By MS/MS	By MS/MS	By MS/MS	By matching		1	1	1	1	1		31.636	32.124	2	0.04052	16545	1_RA1_01_2729	30.254	7.5143			205230	51384	50086	48152	27075	28534	0	366	324	358	2028;2029;2030;2031;2032
AYTNFDAERDALNIETAIK	Unmodified	2154.0593	0.059312378	324	P07355;H0YMW4;H0YMD0;H0YN42;H0YMU9;A6NMY6;H0YNB8;H0YKS4;H0YMM1;A0A7I2V4P4;H0YLV6;H0YMT9;H0YKX9;H0YKZ7;H0YKL9;H0YKV8;H0YMD9;H0YKN4	ANXA2;ANXA2P2	Annexin A2;Annexin;Putative annexin A2-like protein	yes	no	0	0	0	0	0	0	1	By MS/MS	By MS/MS	By MS/MS	By MS/MS	By MS/MS	By MS/MS	1	1	1	1	1	1	54.884	56.311	3	0.00026357	33453	1_RA1_01_2729	61.942	42.361			3113700	620020	599470	559450	472880	443580	418270	367	324	359	2033;2034;2035;2036;2037;2038
CCLTYCFNKPEDK	Unmodified	1733.7211	0.72114766	496	P62979	RPS27A	Ubiquitin-40S ribosomal protein S27a;Ubiquitin;40S ribosomal protein S27a	yes	yes	0	0	0	0	0	0	1	By MS/MS	By MS/MS	By MS/MS	By MS/MS	By MS/MS	By MS/MS	1	1	1	1	1	1	36.81	37.466	3	0.0086197	20331	2_RA2_01_2731	54.309	44.509			817250	164770	154700	156600	118460	103900	118820	368	496	360	2039;2040;2041;2042;2043;2044
CCSGAIIVLTK	Unmodified	1220.6257	0.62571436	356	P14618;A0A8V8TNX9;B4DNK4	PKM	Pyruvate kinase PKM;Pyruvate kinase	yes	no	0	0	0	0	0	0	0	By MS/MS	By MS/MS					1	1					43.423	44.003	2	0.0011821	26038	1_RA1_01_2721	76.143	63.917			719640	366260	353380	0	0	0	0	369	356	361	2045;2046
CCSGAIIVLTKSGR	PhosphoGlyceroyl-Lys	1688.7627	0.76269192	356	P14618;A0A8V8TNX9;B4DNK4	PKM	Pyruvate kinase PKM;Pyruvate kinase	yes	no	0	0	0	0	1	0	1		By matching	By matching	By MS/MS	By MS/MS	By MS/MS		1	1	1	1	2	53.505	55.161	2	6.9519E-08	32475	2_RA2_01_2731	71.555	43.934			126420	0	16831	14863	28543	35073	31106	370	356	362	2047;2048;2049;2050;2051;2052
CDENILWLDYK	Unmodified	1467.6704	0.67041595	356;112	A0A804F6T5;A0A804F729;P14618;A0A8V8TNX9;B4DNK4	PKM	Pyruvate kinase PKM;Pyruvate kinase	no	no	0	0	0	0	0	0	0	By MS/MS	By MS/MS	By MS/MS	By MS/MS	By MS/MS	By MS/MS	1	1	1	1	1	1	57.841	59.383	2	0.0007619	35571	1_RA1_01_2725	135.66	108.55			993270	198810	189510	169540	156960	137850	140590	371	112;356	363	2053;2054;2055;2056;2057;2058
CDPAGYYCGFK	Unmodified	1336.5216	0.52164322	238	G3V5Z7;P60900;G3V295	PSMA6	Proteasome subunit alpha type;Proteasome subunit alpha type-6	yes	no	0	0	0	0	0	0	0	By MS/MS	By MS/MS	By matching	By matching	By MS/MS	By MS/MS	1	1	1	1	1	1	40.493	41.313	2	0.020629	23070	1_RA1_01_2725	38.086	18.3			311110	60112	55456	55478	45872	48653	45537	372	238	364	2059;2060;2061;2062;2063;2064
CEFQDAYVLLSEK	Unmodified	1600.7443	0.74430917	345	P10809;A0A7I2V599;A0A7I2V2X6;A0A7I2YQK6;A0A7I2V5M1;A0A7I2V5K3;A0A7I2YQ71;A0A7I2V369	HSPD1	60 kDa heat shock protein, mitochondrial	yes	no	0	0	0	0	0	0	0	By MS/MS	By MS/MS	By MS/MS	By MS/MS	By MS/MS	By MS/MS	1	1	1	1	1	1	57.052	58.559	2	0.0014508	37017	1_RA1_01_2721	83.397	66.823			512520	95861	114930	96608	67911	62895	74316	373	345	365	2065;2066;2067;2068;2069;2070
CEGINISGNFYR	Unmodified	1428.6456	0.64559818	99	A0A7I2V5L3;P40429;M0QYS1	RPL13A	60S ribosomal protein L13a	yes	no	0	0	0	0	0	0	0	By MS/MS	By matching	By MS/MS	By MS/MS	By MS/MS	By matching	1	1	1	1	1	1	46.73	47.812	2	0.0076359	27699	1_RA1_01_2729	58.37	34.027			1007500	179210	162910	165410	181500	157430	161090	374	99	366	2071;2072;2073;2074;2075;2076
CELLYEGPPDDEAAMGIK	Unmodified	2006.8965	0.89652907	353	P13639	EEF2	Elongation factor 2	yes	yes	0	0	0	0	0	0	0	By MS/MS	By MS/MS	By MS/MS	By MS/MS	By MS/MS	By MS/MS	1	1	1	1	1	1	55.147	56.574	2	1.6353E-12	33490	2_RA2_01_2731	140.01	105.63			71691	16553	13823	11197	11036	9980.2	9101.6	375	353	367	2077;2078;2079;2080;2081;2082
CGEMAQAASAAVTR	Unmodified	1421.6391	0.63913259	50	A0A140T936;P26640	VARS	Valine--tRNA ligase	yes	no	0	0	0	0	0	0	0	By MS/MS	By matching	By matching	By matching	By MS/MS	By matching	1	1	1	1	1	1	35.32	35.924	2	0.041956	20028	1_RA1_01_2721	29.544	18.714			230770	45139	44104	41089	34504	33143	32792	376	50	368	2083;2084;2085;2086;2087;2088
CIDSGLWVPNSK	Unmodified	1374.6602	0.66018561	544	Q16543;K7EL68	CDC37	Hsp90 co-chaperone Cdc37;Hsp90 co-chaperone Cdc37, N-terminally processed	yes	no	0	0	0	0	0	0	0	By MS/MS		By MS/MS	By MS/MS			1		1	1			47.648	48.615	2	0.011573	27919	2_RA2_01_2723	43.512	12.942			458100	163740	0	196900	97454	0	0	377	544	369	2089;2090;2091
CIPALDSLTPANEDQK	Unmodified	1770.8458	0.84581413	345	P10809;A0A7I2V599;A0A7I2V2X6;A0A7I2YQK6	HSPD1	60 kDa heat shock protein, mitochondrial	yes	no	0	0	0	0	0	0	0	By MS/MS	By MS/MS	By MS/MS	By MS/MS	By MS/MS	By MS/MS	2	2	2	2	2	2	51	52.28	2;3	0.0011465	30651	1_RA1_01_2725	65.395	38.797			1288500	236880	246000	232090	200440	178090	194970	378	345	370	2092;2093;2094;2095;2096;2097;2098;2099;2100;2101;2102;2103
CLELFSELAEDK	Unmodified	1452.6806	0.68064628	332	P08238	HSP90AB1	Heat shock protein HSP 90-beta	yes	yes	0	0	0	0	0	0	0				By MS/MS	By matching	By MS/MS				1	1	1	58.997	60.893	2	0.021845	36779	2_RA2_01_2731	37.344	7.5347			504000	0	0	0	194610	152180	157210	379	332	371	2104;2105;2106
CLELFSELAEDKENYKK	Unmodified	2115.0194	0.019421398	332	P08238	HSP90AB1	Heat shock protein HSP 90-beta	yes	yes	0	0	0	0	0	0	2	By MS/MS	By MS/MS	By MS/MS			By matching	1	1	1			1	48.704	49.743	4	0.01282	28913	1_RA1_01_2729	52.026	41.392			604280	196850	188970	177830	0	0	40628	380	332	372	2107;2108;2109;2110
CLELFTELAEDK	Unmodified	1466.6963	0.69629635	331	P07900	HSP90AA1	Heat shock protein HSP 90-alpha	yes	yes	0	0	0	0	0	0	0					By MS/MS						1		60.233	62.129	2	0.037719	37177	2_RA2_01_2727	43.628	19.246			0	0	0	0	0	0	0	381	331	373	2111
CLTTDEYDGHSTYPSHQYQ	Unmodified	2300.928	0.92804021	400	P30043;M0R192;A0A2R8YEP4	BLVRB	Flavin reductase (NADPH)	yes	no	0	0	0	0	0	0	0	By MS/MS	By MS/MS	By MS/MS	By MS/MS	By MS/MS	By MS/MS	1	1	1	1	1	1	36.259	36.892	3	0.0027815	19706	2_RA2_01_2727	38.824	13.234			302890	42914	44790	44873	57034	54790	58492	382	400	374	2112;2113;2114;2115;2116;2117
CLYASVLTAQPR	Unmodified	1377.7075	0.70747015	353	P13639	EEF2	Elongation factor 2	yes	yes	0	0	0	0	0	0	0	By MS/MS	By MS/MS	By MS/MS	By MS/MS	By MS/MS	By MS/MS	2	1	2	2	2	2	47.084	48.184	2;3	0.0021233	27878	2_RA2_01_2727	58.676	42.045			2071900	397890	252520	357680	366520	331220	366110	383	353	375	2118;2119;2120;2121;2122;2123;2124;2125;2126;2127;2128
CMPTFQFFK	Unmodified	1204.5409	0.5409221	342	P10599	TXN	Thioredoxin	yes	yes	0	0	0	0	0	0	0	By MS/MS	By MS/MS	By MS/MS	By MS/MS	By MS/MS	By MS/MS	1	1	1	1	1	1	56.54	58.041	2	0.0078204	34287	2_RA2_01_2723	53.17	40.117			1119800	189130	175190	179280	187340	191320	197520	384	342	376	2129;2130;2131;2132;2133;2134
CMQLTDFILK	Unmodified	1267.6305	0.63046539	197	E7EPB3;P50914	RPL14	60S ribosomal protein L14	yes	no	0	0	0	0	0	0	0	By MS/MS		By MS/MS		By MS/MS	By MS/MS	1		1		1	1	61.067	62.478	2	0.0028317	39573	1_RA1_01_2721	61.999	51.134			298200	98215	0	89536	0	54594	55857	385	197	377	2135;2136;2137;2138
CNEIINWLDK	Unmodified	1303.6231	0.62307182	347	P11142;E9PKE3;E9PNE6;A8K7Q2;E9PS65;E9PM13	HSPA8	Heat shock cognate 71 kDa protein	yes	no	0	0	0	0	0	0	0	By MS/MS	By MS/MS	By MS/MS	By MS/MS	By MS/MS	By MS/MS	1	1	1	1	1	1	54.557	55.984	2	0.00011277	33077	2_RA2_01_2731	102.06	79.321			994530	205210	206640	197500	129240	129070	126880	386	347	378	2139;2140;2141;2142;2143;2144
CPEALFQPSFLGMESCGIHETTFNSIMK	Unmodified	3230.4545	0.45449822	461;502	P60709;E7EVS6;A0A6Q8PFE4;A0A2R8Y793;P63261;I3L4N8;A0A804GS07	ACTB;ACTG1	Actin, cytoplasmic 1;Actin, cytoplasmic 1, N-terminally processed;Actin, cytoplasmic 2;Actin, cytoplasmic 2, N-terminally processed	no	no	0	0	0	0	0	0	0	By MS/MS	By MS/MS	By MS/MS	By MS/MS	By MS/MS	By MS/MS	2	2	2	2	2	1	67.726	69.408	3;4	5.468E-40	42319	2_RA2_01_2723	125.74	111.84			660900	130040	111460	118710	115680	86179	98828	387	461;502	379	2145;2146;2147;2148;2149;2150;2151;2152;2153;2154;2155
CPLLKPWALTFSYGR	Unmodified	1807.9443	0.94434638	308	P04075;J3KPS3;H3BQN4;H3BR68	ALDOA	Fructose-bisphosphate aldolase A;Fructose-bisphosphate aldolase	yes	no	0	0	0	0	0	0	1	By MS/MS						1						60.881	60.881	3	0.024915	38845	1_RA1_01_2721	37.177	13.494			1779600	1779600	0	0	0	0	0	388	308	380	2156
CPPGVVPACHNSK	Unmodified	1421.6544	0.65438873	46	A0A0U1RQF0;P49327	FASN	Fatty acid synthase;[Acyl-carrier-protein] S-acetyltransferase;[Acyl-carrier-protein] S-malonyltransferase;3-oxoacyl-[acyl-carrier-protein] synthase;3-oxoacyl-[acyl-carrier-protein] reductase;3-hydroxyacyl-[acyl-carrier-protein] dehydratase;Enoyl-[acyl-carrier-protein] reductase;Oleoyl-[acyl-carrier-protein] hydrolase	yes	no	0	0	0	0	0	0	0	By MS/MS	By MS/MS	By MS/MS	By MS/MS	By MS/MS	By MS/MS	1	1	1	1	1	1	26.34	26.696	3	0.038453	12918	1_RA1_01_2721	19.211	5.4414			296800	66370	70881	63783	29182	30027	36558	389	46	381	2157;2158;2159;2160;2161;2162
CQEVISWLDANTLAEK	Unmodified	1875.9037	0.90366336	41	A0A0G2JIW1;P0DMV9;P0DMV8;V9GZ37	HSPA1B;HSPA1A	Heat shock 70 kDa protein 1B;Heat shock 70 kDa protein 1A	yes	no	0	0	0	0	0	0	0	By MS/MS						1						62.548	62.548	2	0.00047359	39652	1_RA1_01_2721	57.802	29.94			8863.1	8863.1	0	0	0	0	0	390	41	382	2163
CQVFEETQIGGER	Unmodified	1551.6988	0.69875596	583	Q99832	CCT7	T-complex protein 1 subunit eta	yes	yes	0	0	0	0	0	0	0	By MS/MS	By matching	By matching	By matching	By matching	By matching	1	1	1	1	1	1	40.31	41.13	2	0.0011281	24005	1_RA1_01_2721	72.652	56.428			279340	56104	51656	51838	42508	39727	37510	391	583	383	2164;2165;2166;2167;2168;2169
CSVIRDSLLQDGEFSMDLR	Unmodified	2240.0566	0.056551961	328	P07737;K7EJ44	PFN1	Profilin-1	yes	no	0	0	0	0	0	0	1	By MS/MS	By MS/MS	By matching		By matching		1	1	1		1		58.69	60.063	3	0.00030377	36047	1_RA1_01_2725	61.167	40.778			417390	123150	115890	97129	0	81221	0	392	328	384	2170;2171;2172;2173
CTGGEVGATSALAPK	Unmodified	1417.6871	0.68712864	402	P30050	RPL12	60S ribosomal protein L12	yes	yes	0	0	0	0	0	0	0	By MS/MS	By MS/MS	By MS/MS	By MS/MS	By MS/MS	By MS/MS	1	1	1	1	1	1	35.087	35.673	2	7.049E-18	18756	2_RA2_01_2723	152.85	131.98			1386900	276900	259050	258080	202280	191360	199240	393	402	385	2174;2175;2176;2177;2178;2179
CVLLSNLSSTSHVPEVDPGSAELQK	Unmodified	2666.3221	0.32214536	46	A0A0U1RQF0;P49327	FASN	Fatty acid synthase;[Acyl-carrier-protein] S-acetyltransferase;[Acyl-carrier-protein] S-malonyltransferase;3-oxoacyl-[acyl-carrier-protein] synthase;3-oxoacyl-[acyl-carrier-protein] reductase;3-hydroxyacyl-[acyl-carrier-protein] dehydratase;Enoyl-[acyl-carrier-protein] reductase;Oleoyl-[acyl-carrier-protein] hydrolase	yes	no	0	0	0	0	0	0	0	By MS/MS	By MS/MS	By MS/MS	By MS/MS	By matching	By MS/MS	1	1	1	1	1	1	54.36	55.787	3	0.0026777	32707	2_RA2_01_2723	35.016	12.898			156800	18892	32212	35716	17502	25668	26807	394	46	386	2180;2181;2182;2183;2184;2185
CVVVGDGAVGK	Unmodified	1059.5383	0.53827956	464	P60953;A0A3B3IRV0;Q5JYX0;G3V476;A0A8Q3SI43;A0A8Q3WKT2;A0A590UJK8;A0A494BZX6;B1AH78;G3V4H1;A0A494C1M1;A0A8Q3WLC5;B1AH79;F8WET9;P84095;P15153;P60763;P63000;P17081;Q9H4E5	CDC42;RHOJ;RAC2;RHOQ;RHOG;RAC3;RAC1	Cell division control protein 42 homolog;Rho-related GTP-binding protein RhoG;Ras-related C3 botulinum toxin substrate 2;Ras-related C3 botulinum toxin substrate 3;Ras-related C3 botulinum toxin substrate 1;Rho-related GTP-binding protein RhoQ;Rho-related GTP-binding protein RhoJ	yes	no	0	0	0	0	0	0	0		By matching	By matching	By MS/MS	By MS/MS	By MS/MS		1	1	1	1	1	31.656	32.221	2	0.041522	16547	2_RA2_01_2727	40.002	20.524			394570	0	87408	84897	73331	72740	76199	395	464	387	2186;2187;2188;2189;2190
DAEAWFTSR	Unmodified	1081.4829	0.48287317	175	CON__P08727;P08727;K7EMS3	KRT19	Keratin, type I cytoskeletal 19	yes	no	0	0	0	0	0	0	0	By MS/MS		By MS/MS		By MS/MS	By MS/MS	1		1		1	1	46.447	47.367	2	0.0063823	27095	2_RA2_01_2727	57.96	12.242		+	521380	110120	0	106800	0	147700	156760	396	175	388	2191;2192;2193;2194
DAEDAMDAMDGAVLDGR	Unmodified	1750.7138	0.71381368	264	J3QL05;J3KP15;Q01130	SRSF2	Serine/arginine-rich splicing factor 2	yes	no	0	0	0	0	0	0	0	By MS/MS	By matching	By matching	By MS/MS	By MS/MS	By MS/MS	1	1	1	1	1	1	57.356	58.863	2	0.0031276	35055	2_RA2_01_2723	43.991	32.501			88494	10335	18962	19330	10250	14389	15227	397	264	389	2195;2196;2197;2198;2199;2200
DAFLGSFLYEYSR	Unmodified	1566.7355	0.73545904	173	CON__P02769			yes	yes	0	0	0	0	0	0	0	By MS/MS	By MS/MS	By MS/MS	By MS/MS	By MS/MS	By MS/MS	1	1	1	1	1	1	69.449	71.175	2	0.00091204	43652	1_RA1_01_2725	80.596	52.427		+	1024300	131730	119350	114450	266090	192860	199860	398	173	390	2201;2202;2203;2204;2205;2206
DAFQNAYLELGGLGER	Unmodified	1751.8479	0.84786304	316	P05023	ATP1A1	Sodium/potassium-transporting ATPase subunit alpha-1	yes	yes	0	0	0	0	0	0	0	By MS/MS	By MS/MS	By matching	By MS/MS	By MS/MS	By MS/MS	1	1	1	1	1	1	64.759	66.425	3	0.0056087	40168	2_RA2_01_2731	27.149	6.7679			275640	49398	38426	40913	49675	44843	52383	399	316	391	2207;2208;2209;2210;2211;2212
DAGTIAGLNVLR	Unmodified	1198.667	0.66698555	347	P11142;E9PKE3;E9PN89;E9PLF4;E9PQQ4;E9PQK7;E9PK54;E9PI65	HSPA8	Heat shock cognate 71 kDa protein	yes	no	0	0	0	0	0	0	0	By MS/MS	By MS/MS	By MS/MS	By MS/MS	By MS/MS	By MS/MS	1	1	1	1	1	1	54.388	55.815	2	1.4082E-11	33026	1_RA1_01_2729	147.51	125.42			4074100	975310	945100	945210	405700	390040	412760	400	347	392	2213;2214;2215;2216;2217;2218
DAGVIAGLNVLR	Unmodified	1196.6877	0.68772099	41;418	A0A0G2JIW1;P0DMV9;P0DMV8;Q53FA3;P34931	HSPA1B;HSPA1A;HSPA1L	Heat shock 70 kDa protein 1B;Heat shock 70 kDa protein 1A;Heat shock 70 kDa protein 1-like	no	no	0	0	0	0	0	0	0	By MS/MS	By MS/MS	By MS/MS	By MS/MS	By MS/MS	By MS/MS	1	1	1	1	1	1	58.72	60.264	2	0.0013448	37877	1_RA1_01_2721	75.378	46.651			1333300	356690	320310	319180	116400	109280	111440	401	41;418	393	2219;2220;2221;2222;2223;2224
DAGYEFDICFTSVQKR	Unmodified	1934.8833	0.88326227	366	P18669	PGAM1	Phosphoglycerate mutase 1	yes	yes	0	0	0	0	0	0	1	By MS/MS	By MS/MS	By MS/MS	By matching	By MS/MS	By matching	1	1	1	1	1	1	54.564	55.991	3	1.2302E-06	34943	1_RA1_01_2721	84.559	67.071			925500	219950	205710	186410	103420	106460	103560	402	366	394	2225;2226;2227;2228;2229;2230
DAIPENLPPLTADFAEDK	Unmodified	1954.9524	0.95238769	173	CON__P02769			yes	yes	0	0	0	0	0	0	0	By MS/MS	By MS/MS	By matching	By MS/MS	By MS/MS	By MS/MS	2	1	2	2	2	2	65.429	67.075	2;3	0.0019143	40857	1_RA1_01_2725	58.752	36.88		+	575100	84223	7588.9	65636	153730	125830	138090	403	173	395	2231;2232;2233;2234;2235;2236;2237;2238;2239;2240;2241
DALEFWLQAGVDGFQVR	Unmodified	1949.9636	0.9635615	110	F5GZS6;A0A7P0Z4A0;A0A7P0TAN7;A0A7P0Z4P5;P08195;A0A7P0T8F1;F5GZI0;A0A7P0T8U7;A0A7P0TAS6;F5H056;A0A7P0TBF8;A0A7P0T9F7	SLC3A2	4F2 cell-surface antigen heavy chain	yes	no	0	0	0	0	0	0	0	By MS/MS	By MS/MS	By MS/MS	By MS/MS	By matching	By MS/MS	1	1	1	1	1	1	80.877	82.613	3	0.0037323	51246	1_RA1_01_2729	37.583	29.591			227770	58413	37881	52346	27497	22077	29556	404	110	396	2242;2243;2244;2245;2246;2247
DALSDLALHFLNKMK	PhosphoGlyceroyl-Lys	1882.89	0.89000093	447	P50991	CCT4	T-complex protein 1 subunit delta	yes	yes	0	0	0	0	1	0	1	By matching	By matching	By MS/MS	By MS/MS	By MS/MS	By MS/MS	1	1	1	1	1	1	87.602	89.264	3	1.825E-05	54967	2_RA2_01_2731	80.3	59.861			717900	86615	64349	78421	166490	142090	179940	405	447	397	2248;2249;2250;2251;2252;2253
DANAKLSELEAALQR	PhosphoGlyceroyl-Lys	1795.8353	0.83532282	174	CON__P05787;P05787;CON__H-INV:HIT000292931;CON__Q9H552;CON__REFSEQ:XP_092267	KRT8	Keratin, type II cytoskeletal 8	yes	no	0	0	0	0	1	0	1				By MS/MS		By MS/MS				1		1	75.863	77.975	3	0.00032838	48238	2_RA2_01_2731	63.037	50.159		+	150750	0	0	0	78365	0	72383	406	174	398	2254;2255
DASIVGFFDDSFSEAHSEFLK	Unmodified	2347.0645	0.064457335	404	P30101;A0A8I5KT88;A0A8I5KW33;A0A8I5KS72;A0A8I5KNU9;A0A8I5QKQ5;A0A8I5KW00;A0A8I5KXC9;A0A8I5KPY2;A0A8I5KRV3;A0A8I5KYJ6;A0A8I5KXE2	PDIA3	Protein disulfide-isomerase A3	yes	no	0	0	0	0	0	0	0	By MS/MS	By MS/MS	By MS/MS	By MS/MS	By MS/MS	By MS/MS	1	1	1	1	1	1	71.619	73.364	3	1.2843E-20	45143	1_RA1_01_2725	105.32	86.032			991820	242800	191190	165420	151810	126340	114260	407	404	399	2256;2257;2258;2259;2260;2261
DASLMVTNDGATILK	Unmodified	1547.7865	0.78650834	511	P78371;F5GWF6;F8VQ14	CCT2	T-complex protein 1 subunit beta	yes	no	0	0	0	0	0	0	0	By MS/MS		By MS/MS	By MS/MS	By MS/MS	By MS/MS	1		1	1	1	1	54.884	56.173	2	2.0213E-07	33252	1_RA1_01_2729	85.813	66.542			267900	97874	0	0	61376	52763	55888	408	511	400	2262;2263;2264;2265;2266
DATNVGDEGGFAPNILENK	Unmodified	1959.9174	0.91739917	322	P06733;A0A2R8Y6G6	ENO1	Alpha-enolase	yes	no	0	0	0	0	0	0	0	By MS/MS	By MS/MS	By MS/MS	By MS/MS	By MS/MS	By MS/MS	2	2	2	2	2	2	55.754	57.224	2;3	1.4637E-123	35866	1_RA1_01_2721	216.3	184.15			9481700	1940100	1731200	1755600	1406300	1289100	1359400	409	322	401	2267;2268;2269;2270;2271;2272;2273;2274;2275;2276;2277;2278
DAVITVPVFFNQAERR	Unmodified	1860.9846	0.98463129	21	A0A8Q3SHG4;A0A087X054;K7EQK2;A0A494C039;Q9Y4L1;J3QQH7;J3QLE9;E9PJ21;A0A087WWI4;A0A0G2JRS0;J3KTF1;J3QL06	HYOU1	Hypoxia up-regulated protein 1	yes	no	0	0	0	0	0	0	1	By MS/MS	By MS/MS	By matching	By matching	By matching	By matching	1	1	1	1	1	1	59.844	61.415	3	0.0089633	38696	1_RA1_01_2721	25.054	6.6894			380230	73768	63609	61627	62367	58240	60622	410	21	402	2279;2280;2281;2282;2283;2284
DAVVYPILVEFTR	Unmodified	1520.8239	0.82388012	21	A0A8Q3SHG4;A0A087X054;K7EQK2;A0A494C039;Q9Y4L1;J3QQH7;J3QLE9;E9PJ21;A0A087WWI4;A0A0G2JRS0	HYOU1	Hypoxia up-regulated protein 1	yes	no	0	0	0	0	0	0	0	By MS/MS	By MS/MS	By MS/MS	By MS/MS	By MS/MS	By matching	1	1	1	1	1	1	73.244	75	2	0.0054655	46249	1_RA1_01_2725	58.978	32.859			281870	56884	52059	44721	47069	42987	38153	411	21	403	2285;2286;2287;2288;2289;2290
DCDLQEDACYNCGR	Unmodified	1774.6345	0.6345175	484	P62633	CNBP	Cellular nucleic acid-binding protein	yes	yes	0	0	0	0	0	0	0	By matching	By matching	By MS/MS	By matching	By matching	By matching	1	1	1	1	1	1	35.979	36.583	2	0.025863	19861	1_RA1_01_2729	33.89	23.061			22952	5425.9	3719.5	3984.4	4608.2	980.02	4234.2	412	484	404	2291;2292;2293;2294;2295;2296
DCEECIQLEPTFIK	Unmodified	1780.8012	0.80117212	411	P31948;H0YGI8	STIP1	Stress-induced-phosphoprotein 1	yes	no	0	0	0	0	0	0	0	By MS/MS	By MS/MS	By MS/MS		By MS/MS	By matching	1	1	1		1	1	58.683	60.14	2	0.00046471	36128	1_RA1_01_2725	69.979	54.089			225590	34134	63794	71699	0	26794	29165	413	411	405	2297;2298;2299;2300;2301
DCGATWVVLGHSER	Unmodified	1585.7307	0.73072479	460	P60174;U3KPZ0;U3KQF3;U3KPS5	TPI1	Triosephosphate isomerase	yes	no	0	0	0	0	0	0	0	By MS/MS	By MS/MS	By MS/MS	By MS/MS	By MS/MS	By MS/MS	1	1	1	1	1	1	44.709	45.733	3	0.0028688	25882	2_RA2_01_2731	45.434	31.755			1158600	208200	196630	199710	195520	181430	177090	414	460	406	2302;2303;2304;2305;2306;2307
DDDIAALVVDNGSGMCK	Acetyl (Protein N-term)	1820.7921	0.792064	461	P60709;E7EVS6;A0A2R8Y793;G5E9R0;A0A2R8YGF8;A0A6Q8PH58;C9JZR7;C9JUM1;C9JTX5;A0A6Q8PGD7	ACTB	Actin, cytoplasmic 1;Actin, cytoplasmic 1, N-terminally processed	yes	no	1	0	0	0	0	0	0	By MS/MS	By MS/MS	By MS/MS	By MS/MS	By MS/MS	By MS/MS	1	1	1	1	1	1	67.976	69.689	2	5.2764E-74	42454	2_RA2_01_2723	196.38	164.74			2126400	241790	378480	395490	327880	365840	416960	415	461	407	2308;2309;2310;2311;2312;2313
DDDIAALVVDNGSGMCK	Acetyl (Protein N-term);Oxidation (M)	1836.787	0.78697862	461	P60709;E7EVS6;A0A2R8Y793;G5E9R0;A0A2R8YGF8;A0A6Q8PH58;C9JZR7;C9JUM1;C9JTX5;A0A6Q8PGD7	ACTB	Actin, cytoplasmic 1;Actin, cytoplasmic 1, N-terminally processed	yes	no	1	0	1	0	0	0	0				By MS/MS	By MS/MS	By MS/MS				1	1	1	63.906	65.911	2	0.00020009	39833	2_RA2_01_2727	73.466	49.48			125710	0	0	0	38321	43738	43654	416	461	407	2314;2315;2316
DDEAAAVALSSLIHALDDLDMVAIVR	Unmodified	2722.3847	0.38474562	351	P13010	XRCC5	X-ray repair cross-complementing protein 5	yes	yes	0	0	0	0	0	0	0	By matching	By matching	By MS/MS	By matching	By matching	By matching	1	1	1	1	1	1	99.071	100.59	3	0.0010868	61019	1_RA1_01_2729	38.146	25.344			77645	8511.3	20191	15294	8894.1	15106	9649.3	417	351	408	2317;2318;2319;2320;2321;2322
DDEFTHLYTLIVRPDNTYEVK	Unmodified	2567.2544	0.25438337	272	K7EL50;P27797;A0A7P0T861;K7EJB9	CALR	Calreticulin	yes	no	0	0	0	0	0	0	1	By MS/MS	By MS/MS	By MS/MS		By MS/MS	By MS/MS	1	1	1		1	1	65.218	66.82	4	1.8627E-05	40703	1_RA1_01_2725	63.857	50.537			3577300	878710	700880	762930	0	618280	616460	418	272	409	2323;2324;2325;2326;2327
DDGSAVIWVTFK	Unmodified	1336.6663	0.66631685	528	Q14019	COTL1	Coactosin-like protein	yes	yes	0	0	0	0	0	0	0	By MS/MS						1						65.223	65.223	2	0.0309	41468	1_RA1_01_2721	46.352	29.327			0	0	0	0	0	0	0	419	528	410	2328
DDIRLLPSALGVKK	2 PhosphoGlyceroyl-Lys	1859.8683	0.86827623	79	A0A5F9ZHX5;A0A8V8TR54;Q12873	CHD3	Chromodomain-helicase-DNA-binding protein 3	yes	no	0	0	0	0	2	0	2					By MS/MS						1		50.868	52.34	3	0.032231	30261	2_RA2_01_2727	46.481	27.087			56884	0	0	0	0	56884	0	420	79	411	2329
DDQFLLDGQLLPDNFIAACTEK	Unmodified	2522.1999	0.19990496	344	X6RA14;P10768;H7BZT7;U3KQT1	ESD	S-formylglutathione hydrolase	yes	no	0	0	0	0	0	0	0	By MS/MS	By MS/MS	By MS/MS	By MS/MS	By MS/MS	By MS/MS	1	1	1	1	1	1	77.83	79.583	3	0.0027034	49186	2_RA2_01_2731	39.288	24.198			428510	51725	74280	97175	68567	52340	84422	421	344	412	2330;2331;2332;2333;2334;2335
DDQVTVIGAGVTLHEALAAAELLK	Unmodified	2433.3115	0.31150432	395	P29401	TKT	Transketolase	yes	yes	0	0	0	0	0	0	0	By MS/MS	By matching	By matching	By MS/MS	By MS/MS	By MS/MS	1	1	1	1	1	1	76.893	78.65	3	0.0019061	48333	2_RA2_01_2727	39.693	30.984			255440	21130	28595	29602	59491	63491	53129	422	395	413	2336;2337;2338;2339;2340;2341
DDQVTVIGAGVTLHEALAAAELLKK	Unmodified	2561.4065	0.40646734	395	P29401	TKT	Transketolase	yes	yes	0	0	0	0	0	0	1	By MS/MS		By MS/MS	By MS/MS	By MS/MS		1		1	1	1		70.296	71.832	4	0.041786	44021	2_RA2_01_2727	18.248	10.887			353040	82505	0	74983	102190	93365	0	423	395	414	2342;2343;2344;2345
DDVFLSVPCILGQNGISDLVK	Unmodified	2288.1722	0.17223365	303	P00338	LDHA	L-lactate dehydrogenase A chain	yes	yes	0	0	0	0	0	0	0	By MS/MS	By MS/MS	By MS/MS	By MS/MS	By MS/MS	By MS/MS	1	1	1	1	1	1	80.901	82.637	3	6.1324E-15	53445	1_RA1_01_2721	92.098	83.156			835460	255080	109350	145710	143650	66876	114810	424	303	415	2346;2347;2348;2349;2350;2351
DEILPTTPISEQK	Unmodified	1469.7613	0.76133944	375	P23396;E9PPU1;E9PL09;H0YEU2;E9PSF4	RPS3	40S ribosomal protein S3	yes	no	0	0	0	0	0	0	0	By MS/MS	By MS/MS	By MS/MS	By MS/MS			1	1	1	1			49.011	50.125	2	0.0014771	30596	1_RA1_01_2721	80.763	33.503			595980	184850	162360	157020	91750	0	0	425	375	416	2352;2353;2354;2355
DELHIVEAEAMNYEGSPIK	Unmodified	2144.0096	0.0095849934	90	A0A7I2V433;A0A7I2V2X9;A0A7I2V3U2;A0A7I2V5S2;A0A7I2YQC0;P06748;A0A7I2V3G5;A0A7I2V579;A0A7I2V4G8	NPM1	Nucleophosmin	yes	no	0	0	0	0	0	0	0	By MS/MS	By MS/MS			By MS/MS		1	1			1		58.857	60.082	3	5.3486E-05	37829	1_RA1_01_2721	64.2	47.32			631600	248750	241060	0	0	141790	0	426	90	417	2356;2357;2358
DELILEGNDIELVSNSAALIQQATTVK	Unmodified	2883.5077	0.50769752	414	P32969;D6RAN4;A0A2R8Y5Y7;H0Y9V9;H0Y9R4	RPL9	60S ribosomal protein L9	yes	no	0	0	0	0	0	0	0	By MS/MS	By MS/MS	By MS/MS	By MS/MS	By MS/MS	By MS/MS	2	2	2	2	3	2	80.209	81.974	3;4	3.2009E-14	52930	1_RA1_01_2721	77.065	64.631			463180	137780	52019	74097	83973	43547	71765	427	414	418	2359;2360;2361;2362;2363;2364;2365;2366;2367;2368;2369;2370;2371
DEPDTNLVALMK	Unmodified	1344.6595	0.65951691	302	O95433;H0YJG7;H0YJU2	AHSA1	Activator of 90 kDa heat shock protein ATPase homolog 1	yes	no	0	0	0	0	0	0	0	By matching	By MS/MS	By matching	By matching		By MS/MS	1	1	1	1		1	56.562	58.003	2	0.026478	34513	2_RA2_01_2731	35.944	18.08			492500	99836	94732	89757	104850	0	103330	428	302	419	2372;2373;2374;2375;2376
DETNYGIPQR	Unmodified	1191.552	0.55201537	501	P63244;D6RHH4;D6RFX4;D6R9L0;D6R9Z1;D6RAC2;D6RFZ9;D6REE5;D6RBD0;E9PD14;D6RAU2;D6R909;D6RGK8	GNB2L1	Guanine nucleotide-binding protein subunit beta-2-like 1;Guanine nucleotide-binding protein subunit beta-2-like 1, N-terminally processed	yes	no	0	0	0	0	0	0	0	By MS/MS	By MS/MS		By MS/MS	By MS/MS	By MS/MS	1	1		1	1	1	35.422	36.158	2	0.0020828	20135	1_RA1_01_2721	53.166	38.016			363490	0	106700	0	85437	84478	86877	429	501	420	2377;2378;2379;2380;2381
DETVSDCSPHIANIGR	Unmodified	1769.8003	0.80026092	142	B1AK87;P47756;B1AK85;B1AK88	CAPZB	F-actin-capping protein subunit beta	yes	no	0	0	0	0	0	0	0	By matching	By matching	By matching	By matching	By matching	By MS/MS	1	1	1	1	1	1	39.264	40.029	3	0.0059524	22130	2_RA2_01_2731	43.791	16.382			824260	133420	127850	127900	137480	158030	139590	430	142	421	2382;2383;2384;2385;2386;2387
DFAIDIIK	Unmodified	933.51713	0.51713341	540	Q15181	PPA1	Inorganic pyrophosphatase	yes	yes	0	0	0	0	0	0	0	By MS/MS	By MS/MS	By MS/MS	By MS/MS	By MS/MS	By MS/MS	1	1	1	1	1	1	57.67	59.199	2	0.0064965	35388	1_RA1_01_2725	54.549	28.655			625670	121310	111590	112490	99754	90458	90064	431	540	422	2388;2389;2390;2391;2392;2393
DFFQSYGNVVELR	Unmodified	1572.7573	0.75725712	100	A0A7I2YQN9;A0A7I2V5M7;Q13283;A0A7I2YQH0	G3BP1	Ras GTPase-activating protein-binding protein 1	yes	no	0	0	0	0	0	0	0	By MS/MS	By MS/MS	By MS/MS			By MS/MS	1	1	1			1	62.885	64.351	2	0.0022085	38985	1_RA1_01_2729	77.379	47.125			425110	122990	116800	105170	0	0	80145	432	100	423	2394;2395;2396;2397
DFLDEYIFLAVGR	Unmodified	1556.7875	0.78749461	39	O00571;A0A0D9SFB3;A0A2R8Y645;A0A2R8Y4A4;A0A2U3TZJ9;A0A2R8YFS5;A0A2R8YFR4;A0A0D9SG12;A0A2R8YCW1;A0A2R8YF78;F6S8Q4;A0A2R8Y5G6;A0A2R8Y7T2;A0A2R8YDT5;A0A0D9SF53;A0A2R8YDH3;O15523	DDX3X;DDX3Y	ATP-dependent RNA helicase DDX3X;ATP-dependent RNA helicase DDX3Y	yes	no	0	0	0	0	0	0	0		By MS/MS	By MS/MS					1	3				81.899	84.182	2	0.0012261	51894	1_RA1_01_2725	99.653	79.866			35660	0	35660	0	0	0	0	433	39	424	2398;2399;2400;2401
DFLLPFLEEPMDTEADLQFRPR	Unmodified	2678.305	0.30503873	291	O43242	PSMD3	26S proteasome non-ATPase regulatory subunit 3	yes	yes	0	0	0	0	0	0	1	By MS/MS	By MS/MS	By MS/MS	By MS/MS	By MS/MS	By MS/MS	1	1	1	1	1	1	78.936	80.688	3	0.014781	49666	1_RA1_01_2725	36.805	23.074			193430	19214	51121	41280	23736	30283	27791	434	291	425	2402;2403;2404;2405;2406;2407
DFLLQQTMLR	Unmodified	1263.6645	0.66454271	519	Q04760	GLO1	Lactoylglutathione lyase	yes	yes	0	0	0	0	0	0	0	By MS/MS	By MS/MS	By MS/MS	By MS/MS	By MS/MS	By MS/MS	1	1	1	1	1	1	59.334	60.905	2	7.441E-05	36368	2_RA2_01_2731	121.96	72.143			1049500	187450	157170	174250	182630	174460	173520	435	519	426	2408;2409;2410;2411;2412;2413
DFLLTAR	Unmodified	834.45995	0.45995289	498	P63173;J3KT73;J3QL01;J3KSP2	RPL38	60S ribosomal protein L38	yes	no	0	0	0	0	0	0	0	By MS/MS						1						47.068	47.068	2	0.0115	28240	1_RA1_01_2721	44.692	12.222			204450	204450	0	0	0	0	0	436	498	427	2414
DFNHINVELSLLGK	Unmodified	1597.8464	0.84640648	414	P32969;D6RAN4;A0A2R8Y5Y7	RPL9	60S ribosomal protein L9	yes	no	0	0	0	0	0	0	0	By MS/MS	By MS/MS	By MS/MS	By MS/MS	By MS/MS	By MS/MS	1	1	1	1	1	1	59.883	61.454	3	0.00027569	37010	1_RA1_01_2725	69.108	39.049			1330700	279070	253750	246740	176010	184180	190980	437	414	428	2415;2416;2417;2418;2419;2420
DFNVGDYIQAVLDR	Unmodified	1623.7893	0.78928553	323	P06737;E9PK47	PYGL	Glycogen phosphorylase, liver form;Alpha-1,4 glucan phosphorylase	yes	no	0	0	0	0	0	0	0	By MS/MS	By MS/MS	By MS/MS	By MS/MS	By MS/MS	By MS/MS	1	1	1	1	1	1	78.129	79.88	2	0.0051933	51530	1_RA1_01_2721	45.359	29.788			165210	25958	38507	30019	24171	26668	19891	438	323	429	2421;2422;2423;2424;2425;2426
DFPEYTFAIADEEDYAGEVK	Unmodified	2308.0059	0.0059394035	75	C9JMN9;A0A499FI48;P13667	PDIA4	Protein disulfide-isomerase A4	yes	no	0	0	0	0	0	0	0	By matching			By MS/MS	By matching	By matching	1			1	1	1	67.554	69.098	2	0.024117	41997	2_RA2_01_2723	63.709	43.328			6233.2	1672.5	0	0	2001.6	1549.7	1009.4	439	75	430	2427;2428;2429;2430
DFTPVCTTELGR	Unmodified	1394.65	0.65001485	399	P30041	PRDX6	Peroxiredoxin-6	yes	yes	0	0	0	0	0	0	0		By MS/MS	By MS/MS	By MS/MS	By matching	By matching		1	1	1	1	1	47.878	49.253	2	0.0020119	28567	1_RA1_01_2729	95.573	62.733			1158200	0	212470	211450	253700	241270	239270	440	399	431	2431;2432;2433;2434;2435
DGAGFLINLIDSPGHVDFSSEVTAALR	Unmodified	2800.4032	0.40317287	353	P13639	EEF2	Elongation factor 2	yes	yes	0	0	0	0	0	0	0	By MS/MS	By MS/MS	By MS/MS	By MS/MS	By MS/MS	By MS/MS	2	2	2	2	2	2	80.183	81.926	3;4	4.5945E-60	50751	1_RA1_01_2729	172.61	151.48			720980	203510	136850	151090	86821	47598	95109	441	353	432	2436;2437;2438;2439;2440;2441;2442;2443;2444;2445;2446;2447
DGAWGAFR	Unmodified	878.4035	0.40350064	46	A0A0U1RQF0;P49327	FASN	Fatty acid synthase;[Acyl-carrier-protein] S-acetyltransferase;[Acyl-carrier-protein] S-malonyltransferase;3-oxoacyl-[acyl-carrier-protein] synthase;3-oxoacyl-[acyl-carrier-protein] reductase;3-hydroxyacyl-[acyl-carrier-protein] dehydratase;Enoyl-[acyl-carrier-protein] reductase;Oleoyl-[acyl-carrier-protein] hydrolase	yes	no	0	0	0	0	0	0	0	By matching	By MS/MS	By MS/MS			By MS/MS	1	1	1			1	41.889	42.636	2	0.043113	24006	1_RA1_01_2725	29.807	16.599			372290	98604	97385	92023	0	0	84276	442	46	433	2448;2449;2450;2451
DGDFENPVPYTGAVK	Unmodified	1607.7468	0.74675201	398	P30040;F8VY02	ERP29	Endoplasmic reticulum resident protein 29	yes	no	0	0	0	0	0	0	0	By MS/MS	By MS/MS	By MS/MS	By MS/MS	By MS/MS	By MS/MS	1	1	1	1	1	1	50.072	51.301	2	0.02239	31283	1_RA1_01_2721	32.498	22.493			159520	33461	31369	34705	21005	18460	20520	443	398	434	2452;2453;2454;2455;2456;2457
DGDGTITTKELGTVMR	PhosphoGlyceroyl-Lys	1860.8176	0.81762385	341	P0DP25;P0DP24;P0DP23;E7EMB3;F8WBR5;M0QZ52;G3V479	CALM2;CALM3;CALM1		yes	no	0	0	0	0	1	0	1			By matching	By MS/MS	By MS/MS	By MS/MS			1	1	1	1	60.934	62.867	2	0.0004635	37678	2_RA2_01_2731	78.324	59.699			79681	0	0	4094.5	24851	25384	25351	444	341	435	2458;2459;2460;2461
DGDVTVTNDGATILSMMDVDHQIAK	Unmodified	2645.2313	0.23128144	438	P48643;B7ZAR1;E9PCA1	CCT5	T-complex protein 1 subunit epsilon	yes	no	0	0	0	0	0	0	0	By MS/MS	By MS/MS	By MS/MS		By matching	By matching	1	1	1		1	1	66.278	67.898	3	0.0013804	41354	1_RA1_01_2725	30.958	15.704			454780	50050	122840	138210	0	71216	72463	445	438	436	2462;2463;2464;2465;2466
DGKLVSESSDVLPK	PhosphoGlyceroyl-Lys	1640.7546	0.75461288	174	CON__P05787;P05787	KRT8	Keratin, type II cytoskeletal 8	yes	no	0	0	0	0	1	0	1	By matching	By matching		By MS/MS	By MS/MS		1	1		1	1		54.781	56.089	2	0.0030029	32949	2_RA2_01_2727	59.542	43.652		+	247180	17641	27988	0	103380	98177	0	446	174	437	2467;2468;2469;2470
DGLEVMLSVPK	Oxidation (M);Glyceroyl-Lys	1290.6377	0.63771883	113	A0A804HIY9;A0A804HIK8;A0A804HLI0;H7BXZ5;E7EPJ7;E7EWP2;A0A8V8TLX5;C9IZQ6;A0A804HKT9;F5H228;A0A804HI83;A0A804HLF3;A0A804HJ49;A0A804HI91;A0A804HJC5;A0A804HIP9;A0A804HIN3;O60229;O75962	KALRN;TRIO	Kalirin;Triple functional domain protein	yes	no	0	1	1	0	0	0	0	By MS/MS				By MS/MS	By MS/MS	1				1	1	71.348	72.375	2	0.0062664	44287	2_RA2_01_2731	46.891	27.105			127730	66547	0	0	0	61188	0	447	113	438	2471;2472;2473
DGLLENQTPEFFQDVCKPK	Unmodified	2264.0783	0.078333261	46	A0A0U1RQF0;P49327	FASN	Fatty acid synthase;[Acyl-carrier-protein] S-acetyltransferase;[Acyl-carrier-protein] S-malonyltransferase;3-oxoacyl-[acyl-carrier-protein] synthase;3-oxoacyl-[acyl-carrier-protein] reductase;3-hydroxyacyl-[acyl-carrier-protein] dehydratase;Enoyl-[acyl-carrier-protein] reductase;Oleoyl-[acyl-carrier-protein] hydrolase	yes	no	0	0	0	0	0	0	1	By MS/MS	By MS/MS	By MS/MS	By matching	By MS/MS	By matching	1	1	1	1	1	1	57.281	58.788	3	0.014059	35157	1_RA1_01_2729	37.379	14.504			659810	177320	157130	145910	74881	51891	52679	448	46	439	2474;2475;2476;2477;2478;2479
DGLLPENTFIVGYAR	Unmodified	1663.857	0.85697116	124	A0A8Q3WL90;A0A8Q3WL83;E9PD92;A0A8Q3WL93;A0A8Q3WLT0;E7EM57;A0A8Q3WL80;A0A8Q3SIN6;E7EUI8;A0A8Q3SIS5;P11413	G6PD	Glucose-6-phosphate 1-dehydrogenase	yes	no	0	0	0	0	0	0	0	By MS/MS	By matching	By matching		By MS/MS		1	1	1		1		66.569	68.087	2	0.02239	43514	1_RA1_01_2721	32.498	17.232			204290	26117	49593	63533	0	65044	0	449	124	440	2480;2481;2482;2483
DGNASGTTLLEALDCILPPTRPTDKPLR	Unmodified	3020.5601	0.56008422	10	A0A7I2V659;A0A087WVQ9;Q5VTE0;P68104;A0A7I2V5N4;A0A7I2V3H3;A0A087WV01	EEF1A1;EEF1A1P5	Putative elongation factor 1-alpha-like 3;Elongation factor 1-alpha 1;Elongation factor 1-alpha	yes	no	0	0	0	0	0	0	2	By MS/MS	By MS/MS	By MS/MS	By MS/MS	By matching	By MS/MS	1	1	1	1	1	1	69.227	70.953	4	8.924800000000001E-29	45475	1_RA1_01_2721	100.42	89.314			639760	182240	176450	124830	60522	52015	43699	450	10	441	2484;2485;2486;2487;2488;2489
DGNGYISAAELR	Unmodified	1264.6048	0.60477922	341	P0DP25;P0DP24;P0DP23;E7EMB3;G3V361;A0A590UJI2;Q96HY3	CALM2;CALM1		yes	no	0	0	0	0	0	0	0	By MS/MS	By MS/MS	By MS/MS	By MS/MS	By MS/MS	By MS/MS	1	1	1	1	1	1	43.951	44.931	2	0.0013145	26795	1_RA1_01_2721	76.332	57.552			2467900	459050	451270	442060	374340	368890	372270	451	341	442	2490;2491;2492;2493;2494;2495
DGNVLLHEMQIQHPTASLIAK	Unmodified	2314.2104	0.21035049	426	P40227	CCT6A	T-complex protein 1 subunit zeta	yes	yes	0	0	0	0	0	0	0	By MS/MS			By matching	By matching	By matching	1			1	1	1	53.32	54.565	4	0.017202	33834	1_RA1_01_2721	27.055	4.4022			718720	250440	0	0	162720	136140	169430	452	426	443	2496;2497;2498;2499
DGPLNMILDDGGDLTNLIHTKYPQLLPGIR	Unmodified	3288.7176	0.7176475	376	P23526	AHCY	Adenosylhomocysteinase	yes	yes	0	0	0	0	0	0	1	By MS/MS	By MS/MS	By MS/MS	By matching	By MS/MS	By MS/MS	1	1	1	1	1	1	78.741	80.492	4	8.3785E-05	51894	1_RA1_01_2721	42.973	36.813			366130	63330	84409	74707	42007	46408	55272	453	376	444	2500;2501;2502;2503;2504;2505
DGRCATGILIHLAK	PhosphoGlyceroyl-Lys	1691.8066	0.80660565	575	Q96GN5	CDCA7L	Cell division cycle-associated 7-like protein	yes	yes	0	0	0	0	1	0	1			By MS/MS						1				66.357	68.308	2	0.030041	41726	1_RA1_01_2729	60.518	21.884			30610	0	0	30610	0	0	0	454	575	445	2506
DGSLASNPYSGDLTK	Unmodified	1523.7104	0.71036651	231	F8W726;Q14157;H0Y5H6;H7C2T8	UBAP2L	Ubiquitin-associated protein 2-like	yes	no	0	0	0	0	0	0	0	By MS/MS	By MS/MS			By matching		1	1			1		43.526	44.284	2	0.0080945	25018	1_RA1_01_2725	39.625	22.189			123180	46548	48682	0	0	27955	0	455	231	446	2507;2508;2509
DGVADVSIEDSVISLSGDHCIIGR	Unmodified	2513.2068	0.20678125	305	P00441;H7BYH4	SOD1	Superoxide dismutase [Cu-Zn]	yes	no	0	0	0	0	0	0	0	By MS/MS	By MS/MS	By MS/MS	By MS/MS	By MS/MS	By MS/MS	1	1	1	1	1	1	65.812	67.494	3	2.2357000000000002E-29	43238	1_RA1_01_2721	115.55	99.432			1047800	122530	202540	214470	145130	178530	184580	456	305	447	2510;2511;2512;2513;2514;2515
DGVFLYFEDNAGVIVNNK	Unmodified	2012.9844	0.98435652	489	P62829;J3KT29;J3KTJ3	RPL23	60S ribosomal protein L23	yes	no	0	0	0	0	0	0	0	By MS/MS	By MS/MS	By MS/MS	By MS/MS	By MS/MS	By MS/MS	1	1	1	1	1	1	69.512	71.24	3	0.0002297	45725	1_RA1_01_2721	56.959	42.264			783230	211260	139440	142450	106160	79698	104220	457	489	448	2516;2517;2518;2519;2520;2521
DGVLTLANNVTPAK	Unmodified	1411.7671	0.76709352	116	A0A804HKE7;E7EVA0;P27816	MAP4	Microtubule-associated protein;Microtubule-associated protein 4	yes	no	0	0	0	0	0	0	0	By matching	By MS/MS	By matching	By matching	By matching	By MS/MS	1	1	1	1	1	1	50.984	52.263	2	0.040564	30504	2_RA2_01_2731	29.807	11.495			178840	40085	34591	37724	23775	21341	21328	458	116	449	2522;2523;2524;2525;2526;2527
DGVTVAKSIDLK	PhosphoGlyceroyl-Lys	1412.68	0.67999138	345	P10809;A0A7I2V599;A0A7I2V2X6;A0A7I2YQK6;A0A7I2V5M1;A0A7I2V5K3;A0A7I2YQ71;A0A7I2V369;E7ESH4;E7EXB4;C9JL25;C9JCQ4	HSPD1	60 kDa heat shock protein, mitochondrial	yes	no	0	0	0	0	1	0	1			By matching	By MS/MS	By MS/MS				1	1	1		55.503	57.295	2	0.015994	33708	2_RA2_01_2723	50.284	14.34			292290	0	0	59135	141060	92099	0	459	345	450	2528;2529;2530
DGVVLFK	Unmodified	776.44324	0.44324019	108	P07237;A0A7P0TA71;A0A7P0TA35;A0A7P0TB26;I3L3P5;I3L4M2;A0A7P0T9K9;A0A7P0T8X1;A0A7P0TA97;A0A7P0T8J3;A0A7P0T9U6;A0A7P0T9D6;A0A7P0T8C0;I3L0S0;H7BZ94;I3L514;A0A7P0Z4S2;A0A7P0Z4J0;A0A7P0TAX9	P4HB	Protein disulfide-isomerase	yes	no	0	0	0	0	0	0	0	By MS/MS	By MS/MS	By MS/MS	By MS/MS	By MS/MS	By MS/MS	1	1	1	1	1	1	44.419	45.411	2	0.013733	27120	1_RA1_01_2721	43	26.073			1034400	193340	166440	173040	171310	158340	171890	460	108	451	2531;2532;2533;2534;2535;2536
DGYNYTLSK	Unmodified	1059.4873	0.48728985	412	P31949	S100A11	Protein S100-A11;Protein S100-A11, N-terminally processed	yes	yes	0	0	0	0	0	0	0		By MS/MS	By MS/MS	By MS/MS	By MS/MS	By MS/MS		1	1	1	1	1	34.881	35.57	2	0.012042	19087	1_RA1_01_2729	46.158	30.004			684160	0	156750	185460	111520	116430	114000	461	412	452	2537;2538;2539;2540;2541
DGYYIQAQCAIIMFDVTSR	Unmodified	2250.0449	0.044924642	488	P62826;J3KQE5;F5H018	RAN	GTP-binding nuclear protein Ran	yes	no	0	0	0	0	0	0	0	By MS/MS						1						75.447	75.447	3	1.3193E-06	48470	1_RA1_01_2721	76.768	52.23			147900	147900	0	0	0	0	0	462	488	453	2542
DHASIQMNVAEVDKVTGR	Unmodified	1968.9687	0.96872323	499	Q8WVC2;Q9BYK1;P63220	RPS21	40S ribosomal protein S21	yes	no	0	0	0	0	0	0	1	By MS/MS	By MS/MS	By MS/MS	By MS/MS	By MS/MS	By MS/MS	1	1	1	1	1	1	43.192	44.13	4	0.010901	26175	1_RA1_01_2721	31.514	21.175			949850	243250	212280	213910	92868	93916	93622	463	499	454	2543;2544;2545;2546;2547;2548
DICNDVLSLLEK	Unmodified	1417.7123	0.71228076	497	P63104;E7EX29;B0AZS6;E7ESK7	YWHAZ	14-3-3 protein zeta/delta	yes	no	0	0	0	0	0	0	0	By MS/MS	By MS/MS	By MS/MS	By MS/MS	By MS/MS	By MS/MS	1	1	1	1	1	1	72.185	73.937	2	2.0041E-11	45460	2_RA2_01_2731	145.55	107.47			3473000	702410	632010	611000	528400	526350	472780	464	497	455	2549;2550;2551;2552;2553;2554
DIDEVSSLLR	Unmodified	1145.5928	0.59281755	446	P50990;H7C4C8	CCT8	T-complex protein 1 subunit theta	yes	no	0	0	0	0	0	0	0	By MS/MS	By MS/MS		By matching	By MS/MS	By MS/MS	1	1		1	1	1	55.987	57.402	2	0.00033026	34372	1_RA1_01_2725	79.906	45.099			1261600	285350	295710	0	231840	218960	229720	465	446	456	2555;2556;2557;2558;2559
DIELVMSQANVSR	Unmodified	1460.7293	0.72932781	87	F8VZJ2;A0A7I2V2K5;H0YHX9;A0A7I2V473;Q13765;E9PAV3;F8W0W4	NACA	Nascent polypeptide-associated complex subunit alpha;Nascent polypeptide-associated complex subunit alpha, muscle-specific form	yes	no	0	0	0	0	0	0	0	By MS/MS	By MS/MS	By MS/MS	By MS/MS	By MS/MS	By MS/MS	1	1	1	1	1	1	51.897	53.227	2	0.00091311	31276	1_RA1_01_2729	112.15	8.9268			1052300	214880	210700	188010	158090	143420	137210	466	87	457	2560;2561;2562;2563;2564;2565
DIEQYYSTQIDEMPMNVADLI	Unmodified	2487.1185	0.1185431	424	P38919;I3L3H2	EIF4A3	Eukaryotic initiation factor 4A-III;Eukaryotic initiation factor 4A-III, N-terminally processed	yes	no	0	0	0	0	0	0	0	By MS/MS	By MS/MS	By MS/MS	By MS/MS		By MS/MS	1	1	1	1		1	89.56	91.149	3	0.038252	56144	2_RA2_01_2731	20.439	12.151			115930	26083	8664.2	21618	23138	0	36429	467	424	458	2566;2567;2568;2569;2570
DIETFYNTSIEEMPLNVADLI	Unmodified	2426.1563	0.15630881	462	P60842	EIF4A1	Eukaryotic initiation factor 4A-I	yes	yes	0	0	0	0	0	0	0	By MS/MS						1						98.269	98.269	2	3.2443000000000004E-25	61894	1_RA1_01_2721	181.58	154.45			5505.6	5505.6	0	0	0	0	0	468	462	459	2571
DIICQIAYAR	Unmodified	1221.6176	0.61759251	62	A0A2R8Y6J3;P46777;Q5T7N0;A0A2R8Y4A2	RPL5	60S ribosomal protein L5	yes	no	0	0	0	0	0	0	0	By MS/MS	By MS/MS	By MS/MS	By MS/MS	By MS/MS		1	1	1	1	1		50.909	52.16	2	0.0057687	30369	2_RA2_01_2723	62.2	41.871			1182400	262940	208830	221950	233950	254680	0	469	62	460	2572;2573;2574;2575;2576
DIISDTSGDFR	Unmodified	1224.5622	0.5622457	324	P07355;H0YMW4;H0YMD0;H0YN42;H0YMU9;A6NMY6;H0YNB8;H0YKS4;H0YM50;H0YL33;H0YNP5;H0YN28;H0YNA0	ANXA2;ANXA2P2	Annexin A2;Annexin;Putative annexin A2-like protein	yes	no	0	0	0	0	0	0	0				By MS/MS	By MS/MS	By MS/MS				1	1	1	46.571	47.862	2	0.0045101	27529	2_RA2_01_2723	66.435	35.864			708190	0	0	0	236130	220990	251070	470	324	461	2577;2578;2579
DIISDTSGDFRK	Unmodified	1352.6572	0.65720872	324	P07355;H0YMW4;H0YMD0;H0YN42;H0YMU9;A6NMY6;H0YNB8;H0YKS4;H0YM50;H0YL33;H0YNP5;H0YN28;H0YNA0	ANXA2;ANXA2P2	Annexin A2;Annexin;Putative annexin A2-like protein	yes	no	0	0	0	0	0	0	1	By MS/MS	By MS/MS	By MS/MS	By MS/MS	By MS/MS	By MS/MS	1	1	1	1	1	1	39.894	40.702	3	0.03419	22611	1_RA1_01_2729	20.585	11.297			1474200	361150	349590	350240	130490	131100	151590	471	324	462	2580;2581;2582;2583;2584;2585
DILADLIPK	Unmodified	996.58555	0.58554733	230;146	F8W031;F8W0J2;F8VP03;F8VWQ5;F8VU34;F8VR34;F8VTT8;F8W4S1;O75390;B4DJV2	CS	Citrate synthase, mitochondrial;Citrate synthase	no	no	0	0	0	0	0	0	0	By MS/MS	By MS/MS	By MS/MS	By MS/MS	By MS/MS	By MS/MS	1	1	1	1	1	1	65.912	67.594	2	0.0068184	43342	1_RA1_01_2721	50.607	24.005			359220	88355	70651	70256	46026	41820	42112	472	230;146	463	2586;2587;2588;2589;2590;2591
DILIQYDR	Unmodified	1034.5397	0.53965977	280	M0R210;P62249	RPS16	40S ribosomal protein S16	yes	no	0	0	0	0	0	0	0	By MS/MS	By MS/MS	By MS/MS	By MS/MS	By MS/MS	By MS/MS	1	1	1	1	1	1	45.506	46.538	2	0.00022051	26632	1_RA1_01_2729	74.127	44.554			1062900	221910	213320	216590	140750	133550	136810	473	280	464	2592;2593;2594;2595;2596;2597
DINAYNCEEPTEKLPFPIIDDR	Unmodified	2648.2428	0.24283241	399	P30041	PRDX6	Peroxiredoxin-6	yes	yes	0	0	0	0	0	0	1	By MS/MS	By MS/MS	By MS/MS			By MS/MS	1	1	1			1	62.996	64.462	3	0.0046966	40904	1_RA1_01_2721	45.395	31.38			398660	52231	130350	139150	0	0	76931	474	399	465	2598;2599;2600;2601
DINLASFIEQVAVSMT	Unmodified	1736.8655	0.86548694	470	P61457	PCBD1	Pterin-4-alpha-carbinolamine dehydratase	yes	yes	0	0	0	0	0	0	0	By MS/MS				By matching		1				1		107.89	108.75	2	0.0031978	67234	1_RA1_01_2721	42.041	25.016			15499	12317	0	0	0	3181.9	0	475	470	466	2602;2603
DIPGLTDTTVPR	Unmodified	1283.6721	0.67213051	487	P62753;A2A3R5	RPS6	40S ribosomal protein S6	yes	no	0	0	0	0	0	0	0	By MS/MS	By MS/MS		By MS/MS		By MS/MS	1	1		4		5	51.209	51.979	2	1.9303E-08	30370	2_RA2_01_2731	87.298	66.969			1023900	541710	482170	0	0	0	0	476	487	467	2604;2605;2606;2607;2608;2609;2610;2611;2612;2613;2614
DISEASVFDAYVLPK	Unmodified	1652.8298	0.82975336	491	P62854	RPS26	40S ribosomal protein S26	yes	yes	0	0	0	0	0	0	0	By MS/MS	By MS/MS	By MS/MS	By MS/MS	By MS/MS	By MS/MS	1	1	1	1	1	1	66.889	68.588	2	1.3954E-05	43960	1_RA1_01_2721	110.66	83.333			1340800	174470	261570	273970	188530	220300	222000	477	491	468	2615;2616;2617;2618;2619;2620
DISLSDYK	Unmodified	939.45493	0.45492709	26	A0A0A0MSI0;Q06830	PRDX1	Peroxiredoxin-1	yes	no	0	0	0	0	0	0	0		By MS/MS	By MS/MS			By MS/MS		1	1			1	40.006	40.937	2	1.4534E-05	22797	1_RA1_01_2725	77.058	38.252			1922400	0	681620	688070	0	0	552730	478	26	469	2621;2622;2623
DISLSDYKGK	PhosphoGlyceroyl-Lys	1292.5537	0.55372823	26	A0A0A0MSI0;Q06830	PRDX1	Peroxiredoxin-1	yes	no	0	0	0	0	1	0	1			By matching	By MS/MS	By MS/MS	By MS/MS			1	1	1	1	49.137	50.589	2	0.00016878	29382	2_RA2_01_2731	109.21	53.498			518270	0	0	31669	163120	160880	162600	479	26	470	2624;2625;2626;2627
DISTNYYASQKK	Unmodified	1416.6885	0.68850885	109	A0A7P0TAE1;H0YIV0;A0A7P0TAT8;P14625;A0A7P0T917;A0A087WT78	HSP90B1	Endoplasmin	yes	no	0	0	0	0	0	0	1			By MS/MS	By MS/MS	By MS/MS	By MS/MS			1	1	1	1	29.668	30.157	3	0.005889	15120	1_RA1_01_2729	44.299	33.394			709530	0	0	240310	167280	148310	153620	480	109	471	2628;2629;2630;2631
DISTTLNADEAVAR	Unmodified	1474.7264	0.72635092	569	Q92598;A0A0A0MSM0;D6RJ96;E9PDE8;O95757	HSPH1;HSPA4L	Heat shock protein 105 kDa;Heat shock 70 kDa protein 4L	yes	no	0	0	0	0	0	0	0	By MS/MS	By matching	By MS/MS	By matching	By matching		1	1	1	1	1		46.366	47.435	2	0.036019	27373	1_RA1_01_2729	65.574	44.111			526740	115260	124430	118440	98802	69801	0	481	569	472	2632;2633;2634;2635;2636
DITSDTSGDFR	Unmodified	1212.5259	0.5258602	310	P04083;Q5T3N1	ANXA1	Annexin A1;Annexin	yes	no	0	0	0	0	0	0	0	By MS/MS	By MS/MS	By MS/MS	By MS/MS	By MS/MS	By MS/MS	1	1	1	1	1	1	37.139	37.795	2	0.0018515	20600	1_RA1_01_2729	76.465	30.449			861450	188900	175880	172160	112010	104620	107890	482	310	473	2637;2638;2639;2640;2641;2642
DIVDSIKGELSGHFEDLLLAIVNCVR	Unmodified	2911.5113	0.51134311	349	P12429;D6RA82	ANXA3	Annexin A3;Annexin	yes	no	0	0	0	0	0	0	1	By MS/MS	By MS/MS		By matching	By MS/MS	By matching	1	1		1	1	1	91.168	92.754	4	1.2868E-05	56706	1_RA1_01_2725	58.627	33.983			100620	27930	30639	0	13000	13857	15195	483	349	474	2643;2644;2645;2646;2647
DKYPNLQVIGGNVVTAAQAK	Unmodified	2085.1219	0.12185306	89	A0A7I2V2T3;P12268;E7ETK5;H0Y4R1;A0A7I2YQK5	IMPDH2	Inosine-5'-monophosphate dehydrogenase 2	yes	no	0	0	0	0	0	0	1	By MS/MS	By MS/MS	By MS/MS	By MS/MS	By MS/MS	By matching	1	1	1	1	1	1	52.792	54.126	3	2.6202E-09	31993	1_RA1_01_2725	86.539	70.774			615330	124490	109400	116330	87675	86549	90888	484	89	475	2648;2649;2650;2651;2652;2653
DLADELALVDVIEDK	Unmodified	1656.8458	0.84579735	303	P00338;F5GXY2;F5GYU2;F5GXH2;F5H5J4;F5H6W8;F5GZQ4	LDHA	L-lactate dehydrogenase A chain	yes	no	0	0	0	0	0	0	0	By MS/MS	By MS/MS	By MS/MS	By MS/MS	By MS/MS	By MS/MS	1	1	1	1	1	1	77.035	78.791	2	7.8236E-06	50975	1_RA1_01_2721	144.47	109.25			1676800	174480	314860	288830	275670	327920	295070	485	303	476	2654;2655;2656;2657;2658;2659
DLADELALVDVIEDKLK	Unmodified	1898.0248	0.024824352	303	P00338;F5GXY2;F5GYU2;F5GXH2;F5H5J4;F5H6W8;F5GZQ4	LDHA	L-lactate dehydrogenase A chain	yes	no	0	0	0	0	0	0	1	By MS/MS	By MS/MS	By MS/MS	By matching	By MS/MS	By matching	1	1	1	1	1	1	78.039	79.79	3	0.0011935	49424	1_RA1_01_2729	54.288	33.638			447460	120370	102420	108540	39330	36353	40448	486	303	477	2660;2661;2662;2663;2664;2665
DLADELALVDVIEDKLK	PhosphoGlyceroyl-Lys	2066.0072	0.0071987552	303	P00338;F5GXY2;F5GYU2;F5GXH2;F5H5J4;F5H6W8;F5GZQ4	LDHA	L-lactate dehydrogenase A chain	yes	no	0	0	0	0	1	0	1				By MS/MS	By matching	By MS/MS				1	1	1	96.458	98.288	3	0.0002648	59776	2_RA2_01_2731	60.474	44.075			113340	0	0	0	38409	12277	62650	487	303	477	2666;2667;2668
DLAKDITSDTSGDFR	PhosphoGlyceroyl-Lys	1807.7513	0.75131842	310	P04083;Q5T3N1	ANXA1	Annexin A1;Annexin	yes	no	0	0	0	0	1	0	1				By MS/MS	By MS/MS	By MS/MS				1	1	1	59.669	61.574	2	0.0063365	36722	2_RA2_01_2731	47.288	19.959			56698	0	0	0	16229	17412	23056	488	310	478	2669;2670;2671
DLDFTIDLDFK	Unmodified	1340.65	0.64999808	210	E9PKG1;Q99873	PRMT1	Protein arginine N-methyltransferase 1	yes	no	0	0	0	0	0	0	0	By MS/MS	By MS/MS	By MS/MS	By MS/MS	By MS/MS	By matching	1	1	1	1	1	1	71.901	73.647	2	0.011583	45252	1_RA1_01_2725	44.309	23.408			300210	74551	60951	58680	42495	34506	29026	489	210	479	2672;2673;2674;2675;2676;2677
DLEEDHACIPIK	Unmodified	1438.6762	0.67622961	353	P13639	EEF2	Elongation factor 2	yes	yes	0	0	0	0	0	0	0	By MS/MS	By MS/MS	By MS/MS	By MS/MS	By MS/MS	By MS/MS	1	1	1	1	1	1	40.982	41.823	3	0.016193	23437	1_RA1_01_2729	37.426	14.508			1534100	278940	263560	265220	263520	222300	240530	490	353	480	2678;2679;2680;2681;2682;2683
DLEKPFLLPVEAVYSVPGR	Unmodified	2128.1568	0.15684158	442	P49411	TUFM	Elongation factor Tu, mitochondrial	yes	yes	0	0	0	0	0	0	1	By MS/MS	By MS/MS	By MS/MS	By MS/MS	By MS/MS	By MS/MS	1	1	1	1	1	1	68.42	70.145	3	8.2686E-13	42672	2_RA2_01_2723	91.637	65.489			896260	207270	172720	162380	130320	112990	110580	491	442	481	2684;2685;2686;2687;2688;2689
DLFDPIIEDR	Unmodified	1231.6085	0.60846762	45	A0A0S2Z471;P12277;G3V4N7;G3V461	CKB	Creatine kinase B-type	yes	no	0	0	0	0	0	0	0	By MS/MS	By MS/MS	By MS/MS	By MS/MS	By MS/MS	By MS/MS	1	1	1	1	1	1	61.276	62.895	2	0.00010956	37784	2_RA2_01_2723	102.61	65.133			1536700	294880	253680	251380	247910	239910	248920	492	45	482	2690;2691;2692;2693;2694;2695
DLFEDELVPLFEK	Unmodified	1592.7974	0.7973906	91	A0A7I2V346;O60506;A0A7I2YQN2;A0A7I2V4Z0;A0A7I2V5Q6;A0A7I2V309;B7Z645;A0A7I2V2F2;F6UXX1	SYNCRIP	Heterogeneous nuclear ribonucleoprotein Q	yes	no	0	0	0	0	0	0	0	By MS/MS	By MS/MS	By MS/MS	By MS/MS	By MS/MS	By MS/MS	1	1	1	1	1	1	76.925	78.681	2	0.0016906	50861	1_RA1_01_2721	78.653	45.462			546810	107690	107020	92112	95649	73271	71074	493	91	483	2696;2697;2698;2699;2700;2701
DLGEELEALK	Unmodified	1115.571	0.57101948	122	A0A8I5KWT8;P35579;P35749	MYH9;MYH11	Myosin-9;Myosin-11	yes	no	0	0	0	0	0	0	0	By MS/MS	By MS/MS	By MS/MS	By MS/MS	By MS/MS	By MS/MS	1	1	1	1	1	1	54.683	56.11	2	0.0051669	33216	2_RA2_01_2731	54.982	35.887			646880	120810	105780	112470	102430	100470	104920	494	122	484	2702;2703;2704;2705;2706;2707
DLGIFWLNAAETWVDISSNTAGK	Unmodified	2507.2333	0.233254	535	Q14697;F5H6X6;E9PKU7	GANAB	Neutral alpha-glucosidase AB	yes	no	0	0	0	0	0	0	0	By MS/MS	By matching		By MS/MS			1	1		1			91.752	93.083	3	0.040302	59279	1_RA1_01_2721	18.881	10.792			35470	19765	6708.5	0	8996.3	0	0	495	535	485	2708;2709;2710
DLGLSESGEDVNAAILDESGKK	Unmodified	2246.0914	0.091400367	75	C9JMN9;A0A499FI48;P13667	PDIA4	Protein disulfide-isomerase A4	yes	no	0	0	0	0	0	0	1			By MS/MS	By MS/MS	By MS/MS	By MS/MS			1	1	1	1	52.61	54.225	3	2.062E-05	31670	2_RA2_01_2727	61.222	45.456			160510	0	0	43163	47200	35969	34181	496	75	486	2711;2712;2713;2714
DLGTESQIFISR	Unmodified	1364.6936	0.69359423	444	P50395	GDI2	Rab GDP dissociation inhibitor beta	yes	yes	0	0	0	0	0	0	0	By MS/MS	By MS/MS	By MS/MS	By MS/MS	By matching	By MS/MS	1	1	1	1	1	1	52.767	54.098	2	0.0016972	32037	1_RA1_01_2725	79.693	54.307			506540	99160	90698	96646	74921	68085	77035	497	444	487	2715;2716;2717;2718;2719;2720
DLINEACWDISSSGVNLQSMDSSHVSLVQLTLR	Unmodified	3673.7716	0.77160991	348	P12004	PCNA	Proliferating cell nuclear antigen	yes	yes	0	0	0	0	0	0	0	By MS/MS	By MS/MS		By MS/MS			1	1		1			76.489	77.938	4	0.020428	50172	1_RA1_01_2721	18.938	3.6584			81039	23667	35124	0	22248	0	0	498	348	488	2721;2722;2723
DLISHDEMFSDIYK	Unmodified	1711.7763	0.77633758	32	Q5W0H4;A0A0B4J2C3;P13693	TPT1	Translationally-controlled tumor protein	yes	no	0	0	0	0	0	0	0	By MS/MS	By MS/MS	By MS/MS	By MS/MS	By MS/MS	By MS/MS	1	1	1	1	1	1	55.368	56.83	3	0.00015007	33770	1_RA1_01_2729	66.246	34.606			2368000	481900	462810	471000	321660	301950	328720	499	32	489	2724;2725;2726;2727;2728;2729
DLLDLLVEAK	Unmodified	1127.6438	0.64379049	39	O00571;A0A0D9SFB3;A0A2R8Y645;A0A2R8Y4A4;A0A2U3TZJ9;A0A2R8YFS5;A0A2R8YFR4;A0A0D9SG12;A0A2R8YCW1;A0A2R8YF78;F6S8Q4;A0A2R8Y5G6;A0A2R8Y7T2;A0A2R8YDT5;A0A0D9SF53;O15523;A0A0J9YVQ7;A0A087WVZ1	DDX3X;DDX3Y	ATP-dependent RNA helicase DDX3X;ATP-dependent RNA helicase DDX3Y	yes	no	0	0	0	0	0	0	0	By matching	By MS/MS	By MS/MS	By matching	By matching	By matching	1	1	1	1	1	1	73.242	74.999	2	0.0057287	46194	1_RA1_01_2725	53.756	35.937			339230	83397	65961	72773	39647	39579	37871	500	39	490	2730;2731;2732;2733;2734;2735
DLLDTVLPHLYNETK	Unmodified	1769.92	0.91996535	36	A0A0C4DGH5;Q86VP6	CAND1	Cullin-associated NEDD8-dissociated protein 1	yes	no	0	0	0	0	0	0	0	By MS/MS	By MS/MS	By MS/MS	By MS/MS	By matching	By MS/MS	1	1	1	1	1	1	66.484	68.183	3	0.028019	41685	1_RA1_01_2725	26.148	8.0096			341120	76840	69632	67054	45711	40116	41767	501	36	491	2736;2737;2738;2739;2740;2741
DLLFILTAK	Unmodified	1032.6219	0.62193284	106	A0A7P0T965;A0A7P0T870;A0A7P0Z3Z5;A0A7P0TAK7;F5GY55;A0A7P0Z4B9;Q16531;F5GWI0;F5GZY8;F5H2L3;A0A7P0Z4L2	DDB1	DNA damage-binding protein 1	yes	no	0	0	0	0	0	0	0		By MS/MS	By MS/MS		By matching	By matching		1	1		1	1	67.825	69.87	2	0.036537	42667	1_RA1_01_2729	31.074	14.298			64549	0	16827	18447	0	14123	15151	502	106	492	2742;2743;2744;2745
DLLIAYYDVDYEK	Unmodified	1618.7767	0.77665516	404	P30101;A0A8I5KT88;A0A8I5KW33;A0A8I5KS72;A0A8I5KNU9;A0A8I5QKQ5;A0A8I5KW00;A0A8I5KXC9;A0A8I5KPY2;A0A8I5KRV3;A0A8I5KYJ6;A0A8I5KXE2;A0A8I5KTA1	PDIA3	Protein disulfide-isomerase A3	yes	no	0	0	0	0	0	0	0	By MS/MS	By MS/MS	By MS/MS	By MS/MS	By MS/MS	By MS/MS	1	1	1	1	1	1	63.337	64.981	2	0.0015137	39177	2_RA2_01_2731	67.776	30.055			490280	91367	100010	104650	58957	71394	63904	503	404	493	2746;2747;2748;2749;2750;2751
DLLNMYIETEGK	Unmodified	1424.6857	0.68573166	569	Q92598;A0A0A0MSM0	HSPH1	Heat shock protein 105 kDa	yes	no	0	0	0	0	0	0	0	By MS/MS	By MS/MS	By matching	By MS/MS	By MS/MS	By matching	1	1	1	1	1	1	59.863	61.434	2	0.033269	37062	1_RA1_01_2725	33.89	8.0826			444210	99324	90761	96004	57923	55507	44693	504	569	494	2752;2753;2754;2755;2756;2757
DLPLLLFR	Unmodified	985.59605	0.59605244	58	A0A286YFA2;A0A286YF22;A0A2C9F2M7;O43175	PHGDH	D-3-phosphoglycerate dehydrogenase	yes	no	0	0	0	0	0	0	0	By MS/MS	By MS/MS	By MS/MS	By MS/MS	By MS/MS	By MS/MS	1	1	1	1	1	1	69.935	71.672	2	0.0029106	44022	2_RA2_01_2723	62.714	49.726			356380	56571	49452	46252	71781	67099	65230	505	58	495	2758;2759;2760;2761;2762;2763
DLSEVSETTESTDVK	Unmodified	1638.7472	0.74720552	429	P41227	NAA10	N-alpha-acetyltransferase 10	yes	yes	0	0	0	0	0	0	0	By MS/MS	By MS/MS	By MS/MS			By matching	1	1	1			1	40.239	40.937	2	0.0044479	23643	1_RA1_01_2721	55.452	36.209			38829	12305	10944	9560.2	0	0	6020.1	506	429	496	2764;2765;2766;2767
DLSHIGDAVVISCAK	Unmodified	1583.7977	0.79774172	348	P12004	PCNA	Proliferating cell nuclear antigen	yes	yes	0	0	0	0	0	0	0	By MS/MS	By MS/MS	By MS/MS	By MS/MS	By MS/MS	By MS/MS	1	1	1	1	1	1	48.517	49.698	3	0.00045932	28854	1_RA1_01_2729	56.482	24.842			1123600	220340	196830	211830	170970	158870	164790	507	348	497	2768;2769;2770;2771;2772;2773
DLSLDDFK	Unmodified	951.45493	0.45492709	401	P30048	PRDX3	Thioredoxin-dependent peroxide reductase, mitochondrial	yes	yes	0	0	0	0	0	0	0	By MS/MS	By MS/MS	By MS/MS	By MS/MS	By MS/MS	By MS/MS	1	1	1	1	1	1	50.717	51.996	2	0.010686	31865	1_RA1_01_2721	46.426	19.464			836930	178800	151750	167320	117820	108440	112800	508	401	498	2774;2775;2776;2777;2778;2779
DLSLEEIQK	Unmodified	1073.5605	0.56045479	132	A2A2D0;P16949;E5RGX5;Q93045	STMN1;STMN2	Stathmin;Stathmin-2	yes	no	0	0	0	0	0	0	0	By MS/MS	By MS/MS	By MS/MS		By MS/MS	By MS/MS	1	1	1		1	1	45.409	46.362	2	0.017889	27896	1_RA1_01_2721	40.002	20.365			635280	148670	137440	138860	0	114010	96298	509	132	499	2780;2781;2782;2783;2784
DLSTIEPLK	Unmodified	1014.5597	0.55972651	252	H0YN26;P39687;O95626;O43423	ANP32A;ANP32D;ANP32C	Acidic leucine-rich nuclear phosphoprotein 32 family member A;Acidic leucine-rich nuclear phosphoprotein 32 family member D;Acidic leucine-rich nuclear phosphoprotein 32 family member C	yes	no	0	0	0	0	0	0	0	By MS/MS	By MS/MS	By MS/MS	By MS/MS	By MS/MS	By MS/MS	1	1	1	1	1	1	46.758	47.84	2	0.004683	27500	2_RA2_01_2727	71.501	0			996750	180370	175160	180580	152800	154880	152980	510	252	500	2785;2786;2787;2788;2789;2790
DLTDYLMK	Unmodified	997.47903	0.47903335	461;502;486;134;551	A6NL76;P60709;E7EVS6;A0A6Q8PFE4;A0A2R8Y793;A0A2R8YEA7;P63267;P68133;P68032;P62736;A0A804HKV3;P63261;I3L4N8;A0A804GS07;I3L3I0;I3L1U9;Q562R1	ACTA1;ACTB;ACTG2;ACTC1;ACTA2;ACTG1;ACTBL2	Actin, cytoplasmic 1;Actin, cytoplasmic 1, N-terminally processed;Actin, gamma-enteric smooth muscle;Actin, alpha skeletal muscle;Actin, alpha cardiac muscle 1;Actin, aortic smooth muscle;Actin, cytoplasmic 2;Actin, cytoplasmic 2, N-terminally processed;Beta-actin-like protein 2	no	no	0	0	0	0	0	0	0	By MS/MS	By MS/MS	By MS/MS	By MS/MS	By MS/MS	By MS/MS	2	2	2	2	2	2	54.97	56.397	1;2	3.9923E-12	33405	1_RA1_01_2729	101.28	61.621			10768000	1810000	1790200	1924900	1721100	1715600	1806600	511	134;461;486;502;551	501	2791;2792;2793;2794;2795;2796;2797;2798;2799;2800;2801;2802
DLTDYLMK	Oxidation (M)	1013.4739	0.47394797	461;502;486;134;551	A6NL76;P60709;E7EVS6;A0A6Q8PFE4;A0A2R8Y793;A0A2R8YEA7;P63267;P68133;P68032;P62736;A0A804HKV3;P63261;I3L4N8;A0A804GS07;I3L3I0;I3L1U9;Q562R1	ACTA1;ACTB;ACTG2;ACTC1;ACTA2;ACTG1;ACTBL2	Actin, cytoplasmic 1;Actin, cytoplasmic 1, N-terminally processed;Actin, gamma-enteric smooth muscle;Actin, alpha skeletal muscle;Actin, alpha cardiac muscle 1;Actin, aortic smooth muscle;Actin, cytoplasmic 2;Actin, cytoplasmic 2, N-terminally processed;Beta-actin-like protein 2	no	no	0	0	1	0	0	0	0	By MS/MS	By MS/MS	By MS/MS	By MS/MS	By MS/MS	By MS/MS	1	1	1	1	1	1	48.283	49.461	2	0.027585	28539	2_RA2_01_2731	66.682	33.841			2183700	316920	287120	290830	437980	422840	427960	512	134;461;486;502;551	501	2803;2804;2805;2806;2807;2808
DLTDYLMKILTER	PhosphoGlyceroyl-Lys	1777.8209	0.82091831	461;502;486;134;551	A6NL76;P60709;E7EVS6;A0A6Q8PFE4;A0A2R8Y793;A0A2R8YEA7;P63267;P68133;P68032;P62736;A0A804HKV3;P63261;I3L4N8;A0A804GS07;I3L3I0;I3L1U9;Q562R1	ACTA1;ACTB;ACTG2;ACTC1;ACTA2;ACTG1;ACTBL2	Actin, cytoplasmic 1;Actin, cytoplasmic 1, N-terminally processed;Actin, gamma-enteric smooth muscle;Actin, alpha skeletal muscle;Actin, alpha cardiac muscle 1;Actin, aortic smooth muscle;Actin, cytoplasmic 2;Actin, cytoplasmic 2, N-terminally processed;Beta-actin-like protein 2	no	no	0	0	0	0	1	0	1	By matching	By MS/MS	By MS/MS	By MS/MS	By MS/MS	By MS/MS	1	1	1	2	2	2	101.15	102.75	2;3	1.2843000000000001E-24	61309	2_RA2_01_2727	163.34	123.43			491380	4882.1	9846	12180	124410	131430	208630	513	134;461;486;502;551	502	2809;2810;2811;2812;2813;2814;2815;2816;2817
DLTDYLMKILTER	Oxidation (M);PhosphoGlyceroyl-Lys	1793.8158	0.81583293	461;502;486;134;551	A6NL76;P60709;E7EVS6;A0A6Q8PFE4;A0A2R8Y793;A0A2R8YEA7;P63267;P68133;P68032;P62736;A0A804HKV3;P63261;I3L4N8;A0A804GS07;I3L3I0;I3L1U9;Q562R1	ACTA1;ACTB;ACTG2;ACTC1;ACTA2;ACTG1;ACTBL2	Actin, cytoplasmic 1;Actin, cytoplasmic 1, N-terminally processed;Actin, gamma-enteric smooth muscle;Actin, alpha skeletal muscle;Actin, alpha cardiac muscle 1;Actin, aortic smooth muscle;Actin, cytoplasmic 2;Actin, cytoplasmic 2, N-terminally processed;Beta-actin-like protein 2	no	no	0	0	1	0	1	0	1				By MS/MS	By MS/MS	By MS/MS				1	1	1	92.06	93.961	2	0.0080452	57651	2_RA2_01_2731	80.763	55.327			97853	0	0	0	25763	37320	34770	514	134;461;486;502;551	502	2818;2819;2820
DLTTAGAVTQCYR	Unmodified	1454.6824	0.68237762	279	M0R0P7;M0R3D6;M0R1A7;M0R117;Q02543	RPL18A	60S ribosomal protein L18a	yes	no	0	0	0	0	0	0	0	By matching	By MS/MS	By matching	By matching	By matching	By matching	1	1	1	1	1	1	41.644	42.518	2	0.0013669	23915	1_RA1_01_2725	81.865	59.779			652190	122560	115280	113070	101600	102900	96769	515	279	503	2821;2822;2823;2824;2825;2826
DLVEAVAHILGIR	Unmodified	1404.8089	0.80889876	46	A0A0U1RQF0;P49327	FASN	Fatty acid synthase;[Acyl-carrier-protein] S-acetyltransferase;[Acyl-carrier-protein] S-malonyltransferase;3-oxoacyl-[acyl-carrier-protein] synthase;3-oxoacyl-[acyl-carrier-protein] reductase;3-hydroxyacyl-[acyl-carrier-protein] dehydratase;Enoyl-[acyl-carrier-protein] reductase;Oleoyl-[acyl-carrier-protein] hydrolase	yes	no	0	0	0	0	0	0	0	By MS/MS	By MS/MS	By MS/MS	By MS/MS	By MS/MS	By MS/MS	1	1	1	1	1	1	81.133	82.869	3	0.006706	51417	1_RA1_01_2729	42.095	34.371			552980	116620	100600	104230	76938	77599	76990	516	46	504	2827;2828;2829;2830;2831;2832
DLVILLYETALLSSGFSLEDPQTHANR	Unmodified	3001.5397	0.53966635	331	P07900	HSP90AA1	Heat shock protein HSP 90-alpha	yes	yes	0	0	0	0	0	0	0	By MS/MS	By MS/MS	By MS/MS	By MS/MS	By MS/MS	By MS/MS	3	3	2	1	2	2	90.617	92.139	3;4	1.8722E-43	56501	1_RA1_01_2729	151.33	135.63			1276400	583490	153710	250830	120800	41244	126270	517	331	505	2833;2834;2835;2836;2837;2838;2839;2840;2841;2842;2843;2844;2845
DLVSSLTSGLLTIGDRFGGALDAAAK	Unmodified	2547.3544	0.35443177	452	P53396	ACLY	ATP-citrate synthase	yes	yes	0	0	0	0	0	0	1	By MS/MS	By MS/MS	By MS/MS		By MS/MS		1	1	1		1		84.954	86.482	3	0.01279	53192	1_RA1_01_2725	30.749	4.1221			169150	31306	52541	54486	0	30821	0	518	452	506	2846;2847;2848;2849
DLVVLLFETALLSSGFSLEDPQTHSNR	Unmodified	2987.524	0.52401629	332	P08238	HSP90AB1	Heat shock protein HSP 90-beta	yes	yes	0	0	0	0	0	0	0	By MS/MS	By MS/MS	By MS/MS	By MS/MS	By MS/MS	By MS/MS	2	3	4	1	2	2	96.36	97.951	3;4	5.7989E-70	58948	1_RA1_01_2725	181.67	156.78			744720	35350	152810	301010	98582	30029	126950	519	332	507	2850;2851;2852;2853;2854;2855;2856;2857;2858;2859;2860;2861;2862;2863
DLYANTVLSGGTTMYPGIADR	Oxidation (M)	2230.0576	0.057597819	461;502	P60709;E7EVS6;A0A6Q8PFE4;A0A2R8Y793;P63261;I3L4N8;A0A804GS07	ACTB;ACTG1	Actin, cytoplasmic 1;Actin, cytoplasmic 1, N-terminally processed;Actin, cytoplasmic 2;Actin, cytoplasmic 2, N-terminally processed	no	no	0	0	1	0	0	0	0	By MS/MS	By MS/MS	By MS/MS	By MS/MS	By MS/MS	By MS/MS	1	1	1	1	1	1	59.618	61.189	3	1.6423E-06	36479	2_RA2_01_2723	73.758	51.105			1371400	260230	218640	206140	265930	209140	211310	520	461;502	508	2864;2865;2866;2867;2868;2869
DLYANTVLSGGTTMYPGIADR	Unmodified	2214.0627	0.062683196	461;502	P60709;E7EVS6;A0A6Q8PFE4;A0A2R8Y793;P63261;I3L4N8;A0A804GS07	ACTB;ACTG1	Actin, cytoplasmic 1;Actin, cytoplasmic 1, N-terminally processed;Actin, cytoplasmic 2;Actin, cytoplasmic 2, N-terminally processed	no	no	0	0	0	0	0	0	0	By MS/MS	By MS/MS	By MS/MS	By MS/MS	By MS/MS	By MS/MS	2	2	2	2	2	2	63.727	65.389	2;3	1.9752E-54	39668	1_RA1_01_2729	226.65	175.39			8004300	1750900	1359300	1341500	1415700	986310	1150600	521	461;502	508	2870;2871;2872;2873;2874;2875;2876;2877;2878;2879;2880;2881
DLYNWLEVEFNPLK	Unmodified	1778.8879	0.88793694	529	Q14152	EIF3A	Eukaryotic translation initiation factor 3 subunit A	yes	yes	0	0	0	0	0	0	0	By MS/MS	By MS/MS	By MS/MS		By MS/MS		1	1	1		1		82.019	83.57	2	0.00062324	51582	1_RA1_01_2725	67.022	52.05			158810	22767	55260	49681	0	31100	0	522	529	509	2882;2883;2884;2885
DMAIATGGAVFGEEGLTLNLEDVQPHDLGK	Unmodified	3096.5074	0.50737995	345	P10809;A0A7I2V599;A0A7I2V2X6;A0A7I2YQK6	HSPD1	60 kDa heat shock protein, mitochondrial	yes	no	0	0	0	0	0	0	0	By MS/MS	By MS/MS	By MS/MS	By MS/MS	By MS/MS	By MS/MS	2	2	2	1	1	1	71.422	73.052	3;4	2.5476E-51	44811	1_RA1_01_2725	128.89	115			1603600	552240	334740	328730	165300	89730	132880	523	345	510	2886;2887;2888;2889;2890;2891;2892;2893;2894
DMIILPEMVGSMVGVYNGK	Unmodified	2052.0094	0.0093907588	271	K7EJ78;K7EQJ5;K7ELC2;P62841;S4R456;K7EM56;A0A0B4J2B4;S4R417	RPS15	40S ribosomal protein S15	yes	no	0	0	0	0	0	0	0	By MS/MS	By MS/MS	By MS/MS	By MS/MS	By MS/MS	By MS/MS	1	1	1	1	1	1	78.615	80.366	3	1.8947E-14	51986	1_RA1_01_2721	118.24	107.45			1013200	274390	163710	206980	134120	91663	142390	524	271	511	2895;2896;2897;2898;2899;2900
DMLEAGILDTYLGK	Unmodified	1537.7698	0.76979564	446	P50990;H7C2U0	CCT8	T-complex protein 1 subunit theta	yes	no	0	0	0	0	0	0	0	By MS/MS	By MS/MS	By MS/MS		By MS/MS	By MS/MS	1	1	1		1	1	69.758	71.421	2	0.00029181	43890	1_RA1_01_2729	103.35	78.967			651050	176710	140660	131850	0	101300	100520	525	446	512	2901;2902;2903;2904;2905
DNAMLEYLK	Unmodified	1095.527	0.52704617	358	P15311	EZR	Ezrin	yes	yes	0	0	0	0	0	0	0	By MS/MS	By MS/MS	By MS/MS	By MS/MS	By MS/MS	By MS/MS	1	1	1	1	1	1	51.44	52.719	2	0.00060579	30900	2_RA2_01_2731	73.233	26.807			2642500	501440	483370	484070	388880	386060	398720	526	358	513	2906;2907;2908;2909;2910;2911
DNGNGTYSCSYVPR	Unmodified	1588.6576	0.65761943	370	P21333;Q60FE5;A0A7P0NMY4	FLNA	Filamin-A	yes	no	0	0	0	0	0	0	0	By MS/MS	By MS/MS	By MS/MS	By MS/MS	By MS/MS	By MS/MS	1	1	1	1	1	1	36.894	37.55	2	0.0048776	20177	2_RA2_01_2731	45.653	28.327			84929	15145	15155	13062	14306	13840	13422	527	370	514	2912;2913;2914;2915;2916;2917
DNHLLGTFDLTGIPPAPR	Unmodified	1933.0058	0.005760665	346	P11021;A0A7P0TAI0	HSPA5	78 kDa glucose-regulated protein	yes	no	0	0	0	0	0	0	0	By MS/MS	By MS/MS	By MS/MS	By MS/MS	By MS/MS	By MS/MS	1	1	1	1	1	1	63.188	64.832	3	5.8981E-10	39388	1_RA1_01_2729	99.663	86.491			2660100	488570	436200	434480	452190	413730	434940	528	346	515	2918;2919;2920;2921;2922;2923
DNLEFFLAGIGR	Unmodified	1350.6932	0.6932003	46	A0A0U1RQF0;P49327	FASN	Fatty acid synthase;[Acyl-carrier-protein] S-acetyltransferase;[Acyl-carrier-protein] S-malonyltransferase;3-oxoacyl-[acyl-carrier-protein] synthase;3-oxoacyl-[acyl-carrier-protein] reductase;3-hydroxyacyl-[acyl-carrier-protein] dehydratase;Enoyl-[acyl-carrier-protein] reductase;Oleoyl-[acyl-carrier-protein] hydrolase	yes	no	0	0	0	0	0	0	0			By MS/MS	By MS/MS	By MS/MS				1	1	1		70.244	72.292	2	0.0013103	44156	2_RA2_01_2727	76.465	56.678			413770	0	0	217010	100480	96289	0	529	46	516	2924;2925;2926
DNLTLWTSDMQGDGEEQNK	Unmodified	2179.9328	0.93279124	477	P62258	YWHAE	14-3-3 protein epsilon	yes	yes	0	0	0	0	0	0	0		By MS/MS						1					55.079	56.832	3	0.00032511	33809	1_RA1_01_2725	65.022	48.623			122520	0	122520	0	0	0	0	530	477	517	2927
DNLTLWTSDTQGDEAEAGEGGEN	Unmodified	2407.9888	0.98878579	497	P63104;B0AZS6;H0YB80;B7Z2E6	YWHAZ	14-3-3 protein zeta/delta	yes	no	0	0	0	0	0	0	0	By MS/MS	By matching	By MS/MS	By MS/MS	By MS/MS	By matching	1	1	1	1	1	1	61.58	63.201	2	5.5928999999999996E-170	38214	1_RA1_01_2729	228.32	201.78			36145	9259.7	4727.6	5959.4	5697.5	7407.4	3093.8	531	497	518	2928;2929;2930;2931;2932;2933
DNNLLGKFELTGIPPAPR	Unmodified	1951.0527	0.052710858	347	P11142;E9PKE3;E9PNE6;A8K7Q2;E9PS65;E9PM13	HSPA8	Heat shock cognate 71 kDa protein	yes	no	0	0	0	0	0	0	1	By MS/MS	By MS/MS	By MS/MS	By matching			1	1	1	1			63.027	64.518	3	0.025226	39065	1_RA1_01_2729	33.707	24.301			380190	136950	104690	93364	45189	0	0	532	347	519	2934;2935;2936;2937
DNPGVVTCLDEAR	Unmodified	1444.6616	0.66164217	373	P22314;Q5JRR9;Q5JRS0	UBA1	Ubiquitin-like modifier-activating enzyme 1	yes	no	0	0	0	0	0	0	0	By MS/MS	By MS/MS	By MS/MS	By MS/MS	By MS/MS	By MS/MS	1	1	1	1	1	1	43.437	44.406	2	0.0012577	25089	2_RA2_01_2731	70.488	39.938			524290	99827	81130	81306	94597	85989	81442	533	373	520	2938;2939;2940;2941;2942;2943
DNSTMGYMAAK	Unmodified	1187.4951	0.49509412	331	P07900	HSP90AA1	Heat shock protein HSP 90-alpha	yes	yes	0	0	0	0	0	0	0	By MS/MS		By MS/MS	By MS/MS	By MS/MS	By MS/MS	1		1	1	1	1	34.211	34.73	2	0.0081812	18579	1_RA1_01_2729	48.423	38.437			498060	103360	0	155140	72369	74673	92523	534	331	521	2944;2945;2946;2947;2948
DNSTMGYMAAK	Oxidation (M)	1203.49	0.49000874	331	P07900	HSP90AA1	Heat shock protein HSP 90-alpha	yes	yes	0	0	1	0	0	0	0	By MS/MS	By matching		By MS/MS	By MS/MS	By MS/MS	1	1		1	1	1	29.974	30.365	2	1			NaN	NaN			271820	75813	74556	0	43290	41799	36359	535	331	521	2949;2950;2951;2952;2953
DNSTMGYMMAK	Oxidation (M)	1263.4934	0.49337956	332	P08238;Q58FF7	HSP90AB1;HSP90AB3P	Heat shock protein HSP 90-beta;Putative heat shock protein HSP 90-beta-3	yes	no	0	0	1	0	0	0	0	By MS/MS	By MS/MS	By MS/MS	By MS/MS	By MS/MS	By MS/MS	1	1	1	1	1	1	36.272	36.914	2	0.032111	20243	1_RA1_01_2725	55.567	45.044			736010	168330	147370	139470	104130	92288	84428	536	332	522	2954;2955;2956;2957;2958;2959
DNSTMGYMMAK	Unmodified	1247.4985	0.49846494	332	P08238;Q58FF7	HSP90AB1;HSP90AB3P	Heat shock protein HSP 90-beta;Putative heat shock protein HSP 90-beta-3	yes	no	0	0	0	0	0	0	0	By MS/MS	By MS/MS	By MS/MS	By MS/MS	By MS/MS	By MS/MS	1	1	1	1	1	1	40.278	41.098	2	0.0013663	23146	1_RA1_01_2729	68.735	46.587			1672300	296380	333670	424720	179890	195060	242600	537	332	522	2960;2961;2962;2963;2964;2965
DNSTMGYMMAKK	PhosphoGlyceroyl-Lys	1543.5758	0.57580236	332	P08238;Q58FF7	HSP90AB1;HSP90AB3P	Heat shock protein HSP 90-beta;Putative heat shock protein HSP 90-beta-3	yes	no	0	0	0	0	1	0	1	By matching	By matching		By matching	By MS/MS	By MS/MS	1	1		1	1	1	48.556	49.685	2	0.036806	28813	2_RA2_01_2731	53.756	45.944			102100	6445.2	8209.5	0	29377	28608	29463	538	332	523	2966;2967;2968;2969;2970
DNTIEHLLPLFLAQLK	Unmodified	1864.0458	0.045834566	145	B3KQV6;P30153	PPP2R1A	Serine/threonine-protein phosphatase 2A 65 kDa regulatory subunit A alpha isoform	yes	no	0	0	0	0	0	0	0	By MS/MS	By MS/MS	By MS/MS	By MS/MS	By MS/MS	By MS/MS	1	1	1	1	1	1	80.755	82.492	3	0.00014414	51210	1_RA1_01_2729	63.128	58.226			275260	55219	53421	53634	38575	36465	37947	539	145	524	2971;2972;2973;2974;2975;2976
DNVSSPGGATIHALHVLESGGFR	Unmodified	2320.156	0.15600673	188	J3KQ22;E2QRB3;P32322;J3QKT4	PYCR1	Pyrroline-5-carboxylate reductase;Pyrroline-5-carboxylate reductase 1, mitochondrial	yes	no	0	0	0	0	0	0	0	By MS/MS	By MS/MS	By MS/MS	By MS/MS	By MS/MS	By matching	1	1	1	1	1	1	55.442	56.905	4	0.036335	33885	1_RA1_01_2725	19.044	11.332			978180	165610	165210	212850	127940	148320	158250	540	188	525	2977;2978;2979;2980;2981;2982
DNYVPEVSALDQEIIEVDPDTK	Unmodified	2488.1857	0.18569468	254	H3BNC9;P08708;H0YN88;A0A075B716	RPS17	40S ribosomal protein S17	yes	no	0	0	0	0	0	0	0	By MS/MS	By MS/MS	By MS/MS	By MS/MS	By MS/MS	By MS/MS	1	1	1	1	1	1	70.568	72.304	3	1.4023E-06	44486	1_RA1_01_2729	68.762	52.45			951430	133350	173040	224750	136820	123790	159680	541	254	526	2983;2984;2985;2986;2987;2988
DPVQEAWAEDVDLR	Unmodified	1641.7635	0.76346471	356;112	A0A804F6T5;A0A804F729;P14618;A0A8V8TNX9;B4DNK4	PKM	Pyruvate kinase PKM;Pyruvate kinase	no	no	0	0	0	0	0	0	0	By MS/MS	By matching	By MS/MS	By MS/MS	By MS/MS	By MS/MS	1	1	1	1	1	1	57.545	59.052	2	0.00015685	35093	2_RA2_01_2723	123.8	102.06			287580	36044	45148	39599	55656	52840	58296	542	112;356	527	2989;2990;2991;2992;2993;2994
DQAVENILVSPVVVASSLGLVSLGGK	Unmodified	2550.4269	0.42686843	445	P50454;E9PR70;E9PPV6;E9PJH8;E9PIG2;E9PRS3;E9PNX1;E9PK86;E9PMI5;E9PLA6	SERPINH1	Serpin H1	yes	no	0	0	0	0	0	0	0	By MS/MS	By MS/MS	By MS/MS	By MS/MS		By MS/MS	1	1	1	1		1	89.44	91.029	3	4.9604E-14	58185	1_RA1_01_2721	77.322	69.962			202660	51666	29145	58606	25373	0	37872	543	445	528	2995;2996;2997;2998;2999
DQDLEPGAPSMGAK	Unmodified	1414.6398	0.6398441	330	P07814	EPRS	Bifunctional glutamate/proline--tRNA ligase;Glutamate--tRNA ligase;Proline--tRNA ligase	yes	yes	0	0	0	0	0	0	0	By MS/MS	By MS/MS	By MS/MS		By MS/MS	By MS/MS	1	1	1		1	1	38.631	39.302	2	0.0039651	21506	1_RA1_01_2725	47.288	34.661			151650	32594	34757	34475	0	22716	27113	544	330	529	3000;3001;3002;3003;3004
DQELYFFHELSPGSCFFLPK	Unmodified	2460.146	0.1460189	387	P26639	TARS	Threonine--tRNA ligase, cytoplasmic	yes	yes	0	0	0	0	0	0	0	By MS/MS	By MS/MS		By MS/MS	By MS/MS	By MS/MS	1	1		1	1	1	73.129	74.835	3	0.0010728	46016	1_RA1_01_2725	47.047	31.282			298090	52658	71853	0	58599	57354	57622	545	387	530	3005;3006;3007;3008;3009
DQFPEVYVPTVFENYVADIEVDGK	Unmodified	2772.317	0.31704321	104	P61586;A0A7I2YQV1;A0A7I2V5E6;C9JRM1;C9JX21;C9JNR4;A0A7I2V3G1	RHOA	Transforming protein RhoA	yes	no	0	0	0	0	0	0	0		By MS/MS	By MS/MS	By MS/MS	By matching			1	1	1	1		83.432	85.46	3	0.003843	52935	1_RA1_01_2729	34.715	21.658			37656	0	7076.6	11979	13700	4900.9	0	546	104	531	3010;3011;3012;3013
DQLIYNLLK	Unmodified	1118.6336	0.63356015	303	P00338;F5GXY2;F5GYU2;F5GXH2;F5H5J4;F5H6W8;F5GZQ4;F5GWW2;F5GXC7;F5H8H6;F5GXU1	LDHA	L-lactate dehydrogenase A chain	yes	no	0	0	0	0	0	0	0	By MS/MS	By MS/MS	By MS/MS	By MS/MS	By MS/MS	By MS/MS	1	1	1	1	1	1	59.609	61.18	2	6.6823E-08	36543	2_RA2_01_2727	112.17	34.497			2108400	417400	376610	376170	314570	303100	320590	547	303	532	3014;3015;3016;3017;3018;3019
DQLIYNLLKEEQTPQNK	PhosphoGlyceroyl-Lys	2241.0566	0.056608564	303	P00338;F5GXY2;F5GYU2;F5GXH2;F5H5J4;F5H6W8;F5GZQ4;F5GWW2;F5GXC7;F5H8H6;F5GXU1	LDHA	L-lactate dehydrogenase A chain	yes	no	0	0	0	0	1	0	1				By MS/MS		By MS/MS				1		1	70.449	72.555	3	0.00022908	44400	2_RA2_01_2723	61.226	46.457			144020	0	0	0	80997	0	63023	548	303	533	3020;3021
DQNYPGAIAIHHPNVAEK	Unmodified	1972.9755	0.97552317	178	CON__P15636			yes	yes	0	0	0	0	0	0	0	By MS/MS	By MS/MS	By matching	By MS/MS	By MS/MS	By MS/MS	2	2	1	2	2	2	37.661	38.363	3;4	4.2447E-13	20985	2_RA2_01_2731	142.26	126.74		+	8286200	1829600	1596600	52061	1605500	1604700	1597600	549	178	534	3022;3023;3024;3025;3026;3027;3028;3029;3030;3031;3032
DQQEAALVDMVNDGVEDLR	Unmodified	2115.9743	0.97426212	337	P09211;A8MX94	GSTP1	Glutathione S-transferase P	yes	no	0	0	0	0	0	0	0	By MS/MS	By MS/MS	By MS/MS	By MS/MS	By MS/MS	By MS/MS	1	1	1	1	1	1	68.207	69.857	3	2.9823E-14	44692	1_RA1_01_2721	111.57	93.869			1177300	257020	200720	192500	267690	0	259410	550	337	535	3033;3034;3035;3036;3037;3038
DQVANSAFVER	Unmodified	1234.5942	0.59421454	331	P07900	HSP90AA1	Heat shock protein HSP 90-alpha	yes	yes	0	0	0	0	0	0	0	By MS/MS	By MS/MS	By MS/MS	By MS/MS		By MS/MS	1	1	10	1		1	36.237	36.815	2	3.9025999999999997E-106	19876	1_RA1_01_2729	153.12	117.24			2693300	749620	730720	0	609570	0	603420	551	331	536	3039;3040;3041;3042;3043;3044;3045;3046;3047;3048;3049;3050;3051;3052
DRSSFYVNGLTLGGQK	Unmodified	1740.8795	0.87949752	328	P07737;K7EJ44;I3L3D5	PFN1	Profilin-1	yes	no	0	0	0	0	0	0	1	By MS/MS	By MS/MS	By MS/MS				1	1	1				48.61	49.568	3	0.00045816	28705	1_RA1_01_2729	66.809	53.093			1078900	401560	339500	337810	0	0	0	552	328	537	3053;3054;3055
DRVTDALNATR	Unmodified	1230.6317	0.63166267	345	P10809;A0A7I2V599;A0A7I2V2X6;A0A7I2YQK6	HSPD1	60 kDa heat shock protein, mitochondrial	yes	no	0	0	0	0	0	0	1		By MS/MS	By MS/MS		By MS/MS			1	1		1		34.779	35.447	3	0.023845	18574	2_RA2_01_2727	37.426	14.05			1479600	0	495870	522990	0	460710	0	553	345	538	3056;3057;3058
DSLIFLVDASK	Unmodified	1206.6496	0.64960415	350	P12956	XRCC6	X-ray repair cross-complementing protein 6	yes	yes	0	0	0	0	0	0	0	By MS/MS	By MS/MS	By MS/MS	By MS/MS	By MS/MS	By MS/MS	1	1	1	1	1	1	62.097	63.718	2	0.0012229	38616	1_RA1_01_2725	74.162	19.754			1178800	263400	233670	225980	147950	148400	159440	554	350	539	3059;3060;3061;3062;3063;3064
DSLLQDGEFSMDLR	Unmodified	1624.7403	0.74028642	328	P07737;K7EJ44	PFN1	Profilin-1	yes	no	0	0	0	0	0	0	0	By MS/MS	By MS/MS	By MS/MS	By MS/MS	By MS/MS	By MS/MS	1	1	1	1	1	1	62.542	64.186	2	1.4009999999999998E-72	38841	1_RA1_01_2729	196.48	131.18			2877200	501870	578240	578220	392310	417450	409140	555	328	540	3065;3066;3067;3068;3069;3070
DSNNLCLHFNPR	Unmodified	1485.6783	0.67829529	338	P09382	LGALS1	Galectin-1	yes	yes	0	0	0	0	0	0	0	By MS/MS	By MS/MS	By MS/MS	By MS/MS	By MS/MS	By MS/MS	1	1	1	1	1	1	41.336	42.21	3	0.00078301	23703	1_RA1_01_2729	80.763	59.81			1104700	230610	210460	202590	161480	148350	151180	556	338	541	3071;3072;3073;3074;3075;3076
DSPSVWAAVPGK	Unmodified	1212.6139	0.61388734	328	P07737;I3L3D5;CON__P02584	PFN1	Profilin-1	yes	no	0	0	0	0	0	0	0	By MS/MS	By MS/MS	By MS/MS	By MS/MS	By MS/MS	By MS/MS	1	1	1	1	1	1	47.773	48.904	2	0.0013347	29729	1_RA1_01_2721	91.867	73.084			4520600	935650	892430	879750	605780	607290	599700	557	328	542	3077;3078;3079;3080;3081;3082
DSTLIMQLLR	Unmodified	1188.6536	0.65364367	497;477;409;389;410;472;520	P31946;P27348;P63104;E7EX29;B0AZS6;H0YB80;B7Z2E6;P62258;K7EM20;Q04917;P61981;P31947	YWHAB;YWHAQ;YWHAZ;YWHAE;YWHAH;YWHAG;SFN	14-3-3 protein beta/alpha;14-3-3 protein beta/alpha, N-terminally processed;14-3-3 protein theta;14-3-3 protein zeta/delta;14-3-3 protein epsilon;14-3-3 protein eta;14-3-3 protein gamma;14-3-3 protein gamma, N-terminally processed;14-3-3 protein sigma	no	no	0	0	0	0	0	0	0	By MS/MS	By MS/MS	By MS/MS	By MS/MS	By MS/MS	By MS/MS	1	1	1	1	1	1	67.273	68.985	2	2.6838E-29	42011	1_RA1_01_2725	163.67	124.02			7062900	1299500	1153900	1185000	1142200	1136800	1145400	558	409;389;497;477;520;472;410	543	3083;3084;3085;3086;3087;3088
DSVVAGFQWATK	Unmodified	1307.651	0.65100113	353	P13639	EEF2	Elongation factor 2	yes	yes	0	0	0	0	0	0	0	By MS/MS	By MS/MS	By MS/MS	By MS/MS	By MS/MS	By MS/MS	1	1	1	1	1	1	54.261	55.688	2	7.9132E-05	32841	1_RA1_01_2729	132.78	101.41			2425100	471140	445050	462680	338010	354910	353330	559	353	544	3089;3090;3091;3092;3093;3094
DSYLILETLPTEYDSR	Unmodified	1913.9258	0.92583859	209	E9PLG2;E9PN50;E9PMD8;E9PKD5;E9PM69;R4GNH3;P17980	PSMC3	26S protease regulatory subunit 6A	yes	no	0	0	0	0	0	0	0	By MS/MS	By MS/MS	By MS/MS		By MS/MS	By matching	1	1	1		1	1	67.807	69.443	2	0.00024748	42077	2_RA2_01_2727	76.533	52.242			40452	10512	9662	6910.6	0	6336.6	7030.2	560	209	545	3095;3096;3097;3098;3099
DTDAAVGDNIGYITFVLFPR	Unmodified	2183.0899	0.089884225	258	H7C3F9;O15144	ARPC2	Actin-related protein 2/3 complex subunit 2	yes	no	0	0	0	0	0	0	0	By MS/MS	By MS/MS	By MS/MS	By matching	By matching	By MS/MS	1	1	1	1	1	1	83.504	85.221	3	0.0015447	54932	1_RA1_01_2721	44.382	28.076			122530	43753	15508	24569	13860	7105.9	17737	561	258	546	3100;3101;3102;3103;3104;3105
DTGEMVALKK	Oxidation (M);Glyceroyl-Lys	1194.5802	0.58020396	60	A0A2R8Y644;A0A2R8YD28;A0A2R8YF61;A0A2R8Y7W5;A0A2R8Y4Z0;Q14004	CDK13	Cyclin-dependent kinase 13	yes	no	0	1	1	0	0	0	1	By MS/MS	By MS/MS		By MS/MS	By MS/MS	By MS/MS	1	1		1	1	1	48.293	49.412	2	0.022909	30051	1_RA1_01_2721	43.246	12.173			74610000	13843000	12761000	0	17026000	14723000	16256000	562	60	547	3106;3107;3108;3109;3110
DTNGSQFFITTVK	Unmodified	1456.7198	0.71980898	111	A0A7P0Z497;P23284;A0A7P0TB45	PPIB	Peptidyl-prolyl cis-trans isomerase B	yes	no	0	0	0	0	0	0	0			By MS/MS		By matching				1		1		52.373	53.948	2	0.0035098	31761	1_RA1_01_2729	57.019	41.869			102360	0	0	44800	0	57557	0	563	111	548	3111;3112
DTQSGSLLFIGR	Unmodified	1292.6725	0.67246486	445	P50454;E9PKH2;H0YEP8	SERPINH1	Serpin H1	yes	no	0	0	0	0	0	0	0	By matching	By matching			By MS/MS	By MS/MS	1	1			1	1	55.163	56.415	2	0.011823	33154	2_RA2_01_2727	43.308	19.153			411790	115130	106230	0	0	93515	96907	564	445	549	3113;3114;3115;3116
DTVATQLSEAVDATR	Unmodified	1575.774	0.77402939	293	O60664;K7ERZ3;K7EL96	PLIN3	Perilipin-3	yes	no	0	0	0	0	0	0	0	By MS/MS	By MS/MS	By MS/MS	By MS/MS	By matching	By MS/MS	1	1	1	1	1	1	51.784	53.099	2	2.8746E-05	31106	2_RA2_01_2731	95.401	69.282			415010	74467	85094	68700	67681	63529	55537	565	293	550	3117;3118;3119;3120;3121;3122
DTVTISGPQAPVFEFVEQLRK	Unmodified	2360.2376	0.23761109	46	A0A0U1RQF0;P49327	FASN	Fatty acid synthase;[Acyl-carrier-protein] S-acetyltransferase;[Acyl-carrier-protein] S-malonyltransferase;3-oxoacyl-[acyl-carrier-protein] synthase;3-oxoacyl-[acyl-carrier-protein] reductase;3-hydroxyacyl-[acyl-carrier-protein] dehydratase;Enoyl-[acyl-carrier-protein] reductase;Oleoyl-[acyl-carrier-protein] hydrolase	yes	no	0	0	0	0	0	0	1	By MS/MS	By MS/MS					1	1					71.269	72.362	3	3.3529E-09	44383	1_RA1_01_2725	82.586	70.283			243070	126680	116390	0	0	0	0	566	46	551	3123;3124
DVAIKEPLVDVVDPK	Unmodified	1635.9083	0.90833803	210	E9PKG1;Q99873;E9PQ98;E9PIX6	PRMT1	Protein arginine N-methyltransferase 1	yes	no	0	0	0	0	0	0	1	By MS/MS	By MS/MS	By MS/MS			By MS/MS	1	1	1			1	53.529	54.746	3	0.032627	32348	1_RA1_01_2725	35.473	21.682			429770	124430	114440	115040	0	0	75858	567	210	552	3125;3126;3127;3128
DVDEAYMNKVELESR	Unmodified	1796.8251	0.82507869	174	CON__P05787;P05787;F8VUG2;F8W1U3;CON__H-INV:HIT000292931;F8VP67	KRT8	Keratin, type II cytoskeletal 8	yes	no	0	0	0	0	0	0	1	By MS/MS	By MS/MS	By MS/MS	By MS/MS	By MS/MS	By MS/MS	1	1	1	1	1	1	44.255	45.235	3	0.0001081	25594	2_RA2_01_2731	64.136	52.866		+	952870	136070	126120	133060	187800	170610	199200	568	174	553	3129;3130;3131;3132;3133;3134
DVDFELIK	Unmodified	977.50696	0.50696266	438	P48643;B7ZAR1;E9PCA1;E7ENZ3	CCT5	T-complex protein 1 subunit epsilon	yes	no	0	0	0	0	0	0	0	By MS/MS	By MS/MS	By MS/MS		By MS/MS	By MS/MS	1	1	1		1	1	53.892	55.188	2	0.01474	32587	2_RA2_01_2731	43.246	17.51			570400	137970	117860	126730	0	94888	92945	569	438	554	3135;3136;3137;3138;3139
DVFHMVVEVPR	Unmodified	1326.6754	0.67544174	540	Q15181;Q5SQT6	PPA1	Inorganic pyrophosphatase	yes	no	0	0	0	0	0	0	0	By MS/MS	By MS/MS	By MS/MS	By MS/MS	By MS/MS	By MS/MS	1	1	1	1	1	1	54.861	56.288	3	0.010672	33467	1_RA1_01_2725	30.004	21.275			626770	122620	123890	116920	86356	88873	88109	570	540	555	3140;3141;3142;3143;3144;3145
DVFISAAERDVYTGDALR	Unmodified	1996.9854	0.98541915	367	P20618	PSMB1	Proteasome subunit beta type-1	yes	yes	0	0	0	0	0	0	1	By MS/MS	By MS/MS	By MS/MS	By MS/MS	By MS/MS		1	1	1	1	1		55.509	56.934	3	0.027537	35398	1_RA1_01_2721	32.926	13.85			746880	178260	142040	159030	161290	106270	0	571	367	556	3146;3147;3148;3149;3150
DVIEEYFK	Unmodified	1041.5019	0.50187728	380	P25398	RPS12	40S ribosomal protein S12	yes	yes	0	0	0	0	0	0	0		By matching		By MS/MS				1		1			51.785	53.454	2	0.0156	31449	2_RA2_01_2723	47.849	32.628			513600	0	278120	0	235480	0	0	572	380	557	3151;3152
DVIEQLNLVTTWLQLQIPR	Unmodified	2278.2685	0.26851729	521	Q06323;H0YLU2	PSME1	Proteasome activator complex subunit 1	yes	no	0	0	0	0	0	0	0	By MS/MS	By MS/MS	By MS/MS	By MS/MS		By MS/MS	1	2	2	1		1	94.753	96.361	3	0.00026075	60958	1_RA1_01_2721	55.864	40.61			117560	36091	31486	16529	17536	0	15921	573	521	558	3153;3154;3155;3156;3157;3158;3159
DVLNLVYLCEALNLPEVAR	Unmodified	2200.1562	0.15618965	294	O60701	UGDH	UDP-glucose 6-dehydrogenase	yes	yes	0	0	0	0	0	0	0	By MS/MS	By matching	By matching			By matching	1	1	1			1	85.185	86.735	3	0.0051293	55448	1_RA1_01_2721	35.748	27.039			74804	57456	3991.1	3783	0	0	9573.7	574	294	559	3160;3161;3162;3163
DVLSVAFSSDNR	Unmodified	1308.631	0.63099397	501	P63244;J3KPE3;D6RHH4;D6RFX4;D6R9L0;D6R9Z1;H0Y8W2;H0YAF8;H0YAM7;D6RFZ9;E9PD14;D6RAU2	GNB2L1	Guanine nucleotide-binding protein subunit beta-2-like 1;Guanine nucleotide-binding protein subunit beta-2-like 1, N-terminally processed	yes	no	0	0	0	0	0	0	0	By MS/MS	By matching	By matching			By matching	1	1	1			1	52.526	53.699	2	0.032317	33214	1_RA1_01_2721	41.399	21.07			225640	71566	52805	62899	0	0	38369	575	501	560	3164;3165;3166;3167
DVNAAIATIK	Unmodified	1014.571	0.5709599	507;224;561	F5H5D3;Q9BQE3;P68363;Q71U36;P0DPH8;P0DPH7;Q6PEY2	TUBA1C;TUBA1B;TUBA1A;TUBA3E	Tubulin alpha-1C chain;Tubulin alpha-1B chain;Tubulin alpha-1A chain;Tubulin alpha-3E chain	no	no	0	0	0	0	0	0	0	By MS/MS	By MS/MS	By MS/MS	By MS/MS	By MS/MS	By MS/MS	2	2	1	1	1	1	42.773	43.614	1;2	0.00013555	24623	1_RA1_01_2729	92.051	63.843			5792700	1241500	1227700	1212000	712590	692120	706830	576	224;507;561	561	3168;3169;3170;3171;3172;3173;3174;3175
DVNAAIATIKTK	PhosphoGlyceroyl-Lys	1411.696	0.69597579	507;224;561	F5H5D3;Q9BQE3;P68363;Q71U36;P0DPH8;P0DPH7;Q6PEY2	TUBA1C;TUBA1B;TUBA1A;TUBA3E	Tubulin alpha-1C chain;Tubulin alpha-1B chain;Tubulin alpha-1A chain;Tubulin alpha-3E chain	no	no	0	0	0	0	1	0	1				By MS/MS	By MS/MS					1	1		52.625	54.304	2	0.0037462	31710	2_RA2_01_2727	78.548	50.149			350610	0	0	0	183580	167020	0	577	224;507;561	562	3176;3177
DVNFEFPEFQL	Unmodified	1383.6347	0.63468237	473	P62081	RPS7	40S ribosomal protein S7	yes	yes	0	0	0	0	0	0	0		By MS/MS	By MS/MS	By MS/MS	By MS/MS	By MS/MS		1	1	1	1	1	83.39	85.437	2	0.00073565	52813	2_RA2_01_2723	114.86	82.504			1509100	0	315600	373860	319220	201680	298700	578	473	563	3178;3179;3180;3181;3182
DVNVNFEK	Unmodified	963.46616	0.46616048	19	Q15185;A0A087WYT3;B4DDC6	PTGES3	Prostaglandin E synthase 3	yes	no	0	0	0	0	0	0	0	By MS/MS		By MS/MS		By MS/MS		1		3		1		36.074	36.421	2	0.0020726	20444	1_RA1_01_2721	65.038	45.561			602470	333630	0	0	0	268850	0	579	19	564	3183;3184;3185;3186;3187
DVQDSLTVSNEAQTAK	Unmodified	1704.8166	0.81662249	451	P52907	CAPZA1	F-actin-capping protein subunit alpha-1	yes	yes	0	0	0	0	0	0	0	By MS/MS	By MS/MS	By MS/MS		By matching	By MS/MS	1	1	1		1	1	39.723	40.43	2	0.014574	23342	1_RA1_01_2721	40.113	25.694			34015	8382.6	7733.6	8603.2	0	4558.1	4737.4	580	451	565	3188;3189;3190;3191;3192
DVQIGDIVTVGECRPLSK	Unmodified	1985.0252	0.025175478	481	P62280;M0R1H5	RPS11	40S ribosomal protein S11	yes	no	0	0	0	0	0	0	1				By MS/MS						1			54.015	55.865	3	0.00054657	32840	2_RA2_01_2723	60.034	44.442			308640	0	0	0	308640	0	0	581	481	566	3193
DVSELTGFPEMLGGR	Unmodified	1606.7661	0.76610724	408	P31939;F8WEF0	ATIC	Bifunctional purine biosynthesis protein PURH;Phosphoribosylaminoimidazolecarboxamide formyltransferase;IMP cyclohydrolase	yes	no	0	0	0	0	0	0	0	By MS/MS	By MS/MS	By matching	By MS/MS	By MS/MS	By matching	1	1	1	1	1	1	65.75	67.432	2	0.0015342	41140	1_RA1_01_2725	51.875	28.024			249420	52002	42137	40481	40491	36678	37633	582	408	567	3194;3195;3196;3197;3198;3199
DVVTAAGDMLK	Unmodified	1118.5642	0.56415996	327	P07602	PSAP	Prosaposin;Saposin-A;Saposin-B-Val;Saposin-B;Saposin-C;Saposin-D	yes	yes	0	0	0	0	0	0	0					By MS/MS						1		49.532	50.937	2	0.02619	29628	2_RA2_01_2727	36.424	19.328			111820	0	0	0	0	111820	0	583	327	568	3200
DWSHYFKIIEDLR	PhosphoGlyceroyl-Lys	1888.8397	0.83967992	320	P05783;F8VZY9	KRT18	Keratin, type I cytoskeletal 18	yes	no	0	0	0	0	1	0	1			By matching	By MS/MS	By MS/MS	By MS/MS			1	1	1	1	80.136	82.17	3	0.000952	50888	2_RA2_01_2731	79.633	47.994			316240	0	0	10786	101740	91263	112450	584	320	569	3201;3202;3203;3204
DYEEVGVDSVEGEGEEEGEEY	Unmodified	2347.8976	0.89757075	507;561	P68363;Q71U36	TUBA1B;TUBA1A	Tubulin alpha-1B chain;Tubulin alpha-1A chain	no	no	0	0	0	0	0	0	0	By MS/MS	By matching	By matching				1	1	1				57.383	58.578	2	1.3512E-11	36775	1_RA1_01_2721	90.731	77.751			9770	4602.3	3879.7	1288	0	0	0	585	507;561	570	3205;3206;3207
DYGVLLEGSGLALR	Unmodified	1461.7827	0.78274359	401	P30048	PRDX3	Thioredoxin-dependent peroxide reductase, mitochondrial	yes	yes	0	0	0	0	0	0	0	By MS/MS	By MS/MS	By MS/MS	By MS/MS	By MS/MS	By MS/MS	1	1	1	1	1	1	64.173	65.837	2	0.00027944	39719	2_RA2_01_2731	89.548	54.037			1185500	255340	242310	212430	166890	167440	141060	586	401	571	3208;3209;3210;3211;3212;3213
DYLHLPPEIVPATLR	Unmodified	1732.9512	0.9512059	436	P46783;A0A2R8Y6L3;F6U211;A0A2R8Y7H1;A0A2R8YFH6;A0A1W2PQS6;S4R435	RPS10;RPS10-NUDT3	40S ribosomal protein S10	yes	no	0	0	0	0	0	0	0	By MS/MS	By MS/MS	By MS/MS	By MS/MS	By MS/MS	By MS/MS	1	1	1	1	1	1	63.112	64.756	3	4.3359E-05	39292	1_RA1_01_2725	73.887	67.589			1247400	277620	242650	243320	165790	154890	163110	587	436	572	3214;3215;3216;3217;3218;3219
DYPVVSIEDPFDQDDWGAWQK	Unmodified	2509.1074	0.10738478	322	P06733;A0A2R8Y6G6	ENO1	Alpha-enolase	yes	no	0	0	0	0	0	0	0	By MS/MS	By MS/MS	By MS/MS	By MS/MS	By MS/MS	By MS/MS	1	1	1	1	1	1	75.77	77.529	3	7.1355E-55	47958	1_RA1_01_2729	178.71	156.12			5346800	619190	1125100	1231300	747080	738020	886150	588	322	573	3220;3221;3222;3223;3224;3225
DYQELMNTK	Unmodified	1140.5121	0.51212439	312	P04264;CON__P04264;CON__ENSEMBL:ENSBTAP00000038253	KRT1	Keratin, type II cytoskeletal 1	no	no	0	0	0	0	0	0	0	By MS/MS	By MS/MS	By MS/MS				1	1	1				38.812	39.41	2	0.012992	21806	1_RA1_01_2729	48.423	8.8811		+	247760	88351	82718	76693	0	0	0	589	312	574	3226;3227;3228
DYSHYYTTIQDLR	Unmodified	1673.7686	0.76855009	175	CON__P08727;P08727	KRT19	Keratin, type I cytoskeletal 19	yes	no	0	0	0	0	0	0	0		By MS/MS	By MS/MS	By MS/MS	By MS/MS	By MS/MS		1	1	1	1	1	48.102	49.518	3	0.0036709	28553	2_RA2_01_2731	37.954	27.615		+	1034200	0	168980	163650	234590	231190	235760	590	175	575	3229;3230;3231;3232;3233
DYVFIEFCVEDSK	Unmodified	1649.7283	0.72832476	19	Q15185;A0A087WYT3;B4DDC6	PTGES3	Prostaglandin E synthase 3	yes	no	0	0	0	0	0	0	0	By MS/MS	By MS/MS	By MS/MS	By MS/MS	By MS/MS	By MS/MS	1	1	1	1	1	1	65.112	66.794	2	0.0010928	40695	1_RA1_01_2725	78.908	27.999			393470	60445	76773	84935	48715	59682	62921	591	19	576	3234;3235;3236;3237;3238;3239
EAAENSLVAYK	Unmodified	1193.5928	0.59281755	477	P62258;K7EM20	YWHAE	14-3-3 protein epsilon	yes	no	0	0	0	0	0	0	0	By MS/MS	By MS/MS	By MS/MS	By MS/MS	By MS/MS	By MS/MS	1	1	1	1	1	1	35.171	35.775	2	0.0011978	19196	1_RA1_01_2729	72.643	56.981			1541200	365090	343420	356580	159510	154880	161680	592	477	577	3240;3241;3242;3243;3244;3245
EAATQAQQTLGSTIDK	Unmodified	1660.8268	0.82679325	437	P47897;F2Z2V6;A0A0U1RQM8;A0A0U1RQU2;C9J165;A0A0U1RQT0	QARS	Glutamine--tRNA ligase	yes	no	0	0	0	0	0	0	0	By MS/MS	By MS/MS	By MS/MS	By MS/MS	By MS/MS	By MS/MS	1	1	1	1	1	1	37.954	38.665	2	0.0013644	21034	1_RA1_01_2725	50.675	34.785			70884	11662	13907	11525	11873	11538	10379	593	437	578	3246;3247;3248;3249;3250;3251
EACFAVEGPK	Unmodified	1106.5066	0.50664508	173	CON__P02769			yes	yes	0	0	0	0	0	0	0	By matching	By matching	By MS/MS	By MS/MS	By MS/MS	By MS/MS	1	1	1	1	1	1	35.419	36.023	2	0.0026042	19258	2_RA2_01_2731	62.823	44.787		+	714910	87348	77412	106220	130190	151250	162490	594	173	579	3252;3253;3254;3255;3256;3257
EACPELDYFVVFSSVSCGR	Unmodified	2220.982	0.98199003	46	A0A0U1RQF0;P49327	FASN	Fatty acid synthase;[Acyl-carrier-protein] S-acetyltransferase;[Acyl-carrier-protein] S-malonyltransferase;3-oxoacyl-[acyl-carrier-protein] synthase;3-oxoacyl-[acyl-carrier-protein] reductase;3-hydroxyacyl-[acyl-carrier-protein] dehydratase;Enoyl-[acyl-carrier-protein] reductase;Oleoyl-[acyl-carrier-protein] hydrolase	yes	no	0	0	0	0	0	0	0	By MS/MS	By MS/MS	By MS/MS	By MS/MS	By MS/MS	By matching	1	1	1	1	1	1	71.654	73.399	3	1.1462E-05	47278	1_RA1_01_2721	70.942	60.885			453730	130280	72159	83723	70457	41177	55932	595	46	580	3258;3259;3260;3261;3262;3263
EADDIVNWLK	Unmodified	1201.5979	0.59790293	108	P07237;A0A7P0TA71;A0A7P0TA35;A0A7P0TB26;I3L3P5;I3L4M2;A0A7P0T9K9;A0A7P0T8X1;A0A7P0TA97;A0A7P0T8J3;A0A7P0T9U6;A0A7P0T9D6;I3L0S0;I3L514;A0A7P0Z4S2;A0A7P0Z4J0;A0A7P0TAX9	P4HB	Protein disulfide-isomerase	yes	no	0	0	0	0	0	0	0	By MS/MS	By MS/MS	By MS/MS	By MS/MS	By MS/MS	By MS/MS	1	4	4	3	3	4	59.178	59.178	2	1.0356E-11	35262	2_RA2_01_2731	90.629	70.842			493620	493620	0	0	0	0	0	596	108	581	3264;3265;3266;3267;3268;3269;3270;3271;3272;3273;3274;3275;3276;3277;3278;3279;3280;3281;3282
EAEAAIYHLQLFEELR	Unmodified	1930.9789	0.97887721	356	P14618;A0A8V8TNX9;B4DNK4	PKM	Pyruvate kinase PKM;Pyruvate kinase	yes	no	0	0	0	0	0	0	0	By MS/MS	By MS/MS	By MS/MS	By MS/MS	By MS/MS	By MS/MS	1	1	1	1	1	1	61.637	63.258	3	4.4548E-14	37972	2_RA2_01_2727	126.88	103.08			2424700	444060	402550	396770	394800	390630	395910	597	356	582	3283;3284;3285;3286;3287;3288
EAEAAIYHLQLFEELRR	Unmodified	2087.08	0.079988241	356	P14618;A0A8V8TNX9;B4DNK4	PKM	Pyruvate kinase PKM;Pyruvate kinase	yes	no	0	0	0	0	0	0	1	By MS/MS	By MS/MS	By MS/MS	By MS/MS	By MS/MS	By MS/MS	1	1	1	1	1	1	56.277	57.747	4	0.00013216	34365	2_RA2_01_2731	63.631	54.467			5053700	840320	818890	851680	850020	829470	863330	598	356	583	3289;3290;3291;3292;3293;3294
EAEILEVLR	Unmodified	1070.5972	0.59717465	420	P36551	CPOX	Oxygen-dependent coproporphyrinogen-III oxidase, mitochondrial	yes	yes	0	0	0	0	0	0	0	By matching	By MS/MS	By matching	By MS/MS		By MS/MS	1	1	1	1		1	53.634	54.968	2	0.04052	32313	2_RA2_01_2731	30.254	17.295			304480	71934	61712	61383	53914	0	55536	599	420	584	3295;3296;3297;3298;3299
EAESCDCLQGFQLTHSLGGGTGSGMGTLLLSK	Unmodified	3310.5268	0.52681154	550	Q3ZCM7;A0A075B736;Q5SQY0	TUBB8	Tubulin beta-8 chain	yes	no	0	0	0	0	0	0	0	By MS/MS	By MS/MS	By MS/MS	By MS/MS	By MS/MS	By MS/MS	2	2	2	1	2	2	62.684	64.291	3;4	4.4371E-51	38838	1_RA1_01_2729	118.3	0			1925100	346650	401370	445370	205040	230580	296040	600	550	585	3300;3301;3302;3303;3304;3305;3306;3307;3308;3309;3310
EAESSPFVER	Unmodified	1149.5302	0.5302173	109	A0A7P0TAE1;H0YIV0;A0A7P0TAT8;P14625;A0A7P0T823;A0A7P0T917;A0A087WT78;A0A7P0TAY2	HSP90B1	Endoplasmin	yes	no	0	0	0	0	0	0	0	By MS/MS	By MS/MS	By MS/MS	By MS/MS	By matching	By matching	1	1	1	1	1	1	32.637	33.129	2	0.030575	17322	1_RA1_01_2729	42.718	16.981			796750	165600	153700	158330	108120	108900	102090	601	109	586	3311;3312;3313;3314;3315;3316
EAFSLFDK	Unmodified	955.4651	0.46509784	341	P0DP25;P0DP24;P0DP23;E7EMB3;F8WBR5;M0QZ52;G3V479;P27482	CALM2;CALM3;CALM1;CALML3	Calmodulin-like protein 3	yes	no	0	0	0	0	0	0	0	By MS/MS			By MS/MS	By MS/MS	By MS/MS	1			1	1	5	48.384	49.342	2	0.0074023	28502	2_RA2_01_2723	52.716	28.561			1130200	404700	0	0	370370	355110	0	602	341	587	3317;3318;3319;3320;3321;3322;3323;3324
EAGVEMGDEDDLSTPNEK	Unmodified	1934.8051	0.80513111	357	P14868;H7BZ35	DARS	Aspartate--tRNA ligase, cytoplasmic	yes	no	0	0	0	0	0	0	0	By matching	By MS/MS	By matching			By matching	1	1	1			1	41.243	41.991	2	0.027144	23463	1_RA1_01_2725	28.632	12.743			17345	4648.6	5998.1	4709.7	0	0	1988.5	603	357	588	3325;3326;3327;3328
EALDHMVEYVAQNTPVTWLVGPFAPGITEK	Unmodified	3311.6537	0.65365025	293	O60664;K7ERZ3	PLIN3	Perilipin-3	yes	no	0	0	0	0	0	0	0	By MS/MS	By MS/MS	By MS/MS	By MS/MS	By MS/MS	By MS/MS	1	1	1	1	1	1	82.134	83.861	4	0.0021054	51965	2_RA2_01_2723	30.352	19.721			260090	41215	46240	55286	48455	22426	46467	604	293	589	3329;3330;3331;3332;3333;3334
EALLSSAVDHGSDEVK	Unmodified	1655.8002	0.80024414	511	P78371;F5GWF6;F8VQ14	CCT2	T-complex protein 1 subunit beta	yes	no	0	0	0	0	0	0	0	By MS/MS	By MS/MS	By MS/MS	By MS/MS	By MS/MS	By MS/MS	1	1	1	1	1	1	38.559	39.296	3	1.6204E-06	21619	1_RA1_01_2729	88.73	57.502			1801900	359860	328860	336670	259530	239690	277320	605	511	590	3335;3336;3337;3338;3339;3340
EALTYDGALLGDR	Unmodified	1392.6885	0.68850885	93	A0A7I2V385;A0A7I2V4E4;Q15056	EIF4H	Eukaryotic translation initiation factor 4H	yes	no	0	0	0	0	0	0	0	By MS/MS	By MS/MS	By MS/MS	By MS/MS	By MS/MS	By MS/MS	1	1	1	1	1	1	49.896	51.125	2	0.0013261	29938	1_RA1_01_2729	77.744	50.441			1537000	288580	269630	270180	255550	231050	222050	606	93	591	3341;3342;3343;3344;3345;3346
EAMEDGEIDGNKVTLDWAKPK	Unmodified	2345.1209	0.12092636	95	A0A7I2V428;C9JLB1;A0A7I2V3F3;H7BY16;P19338;A0A7I2V699	NCL	Nucleolin	yes	no	0	0	0	0	0	0	2	By matching	By MS/MS	By MS/MS	By MS/MS	By MS/MS		1	1	1	1	1		47.195	48.309	4	0.0034991	27918	1_RA1_01_2729	40.012	30.728			1044200	230570	225910	220140	209920	157670	0	607	95	592	3347;3348;3349;3350;3351
EANNFLWPFK	Unmodified	1264.6241	0.6240581	136	A8MUD9;P18124	RPL7	60S ribosomal protein L7	yes	no	0	0	0	0	0	0	0	By MS/MS	By MS/MS	By MS/MS				1	1	5				62.824	63.81	2	0.0019895	38584	1_RA1_01_2729	51.346	27.823			523920	262430	261490	0	0	0	0	608	136	593	3352;3353;3354;3355;3356;3357;3358
EAVAMESYAK	Unmodified	1097.5063	0.50631073	511	P78371;F5GWF6	CCT2	T-complex protein 1 subunit beta	yes	no	0	0	0	0	0	0	0	By MS/MS	By MS/MS	By MS/MS	By matching			1	1	1	1			32.707	33.202	2	0.0046614	17271	1_RA1_01_2725	56.729	29.205			362010	101750	104800	116930	38527	0	0	609	511	594	3359;3360;3361;3362
EAVCIVLSDDTCSDEK	Unmodified	1839.7866	0.78664427	107	A0A7P0Z4C6;A0A7P0TAQ1;A0A7P0T8Q5;A0A7P0T8A3;C9JUP7;A0A7P0TAW3;P55072;A0A7I2V5G8;A0A7I2V2Y2;A0A7I2V540;A0A7P0T971;A0A7P0T946;A0A7P0Z4D1;A0A7P0TBK7	VCP	Transitional endoplasmic reticulum ATPase	yes	no	0	0	0	0	0	0	0	By MS/MS	By MS/MS	By MS/MS	By matching	By matching	By matching	1	1	1	1	1	1	46.338	47.42	2	0.0012922	28595	1_RA1_01_2721	51.013	37.049			41549	8532.6	9931.3	8517.9	3834.3	5500.4	5232.4	610	107	595	3363;3364;3365;3366;3367;3368
EAVELPLTHFELYK	Unmodified	1687.8821	0.88212328	431	P43686	PSMC4	26S protease regulatory subunit 6B	yes	yes	0	0	0	0	0	0	0	By MS/MS	By MS/MS	By MS/MS	By matching	By MS/MS	By matching	1	1	1	1	1	1	58.7	60.241	3	0.043883	35883	2_RA2_01_2727	18.138	8.3502			582310	120210	105530	107100	83206	81685	84575	611	431	596	3369;3370;3371;3372;3373;3374
EAVQCVQELASPSLLFIFVR	Unmodified	2305.214	0.21403888	102	E7EX73;E9PGM1;E7EUU4;A0A7I2Y1C3;Q04637	EIF4G1	Eukaryotic translation initiation factor 4 gamma 1	yes	no	0	0	0	0	0	0	0	By MS/MS	By MS/MS	By MS/MS	By matching	By matching	By MS/MS	1	1	1	1	1	1	81.869	83.596	3	0.0037381	54076	1_RA1_01_2721	37.379	28.734			133600	41514	15086	22613	25062	8003	21321	612	102	597	3375;3376;3377;3378;3379;3380
EAYPEEAYIADLDAK	Unmodified	1696.7832	0.7831971	452	P53396	ACLY	ATP-citrate synthase	yes	yes	0	0	0	0	0	0	0	By MS/MS	By MS/MS	By MS/MS	By matching	By MS/MS	By MS/MS	1	1	1	1	1	1	54.028	55.419	2	0.00045019	32788	1_RA1_01_2725	60.628	37.252			123410	22243	22574	28992	13044	17714	18846	613	452	598	3381;3382;3383;3384;3385;3386
ECADLWPR	Unmodified	1045.4651	0.46511462	489	P62829;J3KTJ3	RPL23	60S ribosomal protein L23	yes	no	0	0	0	0	0	0	0	By MS/MS	By matching	By MS/MS	By matching	By MS/MS	By matching	1	1	1	1	1	1	40.794	41.625	2	0.02198	23195	2_RA2_01_2727	65.038	38.436			745610	138040	136630	135490	115660	110660	109110	614	489	599	3387;3388;3389;3390;3391;3392
ECLPLIIFLR	Unmodified	1272.7264	0.72641468	485	P62701	RPS4X	40S ribosomal protein S4, X isoform	yes	yes	0	0	0	0	0	0	0	By MS/MS	By MS/MS	By MS/MS	By MS/MS	By MS/MS	By MS/MS	1	1	1	1	1	1	72.447	74.198	2	8.2966E-05	45594	1_RA1_01_2725	109.86	96.093			955690	190150	177820	169600	141150	149370	127610	615	485	600	3393;3394;3395;3396;3397;3398
ECPSDECGAGVFMASHFDR	Unmodified	2170.8507	0.85065829	496	P62979	RPS27A	Ubiquitin-40S ribosomal protein S27a;Ubiquitin;40S ribosomal protein S27a	yes	yes	0	0	0	0	0	0	0		By MS/MS	By matching	By matching	By matching	By matching		1	1	1	1	1	46.979	48.337	3	0.034202	28029	1_RA1_01_2725	21.901	8.4831			765840	0	182950	188210	143030	124390	127260	616	496	601	3399;3400;3401;3402;3403
EDGAISTIVLR	Unmodified	1172.6401	0.6401021	446	P50990	CCT8	T-complex protein 1 subunit theta	yes	yes	0	0	0	0	0	0	0	By MS/MS	By matching	By MS/MS	By MS/MS	By MS/MS	By MS/MS	1	1	1	1	1	1	48.388	49.568	2	0.0060724	28475	2_RA2_01_2723	53.124	24.427			1000700	206100	173220	171160	151110	145560	153580	617	446	602	3404;3405;3406;3407;3408;3409
EDGLAQQQTQLNLR	Unmodified	1612.8169	0.81689726	46	A0A0U1RQF0;P49327	FASN	Fatty acid synthase;[Acyl-carrier-protein] S-acetyltransferase;[Acyl-carrier-protein] S-malonyltransferase;3-oxoacyl-[acyl-carrier-protein] synthase;3-oxoacyl-[acyl-carrier-protein] reductase;3-hydroxyacyl-[acyl-carrier-protein] dehydratase;Enoyl-[acyl-carrier-protein] reductase;Oleoyl-[acyl-carrier-protein] hydrolase	yes	no	0	0	0	0	0	0	0	By MS/MS	By MS/MS	By MS/MS	By MS/MS	By MS/MS	By MS/MS	1	2	2	2	2	2	41.927	42.893	2;3	0.00017977	25211	1_RA1_01_2721	66.393	50.254			1351000	257840	253450	260050	201740	179400	198560	618	46	603	3410;3411;3412;3413;3414;3415;3416;3417;3418;3419;3420
EDLVFIFWAPESAPLK	Unmodified	1860.9662	0.96618726	377	P23528;G3V1A4;E9PP50;E9PK25;E9PQB7;Q9Y281	CFL1;CFL2	Cofilin-1;Cofilin-2	yes	no	0	0	0	0	0	0	0	By MS/MS	By MS/MS	By MS/MS	By MS/MS	By MS/MS	By matching	1	1	1	1	1	1	78.108	79.86	2	2.5093E-06	51603	1_RA1_01_2721	105.17	62.427			115750	23310	32258	26445	12858	11776	9101.8	619	377	604	3421;3422;3423;3424;3425;3426
EDQTEYLEER	Unmodified	1310.5626	0.56263964	332;331;552	P08238;Q58FF7;P07900;G3V2J8;Q58FF6	HSP90AB1;HSP90AB3P;HSP90AA1;HSP90AB4P	Heat shock protein HSP 90-beta;Putative heat shock protein HSP 90-beta-3;Heat shock protein HSP 90-alpha;Putative heat shock protein HSP 90-beta 4	no	no	0	0	0	0	0	0	0	By MS/MS	By MS/MS	By MS/MS	By MS/MS	By MS/MS	By MS/MS	1	1	1	1	1	1	33.971	34.52	2	0.00023704	18286	1_RA1_01_2725	82.749	68.083			850940	175980	167440	170540	110240	109700	117040	620	332;331;552	605	3427;3428;3429;3430;3431;3432
EEAPDILCLQETK	Unmodified	1544.7392	0.73922379	391	P27695;G3V5Q1;G3V3M6;G3V5D9;A0A0C4DGK8;H7C4A8;G3V5M0;G3V359;G3V3C7	APEX1	DNA-(apurinic or apyrimidinic site) lyase;DNA-(apurinic or apyrimidinic site) lyase, mitochondrial	yes	no	0	0	0	0	0	0	0	By MS/MS		By MS/MS	By matching	By MS/MS	By MS/MS	1		1	1	1	1	50.726	51.946	2	0.0040705	31747	1_RA1_01_2721	54.776	30.394			204180	45557	0	37244	41193	42080	38107	621	391	606	3433;3434;3435;3436;3437
EEASDYLELDTIK	Unmodified	1524.7195	0.71953421	109	A0A7P0TAE1;H0YIV0;A0A7P0TAT8;P14625;A0A7P0T823;A0A7P0T917;A0A087WT78;A0A7P0TAY2;A0A7P0TBC2	HSP90B1	Endoplasmin	yes	no	0	0	0	0	0	0	0			By MS/MS		By MS/MS	By MS/MS			1		1	1	52.821	54.432	2	0.0010109	32145	1_RA1_01_2729	84.658	55.931			448880	0	0	135160	0	162700	151020	622	109	607	3438;3439;3440
EECLQFTANALALAMER	Unmodified	1965.9288	0.92883225	393	P28072	PSMB6	Proteasome subunit beta type-6	yes	yes	0	0	0	0	0	0	0	By MS/MS	By matching	By matching	By matching	By matching	By MS/MS	1	1	1	1	1	1	67.46	69.173	3	0.029218	44328	1_RA1_01_2721	23.1	6.0212			372610	92538	51763	75905	47519	49304	55586	623	393	608	3441;3442;3443;3444;3445;3446
EEEAVTIEMNEPVQLTFALR	Unmodified	2318.1464	0.14641283	348	P12004	PCNA	Proliferating cell nuclear antigen	yes	yes	0	0	0	0	0	0	0	By MS/MS	By MS/MS	By MS/MS	By MS/MS	By MS/MS	By MS/MS	1	1	1	1	1	1	70.109	71.845	3	5.5409E-10	43795	2_RA2_01_2727	87.676	78.194			641770	148820	111620	107660	112470	76203	84998	624	348	609	3447;3448;3449;3450;3451;3452
EEEIAALVIDNGSGMCK	Acetyl (Protein N-term);Oxidation (M)	1892.8496	0.84957888	502	P63261;I3L4N8;A0A804GS07;I3L3I0;I3L1U9;I3L3R2;J3KT65;K7EM38;A0A7P0TBL1	ACTG1	Actin, cytoplasmic 2;Actin, cytoplasmic 2, N-terminally processed	yes	no	1	0	1	0	0	0	0	By MS/MS	By MS/MS	By MS/MS	By MS/MS	By matching	By MS/MS	2	3	4	2	1	4	71.376	73.204	2	4.2555E-09	43993	1_RA1_01_2729	90.926	60.72			232260	32226	50942	45680	41187	10165	52060	625	502	610	3453;3454;3455;3456;3457;3458;3459;3460;3461;3462;3463;3464;3465;3466;3467;3468
EEEIAALVIDNGSGMCK	Acetyl (Protein N-term)	1876.8547	0.85466426	502	P63261;I3L4N8;A0A804GS07;I3L3I0;I3L1U9;I3L3R2;J3KT65;K7EM38;A0A7P0TBL1	ACTG1	Actin, cytoplasmic 2;Actin, cytoplasmic 2, N-terminally processed	yes	no	1	0	0	0	0	0	0	By MS/MS	By MS/MS	By MS/MS	By MS/MS	By MS/MS	By MS/MS	1	1	1	1	1	1	73.559	75.315	2	1.1858E-266	46094	2_RA2_01_2727	262	222.38			1438600	238080	252240	243440	250850	216110	237880	626	502	610	3469;3470;3471;3472;3473;3474
EEKDPGMGAMGGMGGGMGGGMF	Unmodified	2059.793	0.79300875	345	P10809;A0A7I2V2X6;A0A7I2YQK6	HSPD1	60 kDa heat shock protein, mitochondrial	yes	no	0	0	0	0	0	0	1	By MS/MS	By MS/MS	By MS/MS		By matching		1	1	1		1		58.679	60.052	2	0.0010478	37738	1_RA1_01_2721	62.396	47.579			32063	10369	10004	7938.8	0	3750.5	0	627	345	611	3475;3476;3477;3478
EENGVLVLNDANFDNFVADK	Unmodified	2222.0491	0.049141622	75	C9JMN9;A0A499FI48;P13667	PDIA4	Protein disulfide-isomerase A4	yes	no	0	0	0	0	0	0	0	By MS/MS	By MS/MS	By MS/MS	By matching	By matching	By matching	1	1	1	1	1	1	65.494	67.176	3	0.018392	42864	1_RA1_01_2721	27.495	12.073			325510	74109	38490	46485	70228	47900	48297	628	75	612	3479;3480;3481;3482;3483;3484
EENVGLHQTLDQTLNELNCI	Unmodified	2339.1063	0.10633893	505	P67936;A0A2R8YE05;K7ENT6;A0A5F9UN72;K7EPB9	TPM4	Tropomyosin alpha-4 chain	yes	no	0	0	0	0	0	0	0	By MS/MS	By MS/MS	By MS/MS	By matching	By MS/MS	By MS/MS	1	1	1	1	1	1	66.464	68.162	3	0.024589	41524	1_RA1_01_2729	25.207	15.056			300750	69040	58592	42077	52148	38662	40235	629	505	613	3485;3486;3487;3488;3489;3490
EENVLLKASLAK	PhosphoGlyceroyl-Lys	1481.7378	0.73784061	152	B7ZC32	KIF28P	Kinesin-like protein KIF28P	yes	yes	0	0	0	0	1	0	1			By MS/MS	By MS/MS	By MS/MS	By MS/MS			1	1	1	1	89.126	91.045	2	0.014553	55284	2_RA2_01_2727	51.927	22.84			90898	0	0	7129.4	32401	19338	32029	630	152	614	3491;3492;3493;3494
EERPLMVFNVK	PhosphoGlyceroyl-Lys	1528.6997	0.69968096	138	A8MVW0	FAM171A2	Protein FAM171A2	yes	yes	0	0	0	0	1	0	1	By MS/MS	By MS/MS	By MS/MS	By MS/MS		By MS/MS	1	1	1	1		1	47.316	48.417	2	0.033457	27923	1_RA1_01_2729	42.287	10.417			1256100	269060	258140	235490	260580	0	232800	631	138	615	3495;3496;3497;3498;3499
EEVVTVETWQEGSLK	Unmodified	1732.8519	0.85194536	337	P09211;A8MX94;A0A087X2E9	GSTP1	Glutathione S-transferase P	yes	no	0	0	0	0	0	0	0	By matching	By MS/MS	By MS/MS	By MS/MS	By MS/MS	By MS/MS	1	1	1	1	1	1	50.667	51.872	2	0.00029319	30341	1_RA1_01_2729	64.82	40.969			119900	21575	0	34721	19155	20556	23897	632	337	616	3500;3501;3502;3503;3504;3505
EFADSLGIPFLETSAK	Unmodified	1723.8669	0.86686715	196	E7END7;Q9H0U4;P62820;E9PLD0;Q92928	RAB1A;RAB1B;RAB1C	Ras-related protein Rab-1B;Ras-related protein Rab-1A;Putative Ras-related protein Rab-1C	yes	no	0	0	0	0	0	0	0	By MS/MS		By MS/MS			By MS/MS	1		1			1	69.92	71.272	2	0.00035533	43637	1_RA1_01_2729	59.898	34.681			353280	61331	0	162850	0	0	129090	633	196	617	3506;3507;3508
EFEPLLNWMK	Unmodified	1305.6427	0.64274463	109	A0A7P0TAE1;H0YIV0;A0A7P0TAT8;P14625;A0A7P0T823;A0A7P0T917;A0A087WT78;A0A7P0TAY2	HSP90B1	Endoplasmin	yes	no	0	0	0	0	0	0	0	By MS/MS	By MS/MS	By MS/MS	By MS/MS		By MS/MS	1	1	1	1		1	65.147	66.767	2	0.00036214	40587	1_RA1_01_2725	91.065	63.811			1014900	208250	196320	199850	201550	0	208920	634	109	618	3509;3510;3511;3512;3513
EFNEDGALAVLQQFK	Unmodified	1707.8468	0.84680041	91	A0A7I2V346;O60506;A0A7I2YQN2;A0A7I2V4Z0;A0A7I2V5Q6;A0A7I2YQV8;F6UXX1;A0A7I2V4J0	SYNCRIP	Heterogeneous nuclear ribonucleoprotein Q	yes	no	0	0	0	0	0	0	0	By MS/MS	By MS/MS	By MS/MS	By MS/MS	By MS/MS	By MS/MS	1	1	1	1	1	1	66.454	68.152	3	0.0027067	41610	1_RA1_01_2729	43.813	33.532			596500	121810	94891	110270	94567	83928	91026	635	91	619	3514;3515;3516;3517;3518;3519
EFTNVYIK	Unmodified	1012.5229	0.52294707	101	P11940;A0A7I2V649;A0A7I2YQ88;H0YAR2;A0A7I2YQ90;E7EQV3;A0A087WTT1;E7ERJ7;A0A7I2V4N4;A0A7I2YQE4;A0A7I2V4L7;Q13310;B1ANR0;A0A7I2V5W9;H0YBN4;A0A7I2V598;H0Y5F5;H0YCC8	PABPC1;PABPC4	Polyadenylate-binding protein 1;Polyadenylate-binding protein;Polyadenylate-binding protein 4	yes	no	0	0	0	0	0	0	0	By MS/MS	By MS/MS	By MS/MS	By MS/MS	By MS/MS		1	1	1	1	1		40.238	41.061	2	0.029703	22861	1_RA1_01_2725	34.824	16.093			762220	187550	161380	187240	113050	113000	0	636	101	620	3520;3521;3522;3523;3524
EGALCEENMR	Unmodified	1207.4962	0.49615675	353	P13639	EEF2	Elongation factor 2	yes	yes	0	0	0	0	0	0	0	By matching	By matching	By MS/MS	By MS/MS	By matching	By MS/MS	1	1	1	1	1	1	29.656	30.065	2	0.012428	15102	1_RA1_01_2729	44.309	6.934			296800	64029	61898	70139	29879	36922	33936	637	353	621	3525;3526;3527;3528;3529;3530
EGDVLTLLESER	Unmodified	1359.6882	0.6881745	492	P62857	RPS28	40S ribosomal protein S28	yes	yes	0	0	0	0	0	0	0		By MS/MS	By MS/MS					1	1				58.683	60.551	2	0.0017097	36387	1_RA1_01_2729	82.417	33.993			635500	0	335710	299800	0	0	0	638	492	622	3531;3532
EGDVLTLLESEREAR	Unmodified	1715.869	0.86899241	492	P62857	RPS28	40S ribosomal protein S28	yes	yes	0	0	0	0	0	0	1				By MS/MS	By MS/MS					1	1		52.698	54.379	3	0.037682	31734	2_RA2_01_2723	39.005	27.531			281410	0	0	0	141620	139790	0	639	492	623	3533;3534
EGEEAGPGDPLLEAVPK	Unmodified	1706.8363	0.8362953	544	Q16543;K7EL68	CDC37	Hsp90 co-chaperone Cdc37;Hsp90 co-chaperone Cdc37, N-terminally processed	yes	no	0	0	0	0	0	0	0	By MS/MS		By MS/MS	By matching	By MS/MS	By matching	2		1	1	1	1	54.248	55.358	2	0.017015	34239	1_RA1_01_2721	30.828	13.885			175620	51165	0	40878	24035	33886	25652	640	544	624	3535;3536;3537;3538;3539;3540
EGGGGISCVLQDGCVFEK	Unmodified	1910.8502	0.85024758	420	P36551	CPOX	Oxygen-dependent coproporphyrinogen-III oxidase, mitochondrial	yes	yes	0	0	0	0	0	0	0	By MS/MS	By MS/MS				By matching	1	1				1	55.438	56.547	2	0.0043403	33480	1_RA1_01_2725	41.644	24.618			32955	11476	10338	0	0	0	11142	641	420	625	3541;3542;3543
EGGLGPLNIPLLADVTR	Unmodified	1733.9676	0.96758424	413	P32119;A6NIW5	PRDX2	Peroxiredoxin-2	yes	no	0	0	0	0	0	0	0			By MS/MS		By MS/MS				1		1		73.953	75.986	3	0.027685	47069	1_RA1_01_2729	23.562	4.9663			137950	0	0	102660	0	35289	0	642	413	626	3544;3545
EGGLGPLNIPLLADVTRR	Unmodified	1890.0687	0.068695273	413	P32119;A6NIW5	PRDX2	Peroxiredoxin-2	yes	no	0	0	0	0	0	0	1	By MS/MS	By MS/MS	By MS/MS	By MS/MS	By MS/MS	By MS/MS	1	1	1	1	1	1	67.003	68.701	3	0.0008642	42059	1_RA1_01_2729	49.606	32.726			529480	121630	118040	93624	64115	66687	65388	643	413	627	3546;3547;3548;3549;3550;3551
EGILNDDIYCPPETAVLLASYAVQSK	Unmodified	2865.4106	0.41062602	384	P26038;A0A8V8TKR9	MSN	Moesin	yes	no	0	0	0	0	0	0	0	By MS/MS	By matching	By matching	By matching		By matching	1	1	1	1		1	77.877	79.565	3	0.016431	51399	1_RA1_01_2721	22.888	15.176			33370	9269.1	4828.8	8021.3	6134.7	0	5116.2	644	384	628	3552;3553;3554;3555;3556
EGILSDEIYCPPETAVLLGSYAVQAK	Unmodified	2822.4048	0.40481236	358	P15311	EZR	Ezrin	yes	yes	0	0	0	0	0	0	0	By MS/MS	By MS/MS	By MS/MS	By MS/MS	By MS/MS	By MS/MS	1	1	1	1	1	1	74.468	76.227	3	5.478999999999999E-40	49296	1_RA1_01_2721	137.52	126.91			522770	108530	115770	98050	83617	52027	64777	645	358	629	3557;3558;3559;3560;3561;3562
EGIPALDNFLDK	Unmodified	1330.6769	0.67688153	353	P13639	EEF2	Elongation factor 2	yes	yes	0	0	0	0	0	0	0	By MS/MS	By MS/MS	By MS/MS	By MS/MS		By MS/MS	1	1	1	1		1	61.677	63.238	2	0.0067581	38221	1_RA1_01_2725	50.284	23.169			806350	215260	190840	188110	109650	0	102500	646	353	630	3563;3564;3565;3566;3567
EGIPALDNFLDKL	Unmodified	1443.7609	0.76094551	353	P13639	EEF2	Elongation factor 2	yes	yes	0	0	0	0	0	0	1	By MS/MS	By MS/MS	By MS/MS	By MS/MS	By MS/MS	By MS/MS	1	1	1	1	1	1	73.645	75.402	2	0.0020896	48589	1_RA1_01_2721	130.98	79.706			2952700	759630	681700	626830	315810	293300	275460	647	353	631	3568;3569;3570;3571;3572;3573
EGLELLK	Unmodified	800.46437	0.46436956	322	P06733;A0A2R8Y6G6	ENO1	Alpha-enolase	yes	no	0	0	0	0	0	0	0	By MS/MS	By MS/MS	By MS/MS	By MS/MS	By MS/MS	By MS/MS	1	1	1	1	1	1	42.235	43.147	2	6.069E-09	24342	1_RA1_01_2729	86.866	27.225			4462000	809580	750350	761670	724360	704260	711740	648	322	632	3574;3575;3576;3577;3578;3579
EGLELLKTAIGK	PhosphoGlyceroyl-Lys	1438.732	0.73202695	322	P06733;A0A2R8Y6G6	ENO1	Alpha-enolase	yes	no	0	0	0	0	1	0	1				By MS/MS	By MS/MS	By MS/MS				1	1	1	69.238	71.321	2	0.0023905	43591	2_RA2_01_2731	119.68	82.489			402920	0	0	0	140970	136590	125350	649	322	633	3580;3581;3582
EGLELPEDEEEK	Unmodified	1415.6304	0.63038485	332;331;552	P08238;Q58FF7;P07900;Q58FG0;Q58FF6	HSP90AB1;HSP90AB3P;HSP90AA1;HSP90AA5P;HSP90AB4P	Heat shock protein HSP 90-beta;Putative heat shock protein HSP 90-beta-3;Heat shock protein HSP 90-alpha;Putative heat shock protein HSP 90-alpha A5;Putative heat shock protein HSP 90-beta 4	no	no	0	0	0	0	0	0	0	By MS/MS	By MS/MS	By MS/MS	By MS/MS	By MS/MS	By MS/MS	1	1	1	1	1	1	41.198	42.064	2	0.0001739	23633	1_RA1_01_2729	129.16	57.933			2195600	555630	521750	512250	210530	196710	198690	650	332;331;552	634	3583;3584;3585;3586;3587;3588
EGLQNMEAR	Unmodified	1046.4815	0.48149296	411	P31948;F5H783;F5GXD8	STIP1	Stress-induced-phosphoprotein 1	yes	no	0	0	0	0	0	0	0	By matching	By MS/MS	By MS/MS	By MS/MS			1	1	1	1			29.607	30.026	2	0.036537	14938	1_RA1_01_2725	31.074	19.169			192540	49311	49212	62178	31839	0	0	651	411	635	3589;3590;3591;3592
EGMNIVEAMER	Unmodified	1277.5744	0.57440707	495	P62937	PPIA	Peptidyl-prolyl cis-trans isomerase A;Peptidyl-prolyl cis-trans isomerase A, N-terminally processed	yes	yes	0	0	0	0	0	0	0	By MS/MS	By MS/MS	By MS/MS	By MS/MS	By MS/MS	By MS/MS	1	1	1	1	1	1	48.761	49.941	2	6.582E-13	29121	1_RA1_01_2729	151.22	109.56			3086500	560860	494100	528080	470400	533530	499490	652	495	636	3593;3594;3595;3596;3597;3598
EGPYDVVVLPGGNLGAQNLSESAAVK	Unmodified	2583.318	0.31804626	582	Q99497;K7EN27	PARK7	Protein deglycase DJ-1	yes	no	0	0	0	0	0	0	0	By MS/MS	By MS/MS	By MS/MS				1	1	1				64.148	65.47	3	0.0079703	39608	1_RA1_01_2729	27.672	13.8			508310	80618	197150	230540	0	0	0	653	582	637	3599;3600;3601
EGPYSISVLYGDEEVPR	Unmodified	1908.9105	0.91052288	370	P21333;Q60FE5	FLNA	Filamin-A	yes	no	0	0	0	0	0	0	0		By matching	By matching	By MS/MS		By matching		1	1	1		1	57.648	59.503	2	0.00017021	35443	2_RA2_01_2723	82.202	64.107			25861	0	7993.3	5603.6	6402.7	0	5861	654	370	638	3602;3603;3604;3605
EGSGIGAIDSNLDWSHNFTNMLGYTDHQFTELTR	Unmodified	3825.7329	0.73291622	146	O75390;B4DJV2;A0A0C4DGI3	CS	Citrate synthase, mitochondrial;Citrate synthase	yes	no	0	0	0	0	0	0	0	By MS/MS	By MS/MS		By MS/MS		By MS/MS	1	1		1		1	71.06	72.665	4	0.00062221	44565	1_RA1_01_2725	30.909	21.365			49793	11446	15999	0	12035	0	10313	655	146	639	3606;3607;3608;3609
EGSRTDDEVVQREEEAIQLDGLNASQIR	Unmodified	3156.5283	0.5283264	109	A0A7P0TAE1;H0YIV0;A0A7P0TAT8;P14625;A0A7P0T823;A0A087WT78;A0A7P0TAY2;A0A7P0TBC2;A0A7P0T8R3;A0A7P0T885;A0A7P0Z405	HSP90B1	Endoplasmin	yes	no	0	0	0	0	0	0	2	By matching	By MS/MS	By MS/MS	By matching	By MS/MS	By MS/MS	1	1	1	1	1	1	53.397	54.777	4	7.9919E-06	32240	2_RA2_01_2727	55.063	37.705			313580	46060	48260	39397	64451	61867	53542	656	109	640	3610;3611;3612;3613;3614;3615
EGTDSSQGIPQLVSNISACQVIAEAVR	Unmodified	2828.3974	0.39743557	583	Q99832;F8WBP8	CCT7	T-complex protein 1 subunit eta	yes	no	0	0	0	0	0	0	0	By MS/MS	By MS/MS	By MS/MS	By MS/MS	By MS/MS	By MS/MS	2	2	2	2	2	2	71.899	73.647	3;4	0.0002142	45301	1_RA1_01_2725	44.726	23.835			724090	187360	133060	145290	98596	73404	86380	657	583	641	3616;3617;3618;3619;3620;3621;3622;3623;3624;3625;3626;3627
EGTIGDMAILGITESFQVK	Unmodified	2008.0187	0.018693117	511	P78371	CCT2	T-complex protein 1 subunit beta	yes	yes	0	0	0	0	0	0	0	By MS/MS	By MS/MS	By MS/MS	By MS/MS	By MS/MS	By MS/MS	1	1	1	1	1	1	73.502	75.258	3	5.3301E-14	46353	1_RA1_01_2725	99.044	60.431			1308300	334900	227090	269750	175750	128420	172420	658	511	642	3628;3629;3630;3631;3632;3633
EHALLAYTLGVK	Unmodified	1313.7343	0.73433683	10;66	A0A7I2V659;A0A087WVQ9;Q5VTE0;P68104;A0A7I2V5N4;A0A7I2V3H3;A0A087WV01;A0A2R8Y488;A0A2R8Y660;A0A2U3TZH3;Q05639	EEF1A1;EEF1A1P5;EEF1A2	Putative elongation factor 1-alpha-like 3;Elongation factor 1-alpha 1;Elongation factor 1-alpha;Elongation factor 1-alpha 2	no	no	0	0	0	0	0	0	0	By MS/MS	By MS/MS	By MS/MS	By MS/MS	By MS/MS	By MS/MS	2	2	2	2	2	2	46.557	47.639	2;3	0.0008175	28888	1_RA1_01_2721	77.593	55.119			12783000	2432900	2350400	2355500	1921200	1830700	1892300	659	10;66	643	3634;3635;3636;3637;3638;3639;3640;3641;3642;3643;3644;3645
EHALLAYTLGVKQLIVGVNK	PhosphoGlyceroyl-Lys	2333.2396	0.23959873	10;66	A0A7I2V659;A0A087WVQ9;Q5VTE0;P68104;A0A7I2V5N4;A0A7I2V3H3;A0A087WV01;A0A2R8Y488;A0A2U3TZH3;Q05639	EEF1A1;EEF1A1P5;EEF1A2	Putative elongation factor 1-alpha-like 3;Elongation factor 1-alpha 1;Elongation factor 1-alpha;Elongation factor 1-alpha 2	no	no	0	0	0	0	1	0	1	By matching	By MS/MS	By MS/MS	By MS/MS	By MS/MS	By MS/MS	2	2	2	2	2	2	75.717	77.476	3;4	1.6294E-90	47822	2_RA2_01_2731	200.58	184.82			1977500	90042	77327	63818	624550	512140	609580	660	10;66	644	3646;3647;3648;3649;3650;3651;3652;3653;3654;3655;3656;3657
EHPWEVMPDLYFYRDPEEIEK	Unmodified	2721.2421	0.24210413	35	C9J9K3;A0A8V8TMX1;A0A0C4DG17;A0A8V8TLA4;P08865;A0A8I5KQE6;A0A8V8TMP3	RPSA	40S ribosomal protein SA	yes	no	0	0	0	0	0	0	1	By MS/MS	By MS/MS	By MS/MS	By MS/MS	By MS/MS	By MS/MS	1	1	1	1	1	1	61.573	63.195	4	0.00038081	38297	1_RA1_01_2729	55.127	40.719			1416600	278280	265600	268380	208620	200590	195140	661	35	645	3658;3659;3660;3661;3662;3663
EIADLGEALATAVIPQWQK	Unmodified	2052.0892	0.089155943	82	P49588;A0A6Q8PGN5;A0A6Q8PF33;A0A6Q8PGE8;A0A6Q8PGR9;A0A6Q8PGB5;A0A6Q8PFY2	AARS	Alanine--tRNA ligase, cytoplasmic	yes	no	0	0	0	0	0	0	0	By MS/MS	By MS/MS	By MS/MS	By MS/MS	By MS/MS	By MS/MS	1	1	1	1	1	1	75.268	77.027	3	0.0082027	47719	1_RA1_01_2729	31.883	7.842			406580	75893	57380	60789	79786	59296	73436	662	82	646	3664;3665;3666;3667;3668;3669
EIAEAYLGK	Unmodified	992.51786	0.51786169	347	P11142;E9PKE3;E9PN89;E9PLF4;E9PQQ4;E9PQK7;E9PK54;E9PI65;E9PPY6	HSPA8	Heat shock cognate 71 kDa protein	yes	no	0	0	0	0	0	0	0	By MS/MS	By MS/MS	By MS/MS	By MS/MS	By MS/MS	By MS/MS	1	1	1	1	1	1	37.571	38.281	2	0.0033134	21061	1_RA1_01_2729	65.252	25.154			1418400	335720	314110	305200	154000	149270	160150	663	347	647	3670;3671;3672;3673;3674;3675
EIAEAYLGYPVTNAVITVPAYFNDSQR	Unmodified	3000.4869	0.4869025	41	A0A0G2JIW1;P0DMV9;P0DMV8	HSPA1B;HSPA1A	Heat shock 70 kDa protein 1B;Heat shock 70 kDa protein 1A	yes	no	0	0	0	0	0	0	0	By MS/MS	By MS/MS					1	1					75.294	76.423	3	1.4663E-14	49199	1_RA1_01_2721	80.847	60.872			17668	8986.6	8681.2	0	0	0	0	664	41	648	3676;3677
EIEQKYDCGEEILITVLSAMTEEAAVAIK	Unmodified	3252.6145	0.61454714	500	P63241;Q6IS14	EIF5A;EIF5AL1	Eukaryotic translation initiation factor 5A-1;Eukaryotic translation initiation factor 5A-1-like	yes	no	0	0	0	0	0	0	1	By MS/MS	By MS/MS	By MS/MS	By MS/MS		By MS/MS	1	1	1	1		1	92.349	93.891	4	0.00048303	59721	1_RA1_01_2721	37.637	29.573			111580	33811	13509	19084	22340	0	22834	665	500	649	3678;3679;3680;3681;3682
EIETYHNLLEGGQEDFESSGAGK	Unmodified	2509.1245	0.12449141	179	P35527;CON__P35527;K7EQQ3	KRT9	Keratin, type I cytoskeletal 9	yes	no	0	0	0	0	0	0	0	By MS/MS	By MS/MS	By MS/MS	By MS/MS	By matching	By matching	1	1	1	1	1	1	49.52	50.75	3	0.00062859	29535	1_RA1_01_2725	50.531	29.133		+	233360	43827	52752	54714	29884	22632	29546	666	179	650	3683;3684;3685;3686;3687;3688
EIFDSRGNPTVEVDLFTSK	Unmodified	2153.0641	0.064063405	322	P06733;A0A2R8Y6G6;K7EM90;A0A2R8YEM5;A0A2R8Y879;K7ERS8;A0A2R8Y798;A0A2R8YEG5	ENO1	Alpha-enolase;Enolase	yes	no	0	0	0	0	0	0	1	By MS/MS	By MS/MS	By MS/MS	By MS/MS	By MS/MS	By MS/MS	1	1	1	1	1	1	58.146	59.688	3	7.8656E-14	35527	2_RA2_01_2723	116.29	95.904			1733800	308780	268720	261950	312900	302840	278620	667	322	651	3689;3690;3691;3692;3693;3694
EIFLQELISNASDALDK	Unmodified	1904.9731	0.97312313	552	Q58FF6	HSP90AB4P	Putative heat shock protein HSP 90-beta 4	yes	yes	0	0	0	0	0	0	0	By MS/MS						1						41.5	41.5	3	0.0077558	24141	1_RA1_01_2721	44.391	25.129			32805	32805	0	0	0	0	0	668	552	652	3695
EIGLLSEEVELYGETK	Unmodified	1807.9091	0.90912589	74	A0A494C1T2;A0A8V8TL50;V9GZ78;V9GYY3;F5H2F4;P11586;A0A8V8TKS0;A0A8V8TMA4;A0A8V8TKT4;A0A8V8TKR5;A0A8V8TMA9;A0A8V8TL46	MTHFD1	C-1-tetrahydrofolate synthase, cytoplasmic;Methylenetetrahydrofolate dehydrogenase;Methenyltetrahydrofolate cyclohydrolase;Formyltetrahydrofolate synthetase;C-1-tetrahydrofolate synthase, cytoplasmic, N-terminally processed	yes	no	0	0	0	0	0	0	0	By MS/MS	By MS/MS	By MS/MS	By matching	By matching	By MS/MS	1	1	1	1	1	1	61.714	63.336	2	3.4076E-05	38302	1_RA1_01_2729	75.78	32.696			119500	15489	27177	26615	15182	16422	18620	669	74	653	3696;3697;3698;3699;3700;3701
EIGLWFHPEELVDYTSCAQNWIYE	Unmodified	2998.3484	0.34836011	359	P15531	NME1	Nucleoside diphosphate kinase A	yes	yes	0	0	0	0	0	0	0	By MS/MS	By matching	By matching			By matching	1	1	1			1	83.287	84.854	3	0.0017318	54739	1_RA1_01_2721	40.622	27.147			16416	8942.3	2667.1	2428.3	0	0	2378.3	670	359	654	3702;3703;3704;3705
EIGNIISDAMK	Unmodified	1189.6013	0.60127375	345	P10809;A0A7I2V599;A0A7I2V5M1;A0A7I2V5K3;A0A7I2YQ71;A0A7I2V369;E7ESH4;E7EXB4	HSPD1	60 kDa heat shock protein, mitochondrial	yes	no	0	0	0	0	0	0	0	By MS/MS	By MS/MS	By MS/MS		By MS/MS	By MS/MS	1	1	1		1	1	50.133	51.282	2	0.0026872	29973	1_RA1_01_2729	62.005	28.048			1067800	265510	239270	237820	0	151980	173220	671	345	655	3706;3707;3708;3709;3710
EIIDLVLDR	Unmodified	1084.6128	0.61282471	507;224;561	F5H5D3;Q9BQE3;F8VQQ4;F8VVB9;F8VRZ4;F8VS66;P68363;Q71U36	TUBA1C;TUBA1A;TUBA1B	Tubulin alpha-1C chain;Tubulin alpha-1B chain;Tubulin alpha-1A chain	no	no	0	0	0	0	0	0	0	By MS/MS	By MS/MS	By MS/MS	By MS/MS	By MS/MS	By MS/MS	1	1	1	2	1	1	59.337	60.969	2	2.6203E-10	36510	1_RA1_01_2725	135	58.864			5368900	972640	920920	924670	958440	793510	798690	672	224;507;561	656	3711;3712;3713;3714;3715;3716;3717
EIIDLVLDRIR	Unmodified	1353.798	0.79799972	507;224;561	F5H5D3;Q9BQE3;F8VQQ4;F8VVB9;F8VRZ4;F8VS66;P68363;Q71U36	TUBA1C;TUBA1A;TUBA1B	Tubulin alpha-1C chain;Tubulin alpha-1B chain;Tubulin alpha-1A chain	no	no	0	0	0	0	0	0	1	By MS/MS	By MS/MS	By MS/MS	By MS/MS	By MS/MS	By MS/MS	1	1	1	1	1	1	62.253	63.874	3	0.031712	38432	2_RA2_01_2731	41.283	23.916			895930	136600	126940	122620	173680	171080	165000	673	224;507;561	657	3718;3719;3720;3721;3722;3723
EILVGDVGQTVDDPYATFVK	Unmodified	2165.0892	0.089215523	377	P23528;G3V1A4;E9PP50;E9PK25;E9PQB7;E9PLJ3;E9PS23	CFL1	Cofilin-1	yes	no	0	0	0	0	0	0	0	By MS/MS	By MS/MS	By MS/MS	By MS/MS	By MS/MS	By MS/MS	2	2	1	2	2	2	64.326	65.966	2;3	4.1084E-32	39902	2_RA2_01_2731	164.68	136.83			2057700	564420	468680	11122	389970	299880	323620	674	377	658	3724;3725;3726;3727;3728;3729;3730;3731;3732;3733;3734
EILVGDVGQTVDDPYATFVKMLPDK	PhosphoGlyceroyl-Lys	2917.3708	0.37080841	377	P23528;G3V1A4;E9PP50;E9PK25;E9PQB7;E9PLJ3;E9PS23	CFL1	Cofilin-1	yes	no	0	0	0	0	1	0	1				By MS/MS						1			84.505	86.494	3	0.00012478	53502	2_RA2_01_2723	55.881	41.817			7519.4	0	0	0	7519.4	0	0	675	377	659	3735
EILVTGTCHLK	PhosphoGlyceroyl-Cys	1437.6575	0.6574818	594	Q9UH36	SRRD	SRR1-like protein	yes	yes	0	0	0	1	0	0	0	By MS/MS	By MS/MS		By MS/MS	By MS/MS	By matching	1	1		1	1	1	63.862	65.474	2	0.017275	39788	2_RA2_01_2723	50.878	21.791			366210	88001	81075	0	70467	64244	62422	676	594	660	3736;3737;3738;3739;3740
EIPYTFEDR	Unmodified	1168.5401	0.5400537	417	P34897;G3V2Y4;H0YIZ0	SHMT2	Serine hydroxymethyltransferase, mitochondrial;Serine hydroxymethyltransferase	yes	no	0	0	0	0	0	0	0	By MS/MS	By MS/MS	By MS/MS		By matching		1	1	1		1		44.089	44.962	2	0.034525	25754	1_RA1_01_2725	31.934	7.0116			406490	120040	110670	111290	0	64493	0	677	417	661	3741;3742;3743;3744
EISLWFKPEELVDYK	Unmodified	1894.9717	0.97166657	549	Q32Q12;P22392	NME1-NME2;NME2	Nucleoside diphosphate kinase;Nucleoside diphosphate kinase B	yes	no	0	0	0	0	0	0	1	By MS/MS	By MS/MS	By MS/MS	By MS/MS	By MS/MS	By MS/MS	1	1	1	1	1	1	64.499	66.163	3	2.5859E-05	42358	1_RA1_01_2721	111.74	94.234			3204900	739030	639760	633220	414790	383710	394350	678	549	662	3745;3746;3747;3748;3749;3750
EITALAPSTMK	Oxidation (M)	1176.606	0.60602477	461;502;486;134	A6NL76;P60709;E7EVS6;A0A6Q8PFE4;A0A2R8YFE2;P63267;P68133;P68032;P62736;A0A804HKV3;P63261;I3L4N8;A0A804GS07	ACTA1;ACTB;ACTG2;ACTC1;ACTA2;ACTG1	Actin, cytoplasmic 1;Actin, cytoplasmic 1, N-terminally processed;Actin, gamma-enteric smooth muscle;Actin, alpha skeletal muscle;Actin, alpha cardiac muscle 1;Actin, aortic smooth muscle;Actin, cytoplasmic 2;Actin, cytoplasmic 2, N-terminally processed	no	no	0	0	1	0	0	0	0	By MS/MS	By MS/MS	By MS/MS	By MS/MS	By MS/MS	By MS/MS	3	2	3	2	2	2	37.577	38.217	2	0.022005	19411	2_RA2_01_2731	76.228	37.206			2775900	663350	503130	578990	396410	390650	243420	679	134;461;486;502	663	3751;3752;3753;3754;3755;3756;3757;3758;3759;3760;3761;3762;3763;3764
EITALAPSTMK	Unmodified	1160.6111	0.61111015	461;502;486;134	A6NL76;P60709;E7EVS6;A0A6Q8PFE4;A0A2R8YFE2;P63267;P68133;P68032;P62736;A0A804HKV3;P63261;I3L4N8;A0A804GS07	ACTA1;ACTB;ACTG2;ACTC1;ACTA2;ACTG1	Actin, cytoplasmic 1;Actin, cytoplasmic 1, N-terminally processed;Actin, gamma-enteric smooth muscle;Actin, alpha skeletal muscle;Actin, alpha cardiac muscle 1;Actin, aortic smooth muscle;Actin, cytoplasmic 2;Actin, cytoplasmic 2, N-terminally processed	no	no	0	0	0	0	0	0	0	By MS/MS	By MS/MS	By MS/MS	By MS/MS	By MS/MS	By MS/MS	1	1	1	1	1	1	41.074	41.935	2	0.00047153	24464	1_RA1_01_2721	125.48	82.881			9738300	1926600	1929100	2087700	1260000	1202600	1332300	680	134;461;486;502	663	3765;3766;3767;3768;3769;3770
EITALAPSTMKIK	PhosphoGlyceroyl-Lys	1569.7725	0.77251155	461;502;486;134	A6NL76;P60709;E7EVS6;A0A6Q8PFE4;A0A2R8YFE2;P63267;P68133;P68032;P62736;A0A804HKV3;P63261;I3L4N8;A0A804GS07	ACTA1;ACTB;ACTG2;ACTC1;ACTA2;ACTG1	Actin, cytoplasmic 1;Actin, cytoplasmic 1, N-terminally processed;Actin, gamma-enteric smooth muscle;Actin, alpha skeletal muscle;Actin, alpha cardiac muscle 1;Actin, aortic smooth muscle;Actin, cytoplasmic 2;Actin, cytoplasmic 2, N-terminally processed	no	no	0	0	0	0	1	0	1	By matching	By MS/MS	By MS/MS	By MS/MS	By MS/MS	By MS/MS	1	2	1	1	2	1	57.17	58.75	2;3	7.349599999999999E-87	35035	2_RA2_01_2731	201.1	129.88			2139300	99495	228260	119630	515140	734000	442810	681	134;461;486;502	664	3771;3772;3773;3774;3775;3776;3777;3778
EITALAPSTMKIK	Oxidation (M);PhosphoGlyceroyl-Lys	1585.7674	0.76742618	461;502;486;134	A6NL76;P60709;E7EVS6;A0A6Q8PFE4;A0A2R8YFE2;P63267;P68133;P68032;P62736;A0A804HKV3;P63261;I3L4N8;A0A804GS07	ACTA1;ACTB;ACTG2;ACTC1;ACTA2;ACTG1	Actin, cytoplasmic 1;Actin, cytoplasmic 1, N-terminally processed;Actin, gamma-enteric smooth muscle;Actin, alpha skeletal muscle;Actin, alpha cardiac muscle 1;Actin, aortic smooth muscle;Actin, cytoplasmic 2;Actin, cytoplasmic 2, N-terminally processed	no	no	0	0	1	0	1	0	1	By matching		By matching	By MS/MS	By MS/MS	By MS/MS	1		1	1	1	1	50.002	51.179	2	0.0095639	29633	2_RA2_01_2723	83	22.566			235390	21941	0	13660	71925	67613	60255	682	134;461;486;502	664	3779;3780;3781;3782;3783
EITALAPSTMKIKIIAPPER	2 PhosphoGlyceroyl-Lys	2514.2094	0.20935953	461;502;486	P60709;A0A6Q8PFE4;A0A2R8YFE2;P63267;P68133;P68032;P62736;A0A804HKV3;P63261;I3L4N8;A0A804GS07	ACTB;ACTG2;ACTA1;ACTC1;ACTA2;ACTG1	Actin, cytoplasmic 1;Actin, cytoplasmic 1, N-terminally processed;Actin, gamma-enteric smooth muscle;Actin, alpha skeletal muscle;Actin, alpha cardiac muscle 1;Actin, aortic smooth muscle;Actin, cytoplasmic 2;Actin, cytoplasmic 2, N-terminally processed	no	no	0	0	0	0	2	0	2				By MS/MS	By MS/MS					1	1		82.104	84.127	3	0.0027587	52113	2_RA2_01_2723	44.382	35.888			68105	0	0	0	44144	23961	0	683	461;486;502	665	3784;3785
EITALAPSTMKIKMWITK	2 Oxidation (M);PhosphoGlyceroyl-Lys;Glyceroyl-Lys	2349.1249	0.12488782	134	A6NL76	ACTA1		yes	yes	0	1	2	0	1	0	2						By MS/MS						1	57.013	58.756	3	0.0072982	34937	2_RA2_01_2731	51.147	22.19			16897	0	0	0	0	0	16897	684	134	666	3786
EIVDSYLPVILDIIK	Unmodified	1728.9913	0.99133938	327	P07602	PSAP	Prosaposin;Saposin-A;Saposin-B-Val;Saposin-B;Saposin-C;Saposin-D	yes	yes	0	0	0	0	0	0	0	By MS/MS	By MS/MS	By MS/MS	By MS/MS	By MS/MS	By MS/MS	2	2	2	2	2	2	84.269	85.974	2;3	0.00040853	53083	1_RA1_01_2725	74.76	65.327			1020700	165590	149920	163920	200290	144050	196900	685	327	667	3787;3788;3789;3790;3791;3792;3793;3794;3795;3796;3797;3798
EIVHLQAGQCGNQIGAK	Unmodified	1821.9156	0.91556545	509;313	P04350;M0R2D3;M0QYM7;M0QY85;M0R042;M0R0X0;M0QY37;M0QX14;M0QZL7;M0R278;M0R2T4;P68371	TUBB4A;TUBB4B	Tubulin beta-4A chain;Tubulin beta-4B chain	no	no	0	0	0	0	0	0	0	By MS/MS	By MS/MS	By MS/MS	By MS/MS	By MS/MS	By MS/MS	1	1	1	1	1	1	36.238	36.872	3	4.9245999999999996E-88	19850	1_RA1_01_2725	201.3	0			6524900	1153400	1088600	1089100	1108500	1013600	1071700	686	313;509	668	3799;3800;3801;3802;3803;3804
EIVLADVIDNDSWR	Unmodified	1643.8155	0.81550028	372	P22234;E9PBS1;D6RF62	PAICS	Multifunctional protein ADE2;Phosphoribosylaminoimidazole-succinocarboxamide synthase;Phosphoribosylaminoimidazole carboxylase	yes	no	0	0	0	0	0	0	0	By matching	By matching	By matching	By matching	By matching	By MS/MS	1	1	1	1	1	1	64.682	66.346	2	0.038465	40138	2_RA2_01_2731	57.802	27.238			414410	66125	78387	85268	56995	62944	64690	687	372	669	3805;3806;3807;3808;3809;3810
EKIAAKNALESYAFNMK	Glyceroyl-Lys	2015.0034	0.0033774035	418	Q53FA3;P34931	HSPA1L	Heat shock 70 kDa protein 1-like	yes	no	0	1	0	0	0	0	2						By MS/MS						1	58.392	60.186	3	0.01843	35736	2_RA2_01_2731	52.887	37.121			117260	0	0	0	0	0	117260	688	418	670	3811
EKLCYVALDFEQEMATAASSSSLEK	Unmodified	2806.3041	0.30411203	461;502	P60709;E7EVS6;A0A6Q8PFE4;A0A2R8Y793;A0A2R8YEA7;Q6S8J3;P63261;I3L4N8;A0A804GS07	ACTB;POTEE;ACTG1	Actin, cytoplasmic 1;Actin, cytoplasmic 1, N-terminally processed;POTE ankyrin domain family member E;Actin, cytoplasmic 2;Actin, cytoplasmic 2, N-terminally processed	no	no	0	0	0	0	0	0	1	By MS/MS	By MS/MS	By MS/MS	By MS/MS	By MS/MS	By MS/MS	1	1	1	1	1	1	65.098	66.78	3	0.0014027	40403	2_RA2_01_2723	46.145	35.001			221740	37871	51546	48707	26749	29398	27465	689	461;502	671	3812;3813;3814;3815;3816;3817
EKLEATINELV	PhosphoGlyceroyl-Lys	1425.664	0.66400696	342	P10599	TXN	Thioredoxin	yes	yes	0	0	0	0	1	0	1	By MS/MS			By MS/MS	By MS/MS	By MS/MS	1			1	1	1	78.329	79.901	2	0.0027817	49252	2_RA2_01_2731	76.465	54.958			272270	31359	0	0	93733	59690	87485	690	342	672	3818;3819;3820;3821
EKLIAPVAEEEATVPNNK	Unmodified	1951.0262	0.026221336	78	A0A5F9ZHM4;P07195;A0A3B3IS95;A8MW50;C9J7H8;F5H793	LDHB	L-lactate dehydrogenase B chain;L-lactate dehydrogenase	yes	no	0	0	0	0	0	0	1	By MS/MS	By MS/MS	By MS/MS	By MS/MS	By MS/MS	By MS/MS	1	1	1	1	1	1	41.32	42.193	3	2.8275E-07	23656	1_RA1_01_2729	83.849	57.04			1043800	232130	221430	218060	122110	129230	120900	691	78	673	3822;3823;3824;3825;3826;3827
ELAEDGYSGVEVR	Unmodified	1422.6627	0.66268803	375	P23396;E9PPU1;E9PL09;F2Z2S8;H0YCJ7;H0YF32;H0YEU2;E9PQ96;E9PJH4;E9PK82	RPS3	40S ribosomal protein S3	yes	no	0	0	0	0	0	0	0	By MS/MS	By MS/MS	By MS/MS	By MS/MS	By MS/MS	By MS/MS	1	1	1	1	7	1	40.378	41.176	2	8.158699999999999E-38	22768	2_RA2_01_2727	115.18	67.573			1172400	282310	252930	259340	190330	0	187480	692	375	674	3828;3829;3830;3831;3832;3833;3834;3835;3836;3837;3838;3839
ELAEQLGLSTGEK	Unmodified	1373.7038	0.70382456	298	O75821;K7ER90;K7EL20	EIF3G	Eukaryotic translation initiation factor 3 subunit G	yes	no	0	0	0	0	0	0	0	By matching		By matching	By MS/MS	By MS/MS	By matching	1		1	1	1	1	44.189	45.122	2	0.034804	25432	2_RA2_01_2723	33.088	1.6665			477410	136120	0	118210	76328	79321	67433	693	298	675	3840;3841;3842;3843;3844
ELAILLGMLDPAEK	Unmodified	1511.8269	0.82691659	399	P30041	PRDX6	Peroxiredoxin-6	yes	yes	0	0	0	0	0	0	0	By MS/MS	By MS/MS	By MS/MS	By MS/MS	By MS/MS	By MS/MS	1	1	1	1	1	1	73.807	75.563	2	0.00036054	46598	1_RA1_01_2729	72.089	34.898			273840	59339	47369	43353	47610	37491	38678	694	399	676	3845;3846;3847;3848;3849;3850
ELAPYDENWFYTR	Unmodified	1702.7627	0.76273643	276	M0R2L9;M0QYF7;M0R140;P39019	RPS19	40S ribosomal protein S19	yes	no	0	0	0	0	0	0	0	By MS/MS	By MS/MS	By MS/MS	By MS/MS	By MS/MS	By MS/MS	1	1	1	1	1	1	58.564	60.105	2	0.0014722	35987	1_RA1_01_2725	68.069	50.205			562010	65397	101130	128940	65667	93990	106890	695	276	677	3851;3852;3853;3854;3855;3856
ELASALKSALSGHLETVILGLLK	PhosphoGlyceroyl-Lys	2530.3659	0.36592145	324	P07355;H0YMW4;H0YMD0;H0YN42;H0YMU9;A6NMY6;H0YNB8;H0YKS4;H0YM50;H0YMM1;A0A7I2V4P4;H0YLV6;H0YMT9;H0YKX9;H0YKZ7;H0YKL9	ANXA2;ANXA2P2	Annexin A2;Annexin;Putative annexin A2-like protein	yes	no	0	0	0	0	1	0	1			By MS/MS	By MS/MS	By MS/MS				1	1	1		93.948	95.724	3	0.0034112	58487	2_RA2_01_2723	42.041	28.586			111390	0	0	22447	44966	43974	0	696	324	678	3857;3858;3859
ELASQPDVDGFLVGGASLKPEFVDIINAK	Unmodified	3028.5757	0.57571751	460	P60174	TPI1	Triosephosphate isomerase	yes	yes	0	0	0	0	0	0	1	By MS/MS	By MS/MS	By MS/MS	By MS/MS	By matching	By MS/MS	2	1	2	2	1	1	72.573	74.195	3;4	1.3641E-11	45582	1_RA1_01_2725	73.107	60.32			624590	238050	13678	141100	128910	7488.5	95367	697	460	679	3860;3861;3862;3863;3864;3865;3866;3867;3868
ELASQPDVDGFLVGGASLKPEFVDIINAKQ	Unmodified	3156.6343	0.63429502	460	P60174	TPI1	Triosephosphate isomerase	yes	yes	0	0	0	0	0	0	2	By MS/MS	By MS/MS	By MS/MS	By MS/MS	By MS/MS	By MS/MS	1	1	1	1	1	1	72.121	73.873	4	2.0906E-16	47687	1_RA1_01_2721	77.522	68.141			1430300	367030	255980	237580	234920	145280	189520	698	460	680	3869;3870;3871;3872;3873;3874
ELDPTNMTYITNQAAVYFEK	Unmodified	2347.1042	0.10421366	411	P31948	STIP1	Stress-induced-phosphoprotein 1	yes	yes	0	0	0	0	0	0	0	By MS/MS	By MS/MS	By MS/MS	By MS/MS	By MS/MS	By matching	1	1	1	1	1	1	68.736	70.462	3	0.00229	43004	2_RA2_01_2723	40.81	25.388			591580	124200	113950	120500	103480	65659	63797	699	411	681	3875;3876;3877;3878;3879;3880
ELEAVCQDVLSLLDNYLIK	Unmodified	2234.1504	0.15043557	472	P61981	YWHAG	14-3-3 protein gamma;14-3-3 protein gamma, N-terminally processed	yes	yes	0	0	0	0	0	0	0	By MS/MS	By MS/MS	By MS/MS	By MS/MS	By MS/MS	By MS/MS	1	1	1	1	1	1	87.488	89.15	3	2.0283E-09	57101	1_RA1_01_2721	87.85	72.429			424070	147900	35384	70223	74686	24754	71123	700	472	682	3881;3882;3883;3884;3885;3886
ELEEDFIK	Unmodified	1021.4968	0.4967919	528	Q14019;H3BT58	COTL1	Coactosin-like protein	yes	no	0	0	0	0	0	0	0			By MS/MS						1				42.939	44.025	2	0.029741	25008	1_RA1_01_2729	34.808	5.2346			182270	0	0	182270	0	0	0	701	528	683	3887
ELEEIVQPIISK	Unmodified	1396.7813	0.7813466	346	P11021;A0A7P0TB36;A0A7P0TAI0	HSPA5	78 kDa glucose-regulated protein	yes	no	0	0	0	0	0	0	0	By MS/MS	By MS/MS	By MS/MS	By MS/MS	By MS/MS	By MS/MS	1	1	1	1	1	1	54.997	56.424	2	6.526499999999999E-46	35168	1_RA1_01_2721	175.73	138.54			1312300	253220	238560	224400	207410	193080	195680	702	346	684	3888;3889;3890;3891;3892;3893
ELEFYLR	Unmodified	968.49673	0.49673232	475	P62241;Q5JR95	RPS8	40S ribosomal protein S8	yes	no	0	0	0	0	0	0	0	By MS/MS	By MS/MS	By MS/MS	By MS/MS	By MS/MS	By MS/MS	1	1	1	1	1	1	49.609	50.839	2	0.0092491	29512	2_RA2_01_2731	47.067	25.913			537110	83814	90520	95197	93559	83400	90622	703	475	685	3894;3895;3896;3897;3898;3899
ELEQVCNPIISGLYQGAGGPGPGGFGAQGPK	Unmodified	3054.4869	0.48691928	41	A0A0G2JIW1;P0DMV9;P0DMV8;V9GZ37	HSPA1B;HSPA1A	Heat shock 70 kDa protein 1B;Heat shock 70 kDa protein 1A	yes	no	0	0	0	0	0	0	0	By MS/MS	By MS/MS	By MS/MS	By matching	By matching	By matching	2	1	2	1	1	1	66.446	67.964	3;4	2.4649E-12	41411	1_RA1_01_2729	69.782	54.083			569160	173810	121670	122310	59858	42370	49146	704	41	686	3900;3901;3902;3903;3904;3905;3906;3907
ELFSPLHALNFGIGGDTTR	Unmodified	2044.0378	0.037789075	510	P68402	PAFAH1B2	Platelet-activating factor acetylhydrolase IB subunit beta	yes	yes	0	0	0	0	0	0	0	By MS/MS		By MS/MS	By MS/MS	By MS/MS	By MS/MS	1		1	1	1	1	64.283	65.871	3	1.7282E-05	40098	1_RA1_01_2729	68.653	45.515			770920	176620	0	150070	158490	146630	139110	705	510	687	3908;3909;3910;3911;3912
ELGIWEPLAVK	Unmodified	1253.702	0.70197407	441	P49368;B4DUR8	CCT3	T-complex protein 1 subunit gamma	yes	no	0	0	0	0	0	0	0	By MS/MS	By MS/MS	By MS/MS	By MS/MS	By MS/MS	By MS/MS	1	1	1	1	1	1	60.214	61.81	2	0.0013091	37123	2_RA2_01_2723	68.735	56.887			927360	184870	169160	172630	134680	130260	135750	706	441	688	3913;3914;3915;3916;3917;3918
ELGLLEK	Unmodified	800.46437	0.46436956	613				yes	yes	0	0	0	0	0	0	0	By MS/MS	By MS/MS		By MS/MS	By MS/MS	By MS/MS	1	1		1	1	1	42.259	43.136	2	0.0029012	23931	2_RA2_01_2723	64.776	3.9885	+		3700300	809580	750350	0	724360	704260	711740	707	613	689	3919;3920;3921;3922;3923
ELGSSVALYSR	Unmodified	1180.6088	0.60880197	260	Q12931;I3L0K7;I3L239	TRAP1	Heat shock protein 75 kDa, mitochondrial	yes	no	0	0	0	0	0	0	0	By MS/MS	By MS/MS	By MS/MS	By MS/MS	By MS/MS	By MS/MS	1	1	1	1	1	1	40.946	41.778	2	0.0012809	23262	1_RA1_01_2725	71.349	12.534			648580	133830	113060	107660	97272	107140	89622	708	260	690	3924;3925;3926;3927;3928;3929
ELGVGIALR	Unmodified	926.55492	0.5549159	514	Q01469	FABP5	Fatty acid-binding protein, epidermal	yes	yes	0	0	0	0	0	0	0	By MS/MS	By MS/MS	By MS/MS	By MS/MS	By MS/MS	By MS/MS	1	1	1	1	1	1	47.374	48.506	2	0.0023099	27879	2_RA2_01_2727	67.032	49.471			1016400	148250	131750	133720	204980	192260	205440	709	514	691	3930;3931;3932;3933;3934;3935
ELIMGEDPAQPRK	Oxidation (M);Glyceroyl-Lys	1586.761	0.76102187	79	A0A5F9ZHX5;A0A8V8TR54;Q12873	CHD3	Chromodomain-helicase-DNA-binding protein 3	yes	no	0	1	1	0	0	0	1					By MS/MS						1		61.251	63.174	2	0.0306	38084	2_RA2_01_2727	42.395	14.382			30738	0	0	0	0	30738	0	710	79	692	3936
ELIQKELTIGSK	PhosphoGlyceroyl-Lys	1525.7641	0.76405536	321	R4GN98;P06703	S100A6	Protein S100;Protein S100-A6	yes	no	0	0	0	0	1	0	1				By MS/MS	By MS/MS	By MS/MS				1	1	1	56.015	57.788	2	0.00020761	34371	2_RA2_01_2723	132.32	79.152			997780	0	0	0	361140	321360	315290	711	321	693	3937;3938;3939
ELISNASDALDK	Unmodified	1274.6354	0.63541065	332;109	P08238;A0A7P0TAE1;H0YIV0;A0A7P0TAT8;P14625;A0A7P0T823;A0A7P0T917;A0A087WT78;A0A7P0TAY2;A0A7P0TBC2;A0A7P0T8R3;A0A7P0T885;A0A7P0Z405;F8W026	HSP90AB1;HSP90B1	Heat shock protein HSP 90-beta;Endoplasmin	no	no	0	0	0	0	0	0	0	By MS/MS	By MS/MS	By MS/MS		By MS/MS	By MS/MS	1	1	1		1	1	40.718	41.463	2	6.0695E-59	23079	1_RA1_01_2725	185.29	110.08			9533900	2067300	2015800	1998500	0	1713200	1739000	712	332;109	694	3940;3941;3942;3943;3944
ELISNASDALDKIR	Unmodified	1543.8206	0.82058566	332;109	P08238;A0A7P0TAE1;H0YIV0;A0A7P0TAT8;P14625;A0A7P0T823;A0A7P0T917;A0A087WT78;A0A7P0TAY2;A0A7P0TBC2;A0A7P0T8R3;A0A7P0T885;A0A7P0Z405;F8W026	HSP90AB1;HSP90B1	Heat shock protein HSP 90-beta;Endoplasmin	no	no	0	0	0	0	0	0	1	By MS/MS	By MS/MS	By MS/MS	By matching	By matching	By matching	1	1	1	1	1	1	47.083	48.21	3	0.0046506	29179	1_RA1_01_2721	53.3	31.743			718540	210240	186180	186500	44204	42656	48762	713	332;109	695	3945;3946;3947;3948;3949;3950
ELISNASDALDKIRYESLTDPSK	PhosphoGlyceroyl-Lys	2732.2794	0.27935087	332	P08238	HSP90AB1	Heat shock protein HSP 90-beta	yes	yes	0	0	0	0	1	0	2	By MS/MS		By MS/MS	By MS/MS	By MS/MS		1		1	1	1		64.764	66.254	3	0.0068788	40071	2_RA2_01_2723	49.593	28.967			162270	13910	0	33478	47165	67722	0	714	332	696	3951;3952;3953;3954
ELISNSSDALDK	Unmodified	1290.6303	0.63032527	331;533	P07900;G3V2J8;Q14568	HSP90AA1;HSP90AA2P	Heat shock protein HSP 90-alpha;Heat shock protein HSP 90-alpha A2	no	no	0	0	0	0	0	0	0	By MS/MS	By MS/MS	By MS/MS	By MS/MS	By MS/MS	By MS/MS	1	1	1	1	1	1	36.782	37.438	2	2.6188E-17	20271	2_RA2_01_2727	152.97	52.785			5345500	1009800	956960	989710	800350	788380	800310	715	331;533	697	3955;3956;3957;3958;3959;3960
ELISNSSDALDKIRYESLTDPSK	PhosphoGlyceroyl-Lys	2748.2743	0.27426549	331	P07900;G3V2J8	HSP90AA1	Heat shock protein HSP 90-alpha	yes	no	0	0	0	0	1	0	2	By matching			By matching	By matching	By MS/MS	1			1	1	1	61.578	63.045	3	0.023382	37934	2_RA2_01_2731	42.041	13.227			92488	5542.1	0	0	25167	30754	31025	716	331	698	3961;3962;3963;3964
ELKIDIIPNPQER	Unmodified	1563.8621	0.86205654	332	P08238;Q58FF7	HSP90AB1;HSP90AB3P	Heat shock protein HSP 90-beta;Putative heat shock protein HSP 90-beta-3	yes	no	0	0	0	0	0	0	1	By MS/MS	By MS/MS	By MS/MS	By MS/MS	By MS/MS	By MS/MS	1	1	1	1	1	1	50.079	51.309	3	0.026877	31453	1_RA1_01_2721	41.227	28.09			953230	220130	216840	215040	99906	96029	105280	717	332	699	3965;3966;3967;3968;3969;3970
ELLAVPDNYK	Unmodified	1160.6077	0.60773933	607	Q9Y617	PSAT1	Phosphoserine aminotransferase	yes	yes	0	0	0	0	0	0	0		By MS/MS	By MS/MS	By MS/MS	By MS/MS	By MS/MS		1	1	1	1	1	45.682	46.971	2	0.00079458	26720	2_RA2_01_2731	70.919	36.111			688820	0	138140	133310	144340	133980	139060	718	607	700	3971;3972;3973;3974;3975
ELLPEIR	Unmodified	868.50182	0.5018177	440	P49321;E9PRH9;Q5T624;H0YF33;H0YDS9	NASP	Nuclear autoantigenic sperm protein	yes	no	0	0	0	0	0	0	0	By MS/MS	By MS/MS	By matching	By matching		By matching	1	1	1	1		1	45.07	46.075	2	0.041312	27599	1_RA1_01_2721	31.935	7.9633			450610	104530	106880	107540	63630	0	68034	719	440	701	3976;3977;3978;3979;3980
ELLTEFGYKGEETPVIVGSALCALEGRDPELGLK	Unmodified	3689.8862	0.88622897	442	P49411	TUFM	Elongation factor Tu, mitochondrial	yes	yes	0	0	0	0	0	0	2	By MS/MS			By matching	By matching	By MS/MS	1			1	1	1	72.433	74.007	4	0.00072301	47718	1_RA1_01_2721	31.757	21.242			81308	22892	0	0	17427	19734	21254	720	442	702	3981;3982;3983;3984
ELLTTMGDRFTDEEVDELYR	Unmodified	2431.1213	0.12132029	267	J3QRS3;P19105;O14950	MYL12A;MYL12B	Myosin regulatory light chain 12A;Myosin regulatory light chain 12B	yes	no	0	0	0	0	0	0	1		By MS/MS	By MS/MS					1	1				59.911	61.811	3	0.0038756	36964	1_RA1_01_2729	46.702	12.044			633190	0	293490	339710	0	0	0	721	267	703	3985;3986
ELLVPLTSSMYVPGK	Unmodified	1632.8797	0.87968044	581	Q99471	PFDN5	Prefoldin subunit 5	yes	yes	0	0	0	0	0	0	0	By MS/MS	By matching	By MS/MS	By matching	By matching	By matching	1	1	1	1	1	1	62.713	64.357	2	0.03022	40990	1_RA1_01_2721	39.266	14.411			152660	25351	31744	30830	21940	21249	21548	722	581	704	3987;3988;3989;3990;3991;3992
ELLWEESLTR	Unmodified	1274.6507	0.65066678	610				yes	no	0	0	0	0	0	0	0				By MS/MS						1			40.265	41.461	2	0.00025221	22820	2_RA2_01_2723	97.798	38.817	+		1787300	0	0	0	1787300	0	0	723	610	705	3993
ELNITAAK	Unmodified	858.48108	0.48108226	473	P62081;A0A2R8Y623;B5MCP9	RPS7	40S ribosomal protein S7	yes	no	0	0	0	0	0	0	0	By MS/MS	By MS/MS	By MS/MS	By MS/MS	By MS/MS	By MS/MS	1	1	1	1	1	1	31.489	31.945	2	0.0023515	16380	1_RA1_01_2729	64.265	28.079			1109100	232300	223860	221970	134770	146190	150030	724	473	706	3994;3995;3996;3997;3998;3999
ELNKSINPDEAVAYGAAVQAAILSGDK	PhosphoGlyceroyl-Lys	2911.3852	0.38521293	347	P11142;E9PKE3;E9PNE6;A8K7Q2	HSPA8	Heat shock cognate 71 kDa protein	yes	no	0	0	0	0	1	0	1			By matching		By MS/MS	By MS/MS			1		1	1	80.119	82.152	3	8.1978E-05	50758	2_RA2_01_2731	51.104	42.379			22653	0	0	2870.4	0	8273.7	11508	725	347	707	4000;4001;4002
ELPPDQAEYCIAR	Unmodified	1560.7242	0.72424243	125	F5GXS2;A0A8V8TL71;O43707;H7C144;A0A804HK61;P12814;A0A804HL31;A0A804HLF4;A0A804HII9;H9KV75;A0A804HKE2;A0A7I2V4Y4;A0A804HIN7;A0A804HJU8;H0YJW3	ACTN4;ACTN1	Alpha-actinin-4;Alpha-actinin-1	yes	no	0	0	0	0	0	0	0	By matching	By MS/MS	By MS/MS	By MS/MS	By MS/MS	By MS/MS	1	1	1	1	1	1	43.355	44.311	2	0.0085549	24893	2_RA2_01_2731	44.765	28.54			240240	42288	40316	38635	41118	38683	39199	726	125	708	4003;4004;4005;4006;4007;4008
ELQAAGKSPEDLER	PhosphoGlyceroyl-Lys	1709.7509	0.75092449	67	P06744;A0A2U3TZU2	GPI	Glucose-6-phosphate isomerase	yes	no	0	0	0	0	1	0	1	By matching	By matching		By MS/MS	By MS/MS	By MS/MS	1	1		1	1	1	43.846	44.791	2	0.013007	25207	2_RA2_01_2731	45.077	25.291			61418	4123.3	8913.6	0	15496	15162	17723	727	67	709	4009;4010;4011;4012;4013
ELQSQISDTSVVLSMDNSR	Unmodified	2108.0056	0.005562248	174	CON__P05787;P05787;F8VUG2;CON__H-INV:HIT000292931	KRT8	Keratin, type II cytoskeletal 8	yes	no	0	0	0	0	0	0	0	By MS/MS		By MS/MS	By MS/MS	By MS/MS	By MS/MS	1		1	1	1	1	54.884	56.256	3	1.4822E-13	33267	2_RA2_01_2731	94.958	69.368		+	1429200	252560	0	240910	339040	296060	300630	728	174	710	4014;4015;4016;4017;4018
ELRFEIGEGENLDLPYGLER	Unmodified	2348.1648	0.16484008	516	Q02790	FKBP4	Peptidyl-prolyl cis-trans isomerase FKBP4;Peptidyl-prolyl cis-trans isomerase FKBP4, N-terminally processed	yes	yes	0	0	0	0	0	0	1	By MS/MS	By MS/MS	By matching	By MS/MS	By MS/MS	By MS/MS	1	1	1	1	1	1	64.043	65.707	3	0.0018058	39732	2_RA2_01_2723	52.483	27.284			315540	68972	56107	56291	51130	44953	38087	729	516	711	4019;4020;4021;4022;4023;4024
ELSDFISYLQR	Unmodified	1369.6878	0.68778057	404	P30101;A0A8I5KT88;A0A8I5KNU9;A0A8I5KPY2	PDIA3	Protein disulfide-isomerase A3	yes	no	0	0	0	0	0	0	0	By MS/MS	By MS/MS	By MS/MS	By MS/MS	By MS/MS	By MS/MS	3	2	2	1	1	2	63.923	65.667	2;3	0.004287	39739	1_RA1_01_2725	57.59	36.643			835110	131870	202870	170780	117860	97034	114700	730	404	712	4025;4026;4027;4028;4029;4030;4031;4032;4033;4034;4035
ELSEQIQR	Unmodified	1001.5142	0.5141733	358	P15311	EZR	Ezrin	yes	yes	0	0	0	0	0	0	0	By MS/MS	By MS/MS	By MS/MS	By MS/MS	By MS/MS	By MS/MS	1	1	1	1	1	1	28.729	29.115	2	1.626E-12	14754	1_RA1_01_2721	121.29	56.489			1257100	241320	261450	248620	167930	174570	163240	731	358	713	4036;4037;4038;4039;4040;4041
ELSTTLNADEAVTR	Unmodified	1518.7526	0.75256567	419	P34932	HSPA4	Heat shock 70 kDa protein 4	yes	yes	0	0	0	0	0	0	0	By MS/MS	By MS/MS	By MS/MS	By MS/MS	By MS/MS	By MS/MS	1	1	1	1	1	1	41.996	42.875	2	0.001817	24192	1_RA1_01_2725	68.069	43.214			536890	99253	104730	102180	83701	77573	69459	732	419	714	4042;4043;4044;4045;4046;4047
ELTIGSKLQDAEIAR	Unmodified	1642.889	0.88899957	321	R4GN98;P06703	S100A6	Protein S100;Protein S100-A6	yes	no	0	0	0	0	0	0	1	By MS/MS	By MS/MS	By MS/MS	By matching	By MS/MS	By matching	1	1	1	1	1	1	44.216	45.196	3	0.0029176	25683	2_RA2_01_2727	43.798	31.438			914960	185580	164600	173220	132820	122200	136530	733	321	715	4048;4049;4050;4051;4052;4053
ELTIGSKLQDAEIAR	PhosphoGlyceroyl-Lys	1810.8714	0.87137398	321	R4GN98;P06703	S100A6	Protein S100;Protein S100-A6	yes	no	0	0	0	0	1	0	1	By MS/MS	By MS/MS	By MS/MS	By MS/MS	By MS/MS	By MS/MS	1	1	1	2	2	2	60.317	62.025	2;3	1.7975E-05	37040	2_RA2_01_2727	121.68	98.075			924320	8684.5	13317	14342	285670	286650	315650	734	321	715	4054;4055;4056;4057;4058;4059;4060;4061;4062
ELTVSNNDINEAGVR	Unmodified	1629.7958	0.79582747	352	P13489;E9PMJ3;E9PLZ3;E9PIM9	RNH1	Ribonuclease inhibitor	yes	no	0	0	0	0	0	0	0	By MS/MS	By MS/MS	By MS/MS	By MS/MS		By MS/MS	1	1	1	1		1	40.982	41.793	2	0.0077131	23139	2_RA2_01_2723	40.113	22.677			52514	11058	10863	10181	10783	0	9628.4	735	352	716	4063;4064;4065;4066;4067
ELVYPPDYNPEGK	Unmodified	1519.7195	0.71947463	350	P12956;B1AHC9	XRCC6	X-ray repair cross-complementing protein 6	yes	no	0	0	0	0	0	0	0	By MS/MS	By MS/MS	By MS/MS		By MS/MS		1	1	1		1		45.847	46.781	2	0.0014722	26768	1_RA1_01_2725	68.069	38.325			524470	135880	128850	117060	0	142680	0	736	350	717	4068;4069;4070;4071
ELYLFDVLR	Unmodified	1166.6336	0.63356015	333	P08243	ASNS	Asparagine synthetase [glutamine-hydrolyzing]	yes	yes	0	0	0	0	0	0	0	By MS/MS	By MS/MS	By MS/MS	By MS/MS	By MS/MS	By MS/MS	1	1	1	1	1	1	67.718	69.431	2	0.0072903	42297	2_RA2_01_2723	60.59	35.031			507570	96263	81149	85564	85192	77156	82242	737	333	718	4072;4073;4074;4075;4076;4077
EMIKSGMNVAR	PhosphoGlyceroyl-Lys	1402.5986	0.59858671	356;112	A0A804F6T5;A0A804F729;P14618;A0A8V8TNX9	PKM	Pyruvate kinase PKM	no	no	0	0	0	0	1	0	1	By matching	By matching		By MS/MS	By MS/MS	By MS/MS	1	1		1	1	1	44.016	44.961	2	0.0028348	25495	2_RA2_01_2731	75.378	44.006			415760	17627	16498	0	126560	122380	132700	738	112;356	719	4078;4079;4080;4081;4082
EMLKQYYIGDIHPSDLK	Unmodified	2049.0241	0.024112846	120	A0A8I5KSY3;D6RFH4;A0A8I5QKN7;A0A8I5KYK4;A0A8I5KSY8;O43169;J3QR91	CYB5B	Cytochrome b5 type B	yes	no	0	0	0	0	0	0	1	By matching	By matching	By MS/MS	By MS/MS	By MS/MS	By MS/MS	1	1	1	1	1	1	65.649	67.331	3	0.0050982	40858	2_RA2_01_2727	45.723	18.915			640190	51922	44987	43066	182980	166250	150980	739	120	720	4083;4084;4085;4086;4087;4088
EMLQQSKILK	PhosphoGlyceroyl-Lys	1384.6673	0.6673182	332;331	P08238;Q58FF7;P07900	HSP90AB1;HSP90AB3P;HSP90AA1	Heat shock protein HSP 90-beta;Putative heat shock protein HSP 90-beta-3;Heat shock protein HSP 90-alpha	no	no	0	0	0	0	1	0	1	By MS/MS	By MS/MS	By MS/MS	By MS/MS	By MS/MS	By MS/MS	1	1	1	1	1	1	48.48	49.66	2	7.1924E-64	28629	2_RA2_01_2731	182.76	132.95			2078100	186910	163790	173080	531570	516990	505760	740	332;331	721	4089;4090;4091;4092;4093;4094
EMLQQSKILK	Oxidation (M);PhosphoGlyceroyl-Lys	1400.6622	0.66223282	332;331	P08238;Q58FF7;P07900	HSP90AB1;HSP90AB3P;HSP90AA1	Heat shock protein HSP 90-beta;Putative heat shock protein HSP 90-beta-3;Heat shock protein HSP 90-alpha	no	no	0	0	1	0	1	0	1	By MS/MS	By MS/MS	By matching	By MS/MS	By MS/MS	By MS/MS	1	2	1	1	2	2	43.484	44.495	2	0.0057665	24593	2_RA2_01_2723	69.954	41.555			566890	32516	90108	32534	98683	156430	156620	741	332;331	721	4095;4096;4097;4098;4099;4100;4101;4102;4103
EMLQQSKILKVIR	2 PhosphoGlyceroyl-Lys	1920.9033	0.90328153	332;331	P08238;P07900	HSP90AB1;HSP90AA1	Heat shock protein HSP 90-beta;Heat shock protein HSP 90-alpha	no	no	0	0	0	0	2	0	2			By matching	By MS/MS	By MS/MS	By MS/MS			1	1	1	1	76.274	78.343	3	0.0011643	48160	2_RA2_01_2727	65.563	45.438			349130	0	0	12135	124220	78260	134510	742	332;331	722	4104;4105;4106;4107
EMQPTHPIR	Unmodified	1107.5495	0.54951295	497;389;409	P31946;P27348;P63104;E7EX29;B0AZS6;H0YB80;B7Z2E6	YWHAB;YWHAQ;YWHAZ	14-3-3 protein beta/alpha;14-3-3 protein beta/alpha, N-terminally processed;14-3-3 protein theta;14-3-3 protein zeta/delta	no	no	0	0	0	0	0	0	0	By MS/MS	By MS/MS	By MS/MS	By MS/MS	By MS/MS	By MS/MS	2	2	2	2	2	2	25.771	26.127	2;3	0.039015	12522	1_RA1_01_2721	36.395	17.664			2533100	430300	420300	478160	399630	385820	418920	743	409;389;497	723	4108;4109;4110;4111;4112;4113;4114;4115;4116;4117;4118;4119
ENFSCLTR	Unmodified	1025.46	0.46002924	80	B9A041;A0A5K1VW95;P40925;C9JF79;C9JRL4	MDH1	Malate dehydrogenase, cytoplasmic;Malate dehydrogenase	yes	no	0	0	0	0	0	0	0	By MS/MS	By MS/MS		By MS/MS	By MS/MS	By MS/MS	1	1		1	1	1	33.633	34.263	2	0.00025826	18734	1_RA1_01_2721	74.127	35.889			465940	0	124390	0	115730	109810	116010	744	80	724	4120;4121;4122;4123;4124
ENLLDFIK	Unmodified	990.5386	0.53859714	108	P07237;A0A7P0TA71;A0A7P0TA35;A0A7P0TB26;I3L3P5;I3L4M2;A0A7P0T9K9;A0A7P0T8X1;A0A7P0TA97;A0A7P0T8J3;A0A7P0T9U6;A0A7P0T9D6;A0A7P0T8C0;I3L0S0;H7BZ94;I3L514;H0Y3Z3;A0A7P0Z4S2;A0A7P0Z4J0	P4HB	Protein disulfide-isomerase	yes	no	0	0	0	0	0	0	0	By MS/MS	By MS/MS	By MS/MS	By MS/MS	By MS/MS	By MS/MS	1	1	1	1	1	1	60.093	61.687	2	1.6448E-06	37362	1_RA1_01_2729	83.265	47.385			1982600	358290	319780	308900	336640	321090	337940	745	108	725	4125;4126;4127;4128;4129;4130
ENPLQFKFR	PhosphoGlyceroyl-Lys	1345.6068	0.60676685	358	P15311;A0A2R8Y7M3;A0A2R8Y5S7;P35241;E9PQ82;E9PNV3;A0A2R8Y5P0	EZR;RDX	Ezrin;Radixin	yes	no	0	0	0	0	1	0	1				By MS/MS	By MS/MS	By MS/MS				1	1	1	59.18	61.077	2	0.020373	36588	2_RA2_01_2723	51.854	25.34			322640	0	0	0	112070	106250	104330	746	358	726	4131;4132;4133
ENQKHIYYITGETK	PhosphoGlyceroyl-Lys	1890.8401	0.84007385	331	P07900	HSP90AA1	Heat shock protein HSP 90-alpha	yes	yes	0	0	0	0	1	0	1				By MS/MS	By MS/MS	By MS/MS				1	1	1	40.955	41.976	3	0.00045498	23338	2_RA2_01_2727	69.729	57.174			958950	0	0	0	328250	298860	331830	747	331	727	4134;4135;4136
ENQQATSGPNQPSVR	Unmodified	1611.7601	0.76011066	360	P16989	YBX3	Y-box-binding protein 3	yes	yes	0	0	0	0	0	0	0	By MS/MS	By MS/MS	By MS/MS	By MS/MS		By matching	1	1	1	1		1	26.562	26.904	2	0.011556	12779	1_RA1_01_2729	37.426	19.158			39198	8495.5	10838	8916.8	6254.7	0	4692.7	748	360	728	4137;4138;4139;4140;4141
ENVNATENCISAVGK	Unmodified	1604.7464	0.74643444	286	O00410;H0Y8C6	IPO5	Importin-5	yes	no	0	0	0	0	0	0	0	By matching	By matching	By MS/MS	By matching		By matching	1	1	1	1		1	36.041	36.627	2	0.021288	19778	1_RA1_01_2729	32.999	7.3404			102420	24467	24791	24134	15703	0	13325	749	286	729	4142;4143;4144;4145;4146
EPALNEANLSNLK	Unmodified	1411.7307	0.73070802	521	Q06323	PSME1	Proteasome activator complex subunit 1	yes	yes	0	0	0	0	0	0	0	By MS/MS		By MS/MS	By matching	By MS/MS	By MS/MS	1		1	1	1	1	44.578	45.546	2	0.0164	26047	1_RA1_01_2729	38.634	20.322			190480	39416	0	53189	36685	27460	33729	750	521	730	4147;4148;4149;4150;4151
EQCCYNCGKPGHLAR	Unmodified	1848.7818	0.78179086	484	P62633	CNBP	Cellular nucleic acid-binding protein	yes	yes	0	0	0	0	0	0	1	By MS/MS	By MS/MS	By MS/MS	By MS/MS	By MS/MS	By MS/MS	1	1	1	1	1	1	25.286	25.636	4	0.0022199	11665	2_RA2_01_2723	48.14	37.655			950310	177300	155880	170350	154790	147020	144980	751	484	731	4152;4153;4154;4155;4156;4157
EQFLDGDGWTSR	Unmodified	1409.6212	0.62115757	272	K7EL50;P27797;A0A7P0T861;K7EJB9	CALR	Calreticulin	yes	no	0	0	0	0	0	0	0	By MS/MS	By MS/MS	By MS/MS	By MS/MS	By MS/MS	By MS/MS	1	1	1	1	1	1	47.407	48.539	2	0.00080835	28154	1_RA1_01_2729	123.75	80.666			1547900	279320	259660	251070	271660	240240	245980	752	272	732	4158;4159;4160;4161;4162;4163
EQGDVIGIPFNVDVSSFPSR	Unmodified	2162.0644	0.064397756	24	A0A0A0MRS1;A0A0A0MR11;Q06730	ZNF33A	Zinc finger protein 33A	yes	no	0	0	0	0	0	0	0	By MS/MS	By MS/MS	By MS/MS	By MS/MS	By MS/MS	By MS/MS	3	3	3	2	3	3	55.019	56.416	2;3	2.5702E-05	32536	2_RA2_01_2731	44.089	8.3413			182400000	38003000	34566000	35682000	1403200	35381000	37366000	753	24	733	4164;4165;4166;4167;4168;4169;4170;4171;4172;4173;4174;4175;4176;4177;4178;4179;4180
EQISDIDDAVR	Unmodified	1259.5994	0.59935949	453	P53999	SUB1	Activated RNA polymerase II transcriptional coactivator p15	yes	yes	0	0	0	0	0	0	0		By MS/MS	By MS/MS	By MS/MS	By MS/MS			1	1	1	1		39.742	40.753	2	0.0035685	22552	1_RA1_01_2725	59.426	43.461			455970	0	121050	128610	102630	103680	0	754	453	734	4181;4182;4183;4184
EQIVPKPEEEVAQK	Unmodified	1622.8516	0.85155143	15	A0A087WXM6;J3QQT2;J3KRX5;A0A0A6YYL6;P18621;J3QLC8;A0A0A0MRF8	RPL17;RPL17-C18orf32	60S ribosomal protein L17	yes	no	0	0	0	0	0	0	1	By MS/MS	By MS/MS	By MS/MS	By MS/MS	By MS/MS	By MS/MS	1	1	1	1	1	1	34.196	34.751	3	0.0028123	19181	1_RA1_01_2721	58.885	39.674			1208800	259690	244990	254150	153930	146560	149510	755	15	735	4185;4186;4187;4188;4189;4190
EQIVVDLSHPGVSEDDQVSR	Unmodified	2208.0659	0.065854319	294	O60701	UGDH	UDP-glucose 6-dehydrogenase	yes	yes	0	0	0	0	0	0	0	By matching	By MS/MS	By matching	By MS/MS	By matching	By matching	1	1	1	1	1	1	47.61	48.742	3	0.00033282	28102	1_RA1_01_2725	54.271	10.472			310210	61556	59697	60387	43777	44966	39831	756	294	736	4191;4192;4193;4194;4195;4196
EQLAIAEFAR	Unmodified	1146.6033	0.60332266	364	P17987;E7EQR6;F5H282	TCP1	T-complex protein 1 subunit alpha	yes	no	0	0	0	0	0	0	0	By MS/MS	By MS/MS	By MS/MS	By MS/MS	By MS/MS	By MS/MS	1	1	1	1	1	1	48.973	50.153	2	0.0003818	29402	1_RA1_01_2729	78.334	33.887			1198100	232460	215290	210300	177710	183910	178390	757	364	737	4197;4198;4199;4200;4201;4202
EQQEAIEHIDEVQNEIDRLNEQASEEILK	Unmodified	3448.6594	0.65940015	33	A0A8J8YYJ1;A0A0C4DFV9;Q01105;A0A8I5KS71	SET	Protein SET	yes	no	0	0	0	0	0	0	1	By MS/MS	By MS/MS	By MS/MS	By MS/MS	By MS/MS	By MS/MS	1	1	1	1	1	1	63.846	65.51	4	2.7835E-34	41749	1_RA1_01_2721	101.49	85.389			1872400	157870	414310	476990	199510	302580	321090	758	33	738	4203;4204;4205;4206;4207;4208
EQQIVIQSSGGLSK	Unmodified	1472.7835	0.78347187	186	D6RCD7;P38646;A0A7I2V2G2;A0A7I2V2S7;A0A7I2YQB2;A0A7I2V3F7;H0Y8S0	HSPA9	Stress-70 protein, mitochondrial	yes	no	0	0	0	0	0	0	0	By MS/MS	By MS/MS	By MS/MS	By MS/MS	By MS/MS	By MS/MS	1	1	1	1	1	1	38.67	39.418	2	1.1669E-34	21605	2_RA2_01_2727	172.11	87.902			1241000	270460	256180	250110	162370	153720	148170	759	186	739	4209;4210;4211;4212;4213;4214
EQSILELGSLLAK	Unmodified	1399.7922	0.79224564	284	O00231;J3QRY4	PSMD11	26S proteasome non-ATPase regulatory subunit 11	yes	no	0	0	0	0	0	0	0	By MS/MS	By MS/MS	By matching	By matching	By matching	By matching	1	1	1	1	1	1	65.802	67.485	2	0.0019725	43229	1_RA1_01_2721	64.55	48.661			355030	91131	74742	66142	44873	38225	39915	760	284	740	4215;4216;4217;4218;4219;4220
EQVANSAFVER	Unmodified	1248.6099	0.6098646	332	P08238;Q58FF7	HSP90AB1;HSP90AB3P	Heat shock protein HSP 90-beta;Putative heat shock protein HSP 90-beta-3	yes	no	0	0	0	0	0	0	0	By MS/MS	By MS/MS	By MS/MS	By MS/MS	By MS/MS	By MS/MS	1	1	1	1	1	1	34.051	34.606	2	2.0891E-36	18155	1_RA1_01_2725	200.6	111.46			6430800	1278000	1241800	1245500	902820	885680	877040	761	332	741	4221;4222;4223;4224;4225;4226
EQYEQILAFVQGTVAEGAPIIPISAQLK	Unmodified	3012.6172	0.61718839	428	P41091;Q2VIR3	EIF2S3;EIF2S3L	Eukaryotic translation initiation factor 2 subunit 3;Putative eukaryotic translation initiation factor 2 subunit 3-like protein	yes	no	0	0	0	0	0	0	0	By MS/MS		By MS/MS	By matching		By matching	1		1	1		1	85.707	87.185	4	0.0035752	56161	1_RA1_01_2721	29.736	26.958			96271	33540	0	16302	23184	0	23245	762	428	742	4227;4228;4229;4230
ERLEQQVPVNQVFGQDEMIDVIGVTK	Unmodified	2970.5121	0.5120714	425	P39023;G5E9G0;B5MCW2;H7C3M2;H7C422	RPL3	60S ribosomal protein L3	yes	no	0	0	0	0	0	0	1	By MS/MS	By MS/MS	By MS/MS	By MS/MS	By MS/MS	By matching	2	2	2	2	2	2	64.617	66.28	3;4	2.5325999999999997E-22	40278	1_RA1_01_2729	92.819	80.966			466160	112500	86867	78596	85040	48478	54677	763	425	743	4231;4232;4233;4234;4235;4236;4237;4238;4239;4240;4241;4242
ERNTDQASMPDNTAAQK	Unmodified	1875.8381	0.83810299	122	A0A8I5KWT8;P35579;P35749;A0A494C024	MYH9;MYH11	Myosin-9;Myosin-11	yes	no	0	0	0	0	0	0	1	By MS/MS	By MS/MS	By MS/MS	By MS/MS	By MS/MS	By MS/MS	1	1	1	1	1	1	25.684	26.039	3	0.026157	12166	1_RA1_01_2729	33.307	13.468			124550	19816	18171	21425	21169	20417	23550	764	122	744	4243;4244;4245;4246;4247;4248
ERPPAPSSFVFQEETK	Unmodified	1847.9054	0.90537792	518	Q02952	AKAP12	A-kinase anchor protein 12	yes	yes	0	0	0	0	0	0	1	By MS/MS	By MS/MS	By MS/MS	By MS/MS		By matching	1	1	1	1		1	43.745	44.699	3	0.0093698	25450	1_RA1_01_2725	41.088	14.94			803550	195800	168770	189870	112740	0	136370	765	518	745	4249;4250;4251;4252;4253
ERPSAASGRPAEAPCPVSAPR	Unmodified	2162.0651	0.065083233	261	I3L166	EARS2		yes	yes	0	0	0	0	0	0	2	By MS/MS	By MS/MS	By MS/MS		By MS/MS	By MS/MS	2	1	2		1	2	54.042	55.387	2;3	0.0020321	32496	2_RA2_01_2731	60.628	13.474			175240000	36149000	33215000	34443000	0	34080000	37349000	766	261	746	4254;4255;4256;4257;4258;4259;4260;4261
ESDDPMAYIHFTAEGEVTFK	Unmodified	2286.0151	0.015064302	109	A0A7P0TAE1;H0YIV0;A0A7P0TAT8;P14625;A0A7P0T823;A0A7P0T917;A0A087WT78;A0A7P0TAY2;A0A7P0TBC2	HSP90B1	Endoplasmin	yes	no	0	0	0	0	0	0	0	By MS/MS	By MS/MS	By MS/MS	By MS/MS	By MS/MS	By MS/MS	1	1	1	1	1	1	62.346	63.969	3	0.00019831	38613	1_RA1_01_2729	57.496	45.578			726880	130660	133560	110520	129740	116240	106160	767	109	747	4262;4263;4264;4265;4266;4267
ESEIIDFFLGASLK	Unmodified	1567.8134	0.81337501	215	E9PQD7;P15880;E9PMM9;H3BNG3;I3L404;E9PPT0	RPS2	40S ribosomal protein S2	yes	no	0	0	0	0	0	0	0					By MS/MS						1		76.507	78.591	2	0.021739	48306	2_RA2_01_2727	45.879	26.636			47152	0	0	0	0	47152	0	768	215	748	4268
ESKKEDLVFIFWAPESAPLK	Unmodified	2333.2307	0.2307348	377	P23528;G3V1A4;E9PP50;E9PK25;E9PQB7;Q9Y281	CFL1;CFL2	Cofilin-1;Cofilin-2	yes	no	0	0	0	0	0	0	2	By MS/MS		By MS/MS			By matching	1		1			1	63.677	64.962	4	0.0014649	39455	1_RA1_01_2729	47.397	39.007			486160	230220	0	202960	0	0	52987	769	377	749	4269;4270;4271
ESLVVNYEDLAAR	Unmodified	1477.7413	0.7412727	241	H0Y8E6;P49736	MCM2	DNA replication licensing factor MCM2	yes	no	0	0	0	0	0	0	0					By MS/MS	By MS/MS					1	1	52.029	53.547	2	0.0024272	31476	2_RA2_01_2731	61.353	25.41			106940	0	0	0	0	56090	50852	770	241	750	4272;4273
ESTGAQVQVAGDMLPNSTER	Unmodified	2088.9746	0.97459647	541;229	Q15365;J3QT27;E9PFP8;P57721;H3BRU6;F8VZX2;Q15366;F8VXH9;F8W0G4	PCBP1;PCBP3;PCBP2	Poly(rC)-binding protein 1;Poly(rC)-binding protein 3;Poly(rC)-binding protein 2	no	no	0	0	0	0	0	0	0	By MS/MS	By MS/MS	By MS/MS	By matching	By matching	By MS/MS	2	2	1	1	1	2	46.928	47.929	2;3	2.2123E-06	28978	1_RA1_01_2721	98.943	50.202			1031600	289190	254000	250460	3899.3	3620.7	230470	771	541;229	751	4274;4275;4276;4277;4278;4279;4280;4281;4282
ESTLHLVLR	Unmodified	1066.6135	0.61349341	496	P62979;P0CG48;F5GYU3;Q96C32;J3QKN0;F5GXK7;F5H747;F5H388;B4DV12;F5H265;F5H2Z3;F5H6Q2;J3QTR3;J3QS39;P62987;P0CG47;M0R2S1;M0R1M6	RPS27A;UBC;UBB;UBA52	Ubiquitin-40S ribosomal protein S27a;Ubiquitin;40S ribosomal protein S27a;Polyubiquitin-C;Ubiquitin;Ubiquitin-60S ribosomal protein L40;Ubiquitin;60S ribosomal protein L40;Polyubiquitin-B;Ubiquitin	yes	no	0	0	0	0	0	0	0	By MS/MS	By MS/MS	By MS/MS	By matching	By MS/MS	By MS/MS	2	2	2	1	2	2	39.32	40.053	2;3	0.0036388	22948	1_RA1_01_2721	49.418	29.136			5288100	1297400	1136300	1177400	52250	810020	814650	772	496	752	4283;4284;4285;4286;4287;4288;4289;4290;4291;4292;4293
ESVPEFPLSPPK	Unmodified	1325.6867	0.68671794	132	A2A2D0;P16949	STMN1	Stathmin	yes	no	0	0	0	0	0	0	0	By MS/MS	By MS/MS	By MS/MS				1	1	1				52.863	53.93	2	0.0031627	33370	1_RA1_01_2721	62.823	47.672			471770	186180	134140	151460	0	0	0	773	132	753	4294;4295;4296
ESYPVFYLFR	Unmodified	1319.655	0.65502388	398	P30040;F8VY02	ERP29	Endoplasmic reticulum resident protein 29	yes	no	0	0	0	0	0	0	0	By MS/MS	By MS/MS	By MS/MS	By MS/MS	By MS/MS	By MS/MS	1	1	1	1	1	1	65.437	67.119	2	0.012428	40984	1_RA1_01_2729	40.045	28.894			622500	139570	109650	98249	96388	89381	89263	774	398	754	4297;4298;4299;4300;4301;4302
ESYSVYVYK	Unmodified	1136.539	0.53899107	296	U3KQK0;Q99880;Q99879;Q99877;Q93079;Q5QNW6;P62807;P58876;P57053;O60814	HIST1H2BN;HIST1H2BL;HIST1H2BM;HIST1H2BH;HIST2H2BF;HIST1H2BC;HIST1H2BD;H2BFS;HIST1H2BK	Histone H2B;Histone H2B type 1-L;Histone H2B type 1-M;Histone H2B type 1-N;Histone H2B type 1-H;Histone H2B type 2-F;Histone H2B type 1-C/E/F/G/I;Histone H2B type 1-D;Histone H2B type F-S;Histone H2B type 1-K	yes	no	0	0	0	0	0	0	0	By MS/MS	By MS/MS	By MS/MS		By MS/MS	By matching	1	1	1		1	1	39.585	40.278	2	0.039015	22478	1_RA1_01_2729	36.395	24.039			758520	181330	154720	161320	0	130920	130230	775	296	755	4303;4304;4305;4306;4307
ESYVETELIFALAK	Unmodified	1611.8396	0.83958976	9	A0A8V8TQK3;A0A8V8TRE8;A0A8V8TRF0;A0A8V8TR47;A0A087WVQ6;A0A8V8TQ14;K7EJJ5;Q00610;A0A8V8TQ18;A0A8V8TQK1;J3KS13;J3KRF5	CLTC	Clathrin heavy chain;Clathrin heavy chain 1	yes	no	0	0	0	0	0	0	0	By matching	By MS/MS	By MS/MS		By matching	By matching	1	1	1		1	1	69.22	70.87	2	0.0088015	43348	1_RA1_01_2729	42.001	26.11			200700	34894	49673	51442	0	25906	38780	776	9	756	4308;4309;4310;4311;4312
ETDLQELFRPFGSISR	Unmodified	1893.9585	0.95847612	298	O75821;K7ENA8;K7EP16	EIF3G	Eukaryotic translation initiation factor 3 subunit G	yes	no	0	0	0	0	0	0	1	By MS/MS	By MS/MS	By MS/MS	By matching	By MS/MS	By MS/MS	1	1	1	1	1	1	63.244	64.887	3	6.0992E-05	41348	1_RA1_01_2721	75.961	43.227			897650	180950	155240	158340	137810	130400	134900	777	298	757	4313;4314;4315;4316;4317;4318
ETFLTSPEELYR	Unmodified	1483.7195	0.71947463	302	O95433;H0YJG7;G3V438;H0YJ63	AHSA1	Activator of 90 kDa heat shock protein ATPase homolog 1	yes	no	0	0	0	0	0	0	0				By MS/MS	By MS/MS	By MS/MS				1	1	1	52.87	54.529	2	0.0013834	32063	2_RA2_01_2727	74.162	42.79			400600	0	0	0	145290	127790	127520	778	302	758	4319;4320;4321
ETGANLAICQWGFDDEANHLLLQNNLPAVR	Unmodified	3378.6415	0.64152244	438	P48643;B7ZAR1;E9PCA1;E7ENZ3	CCT5	T-complex protein 1 subunit epsilon	yes	no	0	0	0	0	0	0	0	By MS/MS			By MS/MS	By MS/MS		1			1	1		69.871	71.255	4	0.02719	45794	1_RA1_01_2721	35.216	25.333			404160	115050	0	0	127670	161430	0	779	438	759	4322;4323;4324
ETLPAEQDLTTK	Unmodified	1344.6773	0.67727546	382	P25786;F5GX11	PSMA1	Proteasome subunit alpha type-1	yes	no	0	0	0	0	0	0	0	By MS/MS	By MS/MS	By MS/MS	By MS/MS	By MS/MS	By MS/MS	1	1	1	1	1	1	38.626	39.369	2	0.0071039	22615	1_RA1_01_2721	49.35	16.088			668200	150840	131510	131520	83706	88066	82566	780	382	760	4325;4326;4327;4328;4329;4330
ETLVYLTHLDYVDTER	Unmodified	1965.9684	0.96837211	88	O14980;A0A7I2V3P3;A0A7I2V461;A0A7I2V2Y6;A0A7I2YQV4;A0A7I2V3W6;A0A7I2V2S3;A0A7I2V2H0;A0A7I2V6B9;A0A7I2V3N0;A0A7I2V4A3;A0A7I2YQX3;A0A7I2V488	XPO1	Exportin-1	yes	no	0	0	0	0	0	0	0	By MS/MS	By MS/MS	By MS/MS	By matching	By MS/MS	By matching	1	1	1	1	1	1	55.676	57.146	3	0.023947	35770	1_RA1_01_2721	25.319	0.76081			609970	127170	114180	118460	78292	81290	90575	781	88	761	4331;4332;4333;4334;4335;4336
ETQALILAPTR	Unmodified	1211.6874	0.68738664	424	P38919	EIF4A3	Eukaryotic initiation factor 4A-III;Eukaryotic initiation factor 4A-III, N-terminally processed	yes	yes	0	0	0	0	0	0	0	By MS/MS	By matching	By matching	By MS/MS	By matching	By matching	1	1	1	1	1	1	44.436	45.428	2	0.013561	26956	1_RA1_01_2721	42.743	30.517			555010	91237	85142	85655	96432	93826	102710	782	424	762	4337;4338;4339;4340;4341;4342
ETQKSIYYITGESK	PhosphoGlyceroyl-Lys	1813.8023	0.80229136	332	P08238	HSP90AB1	Heat shock protein HSP 90-beta	yes	yes	0	0	0	0	1	0	1				By MS/MS	By MS/MS	By MS/MS				1	1	1	51.017	52.545	2	0.0017315	30559	2_RA2_01_2731	65.395	50.423			221860	0	0	0	70040	71818	79999	783	332	763	4343;4344;4345
ETTDTDTADQVIASFK	Unmodified	1740.8054	0.8053891	125	F5GXS2;A0A8V8TL71;O43707;H7C144	ACTN4	Alpha-actinin-4	yes	no	0	0	0	0	0	0	0	By matching		By matching		By MS/MS		1		1		1		53.022	54.081	2	0.032198	31582	2_RA2_01_2727	27.672	11.041			57605	7547.2	0	25853	0	24205	0	784	125	764	4346;4347;4348
ETVSEESNVLCLSK	Unmodified	1593.7556	0.75560214	353	P13639	EEF2	Elongation factor 2	yes	yes	0	0	0	0	0	0	0	By MS/MS	By MS/MS	By MS/MS	By MS/MS	By MS/MS	By MS/MS	1	1	1	1	1	1	44.345	45.325	2	4.8128E-05	25777	1_RA1_01_2725	153.95	121.53			1613200	390820	404600	373870	152670	152760	138450	785	353	765	4349;4350;4351;4352;4353;4354
ETVYCLNDDDETEVLK	Unmodified	1941.8514	0.85135302	351	P13010	XRCC5	X-ray repair cross-complementing protein 5	yes	yes	0	0	0	0	0	0	0	By MS/MS	By MS/MS	By MS/MS	By MS/MS	By matching	By matching	1	1	1	1	1	1	49.833	51.063	2	0.00027322	29602	2_RA2_01_2723	61.375	38.496			39568	7657.8	8253.3	7511.5	7100	4049.4	4995.8	786	351	766	4355;4356;4357;4358;4359;4360
EVAAFAQFGSDLDAATQQLLSR	Unmodified	2337.1601	0.16008906	381	P25705	ATP5A1	ATP synthase subunit alpha, mitochondrial	yes	yes	0	0	0	0	0	0	0	By MS/MS	By MS/MS	By MS/MS	By matching	By MS/MS	By matching	1	1	1	1	1	1	75.185	76.944	3	0.00057009	49675	1_RA1_01_2721	51.645	37.184			250820	72329	37365	39459	43920	26243	31499	787	381	767	4361;4362;4363;4364;4365;4366
EVAGHTEQLQMSR	Unmodified	1484.7042	0.70417569	175	CON__P08727;P08727;K7EMS3	KRT19	Keratin, type I cytoskeletal 19	yes	no	0	0	0	0	0	0	0	By MS/MS	By MS/MS	By MS/MS	By MS/MS	By MS/MS	By MS/MS	1	1	1	1	1	1	29.409	29.818	3	0.00072281	14890	2_RA2_01_2731	58.487	27.937		+	1053100	140120	139390	149820	208640	191900	223200	788	175	768	4367;4368;4369;4370;4371;4372
EVDEQMLAIQSK	Unmodified	1389.681	0.68098063	30;584	A0A0B4J269;Q13509;Q9BUF5;K7ESM5	TUBB3;TUBB6	Tubulin beta-3 chain;Tubulin beta-6 chain	no	no	0	0	0	0	0	0	0		By MS/MS	By MS/MS	By MS/MS	By matching	By matching		1	1	1	1	1	43.199	44.352	2	0.0068234	25025	1_RA1_01_2725	50.108	22.804			286740	0	72927	71773	48367	46714	46962	789	30;584	769	4373;4374;4375;4376;4377
EVDEQMLNVQNK	Unmodified	1445.682	0.68204326	509;326;586	P07437;Q5JP53;Q5ST81;P68371;Q9BVA1;Q13885	TUBB;TUBB4B;TUBB2B;TUBB2A	Tubulin beta chain;Tubulin beta-4B chain;Tubulin beta-2B chain;Tubulin beta-2A chain	no	no	0	0	0	0	0	0	0	By MS/MS	By MS/MS	By MS/MS	By MS/MS	By MS/MS	By MS/MS	2	2	2	2	2	2	38.911	39.676	2;3	4.0835E-46	21844	1_RA1_01_2729	178.22	154.7			4173600	894660	815020	895480	507130	516310	544970	790	326;509;586	770	4378;4379;4380;4381;4382;4383;4384;4385;4386;4387;4388;4389
EVFEDAAEIR	Unmodified	1177.5615	0.56151742	95	A0A7I2V428;C9JLB1;A0A7I2V3F3;H7BY16;P19338;A0A7I2V5M5;A0A7I2V2U7;A0A7I2V349;A0A7I2V506	NCL	Nucleolin	yes	no	0	0	0	0	0	0	0	By MS/MS	By MS/MS	By MS/MS	By MS/MS	By MS/MS	By MS/MS	1	1	1	1	1	1	41.993	42.875	2	0.0021578	25201	1_RA1_01_2721	73.985	55.949			1584500	335000	278400	284590	239080	219740	227740	791	95	771	4390;4391;4392;4393;4394;4395
EVGDGTTSVVIIAAELLK	Unmodified	1814.0037	0.0036949795	364	P17987;E7ERF2;F5H136;F5H726;F5H676	TCP1	T-complex protein 1 subunit alpha	yes	no	0	0	0	0	0	0	0	By MS/MS	By MS/MS	By MS/MS	By MS/MS	By MS/MS	By MS/MS	2	2	2	1	2	2	79.172	80.889	2;3	1.7862E-05	50119	2_RA2_01_2731	55.864	45.583			950630	245180	140440	202490	124070	80912	157530	792	364	772	4396;4397;4398;4399;4400;4401;4402;4403;4404;4405;4406
EVGVYEALK	Unmodified	1006.5335	0.53351176	80	B9A041;A0A5K1VW95;P40925;B8ZZ51	MDH1	Malate dehydrogenase, cytoplasmic	yes	no	0	0	0	0	0	0	0	By MS/MS	By MS/MS	By matching	By matching	By MS/MS	By MS/MS	1	1	1	1	1	1	39.374	40.139	2	0.020468	22171	1_RA1_01_2725	38.086	13.931			777510	157770	144320	164200	108040	101840	101330	793	80	773	4407;4408;4409;4410;4411;4412
EVSFQSTGESEWK	Unmodified	1512.6733	0.67325272	262	I3L3Q7;I3L3B0;Q07021	C1QBP	Complement component 1 Q subcomponent-binding protein, mitochondrial	yes	no	0	0	0	0	0	0	0			By MS/MS			By MS/MS			1			1	41.328	42.273	2	0.0035098	23559	2_RA2_01_2731	57.019	28.063			234840	0	0	129870	0	0	104960	794	262	774	4413;4414
EVSTYIK	Unmodified	838.44363	0.44363412	10	A0A7I2V659;A0A087WVQ9;Q5VTE0;P68104;A0A7I2V5N4;A0A7I2V3H3;A0A087WV01	EEF1A1;EEF1A1P5	Putative elongation factor 1-alpha-like 3;Elongation factor 1-alpha 1;Elongation factor 1-alpha	yes	no	0	0	0	0	0	0	0		By MS/MS	By MS/MS	By MS/MS	By MS/MS	By MS/MS		1	1	1	1	1	29.519	30.01	2	0.0081683	14866	1_RA1_01_2725	50.966	26.994			4142500	0	1049100	1014800	697400	699430	681760	795	10	775	4415;4416;4417;4418;4419
EVVQNFAK	Unmodified	933.49198	0.4919813	528	Q14019;H3BT58	COTL1	Coactosin-like protein	yes	no	0	0	0	0	0	0	0		By MS/MS	By MS/MS	By MS/MS	By MS/MS	By MS/MS		1	1	1	1	1	30.461	30.986	2	0.029486	15697	1_RA1_01_2725	52.683	21.394			442220	0	107310	102380	79678	75254	77597	796	528	776	4420;4421;4422;4423;4424
EVWYFGLHYVDNK	Unmodified	1668.7936	0.79364262	358	P15311	EZR	Ezrin	yes	yes	0	0	0	0	0	0	0	By MS/MS	By MS/MS					1	1					55.397	56.248	3	0.0069853	33499	1_RA1_01_2725	30.998	14.816			676820	347580	329250	0	0	0	0	797	358	777	4425;4426
EVYELLDSPGK	Unmodified	1248.6238	0.62378333	372	P22234;E9PBS1	PAICS	Multifunctional protein ADE2;Phosphoribosylaminoimidazole-succinocarboxamide synthase;Phosphoribosylaminoimidazole carboxylase	yes	no	0	0	0	0	0	0	0		By matching	By MS/MS	By matching	By matching	By matching		1	1	1	1	1	45.649	46.935	2	0.0024363	27017	1_RA1_01_2729	63.283	32.713			375950	0	93145	93442	60329	64657	64372	798	372	778	4427;4428;4429;4430;4431
EWSGLLEELAR	Unmodified	1301.6616	0.66156582	127	A0A8V8TMY4;Q01813;A0A7I2V3Z0;Q5VSR5;V9GYV7;A0A7I2V5S1	PFKP	ATP-dependent 6-phosphofructokinase, platelet type	yes	no	0	0	0	0	0	0	0	By matching	By MS/MS	By MS/MS		By matching		1	1	1		1		63.488	64.954	2	0.0025266	39389	1_RA1_01_2725	62.823	31.594			345730	109290	92363	95745	0	48328	0	799	127	779	4432;4433;4434;4435
EYAQNIWNVEPSDLK	Unmodified	1804.8632	0.86317875	323	P06737	PYGL	Glycogen phosphorylase, liver form	yes	yes	0	0	0	0	0	0	0		By MS/MS	By matching			By MS/MS		1	1			1	54.712	56.39	2	0.029242	33478	1_RA1_01_2725	30.331	12.895			49057	0	15403	19721	0	0	13933	800	323	780	4436;4437;4438
EYEATLEECCAK	Unmodified	1501.6065	0.60649506	173	CON__P02769			yes	yes	0	0	0	0	0	0	0	By MS/MS	By MS/MS	By MS/MS	By MS/MS	By MS/MS	By MS/MS	1	1	1	1	1	1	34.399	34.954	2	0.0021374	19249	1_RA1_01_2721	82.749	32.143		+	239200	34551	30393	28084	51134	47195	47841	801	173	781	4439;4440;4441;4442;4443;4444
EYFSWEGAFQHVGK	Unmodified	1683.7682	0.76815616	388	P26641	EEF1G	Elongation factor 1-gamma	yes	yes	0	0	0	0	0	0	0	By MS/MS	By MS/MS	By MS/MS	By MS/MS	By MS/MS	By MS/MS	1	1	1	1	1	1	53.168	54.548	3	0.00091195	32305	1_RA1_01_2725	57.136	43.935			2283600	439710	421100	426300	340490	322890	333100	802	388	782	4445;4446;4447;4448;4449;4450
EYQQELKK	Glyceroyl-Lys	1152.5663	0.56626845	118	A0A8I5KQK5;Q8NF50	DOCK8	Dedicator of cytokinesis protein 8	yes	no	0	1	0	0	0	0	1		By MS/MS		By MS/MS	By MS/MS	By MS/MS		1		1	1	1	38.396	39.311	2	0.021869	21572	2_RA2_01_2723	68.915	30.123			38073000	0	35396000	0	891680	869750	916290	803	118	783	4451;4452;4453;4454
FAAATGATPIAGR	Unmodified	1202.6408	0.6407708	35	C9J9K3;A0A8V8TMX1;A0A0C4DG17;A0A8V8TLA4;P08865;A0A8I5KQE6;F8WD59	RPSA	40S ribosomal protein SA	yes	no	0	0	0	0	0	0	0	By MS/MS	By MS/MS	By MS/MS	By MS/MS	By MS/MS	By MS/MS	1	1	1	1	1	1	36.973	37.629	2	0.00091084	20344	1_RA1_01_2725	87.298	65.212			1496400	452220	419240	417010	68503	67467	71977	804	35	784	4455;4456;4457;4458;4459;4460
FAAKGEGQLGPAER	Unmodified	1429.7314	0.73137672	353	P13639	EEF2	Elongation factor 2	yes	yes	0	0	0	0	0	0	1	By MS/MS	By MS/MS	By MS/MS	By MS/MS	By MS/MS	By MS/MS	1	1	1	1	1	1	29.608	30.017	3	0.0038894	15016	1_RA1_01_2729	47.621	32.59			1062900	275400	245700	252140	94715	95406	99535	805	353	785	4461;4462;4463;4464;4465;4466
FAAYFQQGDMESNGK	Unmodified	1691.725	0.72497071	67	P06744;A0A2U3TZU2;K7EQ48;CON__Q3ZBD7	GPI	Glucose-6-phosphate isomerase	yes	no	0	0	0	0	0	0	0	By MS/MS	By MS/MS		By MS/MS	By MS/MS	By MS/MS	1	1		1	1	1	43.454	44.376	2	3.32E-06	25026	1_RA1_01_2725	128.17	89.144			184640	38413	46593	0	32676	35504	31459	806	67	786	4467;4468;4469;4470;4471
FAEAFEAIPR	Unmodified	1149.5819	0.58185893	446	P50990	CCT8	T-complex protein 1 subunit theta	yes	yes	0	0	0	0	0	0	0	By MS/MS	By MS/MS	By MS/MS	By MS/MS	By MS/MS	By MS/MS	1	1	1	1	1	1	48.985	50.165	2	0.035467	30678	1_RA1_01_2721	64.04	25.954			813270	181800	154710	138260	114050	107640	116810	807	446	787	4472;4473;4474;4475;4476;4477
FAFQAEVNR	Unmodified	1080.5352	0.53524309	109	A0A7P0TAE1;H0YIV0;A0A7P0TAT8;P14625;A0A7P0T823;A0A087WT78;A0A7P0TAY2;A0A7P0TBC2;A0A7P0T8R3;A0A7P0T885;A0A7P0Z405	HSP90B1	Endoplasmin	yes	no	0	0	0	0	0	0	0				By MS/MS	By MS/MS	By MS/MS				1	1	1	40.471	41.45	2	3.5013E-06	22993	2_RA2_01_2723	85.212	61.057			1000400	0	0	0	332050	332920	335380	808	109	788	4478;4479;4480
FAGVDIR	Unmodified	776.41809	0.41808807	280	M0R210;P62249;M0R3H0;M0QX76;M0R1M5;Q6IPX4	RPS16	40S ribosomal protein S16	yes	no	0	0	0	0	0	0	0	By MS/MS						1						38.43	38.43	2	0.0097538	21806	1_RA1_01_2721	46.016	8.3701			150150	150150	0	0	0	0	0	809	280	789	4481
FAIQDISVEETSAK	Unmodified	1536.7672	0.7671531	125	F5GXS2;A0A8V8TL71;O43707;H7C144;A0A804HK61;P12814;A0A804HL31;A0A804HLF4;A0A804HII9;H9KV75;A0A804HKE2;A0A7I2V4Y4;A0A804HIN7;A0A804HLD0;A0A804HJU8;G3V2W4;A0A804HI95;A0A494C1A0;G3V5M4;G3V2E8;P35609;Q08043;A0A804HJQ9;G3V2X9;G3V2N5;A0A087WSZ2;A0A804HJN7;A0A494C166;A0A494C033;A0A804HKG0	ACTN4;ACTN1;ACTN2;ACTN3	Alpha-actinin-4;Alpha-actinin-1;Alpha-actinin-2;Alpha-actinin-3	yes	no	0	0	0	0	0	0	0	By MS/MS	By MS/MS	By MS/MS	By MS/MS	By MS/MS	By MS/MS	1	1	1	1	1	1	50.281	51.511	2	0.00056277	31743	1_RA1_01_2721	78.908	48.653			380580	62894	66709	59934	68802	63275	58968	810	125	790	4482;4483;4484;4485;4486;4487
FALITWIGENVSGLQR	Unmodified	1802.9679	0.9679186	528	Q14019;H3BT58	COTL1	Coactosin-like protein	yes	no	0	0	0	0	0	0	0	By MS/MS	By MS/MS	By MS/MS				1	1	1				72.428	73.833	3	0.0020139	45521	1_RA1_01_2729	43.297	31.777			317860	123640	89790	104430	0	0	0	811	528	791	4488;4489;4490
FASFIDK	Unmodified	826.4225	0.42250475	174;180	CON__P05787;P05787;F8VUG2;F8W1U3;CON__Q9H552;CON__Q9DCV7;CON__O95678;O95678;P08729;Q01546;P12035;CON__P04259;CON__P02538;CON__P13647;CON__Q6ISB0;CON__P07744;CON__P12035;P02538;P48668;F8W0C6;Q9NSB2;P13647;CON__P48668;CON__Q01546;CON__Q3KNV1;CON__P08729;CON__Q9NSB2;CON__Q14CN4-1;CON__Q7RTS7;CON__Q6IME9;CON__Q3SY84;CON__Q32MB2;F8W1S1;Q14CN4;Q7RTS7;Q86Y46;Q3SY84;CON__P19013;P19013;F8VS61;H0YHD9;CON__…	KRT8;KRT75;KRT7;KRT76;KRT3;KRT6A;KRT6C;KRT5;KRT84;KRT74;KRT72;KRT73;KRT71;KRT4;KRT77;KRT79	Keratin, type II cytoskeletal 8;Keratin, type II cytoskeletal 75;Keratin, type II cytoskeletal 7;Keratin, type II cytoskeletal 2 oral;Keratin, type II cytoskeletal 3;Keratin, type II cytoskeletal 6A;Keratin, type II cytoskeletal 6C;Keratin, type II cuticular Hb4;Keratin, type II cytoskeletal 5;Keratin, type II cytoskeletal 72;Keratin, type II cytoskeletal 74;Keratin, type II cytoskeletal 73;Kerat…	no	no	0	0	0	0	0	0	0	By MS/MS	By MS/MS	By MS/MS	By MS/MS	By MS/MS	By MS/MS	1	1	1	1	1	1	38.584	39.325	2	0.005882	21663	1_RA1_01_2725	57.463	2.0224		+	2297800	383180	373790	388660	380230	387640	384300	812	174;180	792	4491;4492;4493;4494;4495;4496
FASFIDKVR	PhosphoGlyceroyl-Lys	1249.5744	0.57440409	174;180	CON__P05787;P05787;F8VUG2;F8W1U3;CON__Q9DCV7;CON__O95678;O95678;P08729;Q01546;P12035;CON__P04259;CON__P02538;CON__P13647;CON__Q6ISB0;CON__P07744;CON__P12035;P02538;P48668;F8W0C6;Q9NSB2;P13647;CON__P48668;CON__Q01546;CON__Q3KNV1;CON__P08729;CON__Q9NSB2;CON__Q14CN4-1;CON__Q7RTS7;CON__Q6IME9;CON__Q3SY84;CON__Q32MB2;F8W1S1;Q14CN4;Q7RTS7;Q86Y46;Q3SY84;CON__Q8VED5;CON__Q5XKE5;Q5XKE5	KRT8;KRT75;KRT7;KRT76;KRT3;KRT6A;KRT6C;KRT5;KRT84;KRT74;KRT72;KRT73;KRT71;KRT79	Keratin, type II cytoskeletal 8;Keratin, type II cytoskeletal 75;Keratin, type II cytoskeletal 7;Keratin, type II cytoskeletal 2 oral;Keratin, type II cytoskeletal 3;Keratin, type II cytoskeletal 6A;Keratin, type II cytoskeletal 6C;Keratin, type II cuticular Hb4;Keratin, type II cytoskeletal 5;Keratin, type II cytoskeletal 72;Keratin, type II cytoskeletal 74;Keratin, type II cytoskeletal 73;Kerat…	no	no	0	0	0	0	1	0	1				By MS/MS	By MS/MS	By MS/MS				1	1	1	56.574	58.394	2	0.015324	34528	2_RA2_01_2723	57.598	28.512		+	402340	0	0	0	125200	142920	134220	813	174;180	793	4497;4498;4499
FATEAAITILR	Unmodified	1204.6816	0.68157298	364	P17987;E7EQR6;F5H282	TCP1	T-complex protein 1 subunit alpha	yes	no	0	0	0	0	0	0	0	By MS/MS	By matching	By MS/MS				1	1	1				53.467	54.569	2	0.026659	32293	1_RA1_01_2729	42.743	25.231			404210	147040	119640	137530	0	0	0	814	364	794	4500;4501;4502
FCFTPHTEEGCLSER	Unmodified	1868.7822	0.78216801	46	A0A0U1RQF0;P49327	FASN	Fatty acid synthase;[Acyl-carrier-protein] S-acetyltransferase;[Acyl-carrier-protein] S-malonyltransferase;3-oxoacyl-[acyl-carrier-protein] synthase;3-oxoacyl-[acyl-carrier-protein] reductase;3-hydroxyacyl-[acyl-carrier-protein] dehydratase;Enoyl-[acyl-carrier-protein] reductase;Oleoyl-[acyl-carrier-protein] hydrolase	yes	no	0	0	0	0	0	0	0	By MS/MS	By MS/MS	By MS/MS	By MS/MS	By matching	By MS/MS	1	1	1	1	1	1	41.199	42.068	3	1.2213E-05	23588	1_RA1_01_2729	76.588	54.829			1003200	192970	175200	176770	153330	149680	155300	815	46	795	4503;4504;4505;4506;4507;4508
FCIWTESAFR	Unmodified	1315.6019	0.60194245	421	P36578;H3BM89	RPL4	60S ribosomal protein L4	yes	no	0	0	0	0	0	0	0	By MS/MS	By MS/MS	By MS/MS	By MS/MS	By MS/MS	By MS/MS	1	1	1	1	1	1	56.039	57.508	2	0.00013159	34365	1_RA1_01_2725	109.21	76.994			1041400	235920	188910	180770	142170	144150	149490	816	421	796	4509;4510;4511;4512;4513;4514
FCTGLTQIETLFK	Unmodified	1556.7909	0.79086543	45	A0A0S2Z471;P12277	CKB	Creatine kinase B-type	yes	no	0	0	0	0	0	0	0	By MS/MS	By MS/MS	By MS/MS	By MS/MS	By MS/MS	By MS/MS	1	1	1	1	1	1	65.658	67.34	2	0.0010133	40789	2_RA2_01_2731	91.855	62.768			726520	171150	134390	110350	123060	97050	90513	817	45	797	4515;4516;4517;4518;4519;4520
FDDAVVQSDMK	Unmodified	1253.5598	0.55980286	347	P11142;E9PKE3;E9PNE6;E9PN89;E9PLF4;E9PQQ4;E9PQK7;E9PK54;E9PPY6;E9PN25	HSPA8	Heat shock cognate 71 kDa protein	yes	no	0	0	0	0	0	0	0	By MS/MS	By MS/MS	By MS/MS	By MS/MS	By MS/MS		1	1	1	1	1		39.243	40.013	2	0.037825	21984	1_RA1_01_2729	63.283	49.775			353570	83786	71987	81112	61446	55234	0	818	347	798	4521;4522;4523;4524;4525
FDDPGLMLMGFKPLVLLK	Unmodified	2033.1094	0.1093628	350	P12956;B1AHC9	XRCC6	X-ray repair cross-complementing protein 6	yes	no	0	0	0	0	0	0	1	By MS/MS	By MS/MS	By MS/MS	By matching	By matching	By matching	1	1	1	1	1	1	76.44	78.198	3	0.00030419	48444	1_RA1_01_2729	64.136	54.215			238560	65793	54540	57206	16621	18596	25804	819	350	799	4526;4527;4528;4529;4530;4531
FDGALNVDLTEFQTNLVPYPR	Unmodified	2408.2012	0.20122559	507;224;561;508	F5H5D3;Q9BQE3;F8VVB9;P68363;C9JDS9;P68366;Q71U36;P0DPH8;P0DPH7;Q6PEY2	TUBA1C;TUBA1B;TUBA4A;TUBA1A;TUBA3E	Tubulin alpha-1C chain;Tubulin alpha-1B chain;Tubulin alpha-4A chain;Tubulin alpha-1A chain;Tubulin alpha-3E chain	no	no	0	0	0	0	0	0	0	By MS/MS	By MS/MS	By MS/MS	By MS/MS	By MS/MS	By MS/MS	1	1	1	1	1	1	74.094	75.851	3	6.7402E-146	46889	1_RA1_01_2729	227.06	211.8			4192600	868930	775810	798190	651680	501130	596860	820	224;507;508;561	800	4532;4533;4534;4535;4536;4537
FDLMYAK	Unmodified	886.42588	0.42587556	507;224;561;508	F5H5D3;Q9BQE3;A6NHL2;P68363;P68366;Q71U36;P0DPH8;P0DPH7;Q6PEY2	TUBA1C;TUBAL3;TUBA1B;TUBA4A;TUBA1A;TUBA3E	Tubulin alpha-1C chain;Tubulin alpha chain-like 3;Tubulin alpha-1B chain;Tubulin alpha-4A chain;Tubulin alpha-1A chain;Tubulin alpha-3E chain	no	no	0	0	0	0	0	0	0		By MS/MS		By MS/MS	By MS/MS			1		1	1		43.778	45.015	2	0.0089423	25449	1_RA1_01_2725	48.174	18.835			458160	0	203920	0	128060	126170	0	821	224;507;508;561	801	4538;4539;4540
FDRGYISPYFINTSK	Unmodified	1806.8941	0.89408495	345	P10809;A0A7I2V599;A0A7I2V2X6;A0A7I2V5M1;A0A7I2V5K3;A0A7I2YQ71;A0A7I2V369;E7ESH4	HSPD1	60 kDa heat shock protein, mitochondrial	yes	no	0	0	0	0	0	0	1	By MS/MS	By MS/MS	By MS/MS	By MS/MS	By MS/MS	By MS/MS	1	1	1	1	1	1	49.955	51.184	3	0.00038257	31318	1_RA1_01_2721	56.851	37.776			1173300	260380	217820	243140	151190	154160	146600	822	345	802	4541;4542;4543;4544;4545;4546
FDTGNLCMVTGGANLGR	Unmodified	1781.8189	0.81888787	485	P62701	RPS4X	40S ribosomal protein S4, X isoform	yes	yes	0	0	0	0	0	0	0	By MS/MS	By MS/MS	By MS/MS	By MS/MS	By MS/MS	By MS/MS	1	1	1	1	1	1	54.432	55.859	2	0.0019677	32843	2_RA2_01_2723	47.666	28.886			325780	37696	58090	62025	47412	58399	62160	823	485	803	4547;4548;4549;4550;4551;4552
FDTQYPYGEK	Unmodified	1246.5506	0.55061839	398	P30040;F8W1G0	ERP29	Endoplasmic reticulum resident protein 29	yes	no	0	0	0	0	0	0	0	By MS/MS	By MS/MS	By MS/MS	By MS/MS	By MS/MS	By MS/MS	1	1	1	1	1	1	36.696	37.352	2	0.012417	20270	1_RA1_01_2729	44.318	23.797			500170	91266	87798	86767	75188	78942	80207	824	398	804	4553;4554;4555;4556;4557;4558
FDVSGYPTLK	Unmodified	1125.5706	0.57062555	75	C9JMN9;A0A499FI48;P13667	PDIA4	Protein disulfide-isomerase A4	yes	no	0	0	0	0	0	0	0				By MS/MS						1			45.944	47.426	2	0.017327	27026	2_RA2_01_2723	48.283	0			160000	0	0	0	160000	0	0	825	75	805	4559
FDYSGVGSSDGNSEESTLGK	Unmodified	2034.8654	0.86542318	590	Q9NUJ1	ABHD10	Mycophenolic acid acyl-glucuronide esterase, mitochondrial	yes	yes	0	0	0	0	0	0	0	By MS/MS	By MS/MS	By matching	By matching	By matching	By matching	1	1	1	1	1	1	42.979	43.906	2	5.218E-07	24825	1_RA1_01_2725	77.776	52.921			28735	6687.8	4881.3	5255.5	3835.2	4680.7	3394.5	826	590	806	4560;4561;4562;4563;4564;4565
FEDENFILK	Unmodified	1153.5655	0.56554017	495	P62937;F8WE65;C9J5S7;A0A7I2V4V1	PPIA	Peptidyl-prolyl cis-trans isomerase A;Peptidyl-prolyl cis-trans isomerase A, N-terminally processed;Peptidyl-prolyl cis-trans isomerase	yes	no	0	0	0	0	0	0	0	By MS/MS	By MS/MS	By MS/MS	By MS/MS	By MS/MS	By MS/MS	2	2	2	1	2	2	48.206	49.328	2	3.5918E-13	29134	1_RA1_01_2725	138.54	90.041			20422000	3929900	3608700	3702700	922420	4079100	4179700	827	495	807	4566;4567;4568;4569;4570;4571;4572;4573;4574;4575;4576
FEELNADLFR	Unmodified	1252.6088	0.60880197	347	P11142;E9PKE3;E9PNE6;E9PN89;A8K7Q2;P54652	HSPA8;HSPA2	Heat shock cognate 71 kDa protein;Heat shock-related 70 kDa protein 2	yes	no	0	0	0	0	0	0	0	By MS/MS	By MS/MS	By MS/MS	By MS/MS	By MS/MS	By MS/MS	1	1	1	1	1	1	54.391	55.818	2	4.2974E-05	33105	1_RA1_01_2725	118.26	66.269			1359300	280950	257920	268870	189170	176880	185500	828	347	808	4577;4578;4579;4580;4581;4582
FEELNMDLFR	Unmodified	1312.6122	0.61217279	346	P11021;A0A7P0TB36	HSPA5	78 kDa glucose-regulated protein	yes	no	0	0	0	0	0	0	0	By MS/MS	By MS/MS	By MS/MS	By MS/MS	By MS/MS	By MS/MS	1	1	1	1	1	1	60.264	61.861	2	1.8276E-14	37309	1_RA1_01_2729	148.05	94.885			1589700	309660	284520	287900	235130	229340	243120	829	346	809	4583;4584;4585;4586;4587;4588
FEIGEGENLDLPYGLER	Unmodified	1949.9371	0.93707198	516	Q02790	FKBP4	Peptidyl-prolyl cis-trans isomerase FKBP4;Peptidyl-prolyl cis-trans isomerase FKBP4, N-terminally processed	yes	yes	0	0	0	0	0	0	0	By MS/MS	By MS/MS	By MS/MS	By MS/MS	By MS/MS	By MS/MS	2	2	2	2	2	2	63.707	65.369	2;3	8.4335E-09	39687	1_RA1_01_2729	119.56	83.035			713700	144020	108700	117130	110130	105730	127990	830	516	810	4589;4590;4591;4592;4593;4594;4595;4596;4597;4598;4599;4600
FELTGIPPAPR	Unmodified	1196.6554	0.65535823	347	P11142;E9PKE3;E9PNE6;A8K7Q2;E9PS65;E9PM13	HSPA8	Heat shock cognate 71 kDa protein	yes	no	0	0	0	0	0	0	0	By MS/MS	By MS/MS	By MS/MS	By matching	By MS/MS		1	1	1	1	1		52.124	53.421	2	0.0011978	31310	1_RA1_01_2729	75.378	44.305			760240	207630	176010	184630	94997	96973	0	831	347	811	4601;4602;4603;4604;4605
FETEQALR	Unmodified	992.49271	0.49270958	175	CON__P08727;P08727;C9JM50;Q04695;CON__Q9QWL7;CON__Q04695	KRT19;KRT17	Keratin, type I cytoskeletal 19;Keratin, type I cytoskeletal 17	yes	no	0	0	0	0	0	0	0		By MS/MS		By MS/MS	By MS/MS	By MS/MS		1		1	1	1	31.88	32.435	2	2.9365E-12	16674	1_RA1_01_2725	91.041	52.249		+	395170	0	0	0	133650	129310	132210	832	175	812	4606;4607;4608;4609
FFEDYGLFMR	Unmodified	1323.5958	0.59579444	260	Q12931;I3L0K7	TRAP1	Heat shock protein 75 kDa, mitochondrial	yes	no	0	0	0	0	0	0	0	By MS/MS	By MS/MS	By MS/MS	By MS/MS	By MS/MS		1	1	1	1	1		63.048	64.63	2	0.0077114	39424	1_RA1_01_2729	60.91	35.173			373540	91256	77658	80617	59813	64198	0	833	260	813	4610;4611;4612;4613;4614
FFVGGNWK	Unmodified	953.47594	0.4759373	460	P60174	TPI1	Triosephosphate isomerase	yes	yes	0	0	0	0	0	0	0	By MS/MS	By MS/MS	By MS/MS	By MS/MS	By MS/MS	By MS/MS	1	1	2	1	4	5	45.431	46.146	2	0.003028	26408	1_RA1_01_2725	67.035	39.718			581150	331940	0	0	249210	0	0	834	460	814	4615;4616;4617;4618;4619;4620;4621;4622;4623;4624;4625;4626;4627;4628
FFVSSSQGR	Unmodified	1013.493	0.49304393	8	R4GMX5;I3L192;A0A087WUV8;A0A7P0T8A7;A0A7P0TB04;A0A7P0TA85;P35613	BSG	Basigin	yes	no	0	0	0	0	0	0	0	By MS/MS	By MS/MS	By MS/MS	By MS/MS	By MS/MS	By MS/MS	1	1	1	1	1	1	32.486	32.962	2	0.0033134	17154	2_RA2_01_2727	65.252	14.286			920710	142960	157230	184320	141930	153020	141260	835	8	815	4629;4630;4631;4632;4633;4634
FGAILAQGILDAGGHNVTISLQSR	Unmodified	2437.3078	0.30775635	12	A0A7I2V4X0;A0A7I2V641;A0A7I2V2K8;A0A7P0MW50;A0A7I2YQY1;A0A7I2V262;A0A087WW66;A0A7I2V5C8;A0A7I2V523;Q99460;A0A7I2V479	PSMD1	26S proteasome non-ATPase regulatory subunit 1	yes	no	0	0	0	0	0	0	0	By MS/MS	By matching	By matching			By matching	1	1	1			1	63.685	65.151	3	0.0017878	41418	1_RA1_01_2721	50.215	39.957			129380	32617	34104	36854	0	0	25802	836	12	816	4635;4636;4637;4638
FGANAILGVSLAVCK	Unmodified	1518.8228	0.82283426	322;336	P06733;A0A2R8Y6G6;K7EM90;A0A2R8YEM5;A0A2R8Y879;P13929;E5RI09;E5RG95;K7EPM1;K7EKN2;E5RGZ4;P09104	ENO1;ENO3;ENO2	Alpha-enolase;Enolase;Beta-enolase;Gamma-enolase	no	no	0	0	0	0	0	0	0	By MS/MS	By MS/MS	By MS/MS	By MS/MS	By MS/MS	By MS/MS	2	2	2	2	2	2	60.954	62.552	2;3	0.00014972	37725	1_RA1_01_2725	65.805	50.603			2025200	428630	390550	382500	287580	260890	275090	837	322;336	817	4639;4640;4641;4642;4643;4644;4645;4646;4647;4648;4649;4650
FGAPPHAGGGIGLER	Unmodified	1434.7368	0.73679645	357	P14868;H7BZ35	DARS	Aspartate--tRNA ligase, cytoplasmic	yes	no	0	0	0	0	0	0	0	By MS/MS	By MS/MS	By matching	By MS/MS	By MS/MS	By MS/MS	1	1	1	1	1	1	37.251	37.907	3	0.037606	21674	1_RA1_01_2721	15.818	1.4652			779500	108130	118320	120650	163380	128200	140820	838	357	818	4651;4652;4653;4654;4655;4656
FGAQLAHIQALISGIEAQLGDVR	Unmodified	2406.3019	0.30194269	175	CON__P08727;P08727;K7EMS3	KRT19	Keratin, type I cytoskeletal 19	yes	no	0	0	0	0	0	0	0	By MS/MS	By MS/MS	By MS/MS	By MS/MS	By MS/MS	By MS/MS	2	2	2	2	2	2	78.645	80.397	3;4	9.7844E-05	49487	2_RA2_01_2727	59.356	45.195		+	1000900	166110	134020	142370	190750	171200	196430	839	175	819	4657;4658;4659;4660;4661;4662;4663;4664;4665;4666;4667;4668
FGAQLAHIQALISGIEAQLGDVRADSER	Unmodified	2964.5417	0.54173204	175	CON__P08727;P08727	KRT19	Keratin, type I cytoskeletal 19	yes	no	0	0	0	0	0	0	1				By MS/MS	By matching	By MS/MS				1	1	1	74.53	76.634	4	0.019661	47266	2_RA2_01_2731	22.723	10.981		+	61468	0	0	0	19959	20186	21322	840	175	820	4669;4670;4671
FGAVFLWDSGSSVGEITGHNK	Unmodified	2207.0647	0.064732107	128	A0A8V8TQK0;A0A8V8TNU2;A0A8V8TNT7;A0A8V8TQ74;A0A8V8TP22;O75083;A0A8V8TP31;D6RD66	WDR1	WD repeat-containing protein 1	yes	no	0	0	0	0	0	0	0			By MS/MS	By MS/MS		By MS/MS			1	1		1	59.38	61.295	3	0.0046665	36784	1_RA1_01_2729	34.649	15.865			109240	0	0	62420	46818	0	0	841	128	821	4672;4673;4674
FGDPECQVILPLLK	Unmodified	1627.8644	0.86436473	371	P22102	GART	Trifunctional purine biosynthetic protein adenosine-3;Phosphoribosylamine--glycine ligase;Phosphoribosylformylglycinamidine cyclo-ligase;Phosphoribosylglycinamide formyltransferase	yes	yes	0	0	0	0	0	0	0	By MS/MS	By MS/MS	By matching	By matching	By matching	By matching	1	1	1	1	1	1	65.949	67.641	2	0.01417	43142	1_RA1_01_2721	47.288	33.935			206890	37519	40971	39861	27864	30100	30571	842	371	822	4675;4676;4677;4678;4679;4680
FGDPVVQSDMK	Unmodified	1221.57	0.56997362	41	A0A0G2JIW1;P0DMV9;P0DMV8	HSPA1B;HSPA1A	Heat shock 70 kDa protein 1B;Heat shock 70 kDa protein 1A	yes	no	0	0	0	0	0	0	0	By MS/MS	By MS/MS	By MS/MS		By matching		1	1	1		1		39	39.681	2	0.031794	21848	1_RA1_01_2729	35.652	9.2682			339450	84047	104380	112520	0	38502	0	843	41	823	4681;4682;4683;4684
FGFPEGSVELYAEK	Unmodified	1571.7508	0.75077476	375	P23396;E9PPU1;F2Z2S8;H0YCJ7;H0YF32	RPS3	40S ribosomal protein S3	yes	no	0	0	0	0	0	0	0	By MS/MS	By MS/MS	By MS/MS	By MS/MS	By MS/MS	By MS/MS	1	1	1	1	1	1	56.082	57.551	2	0.0087	35900	1_RA1_01_2721	42.095	25.464			557300	122690	125450	114770	73057	64680	56654	844	375	824	4685;4686;4687;4688;4689;4690
FGVEQDVDMVFASFIR	Unmodified	1858.8924	0.89237039	356;112	A0A804F6T5;A0A804F729;P14618;A0A8V8TNX9;B4DNK4	PKM	Pyruvate kinase PKM;Pyruvate kinase	no	no	0	0	0	0	0	0	0	By MS/MS	By MS/MS	By MS/MS	By MS/MS	By MS/MS	By MS/MS	1	2	2	2	2	2	78.328	80.239	2;3	5.793E-07	49843	1_RA1_01_2729	93.51	79.48			1706100	27630	311550	472150	350420	159120	385270	845	112;356	825	4691;4692;4693;4694;4695;4696;4697;4698;4699;4700;4701
FGVEQDVDMVFASFIRK	Unmodified	1986.9873	0.98733341	356;112	A0A804F6T5;A0A804F729;P14618;A0A8V8TNX9;B4DNK4	PKM	Pyruvate kinase PKM;Pyruvate kinase	no	no	0	0	0	0	0	0	1	By MS/MS	By MS/MS	By MS/MS	By MS/MS	By MS/MS	By MS/MS	1	1	1	1	1	1	70.442	72.178	3	1.1668E-27	44234	1_RA1_01_2729	163.35	131.96			2960600	611660	551470	538400	413140	427920	418040	846	112;356	826	4702;4703;4704;4705;4706;4707
FGVEQDVDMVFASFIRK	Oxidation (M)	2002.9822	0.98224803	356;112	A0A804F6T5;A0A804F729;P14618;A0A8V8TNX9;B4DNK4	PKM	Pyruvate kinase PKM;Pyruvate kinase	no	no	0	0	1	0	0	0	1	By matching	By matching	By matching	By MS/MS	By matching	By MS/MS	1	1	1	1	1	1	67.654	69.368	3	0.039491	42247	2_RA2_01_2723	40.179	21.583			420610	74038	75802	64579	76267	63371	66557	847	112;356	826	4708;4709;4710;4711;4712;4713
FGVPVIADGGIQNVGHIAK	Unmodified	1891.0316	0.031581485	89	A0A7I2V2T3;P12268;E7ETK5;H0Y4R1;A0A7I2YQK5	IMPDH2	Inosine-5'-monophosphate dehydrogenase 2	yes	no	0	0	0	0	0	0	0	By MS/MS	By matching	By matching	By matching	By matching	By MS/MS	1	1	1	1	1	1	54.618	56.045	3	0.0085379	33137	2_RA2_01_2731	31.462	20.674			942650	182440	156500	154160	155120	142960	151470	848	89	827	4714;4715;4716;4717;4718;4719
FGYVDFESAEDLEK	Unmodified	1647.7304	0.73043325	95	A0A7I2V428;C9JLB1;A0A7I2V3F3;H7BY16;P19338;A0A7I2V5M5;A0A7I2V699;A0A7I2V2U7;A0A7I2V349;A0A7I2V506;A0A7I2V2S8	NCL	Nucleolin	yes	no	0	0	0	0	0	0	0	By MS/MS	By MS/MS	By MS/MS	By MS/MS	By MS/MS	By MS/MS	1	1	1	1	1	1	56.869	58.377	2	0.00057051	36555	1_RA1_01_2721	89.301	64.062			747260	127900	153850	158180	99609	98096	109630	849	95	828	4720;4721;4722;4723;4724;4725
FIECYIAEQNMVSIAVGCATR	Unmodified	2431.1334	0.13342207	395	P29401	TKT	Transketolase	yes	yes	0	0	0	0	0	0	0	By MS/MS	By MS/MS	By matching	By matching		By MS/MS	1	1	1	1		1	66.915	68.551	3	0.019377	43938	1_RA1_01_2721	26.84	10.717			216780	40998	47628	47642	38408	0	42108	850	395	829	4726;4727;4728;4729;4730
FIIPNVVK	Unmodified	928.57459	0.57458871	303	P00338;F5GXY2;F5GYU2	LDHA	L-lactate dehydrogenase A chain	yes	no	0	0	0	0	0	0	0	By MS/MS	By MS/MS	By MS/MS	By MS/MS	By MS/MS	By MS/MS	1	1	1	1	1	1	51.018	52.297	2	9.5588E-06	30592	1_RA1_01_2729	79.454	24.928			2299400	510660	464010	467620	290880	275180	291040	851	303	830	4731;4732;4733;4734;4735;4736
FIIPNVVKYSPNCK	PhosphoGlyceroyl-Lys	1845.8736	0.87362258	303	P00338;F5GXY2;F5GYU2	LDHA	L-lactate dehydrogenase A chain	yes	no	0	0	0	0	1	0	1				By MS/MS						1			65.843	67.934	3	0.0038429	41278	2_RA2_01_2723	47.201	30.517			120250	0	0	0	120250	0	0	852	303	831	4737
FIIPQIVK	Unmodified	956.60589	0.60588884	78	A0A5F9ZHM4;P07195;A0A3B3IS95;A8MW50;C9J7H8	LDHB	L-lactate dehydrogenase B chain;L-lactate dehydrogenase	yes	no	0	0	0	0	0	0	0	By MS/MS	By MS/MS	By MS/MS	By MS/MS	By MS/MS	By MS/MS	1	1	1	1	1	1	54.824	56.251	2	0.00011747	33379	1_RA1_01_2725	75.311	25.952			2168900	424930	396180	401800	324340	305670	315950	853	78	832	4738;4739;4740;4741;4742;4743
FILNLPTFSVR	Unmodified	1305.7445	0.74450759	443	P49721;A0A087WVV1	PSMB2	Proteasome subunit beta type-2	yes	no	0	0	0	0	0	0	0	By MS/MS	By MS/MS	By MS/MS	By matching	By MS/MS	By MS/MS	1	1	1	1	1	1	67.549	69.262	2	0.0017889	42423	1_RA1_01_2729	83.005	40.896			525680	114030	104710	96449	66698	72476	71312	854	443	833	4744;4745;4746;4747;4748;4749
FIQENIFGICPHMTEDNK	Unmodified	2192.0031	0.0030598275	404	P30101;A0A8I5KT88;A0A8I5KW33;A0A8I5KS72;A0A8I5KNU9;A0A8I5QKQ5;A0A8I5KW00;A0A8I5KXC9;A0A8I5KPY2;A0A8I5KRV3;A0A8I5KYJ6;A0A8I5KXE2;A0A8I5KTA1	PDIA3	Protein disulfide-isomerase A3	yes	no	0	0	0	0	0	0	0	By matching	By MS/MS		By MS/MS	By MS/MS	By matching	1	1		1	1	1	54.756	56.128	3	0.033506	33223	1_RA1_01_2725	22.01	11.752			287170	57347	44042	0	65706	70827	49254	855	404	834	4750;4751;4752;4753;4754
FIQQTYPSGGEEQAQYCR	Unmodified	2160.9535	0.9534671	567	Q8WUM4;C9IZF9;A0A3B3IT07;F8WEQ7;F8WBR8	PDCD6IP	Programmed cell death 6-interacting protein	yes	no	0	0	0	0	0	0	0	By matching	By MS/MS	By MS/MS	By matching	By matching	By MS/MS	1	1	1	1	1	1	39.996	40.816	3	0.0093277	22715	1_RA1_01_2729	30.956	14.463			227840	44325	39472	44785	28473	32988	37797	856	567	835	4755;4756;4757;4758;4759;4760
FITIFGTR	Unmodified	953.53345	0.53345218	334	P08758;D6RBL5;D6RBE9	ANXA5	Annexin A5;Annexin	yes	no	0	0	0	0	0	0	0	By MS/MS	By MS/MS	By MS/MS	By MS/MS	By MS/MS	By MS/MS	1	1	1	1	1	1	52.125	53.456	2	7.502E-09	31383	2_RA2_01_2731	89.55	43.199			629480	116200	103430	94415	106510	102710	106220	857	334	836	4761;4762;4763;4764;4765;4766
FLAAGTHLGGTNLDFQMEQYIYK	Unmodified	2616.2683	0.2682593	35	C9J9K3;A0A8V8TMX1;A0A0C4DG17;A0A8V8TLA4;P08865;F8WD59;A0A8V8TMZ8	RPSA	40S ribosomal protein SA	yes	no	0	0	0	0	0	0	0	By matching		By MS/MS	By matching			1		1	1			61.823	63.126	3	0.042417	38248	1_RA1_01_2729	18.27	3.5004			207470	45166	0	132160	30143	0	0	858	35	837	4767;4768;4769
FLDGIYVSEK	Unmodified	1169.5968	0.5968403	414	P32969;D6RAN4;A0A2R8Y5Y7;H0Y9V9;H0Y9R4	RPL9	60S ribosomal protein L9	yes	no	0	0	0	0	0	0	0	By MS/MS	By MS/MS	By MS/MS	By MS/MS	By MS/MS	By MS/MS	1	1	1	1	1	1	49.216	50.403	2	0.00084917	29316	1_RA1_01_2725	70.056	43.673			1329700	283670	261020	249110	176870	176050	182980	859	414	838	4770;4771;4772;4773;4774;4775
FLDGNELTLADCNLLPK	Unmodified	1931.9663	0.96626362	285	O00299	CLIC1	Chloride intracellular channel protein 1	yes	yes	0	0	0	0	0	0	0	By MS/MS	By MS/MS	By MS/MS	By MS/MS		By MS/MS	1	1	1	1		1	66.168	67.802	3	0.00086744	43329	1_RA1_01_2721	49.559	29.982			497080	141560	101780	112140	69691	0	71905	860	285	839	4776;4777;4778;4779;4780
FLEMCNDLLAR	Unmodified	1380.653	0.65299174	419	P34932	HSPA4	Heat shock 70 kDa protein 4	yes	yes	0	0	0	0	0	0	0	By MS/MS	By MS/MS	By MS/MS	By MS/MS	By MS/MS	By matching	1	1	1	1	1	1	55.005	56.432	2	0.0050784	33393	1_RA1_01_2729	55.567	6.7708			600410	107510	110790	104980	100120	92838	84159	861	419	840	4781;4782;4783;4784;4785;4786
FLEQQNKMLETK	PhosphoGlyceroyl-Lys	1675.7528	0.75283874	174	CON__P05787;P05787;F8VUG2;F8W1U3;CON__H-INV:HIT000292931;CON__Q9DCV7	KRT8	Keratin, type II cytoskeletal 8	yes	no	0	0	0	0	1	0	1						By MS/MS						1	48.6	49.885	2	0.016681	28815	2_RA2_01_2731	49.5	33.247		+	32567	0	0	0	0	0	32567	862	174	841	4787
FLEQQNQVLQTK	Unmodified	1474.778	0.77799256	312	P04264;CON__P04264;CON__ENSEMBL:ENSBTAP00000038253	KRT1	Keratin, type II cytoskeletal 1	no	no	0	0	0	0	0	0	0	By MS/MS	By MS/MS	By MS/MS	By matching	By matching	By matching	1	1	1	1	1	1	40.028	40.843	2	0.001332	22470	1_RA1_01_2725	86.275	50.861		+	374780	84080	76049	74201	49731	44062	46658	863	312	842	4788;4789;4790;4791;4792;4793
FLESVEGNQNYPLLLLTLLEK	Unmodified	2432.3203	0.32027809	456	P55060	CSE1L	Exportin-2	yes	yes	0	0	0	0	0	0	0	By MS/MS	By MS/MS	By MS/MS	By MS/MS	By MS/MS	By MS/MS	1	1	1	1	1	1	85.91	87.602	3	0.00048935	56387	1_RA1_01_2721	52.509	44.612			130440	39888	18935	30022	18180	7751.1	15661	864	456	843	4794;4795;4796;4797;4798;4799
FLETVELQISLK	Unmodified	1418.8021	0.80208205	493	P62906	RPL10A	60S ribosomal protein L10a	yes	yes	0	0	0	0	0	0	0	By MS/MS	By MS/MS	By MS/MS				1	1	1				62.614	63.9	2	0.0014382	38702	1_RA1_01_2729	71.555	39.795			423450	152160	143930	127360	0	0	0	865	493	844	4800;4801;4802
FLFDSVSSQNVGLR	Unmodified	1567.7995	0.79945628	286	O00410;H0Y8C6;E7ETV3;H0Y3V4	IPO5	Importin-5	yes	no	0	0	0	0	0	0	0	By MS/MS		By matching		By matching	By matching	1		1		1	1	58.091	59.45	2	0.016634	37578	1_RA1_01_2721	44.765	18.167			124500	42539	0	32532	0	27015	22411	866	286	845	4803;4804;4805;4806
FLIPNASQAESK	Unmodified	1303.6772	0.67721588	497	P63104;E7EX29;B0AZS6;E7ESK7	YWHAZ	14-3-3 protein zeta/delta	yes	no	0	0	0	0	0	0	0	By MS/MS	By MS/MS	By MS/MS	By MS/MS	By MS/MS	By MS/MS	1	1	1	1	1	1	42.803	43.731	2	0.00097042	24844	1_RA1_01_2725	138.66	85.493			5131400	903880	846550	846840	856590	814300	863290	867	497	846	4807;4808;4809;4810;4811;4812
FLNAENAQK	Unmodified	1033.5193	0.51925868	164	C9JXG8;C9JGV6;F6WQW2;P43487	RANBP1	Ran-specific GTPase-activating protein	yes	no	0	0	0	0	0	0	0	By MS/MS	By MS/MS		By MS/MS	By MS/MS	By MS/MS	3	5		1	1	2	28.031	28.586	2	0.0043225	14236	1_RA1_01_2721	51.854	3.3507			198380	0	0	0	95991	102390	0	868	164	847	4813;4814;4815;4816;4817;4818;4819;4820;4821;4822;4823;4824
FLNEHPGGEEVLLEQAGVDASESFEDVGHSSDAR	Unmodified	3626.6397	0.63972734	120	A0A8I5KSY3;D6RFH4;A0A8I5QKN7;A0A8I5KYK4;A0A8I5KSY8;O43169;A0A8I5KP74;H3BUX2	CYB5B	Cytochrome b5 type B	yes	no	0	0	0	0	0	0	0	By MS/MS	By MS/MS	By MS/MS	By MS/MS	By MS/MS	By MS/MS	1	1	1	1	1	1	59.763	61.334	4	2.2352E-05	36801	1_RA1_01_2725	43.066	32.359			299540	40736	72849	76169	32637	37560	39589	869	120	848	4825;4826;4827;4828;4829;4830
FLPLFDR	Unmodified	906.49634	0.49633839	154	B8ZZL8;P61604;S4R3N1	HSPE1;HSPE1-MOB4	10 kDa heat shock protein, mitochondrial	yes	no	0	0	0	0	0	0	0	By MS/MS	By MS/MS	By MS/MS	By MS/MS	By MS/MS	By MS/MS	1	1	1	1	1	1	54.363	55.79	2	0.0019857	32988	1_RA1_01_2725	71.141	38.671			1648600	306820	297030	306360	241440	248220	248780	870	154	849	4831;4832;4833;4834;4835;4836
FLQDYFDGNLK	Unmodified	1358.6507	0.65066678	404	P30101;A0A8I5KT88;A0A8I5KW33;A0A8I5KS72;A0A8I5KNU9;A0A8I5QKQ5;A0A8I5KW00;A0A8I5KXC9;A0A8I5KPY2;A0A8I5KRV3	PDIA3	Protein disulfide-isomerase A3	yes	no	0	0	0	0	0	0	0	By MS/MS	By MS/MS	By MS/MS		By MS/MS		1	1	3		1		55.034	56.16	2	1.7746E-18	33332	1_RA1_01_2729	96.331	40.32			592830	228890	200120	0	0	163810	0	871	404	850	4837;4838;4839;4840;4841;4842
FLQKVEAGKVAIK	PhosphoGlyceroyl-Lys;2 Glyceroyl-Lys	1773.8801	0.88014775	161	C9JF90;C9K0L6;Q9BPX7	C7orf25	UPF0415 protein C7orf25	yes	no	0	2	0	0	1	0	2						By MS/MS						1	55.655	57.343	2	0.0089497	33993	2_RA2_01_2731	48.794	19.838			0	0	0	0	0	0	0	872	161	851	4843
FMLQDVLDLR	Unmodified	1248.6536	0.65364367	102	E7EX73;E9PGM1;E7EUU4;A0A7I2Y1C3;Q04637;H7C044	EIF4G1	Eukaryotic translation initiation factor 4 gamma 1	yes	no	0	0	0	0	0	0	0	By matching	By matching	By MS/MS	By matching	By MS/MS	By MS/MS	1	1	1	1	1	1	67.251	68.963	2	0.0054192	42117	1_RA1_01_2729	54.608	0			333150	69691	49340	57394	58415	46398	51917	873	102	852	4844;4845;4846;4847;4848;4849
FMQASEDLLK	Unmodified	1180.5798	0.57981002	549;359	P15531;E7ERL0;E5RHP0;Q32Q12;J3KPD9	NME1;NME1-NME2;NME2	Nucleoside diphosphate kinase A;Nucleoside diphosphate kinase	no	no	0	0	0	0	0	0	0	By MS/MS	By MS/MS	By MS/MS	By MS/MS	By MS/MS	By MS/MS	1	1	1	1	1	1	45	46.032	2	0.00010021	26363	1_RA1_01_2729	104.2	44.995			2498100	469360	460100	465170	368710	344790	389920	874	359;549	853	4850;4851;4852;4853;4854;4855
FNADEFEDMVAEK	Unmodified	1543.6501	0.65007443	390	X1WI28;P27635;F8W7C6	RPL10	60S ribosomal protein L10	yes	no	0	0	0	0	0	0	0	By MS/MS	By MS/MS	By MS/MS	By MS/MS	By MS/MS	By matching	1	1	1	1	1	1	55.043	56.47	2	0.00090786	35267	1_RA1_01_2721	76.332	65.167			782690	150790	166210	139980	116750	106230	102730	875	390	854	4856;4857;4858;4859;4860;4861
FNAHGDANTIVCNSK	Unmodified	1646.7471	0.74710314	338	P09382	LGALS1	Galectin-1	yes	yes	0	0	0	0	0	0	0	By MS/MS	By MS/MS	By MS/MS	By MS/MS		By MS/MS	1	1	1	1		1	30.721	31.144	3	0.00039351	16387	1_RA1_01_2721	45.14	25.562			1462900	379480	358280	329820	204650	0	190660	876	338	855	4862;4863;4864;4865;4866
FNEEHIPDSPFVVPVASPSGDAR	Unmodified	2466.1816	0.18155278	370	P21333;Q60FE5;A0A7P0NMY4;H0Y5C6	FLNA	Filamin-A	yes	no	0	0	0	0	0	0	0	By MS/MS	By MS/MS	By MS/MS	By matching	By MS/MS	By matching	1	1	1	1	1	1	57.073	58.58	3	0.037414	34645	2_RA2_01_2727	19.714	4.6242			267470	38715	49227	48350	44552	43209	43412	877	370	856	4867;4868;4869;4870;4871;4872
FNIFYPDLIDK	Unmodified	1383.7075	0.70745338	270	K7EIU6;K7ENY9;Q8WUQ7	CACTIN	Cactin	yes	no	0	0	0	0	0	0	0	By MS/MS		By MS/MS	By MS/MS	By MS/MS	By MS/MS	1		1	1	1	1	56.345	57.758	2	0.0013663	34271	2_RA2_01_2723	68.735	3.3878			4188200	1062200	0	986940	741920	698030	699160	878	270	857	4873;4874;4875;4876;4877
FNLDLTHPVEDGIFDSGNFEQFLR	Unmodified	2809.3348	0.33475896	170	C9JYQ9;H0Y8C2;Q6P5R6	RPL22L1	60S ribosomal protein L22-like 1	yes	no	0	0	0	0	0	0	0	By matching	By MS/MS	By MS/MS	By MS/MS	By MS/MS	By MS/MS	1	1	1	1	1	1	75.316	77.075	3	1.2718E-06	47670	1_RA1_01_2725	67.413	48.853			171750	28408	38266	27260	26396	26604	24819	879	170	858	4878;4879;4880;4881;4882;4883
FNPFVTSDR	Unmodified	1081.5193	0.51925868	192	J3QRI7;J3QQQ9;J3QQV1;E5RIT6;J3QRC4;Q9UNX3;P61254;E5RHH1;J3KSS0	RPL26;RPL26L1	60S ribosomal protein L26-like 1;60S ribosomal protein L26	yes	no	0	0	0	0	0	0	0	By MS/MS	By MS/MS	By MS/MS		By MS/MS	By MS/MS	1	1	6		1	1	42.574	43.363	2	0.00021998	24462	1_RA1_01_2725	75.825	45.405			1025700	288620	258630	0	0	237610	240850	880	192	859	4884;4885;4886;4887;4888;4889;4890;4891;4892;4893
FNTPQQPK	Unmodified	958.48723	0.48723027	265	J3KQ32;Q9NTK5	OLA1	Obg-like ATPase 1	yes	no	0	0	0	0	0	0	0	By MS/MS						1						27.735	27.735	2	0.017606	13851	1_RA1_01_2721	44.447	34.953			0	0	0	0	0	0	0	881	265	860	4894
FNVLQYVVPEVK	Unmodified	1433.7919	0.79185171	529	Q14152	EIF3A	Eukaryotic translation initiation factor 3 subunit A	yes	yes	0	0	0	0	0	0	0	By MS/MS	By MS/MS	By matching	By matching	By matching	By matching	1	1	1	1	1	1	65.527	67.209	2	0.033898	42896	1_RA1_01_2721	74.162	56.726			519890	119030	102580	93932	78575	66380	59395	882	529	861	4895;4896;4897;4898;4899;4900
FNVWDTAGQEK	Unmodified	1293.599	0.59896556	488	P62826;B5MDF5;J3KQE5;F5H018;H0YFC6	RAN	GTP-binding nuclear protein Ran	yes	no	0	0	0	0	0	0	0	By MS/MS	By MS/MS	By MS/MS	By MS/MS	By MS/MS	By MS/MS	1	5	8	1	1	4	43.516	44.328	2	3.8702E-60	25205	1_RA1_01_2729	125.48	85.478			759960	366870	0	0	203000	190090	0	883	488	862	4901;4902;4903;4904;4905;4906;4907;4908;4909;4910;4911;4912;4913;4914;4915;4916;4917;4918;4919;4920
FPGQLNADLR	Unmodified	1129.588	0.58800695	509;326;313;586;30;584;550;172	A0A0B4J269;Q13509;G3V2A3;P04350;M0R2D3;A6NNZ2;P07437;Q5JP53;Q5ST81;P68371;Q3ZCM7;A0A075B736;Q5SQY0;Q9BUF5;K7ESM5;Q9BVA1;Q13885;CON__ENSEMBL:ENSBTAP00000025008;Q9H4B7	TUBB3;TUBB4A;TUBB;TUBB4B;TUBB8;TUBB6;TUBB2B;TUBB2A;TUBB1	Tubulin beta-3 chain;Tubulin beta-4A chain;Tubulin beta-8 chain-like protein LOC260334;Tubulin beta chain;Tubulin beta-4B chain;Tubulin beta-8 chain;Tubulin beta-6 chain;Tubulin beta-2B chain;Tubulin beta-2A chain;Tubulin beta-1 chain	no	no	0	0	0	0	0	0	0	By MS/MS	By MS/MS	By MS/MS	By MS/MS	By MS/MS	By MS/MS	1	1	1	1	1	1	43.706	44.687	2	0.00015929	25299	2_RA2_01_2731	101.65	74.392		+	3537500	548010	503490	506640	671640	647030	660720	884	30;313;326;509;550;584;586;172	863	4921;4922;4923;4924;4925;4926
FPGQLNADLRK	Unmodified	1257.683	0.68296996	509;326;313;586;30;584;550;172	A0A0B4J269;Q13509;G3V2A3;P04350;M0R2D3;A6NNZ2;P07437;Q5JP53;Q5ST81;P68371;Q3ZCM7;A0A075B736;Q5SQY0;Q9BUF5;K7ESM5;Q9BVA1;Q13885;CON__ENSEMBL:ENSBTAP00000025008;Q9H4B7	TUBB3;TUBB4A;TUBB;TUBB4B;TUBB8;TUBB6;TUBB2B;TUBB2A;TUBB1	Tubulin beta-3 chain;Tubulin beta-4A chain;Tubulin beta-8 chain-like protein LOC260334;Tubulin beta chain;Tubulin beta-4B chain;Tubulin beta-8 chain;Tubulin beta-6 chain;Tubulin beta-2B chain;Tubulin beta-2A chain;Tubulin beta-1 chain	no	no	0	0	0	0	0	0	1	By MS/MS	By MS/MS	By MS/MS	By MS/MS	By MS/MS	By MS/MS	1	1	1	1	1	1	36.806	37.462	3	0.0029911	20386	1_RA1_01_2729	54.772	24.208		+	4613900	902910	867410	884140	670430	645650	643320	885	30;313;326;509;550;584;586;172	864	4927;4928;4929;4930;4931;4932
FPQLDSTSFANSR	Unmodified	1468.6947	0.69465686	46	A0A0U1RQF0;P49327	FASN	Fatty acid synthase;[Acyl-carrier-protein] S-acetyltransferase;[Acyl-carrier-protein] S-malonyltransferase;3-oxoacyl-[acyl-carrier-protein] synthase;3-oxoacyl-[acyl-carrier-protein] reductase;3-hydroxyacyl-[acyl-carrier-protein] dehydratase;Enoyl-[acyl-carrier-protein] reductase;Oleoyl-[acyl-carrier-protein] hydrolase	yes	no	0	0	0	0	0	0	0	By MS/MS	By MS/MS	By MS/MS	By MS/MS	By MS/MS	By MS/MS	2	2	2	2	2	2	48.218	49.389	2;3	4.8288E-07	28600	1_RA1_01_2725	138.24	44.685			1378500	270320	249270	245530	217260	189360	206760	886	46	865	4933;4934;4935;4936;4937;4938;4939;4940;4941;4942;4943;4944
FQDGDLTLYQSNTILR	Unmodified	1882.9425	0.94249171	337	P09211;A8MX94;A0A087X2E9	GSTP1	Glutathione S-transferase P	yes	no	0	0	0	0	0	0	0	By MS/MS	By MS/MS	By MS/MS	By MS/MS	By MS/MS	By MS/MS	2	2	2	2	2	2	57.31	58.818	2;3	4.0039E-07	35115	2_RA2_01_2731	96.096	81.521			2657500	468520	396670	404850	473660	423540	490240	887	337	866	4945;4946;4947;4948;4949;4950;4951;4952;4953;4954;4955;4956
FQSSHHPTDITSLDQYVER	Unmodified	2259.0556	0.055623984	109	A0A7P0TAE1;H0YIV0;A0A7P0TAT8;P14625;A0A7P0T823;A0A7P0T917;A0A087WT78;A0A7P0TAY2	HSP90B1	Endoplasmin	yes	no	0	0	0	0	0	0	0	By MS/MS	By MS/MS	By MS/MS	By MS/MS	By MS/MS	By MS/MS	1	1	1	1	1	1	43.984	44.965	4	1.2065E-06	26937	1_RA1_01_2721	76.768	50.294			3193900	474700	478790	485150	569220	563690	622370	888	109	867	4957;4958;4959;4960;4961;4962
FQWDLNAWTK	Unmodified	1307.6299	0.62987176	526	Q13263;M0R0K9	TRIM28	Transcription intermediary factor 1-beta	yes	no	0	0	0	0	0	0	0	By MS/MS	By MS/MS	By MS/MS			By matching	1	1	1			1	60.239	61.653	2	0.0089526	37125	1_RA1_01_2725	47.823	25.586			472190	133560	126590	137260	0	0	74783	889	526	868	4963;4964;4965;4966
FRCPEALFQPSFLGMESCGIHETTFNSIMK	Unmodified	3533.624	0.62402316	461;502	P60709;E7EVS6;A0A6Q8PFE4;A0A2R8Y793;P63261;I3L4N8;A0A804GS07	ACTB;ACTG1	Actin, cytoplasmic 1;Actin, cytoplasmic 1, N-terminally processed;Actin, cytoplasmic 2;Actin, cytoplasmic 2, N-terminally processed	no	no	0	0	0	0	0	0	1	By MS/MS	By MS/MS	By MS/MS	By MS/MS	By MS/MS	By MS/MS	1	1	1	1	1	1	65.113	66.795	4	1.3876E-41	40676	1_RA1_01_2729	111.24	95.103			3598000	284570	767520	854220	440520	607060	644120	890	461;502	869	4967;4968;4969;4970;4971;4972
FRCPEALFQPSFLGMESCGIHETTFNSIMK	Oxidation (M)	3549.6189	0.61893778	461;502	P60709;E7EVS6;A0A6Q8PFE4;A0A2R8Y793;P63261;I3L4N8;A0A804GS07	ACTB;ACTG1	Actin, cytoplasmic 1;Actin, cytoplasmic 1, N-terminally processed;Actin, cytoplasmic 2;Actin, cytoplasmic 2, N-terminally processed	no	no	0	0	1	0	0	0	1						By MS/MS						1	64.579	66.584	4	2.0883E-11	40529	2_RA2_01_2731	66.083	51.037			36715	0	0	0	0	0	36715	891	461;502	869	4973
FRLPPGEYVVVPSTFEPNKEGDFVLR	Unmodified	2991.5494	0.54944318	325	P07384	CAPN1	Calpain-1 catalytic subunit	yes	yes	0	0	0	0	0	0	2	By MS/MS	By MS/MS	By matching		By matching	By matching	1	1	1		1	1	62.3	63.84	4	0.028284	40515	1_RA1_01_2721	21.948	10.316			300890	67620	67307	57322	0	56730	51911	892	325	870	4974;4975;4976;4977;4978
FRQDLMNIAGTTLSSK	Unmodified	1780.9142	0.91416847	511	P78371;F5GWF6;F8VQ14	CCT2	T-complex protein 1 subunit beta	yes	no	0	0	0	0	0	0	1	By MS/MS	By MS/MS	By MS/MS	By matching	By MS/MS	By matching	1	1	1	1	1	1	49.763	50.993	3	0.0006467	29811	1_RA1_01_2729	57.52	37.413			1039100	246760	225920	229400	114760	110130	112120	893	511	871	4979;4980;4981;4982;4983;4984
FSALQQAVPTESTDNRR	Unmodified	1918.9497	0.94970235	102	E7EX73;E9PGM1;E7EUU4;A0A7I2Y1C3;Q04637;H7C044	EIF4G1	Eukaryotic translation initiation factor 4 gamma 1	yes	no	0	0	0	0	0	0	1	By matching	By matching	By MS/MS	By MS/MS	By matching	By matching	1	1	1	1	1	1	38.311	39.022	3	2.6303E-06	21490	1_RA1_01_2729	80.738	51.415			588570	124860	99724	103180	90586	83653	86563	894	102	872	4985;4986;4987;4988;4989;4990
FSAVLVEPPPMSLPGAGLSSQELSGGPGDGP	Unmodified	2949.443	0.44298878	526	Q13263;M0R0K9	TRIM28	Transcription intermediary factor 1-beta	yes	no	0	0	0	0	0	0	0	By MS/MS	By matching					1	1					79.645	80.788	3	0.0084842	52213	1_RA1_01_2721	23.983	16.622			7336.6	6067.7	1268.8	0	0	0	0	895	526	873	4991;4992
FSELTAEK	Unmodified	923.46001	0.46001246	438	P48643;B7ZAR1;E9PCA1;E7ENZ3	CCT5	T-complex protein 1 subunit epsilon	yes	no	0	0	0	0	0	0	0	By MS/MS		By MS/MS	By MS/MS		By MS/MS	1		1	1		1	30.202	30.581	2	0.0073659	15409	1_RA1_01_2729	52.786	35.859			587030	194780	0	175550	114780	0	101920	896	438	874	4993;4994;4995;4996
FSGWYDADLSPAGHEEAK	Unmodified	1978.8697	0.86972069	366	P18669	PGAM1	Phosphoglycerate mutase 1	yes	yes	0	0	0	0	0	0	0	By MS/MS	By MS/MS	By MS/MS	By MS/MS	By MS/MS	By MS/MS	1	1	1	1	1	1	46.73	47.812	3	2.007E-10	27686	1_RA1_01_2729	116.29	88.081			1891400	325520	313990	325800	305720	308080	312330	897	366	875	4997;4998;4999;5000;5001;5002
FSHEEIAMATVTALR	Unmodified	1674.8399	0.83994089	308	P04075;J3KPS3;H3BQN4;H3BR68;H3BU78	ALDOA	Fructose-bisphosphate aldolase A;Fructose-bisphosphate aldolase	yes	no	0	0	0	0	0	0	0	By MS/MS	By MS/MS		By MS/MS	By MS/MS		1	1		1	1		50.102	51.234	3	0.0028246	31405	1_RA1_01_2721	32.815	18.558			740180	228040	199430	0	157850	154860	0	898	308	876	5003;5004;5005;5006
FSHQGVQLIDFSPCER	Unmodified	1918.8996	0.89958103	458	P55884;C9JQN7	EIF3B	Eukaryotic translation initiation factor 3 subunit B	yes	no	0	0	0	0	0	0	0	By MS/MS	By matching	By MS/MS	By matching	By matching	By MS/MS	1	1	1	1	1	1	49.412	50.639	3	0.042094	29566	1_RA1_01_2729	19.292	8.1868			1214400	257870	212760	219240	184680	166390	173430	899	458	877	5007;5008;5009;5010;5011;5012
FSLCSIRNISQVLEKK	2 PhosphoGlyceroyl-Lys	2257.0103	0.010265796	253	H0YNC5;O14672	ADAM10	Disintegrin and metalloproteinase domain-containing protein 10	yes	no	0	0	0	0	2	0	2	By MS/MS		By matching			By matching	1		1			1	55.833	56.978	3	0.033365	35354	1_RA1_01_2721	45.434	19.568			135850	45699	0	45790	0	0	44359	900	253	878	5013;5014;5015
FSLYFLAYEDK	Unmodified	1394.6758	0.6758189	519	Q04760	GLO1	Lactoylglutathione lyase	yes	yes	0	0	0	0	0	0	0	By MS/MS	By MS/MS	By MS/MS	By MS/MS	By MS/MS	By MS/MS	1	1	1	1	1	1	64.153	65.817	2	0.0012106	40000	1_RA1_01_2725	73.067	43.98			728870	172110	141700	130420	94427	96397	93814	901	519	879	5016;5017;5018;5019;5020;5021
FSPAGPILSIR	Unmodified	1156.6604	0.66044361	101	P11940;A0A7I2V649;A0A7I2YQ88;H0YAR2;A0A7I2YQ90;A0A087WTT1;E7ERJ7;H0YBN4;E5RJB9;Q9H361;E5RH24;Q4VXU2;A0A6Q8JFT6;E5RHG7;E5RFD8;E5RGC4;Q5JQF8;A0A6Q8JFV4;A0A7I2V3J9	PABPC1;PABPC3;PABPC1L;PABPC1L2A	Polyadenylate-binding protein 1;Polyadenylate-binding protein;Polyadenylate-binding protein 3;Polyadenylate-binding protein 1-like;Polyadenylate-binding protein 1-like 2	yes	no	0	0	0	0	0	0	0	By MS/MS	By MS/MS	By MS/MS	By MS/MS	By MS/MS		1	1	1	1	1		52.247	53.545	2	0.021866	33079	1_RA1_01_2721	37.717	14.288			1013400	251970	205780	208210	176030	171410	0	902	101	880	5022;5023;5024;5025;5026
FSPDGELYASGSEDGTLR	Unmodified	1899.8487	0.8486509	604	Q9Y3F4;H0YH33	STRAP	Serine-threonine kinase receptor-associated protein	yes	no	0	0	0	0	0	0	0	By MS/MS			By MS/MS	By MS/MS	By MS/MS	1			1	1	1	47.773	48.781	2	0.0023892	28104	2_RA2_01_2727	60.157	27.069			42674	12511	0	0	10223	10816	9124.4	903	604	881	5027;5028;5029;5030
FSPNSSNPIIVSCGWDK	Unmodified	1906.8883	0.88834765	501	P63244;J3KPE3;D6RHH4;D6RFX4;D6R9L0;D6R9Z1;H0Y8W2;D6RAC2;H0YAF8;H0YAM7;D6REE5;D6RBD0;H0Y8R5	GNB2L1	Guanine nucleotide-binding protein subunit beta-2-like 1;Guanine nucleotide-binding protein subunit beta-2-like 1, N-terminally processed	yes	no	0	0	0	0	0	0	0	By MS/MS	By MS/MS	By MS/MS	By MS/MS	By MS/MS	By MS/MS	1	1	1	1	1	1	53.007	54.378	2	0.00016912	31913	1_RA1_01_2729	85.837	62.601			123090	21374	25935	22364	17593	18006	17817	904	501	882	5031;5032;5033;5034;5035;5036
FSSCGGGGGSFGAGGGFGSR	Unmodified	1764.7274	0.72743033	312	P04264;CON__P04264	KRT1	Keratin, type II cytoskeletal 1	yes	no	0	0	0	0	0	0	0	By MS/MS	By MS/MS	By MS/MS	By MS/MS	By MS/MS	By MS/MS	1	1	1	1	1	1	39.68	40.457	2	5.1916E-10	22342	1_RA1_01_2725	89.541	66.9		+	155600	29631	31568	35922	21014	19603	17864	905	312	883	5037;5038;5039;5040;5041;5042
FSVCVLGDQQHCDEAK	Unmodified	1891.8193	0.8192818	493	P62906	RPL10A	60S ribosomal protein L10a	yes	yes	0	0	0	0	0	0	0	By MS/MS	By MS/MS	By MS/MS				1	1	1				41.028	41.689	3	0.00026033	24338	1_RA1_01_2721	57.973	35.367			827890	290540	272800	264540	0	0	0	906	493	884	5043;5044;5045
FSVSPVVR	Unmodified	889.50215	0.50215205	353	P13639	EEF2	Elongation factor 2	yes	yes	0	0	0	0	0	0	0	By MS/MS	By MS/MS		By MS/MS	By MS/MS	By MS/MS	1	1		1	1	1	39.443	40.187	2	1.8003E-12	22202	2_RA2_01_2731	120.65	102.8			3310100	819270	785060	0	580370	553510	571900	907	353	885	5046;5047;5048;5049;5050
FTASAGIQVVGDDLTVTNPK	Unmodified	2032.0477	0.047685059	322	P06733;A0A2R8Y6G6	ENO1	Alpha-enolase	yes	no	0	0	0	0	0	0	0	By MS/MS	By MS/MS	By MS/MS	By MS/MS	By MS/MS	By MS/MS	2	2	2	2	2	2	56.531	58.032	2;3	7.9572E-91	34503	1_RA1_01_2729	201.31	169.43			8929700	1958700	1744100	1770700	1203400	1086500	1166300	908	322	886	5051;5052;5053;5054;5055;5056;5057;5058;5059;5060;5061;5062
FTASAGIQVVGDDLTVTNPKR	PhosphoGlyceroyl-Lys	2356.1312	0.13117049	322	P06733;A0A2R8Y6G6	ENO1	Alpha-enolase	yes	no	0	0	0	0	1	0	1	By matching			By MS/MS	By MS/MS	By MS/MS	1			1	1	1	63.048	64.535	3	2.0398E-08	39026	2_RA2_01_2723	77.221	62.066			721020	35660	0	0	270390	205690	209280	909	322	887	5063;5064;5065;5066
FTITPPTAQVVGVLK	Unmodified	1569.913	0.91302948	451	P52907	CAPZA1	F-actin-capping protein subunit alpha-1	yes	yes	0	0	0	0	0	0	0			By MS/MS						1				60.697	62.564	2	0.00033845	37770	1_RA1_01_2729	58.223	43.804			0	0	0	0	0	0	0	910	451	888	5067
FTPGTFTNQIQAAFREPR	Unmodified	2080.049	0.049022463	35	C9J9K3;A0A8V8TMX1;A0A0C4DG17;A0A8V8TLA4;P08865;A0A8V8TMP3	RPSA	40S ribosomal protein SA	yes	no	0	0	0	0	0	0	1	By MS/MS	By MS/MS	By MS/MS	By MS/MS	By MS/MS	By MS/MS	1	1	1	1	1	1	55.285	56.736	3	3.9825E-05	33553	1_RA1_01_2729	74.12	46.269			2961100	555670	512850	481550	488900	460890	461240	911	35	889	5068;5069;5070;5071;5072;5073
FTVLLMPNGPMR	Unmodified	1374.7152	0.71519807	599	Q9UQ80	PA2G4	Proliferation-associated protein 2G4	yes	yes	0	0	0	0	0	0	0	By MS/MS			By MS/MS	By MS/MS	By MS/MS	1			1	1	1	59.561	60.984	2	0.0015169	36326	2_RA2_01_2727	66.621	49.185			499410	157130	0	0	118220	109860	114200	912	599	890	5074;5075;5076;5077
FVADGIFKAELNEFLTR	Unmodified	1969.0309	0.030912783	375	P23396;E9PPU1;E9PL09;F2Z2S8;H0YCJ7;E9PQ96;E9PJH4;E9PK82;E9PQX2	RPS3	40S ribosomal protein S3	yes	no	0	0	0	0	0	0	1	By MS/MS	By MS/MS	By MS/MS	By matching	By MS/MS		1	1	1	1	1		68.89	70.547	3	0.0068897	43109	1_RA1_01_2729	43.408	16.679			520120	157870	132420	122810	55206	51810	0	913	375	891	5078;5079;5080;5081;5082
FVDGLMIHSGDPVNYYVDTAVR	Unmodified	2467.1842	0.18419532	375	P23396;E9PL09;H0YEU2;E9PSF4	RPS3	40S ribosomal protein S3	yes	no	0	0	0	0	0	0	0	By MS/MS	By MS/MS	By MS/MS	By MS/MS	By MS/MS	By MS/MS	1	1	1	1	1	1	61.054	62.652	3	3.1582E-05	37824	1_RA1_01_2729	60.991	45.569			645400	108960	131150	148020	83501	86699	87057	914	375	892	5083;5084;5085;5086;5087;5088
FVEGLPINDFSR	Unmodified	1392.7038	0.70376498	80	B9A041;A0A5K1VW95;P40925;B8ZZ51	MDH1	Malate dehydrogenase, cytoplasmic	yes	no	0	0	0	0	0	0	0		By MS/MS	By MS/MS	By MS/MS	By MS/MS			1	1	1	1		55.947	57.729	2	0.0013834	34367	1_RA1_01_2729	74.162	46.42			667860	0	177850	186530	154940	148550	0	915	80	893	5089;5090;5091;5092
FVFSLVDAMNGK	Unmodified	1326.6642	0.66420836	427	P40926;G3XAL0	MDH2	Malate dehydrogenase, mitochondrial;Malate dehydrogenase	yes	no	0	0	0	0	0	0	0	By MS/MS	By MS/MS	By MS/MS		By MS/MS		1	1	1		1		62.483	63.928	2	0.0017508	38634	1_RA1_01_2725	96.331	73.591			561240	160210	131770	138940	0	130310	0	916	427	894	5093;5094;5095;5096
FVIATSTK	Unmodified	865.49092	0.49091866	517	Q02878	RPL6	60S ribosomal protein L6	yes	yes	0	0	0	0	0	0	0	By MS/MS	By MS/MS		By MS/MS	By MS/MS	By MS/MS	5	2		1	1	1	33.601	34.204	2	0.0054192	18516	1_RA1_01_2721	52.716	27.718			817040	0	0	0	278150	258710	280180	917	517	895	5097;5098;5099;5100;5101;5102;5103;5104;5105;5106
FVIGGPQGDAGLTGR	Unmodified	1443.747	0.74702678	405	P31153	MAT2A	S-adenosylmethionine synthase isoform type-2	yes	yes	0	0	0	0	0	0	0				By MS/MS						1			47.006	48.537	2	0.0036388	27509	2_RA2_01_2723	46.592	22.741			118480	0	0	0	118480	0	0	918	405	896	5107
FVLSSGK	Unmodified	736.41194	0.41194006	272	K7EL50;P27797;A0A7P0T861;K7EJB9	CALR	Calreticulin	yes	no	0	0	0	0	0	0	0	By MS/MS		By MS/MS	By MS/MS		By MS/MS	1		1	1		1	30.167	30.546	2	0.019286	15309	2_RA2_01_2731	38.792	15.772			1007500	269510	0	254500	251510	0	231950	919	272	897	5108;5109;5110;5111
FVMQEEFSR	Unmodified	1171.5332	0.53319418	404	P30101;A0A8I5KT88;A0A8I5KW33;A0A8I5KS72;A0A8I5KNU9;A0A8I5QKQ5;A0A8I5KW00;A0A8I5KXC9;A0A8I5KPY2;A0A8I5KRV3	PDIA3	Protein disulfide-isomerase A3	yes	no	0	0	0	0	0	0	0	By MS/MS	By MS/MS	By MS/MS	By MS/MS	By MS/MS	By MS/MS	1	1	1	1	1	1	42.457	43.377	2	0.004839	24576	2_RA2_01_2731	62.546	44.561			845660	150120	131440	143260	134900	137390	148530	920	404	898	5112;5113;5114;5115;5116;5117
FVNLGIEPPKGVLLFGPPGTGK	Unmodified	2236.262	0.26197535	168	P35998;C9JX88	PSMC2	26S protease regulatory subunit 7	yes	no	0	0	0	0	0	0	1	By matching	By MS/MS	By matching	By matching	By matching		1	1	1	1	1		66.15	67.78	3	0.02613	41274	1_RA1_01_2725	40.381	31.673			176720	45135	40587	33547	33919	23532	0	921	168	899	5118;5119;5120;5121;5122
FVNVVPTFGK	Unmodified	1106.6124	0.61243078	216	E9PR30;P62861	FAU	40S ribosomal protein S30	yes	no	0	0	0	0	0	0	0	By MS/MS	By MS/MS	By MS/MS	By MS/MS	By MS/MS	By MS/MS	1	1	1	1	1	1	50.674	51.948	2	0.0029202	31977	1_RA1_01_2721	61.679	40.379			1431400	291910	259880	262800	203900	202620	210260	922	216	900	5123;5124;5125;5126;5127;5128
FVSEDDRNSFTLK	Unmodified	1556.7471	0.74708636	419	P34932	HSPA4	Heat shock 70 kDa protein 4	yes	yes	0	0	0	0	0	0	1	By MS/MS	By MS/MS	By MS/MS	By MS/MS		By MS/MS	1	1	1	1		1	38.416	39.108	3	0.016573	21532	1_RA1_01_2729	42.809	19.574			903980	205820	188240	189640	159560	0	160710	923	419	901	5129;5130;5131;5132;5133
FVSISDLLVPK	Unmodified	1216.7067	0.7067251	444	P50395	GDI2	Rab GDP dissociation inhibitor beta	yes	yes	0	0	0	0	0	0	0	By MS/MS	By MS/MS	By MS/MS	By MS/MS	By MS/MS	By MS/MS	1	1	1	1	1	1	64.656	66.319	2	0.02284	42234	1_RA1_01_2721	44.309	15.911			506240	120310	97478	92835	68095	63995	63529	924	444	902	5134;5135;5136;5137;5138;5139
FWEVISDEHGIDPTGSYHGDSDLQLER	Unmodified	3101.4003	0.40027234	586	Q9BVA1;Q13885	TUBB2B;TUBB2A	Tubulin beta-2B chain;Tubulin beta-2A chain	yes	no	0	0	0	0	0	0	0			By MS/MS		By MS/MS				1		1		57.737	59.559	4	5.1307E-10	35425	1_RA1_01_2729	69.619	29.191			852230	0	0	513020	0	339210	0	925	586	903	5140;5141
FWEVISDEHGIDPTGTYHGDSDLQLDR	Unmodified	3101.4003	0.40027234	326	P07437;Q5JP53	TUBB	Tubulin beta chain	yes	no	0	0	0	0	0	0	0	By MS/MS	By MS/MS	By MS/MS	By MS/MS	By MS/MS	By MS/MS	1	1	1	1	1	1	58.072	59.613	4	6.2819999999999994E-43	35691	1_RA1_01_2725	149.44	40.998			2700000	524340	581280	513020	415010	339210	327160	926	326	904	5142;5143;5144;5145;5146;5147
FWEVISDEHGIDPTGTYHGDSDLQLER	Unmodified	3115.4159	0.4159224	509;313	P04350;M0R2D3;M0QYM7;M0QY85;M0R0X0;M0QY37;M0QX14;M0QZL7;M0R278;P68371	TUBB4A;TUBB4B	Tubulin beta-4A chain;Tubulin beta-4B chain	no	no	0	0	0	0	0	0	0	By MS/MS	By MS/MS	By MS/MS	By MS/MS	By MS/MS	By MS/MS	1	1	1	1	1	1	57.791	59.328	4	1.2241999999999999E-39	35461	1_RA1_01_2729	125.78	97.88			1678600	330430	340050	302820	268710	229930	206650	927	313;509	905	5148;5149;5150;5151;5152;5153
FYALSASFEPFSNK	Unmodified	1606.7668	0.76675917	272	K7EL50;P27797;A0A7P0T861	CALR	Calreticulin	yes	no	0	0	0	0	0	0	0		By MS/MS			By MS/MS			1			1		59.689	61.574	2	0.00039836	37056	1_RA1_01_2725	93.345	72.568			263170	0	128970	0	0	134200	0	928	272	906	5154;5155
FYEAFSK	Unmodified	890.41742	0.41741937	332	P08238	HSP90AB1	Heat shock protein HSP 90-beta	yes	yes	0	0	0	0	0	0	0	By MS/MS	By MS/MS	By MS/MS	By MS/MS	By MS/MS	By MS/MS	2	2	2	2	2	2	35.555	36.159	1;2	7.9045E-06	19493	1_RA1_01_2729	81.784	54.467			7634400	1579700	1562300	1570800	998980	964450	958130	929	332	907	5156;5157;5158;5159;5160;5161;5162;5163;5164;5165;5166;5167
FYEQFSK	Unmodified	947.43888	0.43888309	331	P07900	HSP90AA1	Heat shock protein HSP 90-alpha	yes	yes	0	0	0	0	0	0	0	By MS/MS	By MS/MS	By MS/MS	By MS/MS	By MS/MS	By MS/MS	1	1	1	1	1	1	33.736	34.257	2	3.3645E-18	18095	2_RA2_01_2731	99.919	53.568			5311000	1071800	1021400	1003900	748980	724100	740820	930	331	908	5168;5169;5170;5171;5172;5173
FYEQFSKNIK	PhosphoGlyceroyl-Lys	1470.6432	0.64321194	331	P07900	HSP90AA1	Heat shock protein HSP 90-alpha	yes	yes	0	0	0	0	1	0	1				By matching	By matching	By MS/MS				1	1	1	49.537	51.001	2	0.0020251	29626	2_RA2_01_2731	69.954	45.799			386460	0	0	0	137520	129460	119480	931	331	909	5174;5175;5176
FYEQMNGPVAGASR	Unmodified	1525.6984	0.69836203	396;212	E9PL71;E9PN91;E9PKK3;P29692;E9PK01;E9PRY8;A0A087X1X7;E9PPR1;E9PL12;E9PQ49;E9PI39;E9PQZ1;E9PMW7;E9PIZ1;H0YCK7;E9PK06;E9PK72	EEF1D	Elongation factor 1-delta	no	no	0	0	0	0	0	0	0	By MS/MS	By MS/MS	By MS/MS	By MS/MS	By MS/MS	By MS/MS	1	1	1	1	1	1	39.398	40.164	2	0.00034861	21771	2_RA2_01_2723	72.434	44.225			644860	109350	112020	109850	108780	101250	103610	932	212;396	910	5177;5178;5179;5180;5181;5182
FYFVGDEDLLEIIGNSK	Unmodified	1957.9673	0.96730947	61	Q14204;A0A7P0T9C4;A0A7P0TA13;A0A2R8Y5T0;A0A2R8Y706;A0A7P0T9R4;A0A7P0TAW9;A0A7P0T7V5;A0A7P0T916;A0A7P0T8N2;A0A7P0TBJ7;A0A7P0TAF3;A0A7P0TB75;A0A2R8Y6H2;A0A7P0T934;A0A7P0T9S3;A0A7P0T9F1;A0A7P0T8W5;A0A2R8YFZ7;A0A7P0TAM4;A0A7P0T825;A0A7P0TB64;A0A7P0TAV5;A0A7P0T990;A0A804HHY6;A0A7P0T942;A0A2R8YGC7;A0A7P0T9K2	DYNC1H1	Cytoplasmic dynein 1 heavy chain 1	yes	no	0	0	0	0	0	0	0	By MS/MS	By MS/MS	By MS/MS	By matching	By MS/MS	By matching	1	1	1	1	1	1	76.39	78.149	3	0.040317	48341	1_RA1_01_2729	19.819	8.3797			175100	48380	35247	29889	18606	17927	25057	933	61	911	5183;5184;5185;5186;5187;5188
FYPEDVAEELIQDITQK	Unmodified	2036.9943	0.99425251	358	P15311	EZR	Ezrin	yes	yes	0	0	0	0	0	0	0	By MS/MS	By MS/MS	By MS/MS		By MS/MS	By MS/MS	1	2	2		2	1	81.232	83.06	2;3	1.7521E-16	51180	2_RA2_01_2731	151.8	114.71			3192700	800860	502080	652240	0	483820	753660	934	358	912	5189;5190;5191;5192;5193;5194;5195;5196
FYPEDVSEELIQDITQR	Unmodified	2080.9953	0.99531514	384	P26038;A0A8V8TKR9;V9GZ54	MSN	Moesin	yes	no	0	0	0	0	0	0	0	By MS/MS		By MS/MS				1		1				73.155	74.149	3	0.00010919	45749	1_RA1_01_2729	52.453	35.171			167030	94238	0	72796	0	0	0	935	384	913	5197;5198
GAAAAATGQPGTAPAGTPGAPPLAGMAIVK	Unmodified	2571.3479	0.3479066	526	Q13263;M0R0K9	TRIM28	Transcription intermediary factor 1-beta	yes	no	0	0	0	0	0	0	0	By MS/MS	By MS/MS	By MS/MS	By matching	By MS/MS	By MS/MS	1	1	1	1	1	1	56.509	58.008	3	0.043714	36523	1_RA1_01_2721	14.375	6.5715			232050	32593	46460	60898	26915	26787	38394	936	526	914	5199;5200;5201;5202;5203;5204
GADFLVTEVENGGSLGSK	Unmodified	1778.8687	0.86865806	356;112	A0A804F6T5;A0A804F729;P14618;A0A8V8TNX9;B4DNK4	PKM	Pyruvate kinase PKM;Pyruvate kinase	no	no	0	0	0	0	0	0	0	By MS/MS	By MS/MS	By MS/MS	By MS/MS	By MS/MS	By MS/MS	1	1	1	1	1	1	55.869	57.339	2	8.6599E-10	34172	1_RA1_01_2725	92.65	75.429			1176700	144180	216950	252550	164880	185890	212280	937	112;356	915	5205;5206;5207;5208;5209;5210
GADFLVTEVENGGSLGSKK	Unmodified	1906.9636	0.96362108	356;112	A0A804F6T5;A0A804F729;P14618;A0A8V8TNX9;B4DNK4	PKM	Pyruvate kinase PKM;Pyruvate kinase	no	no	0	0	0	0	0	0	1	By MS/MS	By MS/MS	By MS/MS	By MS/MS	By MS/MS	By MS/MS	1	1	1	1	1	1	49.434	50.661	3	1.457E-05	29326	2_RA2_01_2723	69.148	51.01			1146200	239680	233640	210990	158470	151830	151570	938	112;356	916	5211;5212;5213;5214;5215;5216
GADFLVTEVENGGSLGSKK	PhosphoGlyceroyl-Lys	2074.946	0.94599548	356;112	A0A804F6T5;A0A804F729;P14618;A0A8V8TNX9;B4DNK4	PKM	Pyruvate kinase PKM;Pyruvate kinase	no	no	0	0	0	0	1	0	1				By MS/MS	By MS/MS	By MS/MS				1	1	2	61.623	63.57	2	2.0995E-13	38268	2_RA2_01_2731	115.78	78.099			25797	0	0	0	7596.3	5808.6	12392	939	112;356	916	5217;5218;5219;5220
GAEAANVTGPDGVPVEGSR	Unmodified	1781.8544	0.85440498	360	P16989;A0A0D9SEI8	YBX3	Y-box-binding protein 3	yes	no	0	0	0	0	0	0	0	By MS/MS	By MS/MS	By MS/MS	By MS/MS		By MS/MS	1	1	1	1		1	39.768	40.526	2	0.00013575	22424	2_RA2_01_2731	61.409	43.513			113050	23873	24140	24845	18485	0	21707	940	360	917	5221;5222;5223;5224;5225
GAEAANVTGPGGVPVQGSK	Unmodified	1694.8588	0.85876208	504	P67809;H0Y449	YBX1	Nuclease-sensitive element-binding protein 1	yes	no	0	0	0	0	0	0	0	By MS/MS	By MS/MS	By MS/MS	By MS/MS	By MS/MS	By MS/MS	2	2	2	2	2	2	36.812	37.468	2;3	2.4742E-14	20335	1_RA1_01_2729	124.16	90.934			1463800	289510	270270	285000	215640	204650	198690	941	504	918	5226;5227;5228;5229;5230;5231;5232;5233;5234;5235;5236;5237
GAEEMETVIPVDVMR	Unmodified	1674.7957	0.79569281	582	Q99497;K7ELW0	PARK7	Protein deglycase DJ-1	yes	no	0	0	0	0	0	0	0	By MS/MS	By MS/MS					1	1					60.186	61.132	2	0.0051401	36553	1_RA1_01_2725	51.774	37.355			98889	40028	58860	0	0	0	0	942	582	919	5238;5239
GAFGKPQGTVAR	Unmodified	1187.6411	0.64110515	390	X1WI28;P27635;F8W7C6;H7C123;H7C2C5;Q96L21	RPL10;RPL10L	60S ribosomal protein L10;60S ribosomal protein L10-like	yes	no	0	0	0	0	0	0	1	By MS/MS	By MS/MS	By MS/MS	By MS/MS	By MS/MS	By MS/MS	1	1	1	1	1	1	26.467	26.823	3	0.030837	12980	1_RA1_01_2721	30.004	15.797			1805900	352140	337090	330300	256560	262940	266870	943	390	920	5240;5241;5242;5243;5244;5245
GAGTGGLGLAVEGPSEAK	Unmodified	1569.7999	0.79985021	370	P21333;Q60FE5	FLNA	Filamin-A	yes	no	0	0	0	0	0	0	0	By MS/MS	By MS/MS	By MS/MS	By MS/MS	By MS/MS	By MS/MS	1	1	1	1	1	1	43.537	44.508	2	0.0014798	25090	2_RA2_01_2723	49.929	23.331			295210	51887	59019	46129	47963	44767	45444	944	370	921	5246;5247;5248;5249;5250;5251
GAGTNEDALIEILTTR	Unmodified	1672.8632	0.86317875	349	P12429;D6RA82;D6RFG5;D6RCA8	ANXA3	Annexin A3;Annexin	yes	no	0	0	0	0	0	0	0	By MS/MS	By MS/MS	By MS/MS	By MS/MS	By MS/MS	By MS/MS	1	1	1	1	1	1	64.833	66.512	2	0.0002804	40327	1_RA1_01_2729	72.265	56.999			367260	46512	71904	79088	47406	57878	64468	945	349	922	5252;5253;5254;5255;5256;5257
GAGYTFGQDISETFNHANGLTLVSR	Unmodified	2654.2725	0.27249305	130	A0A8V8TQU8;B3KQ51;A0A8V8TQA1;A0A8V8TRB3;P67775;P62714;H0YC23	PPP2CA;PPP2CB	Serine/threonine-protein phosphatase;Serine/threonine-protein phosphatase 2A catalytic subunit alpha isoform;Serine/threonine-protein phosphatase 2A catalytic subunit beta isoform	yes	no	0	0	0	0	0	0	0	By MS/MS	By MS/MS	By MS/MS	By MS/MS	By MS/MS	By MS/MS	1	1	1	1	1	1	60.69	62.288	3	5.4526E-07	37641	1_RA1_01_2729	67.614	54.426			290140	26754	62127	76377	31318	43781	49780	946	130	923	5258;5259;5260;5261;5262;5263
GAIIGFIKVGYK	PhosphoGlyceroyl-Lys	1432.7367	0.7367184	555	Q5SQI0	ATAT1	Alpha-tubulin N-acetyltransferase 1	yes	yes	0	0	0	0	1	0	1	By MS/MS	By MS/MS	By MS/MS	By MS/MS	By MS/MS	By matching	3	2	1	3	3	1	102.34	103.71	2	0.034569	59317	2_RA2_01_2727	41.029	21.758			482360	89605	90941	41211	111520	125510	23568	947	555	924	5264;5265;5266;5267;5268;5269;5270;5271;5272;5273;5274;5275;5276
GALAKLVEAIR	PhosphoGlyceroyl-Lys	1307.685	0.68501718	482	P62424;Q5T8U2	RPL7A	60S ribosomal protein L7a	yes	no	0	0	0	0	1	0	1					By MS/MS						1		70.114	72.168	2	0.027413	44118	2_RA2_01_2727	44.309	23.98			56339	0	0	0	0	56339	0	948	482	925	5277
GALQNIIPASTGAAK	Unmodified	1410.7831	0.78307794	314	P04406;E7EUT5	GAPDH	Glyceraldehyde-3-phosphate dehydrogenase	yes	no	0	0	0	0	0	0	0	By MS/MS	By MS/MS	By MS/MS		By MS/MS	By MS/MS	1	1	1		1	1	46.103	47.106	2	6.8265E-13	27131	2_RA2_01_2727	150.46	97.13			9987300	2582100	2486500	2386900	0	1284600	1247000	949	314	926	5278;5279;5280;5281;5282
GALQNIIPASTGAAKAVGK	PhosphoGlyceroyl-Lys	1933.9874	0.98740679	314	P04406;E7EUT5	GAPDH	Glyceraldehyde-3-phosphate dehydrogenase	yes	no	0	0	0	0	1	0	1	By MS/MS	By MS/MS	By MS/MS	By MS/MS	By MS/MS	By MS/MS	2	2	1	1	2	2	58.662	60.134	2;3	3.9015E-24	36077	2_RA2_01_2731	153.21	103			5103700	474620	393380	399720	70829	1749800	2015400	950	314	927	5283;5284;5285;5286;5287;5288;5289;5290;5291;5292
GALQNIIPASTGAAKAVGKVIPELNGK	2 PhosphoGlyceroyl-Lys	2952.461	0.4610342	314	P04406;E7EUT5	GAPDH	Glyceraldehyde-3-phosphate dehydrogenase	yes	no	0	0	0	0	2	0	2						By MS/MS						1	84.15	86.274	4	2.8134E-05	53326	2_RA2_01_2731	56.72	49.845			65691	0	0	0	0	0	65691	951	314	928	5293
GANDFMCDEMER	Unmodified	1473.5323	0.53228426	364	P17987;E7ERF2;E7EQR6;F5H282;F5GZ03	TCP1	T-complex protein 1 subunit alpha	yes	no	0	0	0	0	0	0	0	By matching	By MS/MS	By MS/MS	By MS/MS	By MS/MS	By MS/MS	1	1	1	1	1	1	41.565	42.438	2	0.0046691	23804	1_RA1_01_2725	56.094	46.88			226060	42315	41736	51939	28736	28806	32525	952	364	929	5294;5295;5296;5297;5298;5299
GANPVEIR	Unmodified	854.46102	0.46101552	345	P10809;A0A7I2V599;A0A7I2V2X6;A0A7I2YQK6;A0A7I2V5M1;A0A7I2V5K3;A0A7I2YQ71;A0A7I2V369;E7ESH4;E7EXB4	HSPD1	60 kDa heat shock protein, mitochondrial	yes	no	0	0	0	0	0	0	0	By MS/MS	By MS/MS	By MS/MS	By MS/MS	By MS/MS	By MS/MS	1	1	1	1	1	1	29.615	30.024	2	0.0087541	14965	1_RA1_01_2729	50.127	24.018			1449700	338950	309150	299440	158760	154560	188790	953	345	930	5300;5301;5302;5303;5304;5305
GASQAGMTGYGMPR	Unmodified	1382.6071	0.60710418	423	P37802;C9J5W6;Q9UI15	TAGLN2;TAGLN3	Transgelin-2;Transgelin-3	yes	no	0	0	0	0	0	0	0	By matching	By matching	By matching	By MS/MS	By MS/MS	By MS/MS	1	1	1	1	1	1	35.945	36.548	2	0.012457	19621	2_RA2_01_2731	38.634	15.258			394710	74548	65650	67968	62428	60073	64045	954	423	931	5306;5307;5308;5309;5310;5311
GATQQILDEAER	Unmodified	1329.6525	0.6524577	511	P78371;F5GWF6;F8VQ14	CCT2	T-complex protein 1 subunit beta	yes	no	0	0	0	0	0	0	0	By MS/MS	By MS/MS	By MS/MS	By MS/MS	By MS/MS	By MS/MS	1	1	1	1	1	1	38.859	39.625	2	0.0013243	21816	2_RA2_01_2731	91.855	62.768			1127400	223370	202480	208830	170780	160980	160920	955	511	932	5312;5313;5314;5315;5316;5317
GATYGKPVHHGVNQLK	Unmodified	1704.906	0.90598704	63	E7EX53;A0A2R8Y738;A0A2R8YEM3;E7EQV9;P61313;E7ENU7	RPL15	Ribosomal protein L15;60S ribosomal protein L15	yes	no	0	0	0	0	0	0	1	By MS/MS	By MS/MS	By MS/MS	By matching		By MS/MS	1	1	1	1		1	24.856	25.19	4	0.037033	11763	1_RA1_01_2721	17.701	8.4172			228530	114440	30747	34923	24747	0	23670	956	63	933	5318;5319;5320;5321;5322
GAVVGIDLGTTNSCVAVMEGK	Unmodified	2077.0184	0.018375541	186	D6RCD7;P38646;A0A7I2V2S7;A0A7I2V3F7;H0Y8K0;A0A3B3ITI4	HSPA9	Stress-70 protein, mitochondrial	yes	no	0	0	0	0	0	0	0	By MS/MS					By matching	1					1	58.22	59.092	3	0.030461	37199	1_RA1_01_2721	21.129	4.2492			186870	120710	0	0	0	0	66155	957	186	934	5323;5324
GAVYSFDPVGSYQR	Unmodified	1544.726	0.72595699	367	P20618	PSMB1	Proteasome subunit beta type-1	yes	yes	0	0	0	0	0	0	0	By MS/MS	By MS/MS	By MS/MS	By MS/MS			1	1	1	1			48.905	50.019	2	0.01104	28965	1_RA1_01_2725	39.917	20.646			299000	81379	81521	69958	66144	0	0	958	367	935	5325;5326;5327;5328
GCALQCAILSPAFK	Unmodified	1534.7636	0.76360482	569;419	Q92598;A0A0A0MSM0;D6RJ96;E9PDE8;O95757;P34932	HSPH1;HSPA4L;HSPA4	Heat shock protein 105 kDa;Heat shock 70 kDa protein 4L;Heat shock 70 kDa protein 4	no	no	0	0	0	0	0	0	0	By matching		By MS/MS				1		1				54.974	55.826	2	0.00046648	32962	1_RA1_01_2729	106.29	72.913			185320	97409	0	87912	0	0	0	959	569;419	936	5329;5330
GCDVVVIPAGVPR	Unmodified	1337.7126	0.71255553	427	P40926	MDH2	Malate dehydrogenase, mitochondrial	yes	yes	0	0	0	0	0	0	0	By MS/MS	By MS/MS	By MS/MS	By MS/MS	By MS/MS	By MS/MS	1	1	1	1	1	1	50.5	51.747	2	0.00089989	30039	2_RA2_01_2723	76.465	65.635			1150500	218200	199820	229750	166150	172480	164120	960	427	937	5331;5332;5333;5334;5335;5336
GCGTVLLSGPR	Unmodified	1115.5757	0.5757277	236	G3V203;J3QQ67;Q07020;H0YHA7;F8VUA6	RPL18	60S ribosomal protein L18	yes	no	0	0	0	0	0	0	0	By MS/MS	By MS/MS	By MS/MS	By MS/MS	By MS/MS	By MS/MS	1	1	1	1	1	1	37.281	37.897	2	0.0056113	20591	1_RA1_01_2725	64.654	47.423			894450	199670	0	201720	164900	156060	172100	961	236	938	5337;5338;5339;5340;5341;5342
GCITIIGGGDTATCCAK	Unmodified	1753.7797	0.77972517	307	P00558	PGK1	Phosphoglycerate kinase 1	yes	yes	0	0	0	0	0	0	0	By MS/MS	By MS/MS	By MS/MS	By MS/MS	By MS/MS	By MS/MS	1	1	1	1	1	1	42.034	42.919	2	7.0926E-09	24081	1_RA1_01_2725	106.49	82.743			232860	39204	43440	44370	34109	34918	36819	962	307	939	5343;5344;5345;5346;5347;5348
GCIVDANLSVLNLVIVK	Unmodified	1826.0336	0.03355532	487	P62753;A2A3R5	RPS6	40S ribosomal protein S6	yes	no	0	0	0	0	0	0	0	By MS/MS	By MS/MS	By MS/MS	By MS/MS	By MS/MS	By MS/MS	1	1	1	1	1	1	73.543	75.3	3	3.5086E-05	46561	1_RA1_01_2729	73.279	62.425			1173100	334770	212230	255880	136890	97099	136200	963	487	940	5349;5350;5351;5352;5353;5354
GCQLTITFSVPNK	PhosphoGlyceroyl-Cys;Glyceroyl-Lys	1719.7427	0.74266799	546	Q16719	KYNU	Kynureninase	yes	yes	0	1	0	1	0	0	0		By matching	By matching	By matching	By MS/MS	By matching		1	1	1	1	1	56.557	58.366	2	0.014728	34297	2_RA2_01_2727	49.418	23.373			116250	0	19829	27506	20055	23680	25177	964	546	941	5355;5356;5357;5358;5359
GCSFLPDPYQK	Unmodified	1310.5965	0.59652272	327	P07602	PSAP	Prosaposin;Saposin-A;Saposin-B-Val;Saposin-B;Saposin-C;Saposin-D	yes	yes	0	0	0	0	0	0	0		By MS/MS	By MS/MS	By MS/MS		By MS/MS		1	1	1		1	45.964	47.281	2	0.0089518	27259	1_RA1_01_2729	56.729	27.643			410560	0	102710	107460	103520	0	96873	965	327	942	5360;5361;5362;5363
GCTATLGNFAK	Unmodified	1138.5441	0.54409322	215	E9PQD7;P15880;H0YEN5	RPS2	40S ribosomal protein S2	yes	no	0	0	0	0	0	0	0	By MS/MS	By MS/MS		By MS/MS	By MS/MS	By MS/MS	1	1		1	1	1	35.626	36.215	2	0.0052565	19404	1_RA1_01_2725	55.112	43.065			2583500	668820	595610	0	456660	425170	437260	966	215	943	5364;5365;5366;5367;5368
GDDVDDPENQNSALADTDASGGLTK	Unmodified	2504.0787	0.078663429	518	Q02952	AKAP12	A-kinase anchor protein 12	yes	yes	0	0	0	0	0	0	0	By MS/MS	By MS/MS	By MS/MS	By MS/MS	By MS/MS	By MS/MS	1	1	1	1	1	1	44.672	45.701	3	0.04012	26005	1_RA1_01_2729	17.076	8.5817			98653	23163	20413	22128	10063	10864	12023	967	518	944	5369;5370;5371;5372;5373;5374
GDFCIQVGR	Unmodified	1050.4917	0.49166372	549;359	P15531;E7ERL0;Q32Q12;P22392;J3KPD9;O60361	NME1;NME1-NME2;NME2;NME2P1	Nucleoside diphosphate kinase A;Nucleoside diphosphate kinase;Nucleoside diphosphate kinase B;Putative nucleoside diphosphate kinase	no	no	0	0	0	0	0	0	0	By MS/MS	By MS/MS	By MS/MS	By MS/MS		By MS/MS	1	1	1	1		1	41.248	42.098	2	1.3853E-07	23456	2_RA2_01_2723	91.906	64.381			4847400	1067300	975080	996960	842150	0	965920	968	359;549	945	5375;5376;5377;5378;5379
GDGPVQGIINFEQK	Unmodified	1500.7573	0.75725712	305	P00441	SOD1	Superoxide dismutase [Cu-Zn]	yes	yes	0	0	0	0	0	0	0	By MS/MS	By MS/MS	By MS/MS	By MS/MS	By MS/MS	By MS/MS	2	1	2	2	1	1	51.527	52.74	2;3	0.00029077	30766	2_RA2_01_2727	80.245	43.133			1719400	466570	142660	421140	433450	137700	117860	969	305	946	5380;5381;5382;5383;5384;5385;5386;5387;5388
GDINILLIGDPSVAK	Unmodified	1523.8559	0.85590853	379	P25205;J3KQ69;A0A499FHX9	MCM3	DNA replication licensing factor MCM3	yes	no	0	0	0	0	0	0	0	By matching	By MS/MS	By MS/MS	By matching	By MS/MS	By matching	1	1	1	1	1	1	62.876	64.519	2	0.03035	39119	1_RA1_01_2729	39.424	25.126			167160	39134	34192	29306	24353	19093	21087	970	379	947	5389;5390;5391;5392;5393;5394
GDLENAFLNLVQCIQNKPLYFADR	Unmodified	2837.417	0.4170488	324	P07355;H0YMW4;H0YM50;H0YL33	ANXA2	Annexin A2;Annexin	yes	no	0	0	0	0	0	0	1	By MS/MS	By MS/MS	By MS/MS		By MS/MS	By MS/MS	1	2	2		1	1	79.587	81.391	3;4	0.0016444	50547	1_RA1_01_2725	42.904	29.716			371810	5660	116170	144490	0	38790	66692	971	324	948	5395;5396;5397;5398;5399;5400;5401
GDLGIEIPAEK	Unmodified	1140.6027	0.60265396	356;112	A0A804F6T5;A0A804F729;P30613;P14618;A0A8V8TNX9;B4DNK4	PKLR;PKM	Pyruvate kinase PKLR;Pyruvate kinase PKM;Pyruvate kinase	no	no	0	0	0	0	0	0	0	By MS/MS	By MS/MS	By MS/MS	By MS/MS	By MS/MS	By MS/MS	1	1	1	1	1	1	47.308	48.439	2	0.0012089	28075	1_RA1_01_2725	79.16	45.239			4681000	938560	875560	882860	674090	642940	667010	972	112;356	949	5402;5403;5404;5405;5406;5407
GDLGIEIPAEKVFLAQK	PhosphoGlyceroyl-Lys	1994.9966	0.99657449	356;112	A0A804F6T5;A0A804F729;P30613;P14618;A0A8V8TNX9;B4DNK4	PKLR;PKM	Pyruvate kinase PKLR;Pyruvate kinase PKM;Pyruvate kinase	no	no	0	0	0	0	1	0	1				By MS/MS	By MS/MS	By MS/MS				2	2	1	75.958	78.052	2;3	1.9165E-09	48361	2_RA2_01_2731	125.98	100.15			1628300	0	0	0	619130	418010	591170	973	112;356	950	5408;5409;5410;5411;5412
GDLSGHFEHLMVALVTPPAVFDAK	Unmodified	2550.2941	0.29408012	349	P12429;D6RA82;D6RFG5;D6RCA8;D6RAZ8	ANXA3	Annexin A3;Annexin	yes	no	0	0	0	0	0	0	0			By MS/MS						1				69.811	71.793	4	0.033157	44104	1_RA1_01_2729	12.314	0			96953	0	0	96953	0	0	0	974	349	951	5413
GDRSEDFGVNEDLADSDAR	Unmodified	2066.8777	0.8777192	310	P04083	ANXA1	Annexin A1	yes	yes	0	0	0	0	0	0	1	By MS/MS	By MS/MS	By MS/MS	By MS/MS	By MS/MS	By MS/MS	1	1	1	1	1	1	41.001	41.848	3	5.1435E-14	24430	1_RA1_01_2721	123.41	92.867			1462700	267450	246880	244910	240020	218710	244710	975	310	952	5414;5415;5416;5417;5418;5419
GDVTAEEAAGASPAK	Unmodified	1372.647	0.64703797	439	P49006	MARCKSL1	MARCKS-related protein	yes	yes	0	0	0	0	0	0	0	By MS/MS	By matching	By matching	By matching	By matching	By matching	1	1	1	1	1	1	29.896	30.305	2	0.045039	15737	1_RA1_01_2721	27.137	13.784			81335	22706	18930	17214	8677.5	6984.9	6822.9	976	439	953	5420;5421;5422;5423;5424;5425
GDVVIVLTGWRPGSGFTNTMR	Unmodified	2262.1579	0.15792099	356;112	A0A804F6T5;A0A804F729;P14618;A0A8V8TNX9;B4DNK4	PKM	Pyruvate kinase PKM;Pyruvate kinase	no	no	0	0	0	0	0	0	1	By MS/MS	By matching	By MS/MS	By matching	By matching	By MS/MS	1	1	1	1	1	1	61.549	63.171	3	1.1477E-06	38209	1_RA1_01_2729	75.589	51.051			411360	70684	70119	61421	79052	70276	59810	977	112;356	954	5426;5427;5428;5429;5430;5431
GDVVPKDVNAAIATIK	PhosphoGlyceroyl-Lys	1777.8863	0.88629576	507;224;561	F5H5D3;Q9BQE3;P68363;Q71U36;P0DPH8;P0DPH7;Q6PEY2	TUBA1C;TUBA1B;TUBA1A;TUBA3E	Tubulin alpha-1C chain;Tubulin alpha-1B chain;Tubulin alpha-1A chain;Tubulin alpha-3E chain	no	no	0	0	0	0	1	0	1				By MS/MS	By MS/MS	By MS/MS				1	1	1	63.864	65.869	3	8.7689E-05	39814	2_RA2_01_2727	73.464	59.785			490790	0	0	0	171840	141430	177530	978	224;507;561	955	5432;5433;5434
GDYPLEAVR	Unmodified	1018.5084	0.50835964	356;112	A0A804F6T5;A0A804F729;P14618;A0A8V8TNX9;B4DNK4	PKM	Pyruvate kinase PKM;Pyruvate kinase	no	no	0	0	0	0	0	0	0	By MS/MS	By MS/MS	By MS/MS	By MS/MS	By MS/MS	By MS/MS	1	1	1	1	1	1	38.759	39.512	2	0.0057084	21885	1_RA1_01_2729	60.59	43.814			1840800	398650	377800	376380	234700	227310	225990	979	112;356	956	5435;5436;5437;5438;5439;5440
GEATVSFDDPPSAK	Unmodified	1419.6518	0.65178899	44	A0A0J9YYE0;H3BPE7;P35637;Q92804	FUS;TAF15	RNA-binding protein FUS;TATA-binding protein-associated factor 2N	yes	no	0	0	0	0	0	0	0	By MS/MS	By MS/MS	By MS/MS		By MS/MS	By MS/MS	1	1	1		1	1	38.254	38.897	2	0.00046471	21379	1_RA1_01_2729	69.979	31.686			198810	44846	49841	45241	0	28444	30440	980	44	957	5441;5442;5443;5444;5445
GEENLMDAQVK	Unmodified	1232.5707	0.5707019	446	P50990;H7C4C8	CCT8	T-complex protein 1 subunit theta	yes	no	0	0	0	0	0	0	0	By matching	By matching	By MS/MS	By matching	By matching	By matching	1	1	1	1	1	1	35.813	36.417	2	0.033978	19660	1_RA1_01_2729	64.297	36.555			379540	79572	72059	85395	47575	44909	50032	981	446	958	5446;5447;5448;5449;5450;5451
GEGDIHENVDTDLPGSLGQSEEKPVPAAPVPSPVAPAPVPSR	Unmodified	4212.0975	0.097495383	597	Q9UK76	HN1	Hematological and neurological expressed 1 protein;Hematological and neurological expressed 1 protein, N-terminally processed	yes	yes	0	0	0	0	0	0	1	By MS/MS		By MS/MS		By matching	By matching	1		1		1	1	57.484	58.812	4	1.8722E-05	36921	1_RA1_01_2721	32.446	24.641			22081	9660.6	0	6138.7	0	3268.6	3013.4	982	597	959	5452;5453;5454;5455
GEMMDLQHGSLFLQTPK	Unmodified	1930.9281	0.92810397	78	A0A5F9ZHM4;P07195;A0A3B3IS95;A8MW50;C9J7H8;F5H793	LDHB	L-lactate dehydrogenase B chain;L-lactate dehydrogenase	yes	no	0	0	0	0	0	0	0	By MS/MS	By MS/MS	By MS/MS	By MS/MS	By MS/MS	By MS/MS	1	1	1	1	1	1	54.212	55.634	3	9.355E-05	32917	1_RA1_01_2725	66.335	56.414			800730	130470	155200	145510	105890	130150	133520	983	78	960	5456;5457;5458;5459;5460;5461
GEMMDLQHGSLFLR	Unmodified	1632.7752	0.77523214	303	P00338;F5GXY2;F5GYU2;F5GXH2;F5H5J4;F5H6W8	LDHA	L-lactate dehydrogenase A chain	yes	no	0	0	0	0	0	0	0	By MS/MS	By MS/MS	By MS/MS	By MS/MS	By MS/MS	By MS/MS	1	1	1	1	1	1	52.544	53.874	3	0.0021109	31746	1_RA1_01_2729	38.511	27.567			640180	119600	103580	118440	90871	99834	107860	984	303	961	5462;5463;5464;5465;5466;5467
GEPAAAAAPEAGASPVEK	Unmodified	1621.7948	0.79476484	397	P29966	MARCKS	Myristoylated alanine-rich C-kinase substrate	yes	yes	0	0	0	0	0	0	0	By matching	By MS/MS	By MS/MS	By MS/MS	By MS/MS	By MS/MS	1	1	1	1	1	1	34.547	35.101	2	4.0857E-05	18643	1_RA1_01_2729	70.622	52.89			76620	17648	15883	14591	9903.9	10288	8305.5	985	397	962	5468;5469;5470;5471;5472;5473
GESQTDIEITREEDFTR	Unmodified	2024.9287	0.92869214	441	P49368;B4DUR8	CCT3	T-complex protein 1 subunit gamma	yes	no	0	0	0	0	0	0	1	By MS/MS	By matching	By MS/MS	By matching	By MS/MS	By matching	1	1	1	1	1	1	41.856	42.73	3	0.026157	24035	1_RA1_01_2729	33.307	15.443			563080	83511	89984	89284	108070	104100	88131	986	441	963	5474;5475;5476;5477;5478;5479
GFCYVEFDEVDSLK	Unmodified	1706.7498	0.74978848	93	A0A7I2V385;A0A7I2V4E4;Q15056	EIF4H	Eukaryotic translation initiation factor 4H	yes	no	0	0	0	0	0	0	0	By MS/MS	By MS/MS	By matching	By MS/MS	By MS/MS	By MS/MS	1	1	1	1	1	1	59.378	60.949	2	0.0041188	36607	1_RA1_01_2725	55.426	40.16			229860	29533	55791	65171	21057	26127	32175	987	93	964	5480;5481;5482;5483;5484;5485
GFDEYMKELGVGIALR	PhosphoGlyceroyl-Lys	1964.8955	0.89548024	514	Q01469	FABP5	Fatty acid-binding protein, epidermal	yes	yes	0	0	0	0	1	0	1						By MS/MS						1	80.53	82.674	3	0.00065	51225	2_RA2_01_2731	54.234	34.656			96435	0	0	0	0	0	96435	988	514	965	5486
GFDEYMKELGVGIALRK	PhosphoGlyceroyl-Lys	2092.9904	0.99044325	514	Q01469	FABP5	Fatty acid-binding protein, epidermal	yes	yes	0	0	0	0	1	0	2	By matching	By matching		By MS/MS	By MS/MS	By MS/MS	1	1		1	1	1	71.111	72.807	3	0.016111	44578	2_RA2_01_2731	43.454	37.156			321070	43813	38153	0	88383	75144	75574	989	514	966	5487;5488;5489;5490;5491
GFEVIYMSEPIDEYCVQQLK	Unmodified	2447.1389	0.13888461	552	Q58FF6	HSP90AB4P	Putative heat shock protein HSP 90-beta 4	yes	yes	0	0	0	0	0	0	0	By MS/MS	By MS/MS	By MS/MS				1	1	1				66.571	67.925	3	2.818E-07	41513	1_RA1_01_2729	78.012	2.8892			1438500	464220	482070	492200	0	0	0	990	552	967	5492;5493;5494
GFEVVYMTEPIDEYCVQQLK	Unmodified	2447.1389	0.13888461	332	P08238	HSP90AB1	Heat shock protein HSP 90-beta	yes	yes	0	0	0	0	0	0	0	By MS/MS	By MS/MS	By MS/MS	By MS/MS	By MS/MS	By MS/MS	1	1	1	1	1	1	66.186	67.885	3	7.919E-16	43324	1_RA1_01_2721	135.28	47.431			2162600	464220	482070	492200	231970	227980	264190	991	332	968	5495;5496;5497;5498;5499;5500
GFGFVCFSSPEEATK	Unmodified	1661.7396	0.73955814	101	P11940;A0A7I2V649;A0A7I2YQ88;H0YAR2;A0A7I2YQ90;E7EQV3;A0A087WTT1;E7ERJ7;A0A7I2V4N4;A0A7I2YQE4;A0A7I2V4L7;Q13310;B1ANR0;A0A7I2V5W9;A0A7I2V598;H0Y5F5;Q9H361;Q4VXU2;A0A6Q8JFT6;H0YB86;A0A7I2V4V6;H0YEU6;A0A6I8PLA1;A0A6I8PS38	PABPC1;PABPC4;PABPC3;PABPC1L	Polyadenylate-binding protein 1;Polyadenylate-binding protein;Polyadenylate-binding protein 4;Polyadenylate-binding protein 3;Polyadenylate-binding protein 1-like	yes	no	0	0	0	0	0	0	0	By MS/MS	By MS/MS	By MS/MS	By MS/MS	By MS/MS	By MS/MS	1	1	1	1	1	1	55.487	56.957	2	0.00022262	33686	2_RA2_01_2731	67.456	49.592			404140	72718	74455	88050	57971	58256	52691	992	101	969	5501;5502;5503;5504;5505;5506
GFGFVDFNSEEDAK	Unmodified	1560.6733	0.67325272	95	A0A7I2V428;C9JLB1;A0A7I2V3F3;H7BY16;P19338;A0A7I2V5M5;A0A7I2V699	NCL	Nucleolin	yes	no	0	0	0	0	0	0	0	By MS/MS	By MS/MS	By MS/MS	By MS/MS	By MS/MS	By MS/MS	1	1	1	1	1	1	54.305	55.732	2	0.0003197	33194	1_RA1_01_2725	78.908	39.889			760450	147890	158470	152250	111380	96799	93658	993	95	970	5507;5508;5509;5510;5511;5512
GFGFVLFK	Unmodified	913.50617	0.5061748	183	D6RF44;H0YA96;D6RAF8;H0Y8G5;Q14103;D6RBQ9;A0A087WUK2;O14979	HNRNPD;HNRNPDL	Heterogeneous nuclear ribonucleoprotein D0;Heterogeneous nuclear ribonucleoprotein D-like	yes	no	0	0	0	0	0	0	0	By MS/MS	By MS/MS		By MS/MS	By MS/MS	By MS/MS	1	1		1	1	1	59.579	61.096	2	0.037887	36710	1_RA1_01_2725	31.289	23.136			280900	74829	64047	0	47814	45966	48239	994	183	971	5513;5514;5515;5516;5517
GFGFVTFADPASVDK	Unmodified	1556.7511	0.75110911	81	A0A6Q8PHT3;J3QKT5;A0A6Q8PFU8;J3KTC1;B4DHE8;A0A6Q8PF05;Q96DH6	MSI2	RNA-binding protein Musashi homolog 2	yes	no	0	0	0	0	0	0	0	By MS/MS					By MS/MS	1					1	61.784	62.742	2	0.0044438	39789	1_RA1_01_2721	44.299	18.64			85978	62300	0	0	0	0	23678	995	81	972	5518;5519
GFGHIGIAVPDVYSACK	Unmodified	1789.8821	0.88214006	519	Q04760	GLO1	Lactoylglutathione lyase	yes	yes	0	0	0	0	0	0	0	By MS/MS	By MS/MS	By MS/MS		By MS/MS	By MS/MS	1	1	1		1	1	52.432	53.991	3	7.3802E-05	31662	2_RA2_01_2727	52.823	42.901			428360	0	117020	109840	0	92219	109280	996	519	973	5520;5521;5522;5523;5524
GFGYAEFEDLDSLLSALSLNEESLGNRR	Unmodified	3101.4942	0.49417272	203	F8W0K0;F8VYE9;F8VSC7;F8VP89;F8VX11;E7EX17;P23588	EIF4B	Eukaryotic translation initiation factor 4B	yes	no	0	0	0	0	0	0	1	By MS/MS						1						84.17	84.17	4	1.3909E-07	54117	1_RA1_01_2721	65.779	54.468			58503	58503	0	0	0	0	0	997	203	974	5525
GFHQVPFAPIVFIER	Unmodified	1755.9461	0.94606094	437	P47897;H7C0R3;B4DDN1;A0A1B0GVU9;A0A0U1RRC8;A0A0U1RQX5	QARS	Glutamine--tRNA ligase	yes	no	0	0	0	0	0	0	0	By MS/MS	By MS/MS		By MS/MS	By MS/MS	By MS/MS	1	1		1	1	1	62.437	64.009	3	0.014659	38461	2_RA2_01_2723	30.961	19.522			269240	64918	62381	0	46270	47380	48296	998	437	975	5526;5527;5528;5529;5530
GFKDQIYDIFQK	Unmodified	1500.7613	0.76127986	462	P60842;J3KTB5;J3QS69;J3KT12;J3QR64;J3QL43;J3KSZ0;J3KTN0	EIF4A1	Eukaryotic initiation factor 4A-I	yes	no	0	0	0	0	0	0	1	By MS/MS	By MS/MS	By MS/MS	By MS/MS	By MS/MS	By MS/MS	1	1	1	1	1	1	53.441	54.821	3	0.016717	32415	1_RA1_01_2729	40.113	29.76			1492200	334090	314320	311000	174380	179650	178720	999	462	976	5531;5532;5533;5534;5535;5536
GFLFGPSLAQELGLGCVLIR	Unmodified	2146.1609	0.1608811	329	P07741;H3BQF1;H3BQB1	APRT	Adenine phosphoribosyltransferase	yes	no	0	0	0	0	0	0	0	By MS/MS	By matching	By MS/MS	By MS/MS	By MS/MS	By MS/MS	1	1	1	1	1	1	82.205	83.932	3	0.002801	51922	2_RA2_01_2723	38.577	31.476			308930	80424	30045	49789	62649	26934	59093	1000	329	977	5537;5538;5539;5540;5541;5542
GFPTIYFSPANK	Unmodified	1340.6765	0.6764876	404	P30101;A0A8I5KT88;A0A8I5KW33;A0A8I5KS72;A0A8I5KNU9	PDIA3	Protein disulfide-isomerase A3	yes	no	0	0	0	0	0	0	0	By MS/MS	By MS/MS	By MS/MS	By MS/MS	By MS/MS	By MS/MS	2	4	1	1	1	3	53.996	55.74	2	0.00046844	32859	2_RA2_01_2731	62.303	45.969			487070	0	0	186490	148790	151800	0	1001	404	978	5543;5544;5545;5546;5547;5548;5549;5550;5551;5552;5553;5554
GFQEVVTPNIFNSR	Unmodified	1606.8104	0.81035532	387	P26639	TARS	Threonine--tRNA ligase, cytoplasmic	yes	yes	0	0	0	0	0	0	0				By MS/MS	By MS/MS	By matching				1	1	1	56.165	57.968	2	0.0037619	34292	2_RA2_01_2727	48.004	20.523			90892	0	0	0	28014	32838	30039	1002	387	979	5555;5556;5557
GFQFVSSSLPDICYR	Unmodified	1774.8349	0.83485551	484	P62633	CNBP	Cellular nucleic acid-binding protein	yes	yes	0	0	0	0	0	0	0	By MS/MS	By MS/MS		By MS/MS	By MS/MS	By MS/MS	1	1		1	1	1	61.434	63.002	2	0.0019498	38062	1_RA1_01_2725	50.207	35.331			164200	20375	30130	0	36851	36412	40434	1003	484	980	5558;5559;5560;5561;5562
GFSLEELR	Unmodified	949.4869	0.48689592	385	P26373;J3QSB4	RPL13	60S ribosomal protein L13	yes	no	0	0	0	0	0	0	0	By MS/MS	By MS/MS	By MS/MS	By MS/MS	By MS/MS	By MS/MS	1	1	1	1	1	1	46.739	47.821	2	0.018692	27539	2_RA2_01_2731	40.268	19.713			1672800	292770	269490	290370	276710	261420	282040	1004	385	981	5563;5564;5565;5566;5567;5568
GFSVVADTPELQR	Unmodified	1417.7201	0.72014333	159	Q14847;C9J9W2	LASP1	LIM and SH3 domain protein 1	yes	no	0	0	0	0	0	0	0			By MS/MS						1				78.671	80.591	2	0.030012	50230	1_RA1_01_2729	34.532	8.5937			38219	0	0	38219	0	0	0	1005	159	982	5569
GFVPSPTSQPGGHESLVDR	Unmodified	1965.9545	0.95445338	50	A0A140T936;P26640	VARS	Valine--tRNA ligase	yes	no	0	0	0	0	0	0	0	By matching	By MS/MS	By matching	By matching	By MS/MS	By matching	1	1	1	1	1	1	41.481	42.354	3	0.039864	23810	1_RA1_01_2725	12.128	2.7225			497460	105630	107990	108450	58760	62933	53691	1006	50	983	5570;5571;5572;5573;5574;5575
GGAEQFMEETER	Unmodified	1382.5772	0.57724384	583	Q99832	CCT7	T-complex protein 1 subunit eta	yes	yes	0	0	0	0	0	0	0	By MS/MS	By MS/MS	By MS/MS	By MS/MS	By matching	By MS/MS	1	1	1	1	1	1	37.875	38.586	2	0.0020207	20996	1_RA1_01_2729	81.865	29.87			421820	94200	81492	87836	49859	52739	55695	1007	583	984	5576;5577;5578;5579;5580;5581
GGEIQPVSVK	Unmodified	1012.5553	0.55530983	154	B8ZZL8;P61604;B8ZZ54	HSPE1	10 kDa heat shock protein, mitochondrial	yes	no	0	0	0	0	0	0	0	By MS/MS	By matching	By MS/MS	By matching	By matching		1	1	1	1	1		32.043	32.533	2	0.0096925	17279	1_RA1_01_2721	46.462	31.023			698100	190510	167190	163240	91117	86042	0	1008	154	985	5582;5583;5584;5585;5586
GGESGHSLPCVLP	Unmodified	1308.6132	0.61323542	257	H3BT57	PML		yes	yes	0	0	0	0	0	0	0		By MS/MS				By MS/MS		1				1	47.52	48.822	2	0.0033651	28354	2_RA2_01_2731	57.598	7.8833			616110	0	269140	0	0	0	346970	1009	257	986	5587;5588
GGGAFVQNSQPVAVR	Unmodified	1485.7688	0.76882486	415	P33176	KIF5B	Kinesin-1 heavy chain	yes	yes	0	0	0	0	0	0	0	By MS/MS	By MS/MS	By MS/MS	By MS/MS	By MS/MS	By matching	1	1	1	1	1	1	38.034	38.745	2	0.042536	21368	1_RA1_01_2729	37.681	22.109			173640	30460	29342	27987	27555	30370	27928	1010	415	987	5589;5590;5591;5592;5593;5594
GGGGGGYGSGGSSYGSGGGSYGSGGGGGGGR	Unmodified	2382.9446	0.94456998	312	P04264;CON__P04264	KRT1	Keratin, type II cytoskeletal 1	yes	no	0	0	0	0	0	0	0	By MS/MS	By MS/MS	By MS/MS	By MS/MS	By MS/MS	By MS/MS	2	2	2	2	1	1	29.221	29.635	2;3	2.1041E-08	14616	1_RA1_01_2729	56.46	46.672		+	260010	55803	55035	55452	34616	29393	29713	1011	312	988	5595;5596;5597;5598;5599;5600;5601;5602;5603;5604
GGGGSFGYSYGGGSGGGFSASSLGGGFGGGSR	Unmodified	2704.1538	0.15383448	179	P35527;CON__P35527	KRT9	Keratin, type I cytoskeletal 9	yes	no	0	0	0	0	0	0	0	By matching	By MS/MS	By matching		By matching		1	1	1		1		55.365	56.659	3	0.02009	33730	1_RA1_01_2725	20.038	10.632		+	95753	19159	32233	42134	0	2226.9	0	1012	179	989	5605;5606;5607;5608
GGGQIIPTAR	Unmodified	968.54033	0.54032847	353	P13639;K7EJ74;K7EP67;Q15029	EEF2;EFTUD2	Elongation factor 2;116 kDa U5 small nuclear ribonucleoprotein component	yes	no	0	0	0	0	0	0	0	By MS/MS	By MS/MS	By MS/MS	By MS/MS	By MS/MS	By MS/MS	1	1	1	1	1	1	32.587	33.073	2	5.3243E-05	16994	2_RA2_01_2727	112.41	86.302			4206400	751410	727560	717710	687900	652900	668900	1013	353	990	5609;5610;5611;5612;5613;5614
GGIMLPEKSQGKVLQATVVAVGSGSK	Oxidation (M);PhosphoGlyceroyl-Lys	2724.3769	0.37689685	154	B8ZZL8;P61604;S4R3N1	HSPE1;HSPE1-MOB4	10 kDa heat shock protein, mitochondrial	yes	no	0	0	1	0	1	0	2					By MS/MS						1		62.225	64.174	4	0.0018498	38421	2_RA2_01_2727	48.389	40.3			43240	0	0	0	0	43240	0	1014	154	991	5615
GGKPEPPAMPQPVPTA	Unmodified	1572.797	0.79701344	375	P23396;E9PPU1;E9PL09;H0YEU2	RPS3	40S ribosomal protein S3	yes	no	0	0	0	0	0	0	1	By MS/MS	By MS/MS	By MS/MS	By MS/MS	By MS/MS		1	1	1	1	1		44.033	45.007	2	0.0001071	25730	1_RA1_01_2729	85.522	50.108			528350	143330	150480	137740	48832	47971	0	1015	375	992	5616;5617;5618;5619;5620
GGLGGGYGGASGMGGITAVTVNQSLLSPLVLEVDPNIQAVR	Unmodified	3924.0415	0.041500829	174	CON__P05787;P05787;F8VUG2;F8W1U3;F8VQY3	KRT8	Keratin, type II cytoskeletal 8	yes	no	0	0	0	0	0	0	0		By matching		By MS/MS	By matching			1		1	1		81.492	83.606	4	1.4167E-14	51656	2_RA2_01_2723	56.773	51.96		+	20014	0	3355.5	0	14171	2487.8	0	1016	174	993	5621;5622;5623
GGLLVQR	Unmodified	741.44972	0.44972255	611				yes	yes	0	0	0	0	0	0	0		By MS/MS				By MS/MS		1				1	30.827	31.27	2	0.0044329	15747	1_RA1_01_2725	61.006	12.764	+		2094200	0	1051400	0	0	0	1042900	1017	611	994	5624;5625
GGMGSGGLATGIAGGLAGMGGIQNEK	Unmodified	2260.094	0.0940001	320	P05783;F8VZY9	KRT18	Keratin, type I cytoskeletal 18	yes	no	0	0	0	0	0	0	0	By MS/MS	By MS/MS	By MS/MS	By MS/MS	By MS/MS	By MS/MS	1	1	1	1	1	1	58.249	59.791	3	7.7799E-18	35590	2_RA2_01_2723	85.467	61.167			1072900	199570	180950	178020	196330	153370	164640	1018	320	995	5626;5627;5628;5629;5630;5631
GGPGSAVSPYPTFNPSSDVAALHK	Unmodified	2355.1495	0.14952437	310	P04083;Q5T3N1;Q5T3N0	ANXA1	Annexin A1;Annexin	yes	no	0	0	0	0	0	0	0	By MS/MS	By MS/MS	By MS/MS	By MS/MS	By MS/MS	By MS/MS	1	1	1	1	1	1	51.163	52.442	3	1.2251E-30	32374	1_RA1_01_2721	139.69	121.39			1296400	256280	267680	263430	188540	167560	152880	1019	310	996	5632;5633;5634;5635;5636;5637
GGSGGSHGGGSGFGGESGGSYGGGEEASGSGGGYGGGSGK	Unmodified	3222.2743	0.27429656	179	P35527;CON__P35527;K7EQQ3	KRT9	Keratin, type I cytoskeletal 9	yes	no	0	0	0	0	0	0	0	By MS/MS	By MS/MS	By MS/MS	By matching		By matching	1	1	1	1		1	30.82	31.244	3	8.4212E-13	16427	1_RA1_01_2721	58.131	50.661		+	33164	9058.3	7836.6	7058.7	5916.3	0	3294.1	1020	179	997	5638;5639;5640;5641;5642
GHAAPILYAVWAEAGFLAEAELLNLRK	Unmodified	2922.5756	0.57559835	395	P29401;E9PFF2;F8W888	TKT	Transketolase	yes	no	0	0	0	0	0	0	1			By MS/MS	By matching	By MS/MS	By MS/MS			1	1	1	1	82.58	84.585	4	0.014648	52496	1_RA1_01_2729	23.917	17.756			120070	0	0	48036	17377	29239	25413	1021	395	998	5643;5644;5645;5646
GHVEIPNLSDENSVDEVEISVSLAK	Unmodified	2679.3239	0.3239195	302	O95433;H0YJG7;H0YJU2	AHSA1	Activator of 90 kDa heat shock protein ATPase homolog 1	yes	no	0	0	0	0	0	0	0	By MS/MS	By MS/MS	By MS/MS	By MS/MS	By MS/MS	By MS/MS	1	1	1	1	1	1	60.953	62.551	3	0.0034542	39508	1_RA1_01_2721	32.72	23.004			188080	19826	45756	42087	21917	31638	26855	1022	302	999	5647;5648;5649;5650;5651;5652
GHVFEESQVAGTPMFVVK	Unmodified	1960.9717	0.97168334	353	P13639	EEF2	Elongation factor 2	yes	yes	0	0	0	0	0	0	0	By MS/MS	By MS/MS	By MS/MS	By MS/MS	By MS/MS	By MS/MS	1	1	1	1	1	1	50.844	52.123	3	4.8405E-10	32110	1_RA1_01_2721	104.21	78.25			2941900	569450	537340	551780	412270	431210	439870	1023	353	1000	5653;5654;5655;5656;5657;5658
GHYTEGAELVDSVLDVVR	Unmodified	1957.9745	0.97452012	509;326;586;30	A0A0B4J269;Q13509;G3V2A3;P07437;Q5JP53;Q5ST81;P68371;Q9BVA1;Q13885	TUBB3;TUBB;TUBB4B;TUBB2B;TUBB2A	Tubulin beta-3 chain;Tubulin beta chain;Tubulin beta-4B chain;Tubulin beta-2B chain;Tubulin beta-2A chain	no	no	0	0	0	0	0	0	0	By MS/MS	By MS/MS	By MS/MS	By MS/MS	By MS/MS	By MS/MS	1	1	1	1	1	1	62.838	64.482	3	8.5572E-06	39023	1_RA1_01_2729	74.786	56.421			1411200	308020	284820	278600	181060	172100	186570	1024	30;326;509;586	1001	5659;5660;5661;5662;5663;5664
GHYTEGAELVDSVLDVVRK	Unmodified	2086.0695	0.069483134	509;326;586;30	A0A0B4J269;Q13509;G3V2A3;P07437;Q5JP53;Q5ST81;P68371;Q9BVA1;Q13885	TUBB3;TUBB;TUBB4B;TUBB2B;TUBB2A	Tubulin beta-3 chain;Tubulin beta chain;Tubulin beta-4B chain;Tubulin beta-2B chain;Tubulin beta-2A chain	no	no	0	0	0	0	0	0	1	By MS/MS	By MS/MS	By MS/MS	By MS/MS	By MS/MS	By MS/MS	2	2	1	2	2	1	58.198	59.687	3;4	0.00019786	37647	1_RA1_01_2721	58.577	49.162			7150600	1640800	1505500	1405300	891580	898850	808600	1025	30;326;509;586	1002	5665;5666;5667;5668;5669;5670;5671;5672;5673;5674
GHYTIGKEIIDLVLDR	PhosphoGlyceroyl-Lys	2008.9871	0.98707244	507;224;561	F5H5D3;Q9BQE3;F8VQQ4;F8VVB9;F8VRZ4;F8VS66;P68363;Q71U36	TUBA1C;TUBA1A;TUBA1B	Tubulin alpha-1C chain;Tubulin alpha-1B chain;Tubulin alpha-1A chain	no	no	0	0	0	0	1	0	1	By matching	By MS/MS		By MS/MS	By MS/MS	By MS/MS	1	1		1	1	1	79.938	81.648	3	2.0701E-06	50457	2_RA2_01_2723	84.14	67.254			530540	32282	26088	0	167790	141730	162660	1026	224;507;561	1003	5675;5676;5677;5678;5679
GIAFPTSISVNNCVCHFSPLK	Unmodified	2347.1453	0.14530739	599	Q9UQ80;F8VR77;H0YIN7;F8W0A3;F8VZ69	PA2G4	Proliferation-associated protein 2G4	yes	no	0	0	0	0	0	0	0	By matching	By matching	By matching	By MS/MS	By matching	By MS/MS	1	1	1	1	1	1	58.832	60.388	3	0.001371	35971	2_RA2_01_2731	45.047	22.826			517040	102740	105900	84525	84842	73306	65721	1027	599	1004	5680;5681;5682;5683;5684;5685
GIDPFSLDALSK	Unmodified	1261.6554	0.65541781	426	P40227	CCT6A	T-complex protein 1 subunit zeta	yes	yes	0	0	0	0	0	0	0	By MS/MS	By MS/MS	By MS/MS	By MS/MS	By MS/MS	By MS/MS	1	1	1	1	1	1	60.28	61.878	2	0.0013205	37134	1_RA1_01_2725	76.143	0			1275100	327930	290050	279620	127840	121740	127910	1028	426	1005	5686;5687;5688;5689;5690;5691
GIDPFSLDSLAK	Unmodified	1261.6554	0.65541781	568	Q92526	CCT6B	T-complex protein 1 subunit zeta-2	yes	yes	0	0	0	0	0	0	0	By MS/MS	By MS/MS	By MS/MS	By MS/MS		By MS/MS	1	1	1	1		1	60.342	61.881	2	0.0013834	39226	1_RA1_01_2721	74.162	2.1564			1153400	327930	290050	279620	127840	0	127910	1029	568	1006	5692;5693;5694;5695;5696
GIDVQQVSLVINYDLPTNR	Unmodified	2143.1273	0.12733236	462;199	E7EQG2;Q14240;P60842	EIF4A2;EIF4A1	Eukaryotic initiation factor 4A-II;Eukaryotic initiation factor 4A-II, N-terminally processed;Eukaryotic initiation factor 4A-I	no	no	0	0	0	0	0	0	0	By MS/MS	By MS/MS	By MS/MS	By MS/MS	By MS/MS	By MS/MS	1	1	1	1	1	1	66.971	68.669	3	4.763E-14	43952	1_RA1_01_2721	101.17	72.3			1561700	379220	297240	284330	237500	176980	186440	1030	199;462	1007	5697;5698;5699;5700;5701;5702
GIEILTDMSRPVELSDRETLLNSATTSLNSK	Unmodified	3389.7348	0.7348137	447	P50991	CCT4	T-complex protein 1 subunit delta	yes	yes	0	0	0	0	0	0	2	By MS/MS	By MS/MS	By MS/MS	By MS/MS	By MS/MS	By MS/MS	1	1	1	1	1	1	62.565	64.209	4	2.7193E-08	38903	1_RA1_01_2725	56.914	39.977			796580	98392	173120	202180	75034	119600	128250	1031	447	1008	5703;5704;5705;5706;5707;5708
GIFPVLCK	Unmodified	932.51536	0.51535927	356;112	A0A804F6T5;A0A804F729;P14618;A0A8V8TNX9;B4DNK4	PKM	Pyruvate kinase PKM;Pyruvate kinase	no	no	0	0	0	0	0	0	0	By matching		By MS/MS	By MS/MS	By MS/MS	By MS/MS	1		1	1	1	1	50.122	51.3	2	0.017055	29890	2_RA2_01_2731	41.502	17.53			538080	105830	0	99603	109210	111180	112260	1032	112;356	1009	5709;5710;5711;5712;5713
GIFPVLCKDPVQEAWAEDVDLR	Unmodified	2556.2683	0.2682593	356;112	A0A804F6T5;A0A804F729;P14618;A0A8V8TNX9;B4DNK4	PKM	Pyruvate kinase PKM;Pyruvate kinase	no	no	0	0	0	0	0	0	1		By MS/MS						1					66.102	68.21	3	0.016476	41506	1_RA1_01_2725	36.079	6.9611			661020	0	661020	0	0	0	0	1033	112;356	1010	5714
GIFPVLCKDPVQEAWAEDVDLR	PhosphoGlyceroyl-Cys	2724.2506	0.2506337	356;112	A0A804F6T5;A0A804F729;P14618;A0A8V8TNX9;B4DNK4	PKM	Pyruvate kinase PKM;Pyruvate kinase	no	no	0	0	0	1	0	0	1				By MS/MS	By matching	By MS/MS				1	1	1	82.767	84.821	3	0.0097031	52446	2_RA2_01_2731	42.904	29.312			58222	0	0	0	20569	9932.2	27720	1034	112;356	1010	5715;5716;5717
GIHPTIISESFQK	Unmodified	1455.7722	0.7721789	447	P50991	CCT4	T-complex protein 1 subunit delta	yes	yes	0	0	0	0	0	0	0	By MS/MS	By MS/MS	By MS/MS	By MS/MS	By MS/MS	By MS/MS	1	1	1	1	1	1	40.828	41.659	3	0.031573	23214	1_RA1_01_2729	28.327	9.2689			807210	172840	172110	183550	87469	97070	94163	1035	447	1011	5718;5719;5720;5721;5722;5723
GIIDPTKVVR	PhosphoGlyceroyl-Lys	1264.6428	0.64281801	345	P10809;A0A7I2V2X6;A0A7I2YQK6	HSPD1	60 kDa heat shock protein, mitochondrial	yes	no	0	0	0	0	1	0	1				By MS/MS	By MS/MS	By MS/MS				1	1	1	55.794	57.567	2	0.00054114	34180	2_RA2_01_2731	83.005	52.435			567320	0	0	0	187020	187410	192890	1036	345	1012	5724;5725;5726
GILAADESTGSIAK	Unmodified	1331.6933	0.69325988	308	P04075;J3KPS3;H3BQN4;H3BUH7;H3BPS8	ALDOA	Fructose-bisphosphate aldolase A;Fructose-bisphosphate aldolase	yes	no	0	0	0	0	0	0	0	By MS/MS	By MS/MS	By MS/MS	By MS/MS	By MS/MS	By MS/MS	1	1	1	1	1	1	39.744	40.538	2	0.00020283	22553	1_RA1_01_2729	129.16	92.463			3419300	896370	834850	847830	285080	268310	286880	1037	308	1013	5727;5728;5729;5730;5731;5732
GILAADESTGSIAKR	PhosphoGlyceroyl-Lys	1655.7767	0.77674531	308	P04075;J3KPS3;H3BQN4;H3BUH7;H3BPS8	ALDOA	Fructose-bisphosphate aldolase A;Fructose-bisphosphate aldolase	yes	no	0	0	0	0	1	0	1	By MS/MS	By MS/MS	By MS/MS	By MS/MS	By MS/MS	By MS/MS	1	1	1	1	1	1	47.136	48.268	2	1.6795E-25	27780	2_RA2_01_2731	166.55	110.98			746010	35578	38667	36006	228390	209730	197640	1038	308	1014	5733;5734;5735;5736;5737;5738
GILADEDSSRPVWLK	Unmodified	1684.8784	0.87843489	46	A0A0U1RQF0;P49327	FASN	Fatty acid synthase;[Acyl-carrier-protein] S-acetyltransferase;[Acyl-carrier-protein] S-malonyltransferase;3-oxoacyl-[acyl-carrier-protein] synthase;3-oxoacyl-[acyl-carrier-protein] reductase;3-hydroxyacyl-[acyl-carrier-protein] dehydratase;Enoyl-[acyl-carrier-protein] reductase;Oleoyl-[acyl-carrier-protein] hydrolase	yes	no	0	0	0	0	0	0	1	By MS/MS	By MS/MS	By MS/MS	By matching	By matching	By matching	1	1	1	1	1	1	48.569	49.749	3	0.022585	30354	1_RA1_01_2721	55.885	35.222			956000	222390	194790	199380	109720	114420	115300	1039	46	1015	5739;5740;5741;5742;5743;5744
GILFVGSGVSGGEEGAR	Unmodified	1590.8002	0.80018457	449	P52209;K7EPF6;K7EMN2;K7EM49	PGD	6-phosphogluconate dehydrogenase, decarboxylating	yes	no	0	0	0	0	0	0	0	By MS/MS	By MS/MS				By MS/MS	1	1				1	49.746	50.693	2	0.001178	30809	1_RA1_01_2721	51.211	25.825			289630	111350	111080	0	0	0	67192	1040	449	1016	5745;5746;5747
GILGYTEHQVVSSDFNSDTHSSTFDAGAGIALNDHFVK	Unmodified	4035.8875	0.88750261	314	P04406;E7EUT5	GAPDH	Glyceraldehyde-3-phosphate dehydrogenase	yes	no	0	0	0	0	0	0	0		By matching	By MS/MS	By matching	By matching	By MS/MS		1	1	1	1	1	57.2	59.009	4	3.2388E-05	35260	1_RA1_01_2729	35.973	21.38			47741	0	13295	10037	8700.7	7837.5	7869.9	1041	314	1017	5748;5749;5750;5751;5752
GILTLKYPIEHGIITNWDDMEK	Unmodified	2585.32	0.31996052	486;134	A6NL76;F8WB63;B8ZZJ2;C9JFL5;F6UVQ4;F6QUT6;P63267;P68133;P68032;P62736;A0A804HKV3	ACTA1;ACTG2;ACTA2;ACTC1	Actin, gamma-enteric smooth muscle;Actin, alpha skeletal muscle;Actin, alpha cardiac muscle 1;Actin, aortic smooth muscle	no	no	0	0	0	0	0	0	1		By MS/MS		By MS/MS	By MS/MS			1		1	1		58.797	60.712	4	0.003088	36240	2_RA2_01_2723	40.381	32.484			651450	0	173830	0	248150	229470	0	1042	134;486	1018	5753;5754;5755
GILTLKYPIEHGIITNWDDMEK	PhosphoGlyceroyl-Lys	2753.3023	0.30233492	486;134	A6NL76;F8WB63;B8ZZJ2;C9JFL5;F6UVQ4;F6QUT6;P63267;P68133;P68032;P62736;A0A804HKV3	ACTA1;ACTG2;ACTA2;ACTC1	Actin, gamma-enteric smooth muscle;Actin, alpha skeletal muscle;Actin, alpha cardiac muscle 1;Actin, aortic smooth muscle	no	no	0	0	0	0	1	0	1				By MS/MS	By MS/MS	By MS/MS				1	1	1	73.158	75.261	3	0.00048436	46281	2_RA2_01_2723	55.588	38.219			283220	0	0	0	86248	99217	97757	1043	134;486	1018	5756;5757;5758
GINSSNVENQLQATQAAR	Unmodified	1899.9399	0.93986594	92	A0A7I2V351;A0A7I2V487;A0A7I2YQE1;P52292;A0A7I2V3Z3;J3QLL0;J3KS65	KPNA2	Importin subunit alpha-1	yes	no	0	0	0	0	0	0	0	By MS/MS	By MS/MS	By MS/MS	By matching		By matching	1	1	1	1		1	40.441	41.239	2	0.0014693	22916	1_RA1_01_2725	63.037	31.398			20280	5408.1	5554.1	4815	2310.8	0	2192.1	1044	92	1019	5759;5760;5761;5762;5763
GIPEFWFTIFR	Unmodified	1411.7289	0.72885752	158	C9J6D1;C9JZI7;Q99733;A8MXH2;H0YCI4	NAP1L4	Nucleosome assembly protein 1-like 4	yes	no	0	0	0	0	0	0	0	By MS/MS	By MS/MS	By MS/MS	By MS/MS	By MS/MS	By MS/MS	1	1	1	1	1	1	77.678	79.434	2	0.0058215	49274	1_RA1_01_2729	53.683	42.193			279920	53084	48381	45465	48041	34030	50921	1045	158	1020	5764;5765;5766;5767;5768;5769
GIPEFWLTVFK	Unmodified	1335.7227	0.72270951	223	F8W118;F8VY35;F8VV59;F5H4R6;H0YIV4;P55209;H0YH88;H0YHC3;F8W020;F8VXI6;F8VUX1;F8W543;B7Z9C2;F8W0J6	NAP1L1	Nucleosome assembly protein 1-like 1	yes	no	0	0	0	0	0	0	0	By MS/MS	By MS/MS	By MS/MS	By MS/MS	By MS/MS	By MS/MS	1	1	1	1	1	1	73.613	75.369	2	0.0012878	46266	2_RA2_01_2727	77.677	57.891			993990	203420	189820	177440	147800	139680	135830	1046	223	1021	5770;5771;5772;5773;5774;5775
GISCMNTTLSESPFK	Unmodified	1670.7644	0.76439269	540	Q15181	PPA1	Inorganic pyrophosphatase	yes	yes	0	0	0	0	0	0	0	By MS/MS	By MS/MS	By MS/MS	By MS/MS	By MS/MS	By matching	1	1	1	1	1	1	49.57	50.799	2	0.00032755	30954	1_RA1_01_2721	63.537	39.55			143320	27252	32543	30843	17299	16311	19072	1047	540	1022	5776;5777;5778;5779;5780;5781
GISEETTTGVHNLYK	Unmodified	1647.8104	0.8104149	376	P23526	AHCY	Adenosylhomocysteinase	yes	yes	0	0	0	0	0	0	0	By MS/MS	By MS/MS	By MS/MS	By MS/MS	By MS/MS	By MS/MS	2	1	2	1	1	1	36.009	36.546	2;3	0.0012877	19500	2_RA2_01_2727	48.823	21.487			2072400	434060	403540	422230	269560	258750	284300	1048	376	1023	5782;5783;5784;5785;5786;5787;5788;5789
GISLNPEQWSQLK	Unmodified	1498.778	0.77799256	453	P53999	SUB1	Activated RNA polymerase II transcriptional coactivator p15	yes	yes	0	0	0	0	0	0	0	By MS/MS	By MS/MS	By MS/MS				1	1	1				56.647	57.813	2	0.00030763	36244	1_RA1_01_2721	65.5	28.025			0	0	0	0	0	0	0	1049	453	1024	5790;5791;5792
GISQEQMQEFR	Unmodified	1351.619	0.61904908	125	F5GXS2;A0A8V8TL71;O43707;H7C144	ACTN4	Alpha-actinin-4	yes	no	0	0	0	0	0	0	0	By MS/MS	By MS/MS	By matching	By MS/MS		By matching	1	1	1	1		1	37.503	38.174	2	0.017503	21637	1_RA1_01_2721	39.622	20.379			161340	31615	34766	36013	30212	0	28731	1050	125	1025	5793;5794;5795;5796;5797
GITINAAHVEYSTAAR	Unmodified	1672.8533	0.85328277	442	P49411	TUFM	Elongation factor Tu, mitochondrial	yes	yes	0	0	0	0	0	0	0	By MS/MS	By MS/MS	By MS/MS	By MS/MS	By MS/MS	By MS/MS	1	1	1	1	1	1	39.903	40.712	3	1.6625E-05	22701	1_RA1_01_2729	75.961	55.534			1329200	255500	229860	243150	190330	206470	203880	1051	442	1026	5798;5799;5800;5801;5802;5803
GIVDQSQQAYQEAFEISKK	Unmodified	2168.075	0.074962442	497	P63104;B0AZS6;H0YB80;B7Z2E6	YWHAZ	14-3-3 protein zeta/delta	yes	no	0	0	0	0	0	0	1	By MS/MS	By MS/MS	By MS/MS	By MS/MS	By MS/MS	By MS/MS	1	1	1	1	1	1	51.28	52.559	3	9.0488E-15	30884	1_RA1_01_2729	131.71	113.56			1077500	209720	249560	210090	136680	152590	118820	1052	497	1027	5804;5805;5806;5807;5808;5809
GIYAYGFEKPSAIQQR	Unmodified	1826.9315	0.93153309	462;424;199	E7EQG2;Q14240;J3KT04;E7EMV8;J3KSN7;J3QQP0;E9PBH4;F8WE11;P60842;J3KTB5;J3QS69;J3KT12;J3QR64;J3QL43;J3QLN6;J3KS25;J3QKZ9;J3KS93;P38919;I3L3H2	EIF4A2;EIF4A1;EIF4A3	Eukaryotic initiation factor 4A-II;Eukaryotic initiation factor 4A-II, N-terminally processed;Eukaryotic initiation factor 4A-I;Eukaryotic initiation factor 4A-III;Eukaryotic initiation factor 4A-III, N-terminally processed	no	no	0	0	0	0	0	0	1	By MS/MS	By MS/MS		By MS/MS	By MS/MS	By MS/MS	1	1		1	1	1	43.236	44.146	3	6.0257E-06	24735	2_RA2_01_2723	88.974	69.899			1603900	432220	390950	0	257970	270140	252600	1053	199;462;424	1028	5810;5811;5812;5813;5814
GKLPIVNEDDELVAIIAR	Unmodified	1964.0942	0.094241321	89	A0A7I2V2T3;P12268;E7ETK5;H0Y4R1;A0A7I2YQK5	IMPDH2	Inosine-5'-monophosphate dehydrogenase 2	yes	no	0	0	0	0	0	0	1	By MS/MS	By MS/MS	By MS/MS	By matching	By matching	By matching	1	1	1	1	1	1	62.085	63.707	3	0.00089584	38477	1_RA1_01_2729	56.407	50.747			665970	183920	159970	146260	57043	58170	60606	1054	89	1029	5815;5816;5817;5818;5819;5820
GLAFIQDPDGYWIEILNPNK	Unmodified	2302.1634	0.16338352	519	Q04760	GLO1	Lactoylglutathione lyase	yes	yes	0	0	0	0	0	0	0	By MS/MS	By MS/MS	By MS/MS	By MS/MS	By MS/MS	By MS/MS	1	1	1	1	1	1	78.949	80.701	3	2.3455E-07	52124	1_RA1_01_2721	79.027	64.986			331420	96013	49833	59513	56098	29471	40495	1055	519	1030	5821;5822;5823;5824;5825;5826
GLAPDLPEDLYHLIK	Unmodified	1692.9087	0.90867238	480	P62277;J3KMX5	RPS13	40S ribosomal protein S13	yes	no	0	0	0	0	0	0	0	By MS/MS	By MS/MS	By MS/MS	By MS/MS	By MS/MS	By MS/MS	1	1	1	1	1	1	64.919	66.599	3	0.0029824	40647	1_RA1_01_2729	43.184	23.606			1189900	270470	230960	229950	152870	152130	153480	1056	480	1031	5827;5828;5829;5830;5831;5832
GLCAIAQAESLR	Unmodified	1287.6605	0.66051996	375	P23396;F2Z2S8;H0YCJ7;H0YF32	RPS3	40S ribosomal protein S3	yes	no	0	0	0	0	0	0	0	By MS/MS	By MS/MS	By MS/MS	By MS/MS	By MS/MS	By MS/MS	1	1	1	1	1	1	44.808	45.839	2	0.0018253	27439	1_RA1_01_2721	67.334	47.004			1498900	289320	255060	271730	225060	221950	235770	1057	375	1032	5833;5834;5835;5836;5837;5838
GLDVDSLVIEHIQVNK	Unmodified	1777.9574	0.95741349	15	A0A087WXM6;J3QQT2;J3KRX5;A0A0A6YYL6;P18621;J3KRB3;A0A087WWH0;J3QS96;J3QLC8;A0A0A0MRF8	RPL17;RPL17-C18orf32	60S ribosomal protein L17	yes	no	0	0	0	0	0	0	0	By MS/MS	By MS/MS	By MS/MS	By MS/MS	By MS/MS	By MS/MS	1	1	1	1	1	1	58.226	59.767	3	3.2433E-05	35782	1_RA1_01_2729	74.816	56.451			815180	188450	178020	164400	95157	93825	95330	1058	15	1033	5839;5840;5841;5842;5843;5844
GLDVPQVSLIINYDLPNNR	Unmodified	2139.1324	0.13241774	424	P38919;I3L3H2	EIF4A3	Eukaryotic initiation factor 4A-III;Eukaryotic initiation factor 4A-III, N-terminally processed	yes	no	0	0	0	0	0	0	0	By MS/MS	By MS/MS	By MS/MS	By MS/MS	By MS/MS	By matching	1	1	1	1	1	1	70.344	72.081	3	0.002879	46381	1_RA1_01_2721	38.577	22.083			581450	138910	107240	108710	84231	69592	72770	1059	424	1034	5845;5846;5847;5848;5849;5850
GLFDEYGSK	Unmodified	1014.4658	0.46582612	109	A0A7P0TAE1;H0YIV0;A0A7P0TAT8;P14625;A0A7P0T823;A0A7P0T917;A0A087WT78;A0A7P0TAY2;A0A7P0TBC2;Q58FF3	HSP90B1;HSP90B2P	Endoplasmin;Putative endoplasmin-like protein	yes	no	0	0	0	0	0	0	0	By MS/MS	By MS/MS	By MS/MS	By MS/MS			1	1	1	1			41.725	42.57	2	0.006053	24054	1_RA1_01_2729	59.245	32.643			983640	252420	229360	235060	266790	0	0	1060	109	1035	5851;5852;5853;5854
[truncated: 2,177 more rows]
[truncated: 10 more columns]
