# Supplementary material for: DJ-1 protects proteins from acylation by catalyzing the hydrolysis of highly reactive cyclic 3-phosphoglyceric anhydride
Source: Nat Commun. 2024 Mar 5;15:2004. doi: 10.1038/s41467-024-46391-9 (PMC10915168; doi:10.1038/s41467-024-46391-9)
Supplement: Supplementary file 4 — Supplementary Data 1 [file 41467_2024_46391_MOESM4_ESM.zip › msms.txt]

Raw file	Scan number	Scan index	Sequence	Length	Missed cleavages	Modifications	Modified sequence	Glyceroyl-Lys Probabilities	Oxidation (M) Probabilities	PhosphoGlyceroyl-Cys Probabilities	PhosphoGlyceroyl-Lys Probabilities	Glyceroyl-Lys Score diffs	Oxidation (M) Score diffs	PhosphoGlyceroyl-Cys Score diffs	PhosphoGlyceroyl-Lys Score diffs	Acetyl (Protein N-term)	Glyceroyl-Lys	Oxidation (M)	PhosphoGlyceroyl-Cys	PhosphoGlyceroyl-Lys	PhosphoGlyceroyl-N-term	Proteins	Gene Names	Protein Names	Charge	Fragmentation	Mass analyzer	Type	Scan event number	Isotope index	m/z	Mass	Mass error [ppm]	Mass error [Da]	Simple mass error [ppm]	Retention time	PEP	Score	Delta score	Score diff	Localization prob	Combinatorics	PIF	Fraction of total spectrum	Base peak fraction	Precursor full scan number	Precursor Intensity	Precursor apex fraction	Precursor apex offset
1_RA1_01_2721	14227	13522	AAAAAAALQAK	11	0	Unmodified	_AAAAAAALQAK_									0	0	0	0	0	0	P36578;H3BM89;H3BU31	RPL4	60S ribosomal protein L4	2	HCD	TOF	MULTI-MSMS	11	0	478.77982	955.54508	1.006	0.00048165	18.39478	28.239	0.0081738	59.245	43.091	NaN	NaN	1	0	0	0	14216	113804	0.601615529381912	-3
1_RA1_01_2721	14285	13578	AAAAAAALQAK	11	0	Unmodified	_AAAAAAALQAK_									0	0	0	0	0	0	P36578;H3BM89;H3BU31	RPL4	60S ribosomal protein L4	2	HCD	TOF	MULTI-MSMS	9	0	478.77982	955.54508	1.006	0.00048165	19.672274	28.318	0.016399	51.346	28.303	NaN	NaN	1	0	0	0	14276	170194	0.8997166479879892	-1
1_RA1_01_2721	14335	13627	AAAAAAALQAK	11	0	Unmodified	_AAAAAAALQAK_									0	0	0	0	0	0	P36578;H3BM89;H3BU31	RPL4	60S ribosomal protein L4	2	HCD	TOF	MULTI-MSMS	10	0	478.77982	955.54508	1.006	0.00048165	18.458654	28.378	0.0013352	83.265	58.633	NaN	NaN	1	0	0	0	14325	189164	1	0
1_RA1_01_2721	14393	13684	AAAAAAALQAK	11	0	Unmodified	_AAAAAAALQAK_									0	0	0	0	0	0	P36578;H3BM89;H3BU31	RPL4	60S ribosomal protein L4	2	HCD	TOF	MULTI-MSMS	21	0	478.77982	955.54508	1.006	0.00048165	19.736148	28.454	0.0015038	96.253	75.099	NaN	NaN	1	0	0	0	14372	186504	0.9859381277621535	1
1_RA1_01_2721	14430	13720	AAAAAAALQAK	11	0	Unmodified	_AAAAAAALQAK_									0	0	0	0	0	0	P36578;H3BM89;H3BU31	RPL4	60S ribosomal protein L4	2	HCD	TOF	MULTI-MSMS	19	0	478.77982	955.54508	1.006	0.00048165	19.097401	28.504	0.018536	52.786	23.637	NaN	NaN	1	0	0	0	14411	147888	0.7817978050791905	2
1_RA1_01_2721	14523	13811	AAAAAAALQAK	11	0	Unmodified	_AAAAAAALQAK_									0	0	0	0	0	0	P36578;H3BM89;H3BU31	RPL4	60S ribosomal protein L4	2	HCD	TOF	MULTI-MSMS	25	0	478.77982	955.54508	1.006	0.00048165	20.630394	28.626	0.02858	40.067	23.864	NaN	NaN	1	0	0	0	14498	76802	0.4060074855680785	4
1_RA1_01_2725	13851	13005	AAAAAAALQAK	11	0	Unmodified	_AAAAAAALQAK_									0	0	0	0	0	0	P36578;H3BM89;H3BU31	RPL4	60S ribosomal protein L4	2	HCD	TOF	MULTI-MSMS	35	0	478.77982	955.54508	-0.22002	-0.00010534	13.220929	27.945	0.016123	50.607	33.831	NaN	NaN	1	0	0	0	13816	59828	0.3331662712864891	-5
1_RA1_01_2725	13884	13036	AAAAAAALQAK	11	0	Unmodified	_AAAAAAALQAK_									0	0	0	0	0	0	P36578;H3BM89;H3BU31	RPL4	60S ribosomal protein L4	2	HCD	TOF	MULTI-MSMS	11	0	478.77982	955.54508	-0.22002	-0.00010534	13.284804	28	0.0060724	70.525	53.598	NaN	NaN	1	0	0	0	13873	117152	0.6523884303963825	-3
1_RA1_01_2725	13944	13094	AAAAAAALQAK	11	0	Unmodified	_AAAAAAALQAK_									0	0	0	0	0	0	P36578;H3BM89;H3BU31	RPL4	60S ribosomal protein L4	2	HCD	TOF	MULTI-MSMS	15	0	478.77982	955.54508	-0.22002	-0.00010534	13.731927	28.086	0.0039817	71.501	51.219	NaN	NaN	1	0	0	0	13929	160754	0.8951964092797399	-1
1_RA1_01_2725	13996	13144	AAAAAAALQAK	11	0	Unmodified	_AAAAAAALQAK_									0	0	0	0	0	0	P36578;H3BM89;H3BU31	RPL4	60S ribosomal protein L4	2	HCD	TOF	MULTI-MSMS	11	0	478.77982	955.54508	-0.22002	-0.00010534	13.09318	28.162	0.0039817	71.501	47.346	NaN	NaN	1	0	0	0	13985	173432	0.9657968302760979	1
1_RA1_01_2725	14046	13193	AAAAAAALQAK	11	0	Unmodified	_AAAAAAALQAK_									0	0	0	0	0	0	P36578;H3BM89;H3BU31	RPL4	60S ribosomal protein L4	2	HCD	TOF	MULTI-MSMS	14	0	478.77982	955.54508	-0.22002	-0.00010534	12.646057	28.221	0.0018921	81.296	66.514	NaN	NaN	1	0	0	0	14032	154214	0.8587768830677047	2
1_RA1_01_2725	14097	13242	AAAAAAALQAK	11	0	Unmodified	_AAAAAAALQAK_									0	0	0	0	0	0	P36578;H3BM89;H3BU31	RPL4	60S ribosomal protein L4	2	HCD	TOF	MULTI-MSMS	12	0	478.77982	955.54508	-0.22002	-0.00010534	13.476428	28.288	0.0077653	60.59	43.814	NaN	NaN	1	0	0	0	14085	102156	0.5688796819138628	4
1_RA1_01_2729	13859	13016	AAAAAAALQAK	11	0	Unmodified	_AAAAAAALQAK_									0	0	0	0	0	0	P36578;H3BM89;H3BU31	RPL4	60S ribosomal protein L4	2	HCD	TOF	MULTI-MSMS	43	0	478.77982	955.54508	-2.3665	-0.001133	17.117286	28.013	0.028774	47.082	25.782	NaN	NaN	1	0	0	0	13816	40128	0.22725367826116505	-6
1_RA1_01_2729	13890	13045	AAAAAAALQAK	11	0	Unmodified	_AAAAAAALQAK_									0	0	0	0	0	0	P36578;H3BM89;H3BU31	RPL4	60S ribosomal protein L4	2	HCD	TOF	MULTI-MSMS	20	0	478.77982	955.54508	-2.3665	-0.001133	15.903666	28.061	0.0081738	60.436	35.586	NaN	NaN	1	0	0	0	13870	81682	0.46258310774841715	-4
1_RA1_01_2729	13937	13090	AAAAAAALQAK	11	0	Unmodified	_AAAAAAALQAK_									0	0	0	0	0	0	P36578;H3BM89;H3BU31	RPL4	60S ribosomal protein L4	2	HCD	TOF	MULTI-MSMS	10	0	478.77982	955.54508	-2.3665	-0.001133	15.839792	28.129	0.0039817	70.919	51.132	NaN	NaN	1	0	0	0	13927	141934	0.803803418319383	-2
1_RA1_01_2729	13990	13142	AAAAAAALQAK	11	0	Unmodified	_AAAAAAALQAK_									0	0	0	0	0	0	P36578;H3BM89;H3BU31	RPL4	60S ribosomal protein L4	2	HCD	TOF	MULTI-MSMS	16	0	478.77982	955.54508	-2.3665	-0.001133	15.903666	28.198	0.0039817	71.501	51.219	NaN	NaN	1	0	0	0	13974	166390	0.9423031181687412	-1
1_RA1_01_2729	14031	13182	AAAAAAALQAK	11	0	Unmodified	_AAAAAAALQAK_									0	0	0	0	0	0	P36578;H3BM89;H3BU31	RPL4	60S ribosomal protein L4	2	HCD	TOF	MULTI-MSMS	16	0	478.77982	955.54508	-2.3665	-0.001133	15.839792	28.252	0.0013352	83.265	63.478	NaN	NaN	1	0	0	0	14015	176578	1	0
1_RA1_01_2729	14079	13229	AAAAAAALQAK	11	0	Unmodified	_AAAAAAALQAK_									0	0	0	0	0	0	P36578;H3BM89;H3BU31	RPL4	60S ribosomal protein L4	2	HCD	TOF	MULTI-MSMS	22	0	478.77982	955.54508	-2.3665	-0.001133	15.13717	28.319	0.0035685	72.485	59.448	NaN	NaN	1	0	0	0	14057	153726	0.8705841044750762	1
1_RA1_01_2729	14111	13260	AAAAAAALQAK	11	0	Unmodified	_AAAAAAALQAK_									0	0	0	0	0	0	P36578;H3BM89;H3BU31	RPL4	60S ribosomal protein L4	2	HCD	TOF	MULTI-MSMS	16	0	478.77982	955.54508	-2.3665	-0.001133	15.520418	28.363	0.0013066	85.064	60.909	NaN	NaN	1	0	0	0	14095	128162	0.7258095572494875	2
2_RA2_01_2723	13674	12844	AAAAAAALQAK	11	0	Unmodified	_AAAAAAALQAK_									0	0	0	0	0	0	P36578;H3BM89;H3BU31	RPL4	60S ribosomal protein L4	2	HCD	TOF	MULTI-MSMS	28	0	478.77982	955.54508	-1.3098	-0.00062711	14.562298	27.87	0.021024	47.603	28.872	NaN	NaN	1	0	0	0	13646	47324	0.3161762740853577	-4
2_RA2_01_2723	13708	12877	AAAAAAALQAK	11	0	Unmodified	_AAAAAAALQAK_									0	0	0	0	0	0	P36578;H3BM89;H3BU31	RPL4	60S ribosomal protein L4	2	HCD	TOF	MULTI-MSMS	17	0	478.77982	955.54508	-1.3098	-0.00062711	15.712042	27.917	0.0081738	59.245	42.469	NaN	NaN	1	0	0	0	13691	86086	0.5751489884817873	-3
2_RA2_01_2723	13749	12917	AAAAAAALQAK	11	0	Unmodified	_AAAAAAALQAK_									0	0	0	0	0	0	P36578;H3BM89;H3BU31	RPL4	60S ribosomal protein L4	2	HCD	TOF	MULTI-MSMS	15	0	478.77982	955.54508	-1.3098	-0.00062711	14.690047	27.971	0.0016413	83.206	58.312	NaN	NaN	1	0	0	0	13734	119672	0.7995403404687458	-2
2_RA2_01_2723	13800	12966	AAAAAAALQAK	11	0	Unmodified	_AAAAAAALQAK_									0	0	0	0	0	0	P36578;H3BM89;H3BU31	RPL4	60S ribosomal protein L4	2	HCD	TOF	MULTI-MSMS	10	0	478.77982	955.54508	-1.3098	-0.00062711	16.414664	28.046	0.0175	50.04	33.485	NaN	NaN	1	0	0	0	13790	149676	1	0
2_RA2_01_2723	13848	13013	AAAAAAALQAK	11	0	Unmodified	_AAAAAAALQAK_									0	0	0	0	0	0	P36578;H3BM89;H3BU31	RPL4	60S ribosomal protein L4	2	HCD	TOF	MULTI-MSMS	12	0	478.77982	955.54508	-1.3098	-0.00062711	16.159165	28.107	0.0039817	71.501	54.574	NaN	NaN	1	0	0	0	13836	137848	0.9209759747721745	1
2_RA2_01_2723	13900	13064	AAAAAAALQAK	11	0	Unmodified	_AAAAAAALQAK_									0	0	0	0	0	0	P36578;H3BM89;H3BU31	RPL4	60S ribosomal protein L4	2	HCD	TOF	MULTI-MSMS	19	0	478.77982	955.54508	-1.3098	-0.00062711	15.967541	28.175	0.0039817	73.248	50.508	NaN	NaN	1	0	0	0	13881	120540	0.805339533392127	2
2_RA2_01_2723	13946	13108	AAAAAAALQAK	11	0	Unmodified	_AAAAAAALQAK_									0	0	0	0	0	0	P36578;H3BM89;H3BU31	RPL4	60S ribosomal protein L4	2	HCD	TOF	MULTI-MSMS	14	0	478.77982	955.54508	-1.3098	-0.00062711	15.13717	28.243	0.016123	50.607	33.831	NaN	NaN	1	0	0	0	13932	80358	0.536879660065742	4
2_RA2_01_2723	13997	13158	AAAAAAALQAK	11	0	Unmodified	_AAAAAAALQAK_									0	0	0	0	0	0	P36578;H3BM89;H3BU31	RPL4	60S ribosomal protein L4	2	HCD	TOF	MULTI-MSMS	21	0	478.77982	955.54508	-1.3098	-0.00062711	16.350789	28.306	0.039244	41.029	24.253	NaN	NaN	1	0	0	0	13976	52230	0.3489537400785697	5
2_RA2_01_2727	13798	12952	AAAAAAALQAK	11	0	Unmodified	_AAAAAAALQAK_									0	0	0	0	0	0	P36578;H3BM89;H3BU31	RPL4	60S ribosomal protein L4	2	HCD	TOF	MULTI-MSMS	35	0	478.77982	955.54508	0.44224	0.00021174	15.520418	28.084	0.016123	50.607	34.453	NaN	NaN	1	0	0	0	13763	48880	0.3406604128625789	-6
2_RA2_01_2727	13823	12976	AAAAAAALQAK	11	0	Unmodified	_AAAAAAALQAK_									0	0	0	0	0	0	P36578;H3BM89;H3BU31	RPL4	60S ribosomal protein L4	2	HCD	TOF	MULTI-MSMS	17	0	478.77982	955.54508	0.44224	0.00021174	17.117286	28.12	0.014873	53.968	34.491	NaN	NaN	1	0	0	0	13806	81846	0.5704110505554549	-5
2_RA2_01_2727	13878	13028	AAAAAAALQAK	11	0	Unmodified	_AAAAAAALQAK_									0	0	0	0	0	0	P36578;H3BM89;H3BU31	RPL4	60S ribosomal protein L4	2	HCD	TOF	MULTI-MSMS	13	0	478.77982	955.54508	0.44224	0.00021174	18.203156	28.207	0.0035685	73.26	45.153	NaN	NaN	1	0	0	0	13865	129226	0.9006174818449186	-2
2_RA2_01_2727	13922	13071	AAAAAAALQAK	11	0	Unmodified	_AAAAAAALQAK_									0	0	0	0	0	0	P36578;H3BM89;H3BU31	RPL4	60S ribosomal protein L4	2	HCD	TOF	MULTI-MSMS	14	0	478.77982	955.54508	0.44224	0.00021174	17.372785	28.265	0.037354	42.599	32.612	NaN	NaN	1	0	0	0	13908	143238	0.9982716083799116	-1
2_RA2_01_2727	13966	13114	AAAAAAALQAK	11	0	Unmodified	_AAAAAAALQAK_									0	0	0	0	0	0	P36578;H3BM89;H3BU31	RPL4	60S ribosomal protein L4	2	HCD	TOF	MULTI-MSMS	15	0	478.77982	955.54508	0.44224	0.00021174	17.117286	28.32	0.015258	52.716	33.013	NaN	NaN	1	0	0	0	13951	143486	1	0
2_RA2_01_2727	14016	13163	AAAAAAALQAK	11	0	Unmodified	_AAAAAAALQAK_									0	0	0	0	0	0	P36578;H3BM89;H3BU31	RPL4	60S ribosomal protein L4	2	HCD	TOF	MULTI-MSMS	20	0	478.77982	955.54508	0.44224	0.00021174	17.053411	28.387	0.018102	48.283	36.378	NaN	NaN	1	0	0	0	13996	119840	0.8352034344814128	1
2_RA2_01_2727	14050	13196	AAAAAAALQAK	11	0	Unmodified	_AAAAAAALQAK_									0	0	0	0	0	0	P36578;H3BM89;H3BU31	RPL4	60S ribosomal protein L4	2	HCD	TOF	MULTI-MSMS	14	0	478.77982	955.54508	0.44224	0.00021174	16.670163	28.434	0.0077653	60.59	44.436	NaN	NaN	1	0	0	0	14036	88740	0.6184575498654921	2
2_RA2_01_2727	14100	13245	AAAAAAALQAK	11	0	Unmodified	_AAAAAAALQAK_									0	0	0	0	0	0	P36578;H3BM89;H3BU31	RPL4	60S ribosomal protein L4	2	HCD	TOF	MULTI-MSMS	21	0	478.77982	955.54508	0.44224	0.00021174	15.967541	28.501	0.0077653	60.59	43.204	NaN	NaN	1	0	0	0	14079	62562	0.43601466345148654	3
2_RA2_01_2727	14192	13334	AAAAAAALQAK	11	0	Unmodified	_AAAAAAALQAK_									0	0	0	0	0	0	P36578;H3BM89;H3BU31	RPL4	60S ribosomal protein L4	2	HCD	TOF	MULTI-MSMS	42	0	478.77982	955.54508	0.44224	0.00021174	16.350789	28.636	0.03472	43.808	22.508	NaN	NaN	1	0	0	0	14150	22752	0.15856599250101056	6
2_RA2_01_2731	13799	12953	AAAAAAALQAK	11	0	Unmodified	_AAAAAAALQAK_									0	0	0	0	0	0	P36578;H3BM89;H3BU31	RPL4	60S ribosomal protein L4	2	HCD	TOF	MULTI-MSMS	1	0	478.77982	955.54508	0.63545	0.00030424	13.029305	28.181	0.0081738	60.436	42.401	NaN	NaN	1	0	0	0	13798	70116	0.4844540253710306	-3
2_RA2_01_2731	13863	13015	AAAAAAALQAK	11	0	Unmodified	_AAAAAAALQAK_									0	0	0	0	0	0	P36578;H3BM89;H3BU31	RPL4	60S ribosomal protein L4	2	HCD	TOF	MULTI-MSMS	10	0	478.77982	955.54508	0.63545	0.00030424	15.584293	28.271	0.0012864	95.531	76.8	NaN	NaN	1	0	0	0	13853	119612	0.8264378299201283	-1
2_RA2_01_2731	13911	13062	AAAAAAALQAK	11	0	Unmodified	_AAAAAAALQAK_									0	0	0	0	0	0	P36578;H3BM89;H3BU31	RPL4	60S ribosomal protein L4	2	HCD	TOF	MULTI-MSMS	12	0	478.77982	955.54508	0.63545	0.00030424	16.22304	28.33	0.016123	50.607	29.307	NaN	NaN	1	0	0	0	13899	144732	1	0
2_RA2_01_2731	13971	13120	AAAAAAALQAK	11	0	Unmodified	_AAAAAAALQAK_									0	0	0	0	0	0	P36578;H3BM89;H3BU31	RPL4	60S ribosomal protein L4	2	HCD	TOF	MULTI-MSMS	14	0	478.77982	955.54508	0.63545	0.00030424	15.392669	28.417	0.0081738	59.245	34.322	NaN	NaN	1	0	0	0	13957	139146	0.961404526987812	2
2_RA2_01_2731	14018	13166	AAAAAAALQAK	11	0	Unmodified	_AAAAAAALQAK_									0	0	0	0	0	0	P36578;H3BM89;H3BU31	RPL4	60S ribosomal protein L4	2	HCD	TOF	MULTI-MSMS	18	0	478.77982	955.54508	0.63545	0.00030424	13.987425	28.479	0.0013352	83.265	60.525	NaN	NaN	1	0	0	0	14000	120396	0.8318547384130669	3
2_RA2_01_2731	14051	13198	AAAAAAALQAK	11	0	Unmodified	_AAAAAAALQAK_									0	0	0	0	0	0	P36578;H3BM89;H3BU31	RPL4	60S ribosomal protein L4	2	HCD	TOF	MULTI-MSMS	9	0	478.77982	955.54508	0.63545	0.00030424	14.179049	28.521	0.0039817	70.919	50.637	NaN	NaN	1	0	0	0	14042	94104	0.6501948428820165	4
2_RA2_01_2731	14110	13256	AAAAAAALQAK	11	0	Unmodified	_AAAAAAALQAK_									0	0	0	0	0	0	P36578;H3BM89;H3BU31	RPL4	60S ribosomal protein L4	2	HCD	TOF	MULTI-MSMS	21	0	478.77982	955.54508	0.63545	0.00030424	13.795801	28.594	0.0077878	61.962	47.549	NaN	NaN	1	0	0	0	14089	62846	0.4342232540143161	5
1_RA1_01_2721	39968	38541	AAAAAAGAASGLPGPVAQGLK	21	0	Acetyl (Protein N-term)	_(Acetyl (Protein N-term))AAAAAAGAASGLPGPVAQGLK_									1	0	0	0	0	0	Q96P70	IPO9	Importin-9	2	HCD	TOF	MULTI-MSMS	9	1	895.9916	1789.9686	-1.468	-0.0013154	575.6928	63.099	0.00010841	59.185	44.927	NaN	NaN	1	0	0	0	39959	4080	1	0
1_RA1_01_2725	38068	36522	AAAAAAGAASGLPGPVAQGLK	21	0	Acetyl (Protein N-term)	_(Acetyl (Protein N-term))AAAAAAGAASGLPGPVAQGLK_									1	0	0	0	0	0	Q96P70	IPO9	Importin-9	2	HCD	TOF	MULTI-MSMS	17	1	895.9916	1789.9686	-2.133	-0.0019112	574.19247	61.1	0.00068134	49.929	35.965	NaN	NaN	1	0	0	0	38051	5788	0.9132218365414957	-2
1_RA1_01_2729	38029	36503	AAAAAAGAASGLPGPVAQGLK	21	0	Acetyl (Protein N-term)	_(Acetyl (Protein N-term))AAAAAAGAASGLPGPVAQGLK_									1	0	0	0	0	0	Q96P70	IPO9	Importin-9	2	HCD	TOF	MULTI-MSMS	11	1	895.9916	1789.9686	-2.4944	-0.002235	573.85149	61.061	0.00061359	50.675	35.474	NaN	NaN	1	0	0	0	38018	5464	0.862101609340486	-1
2_RA2_01_2731	37930	36407	AAAAAAGAASGLPGPVAQGLK	21	0	Acetyl (Protein N-term)	_(Acetyl (Protein N-term))AAAAAAGAASGLPGPVAQGLK_									1	0	0	0	0	0	Q96P70	IPO9	Importin-9	2	HCD	TOF	MULTI-SECPEP	6	-2	895.9916	1789.9686	-1.2685	-0.0011366	-969.58075	61.218	0.035056	47.189	24.715	NaN	NaN	1	0	0	0	37924	8202	0.9085068675232609	-1
1_RA1_01_2721	61934	59755	AAAAAEQQQFYLLLGNLLSPDNVVR	25	0	Acetyl (Protein N-term)	_(Acetyl (Protein N-term))AAAAAEQQQFYLLLGNLLSPDNVVR_									1	0	0	0	0	0	O00410;E7ETV3;E7ETV8;E7EQT5;E7EV12;E7EX05;E7EWK4;E7ESZ1;C9JZD8;C9JQT6;C9J875;C9JZ53;C9JXE0;F8WF30;C9J583	IPO5	Importin-5	3	HCD	TOF	MULTI-MSMS	6	1	915.15197	2742.4341	-0.39705	-0.00036336	386.6594	98.432	0.00058877	50.426	46.171	NaN	NaN	1	0	0	0	61928	2488	0.462281679672984	-7
1_RA1_01_2721	62095	59911	AAAAAEQQQFYLLLGNLLSPDNVVR	25	0	Acetyl (Protein N-term)	_(Acetyl (Protein N-term))AAAAAEQQQFYLLLGNLLSPDNVVR_									1	0	0	0	0	0	O00410;E7ETV3;E7ETV8;E7EQT5;E7EV12;E7EX05;E7EWK4;E7ESZ1;C9JZD8;C9JQT6;C9J875;C9JZ53;C9JXE0;F8WF30;C9J583	IPO5	Importin-5	3	HCD	TOF	MULTI-MSMS	24	1	915.15197	2742.4341	-0.39705	-0.00036336	381.98568	98.735	0.00063919	49.902	37.1	NaN	NaN	1	0	0	0	62071	4850	0.9011519881085098	-2
1_RA1_01_2721	62126	59941	AAAAAEQQQFYLLLGNLLSPDNVVR	25	0	Acetyl (Protein N-term)	_(Acetyl (Protein N-term))AAAAAEQQQFYLLLGNLLSPDNVVR_									1	0	0	0	0	0	O00410;E7ETV3;E7ETV8;E7EQT5;E7EV12;E7EX05;E7EWK4;E7ESZ1;C9JZD8;C9JQT6;C9J875;C9JZ53;C9JXE0;F8WF30;C9J583	IPO5	Importin-5	3	HCD	TOF	MULTI-MSMS	27	1	915.15197	2742.4341	-0.39705	-0.00036336	382.51982	98.795	0.00057865	50.531	42.819	NaN	NaN	1	0	0	0	62099	4418	0.8208844295800818	-1
1_RA1_01_2721	62151	59965	AAAAAEQQQFYLLLGNLLSPDNVVR	25	0	Acetyl (Protein N-term)	_(Acetyl (Protein N-term))AAAAAEQQQFYLLLGNLLSPDNVVR_									1	0	0	0	0	0	O00410;E7ETV3;E7ETV8;E7EQT5;E7EV12;E7EX05;E7EWK4;E7ESZ1;C9JZD8;C9JQT6;C9J875;C9JZ53;C9JXE0;F8WF30;C9J583	IPO5	Importin-5	3	HCD	TOF	MULTI-MSMS	23	1	915.15197	2742.4341	-0.39705	-0.00036336	382.25275	98.842	9.4111E-09	72.532	65.172	NaN	NaN	1	0	0	0	62128	5382	1	0
1_RA1_01_2721	62207	60019	AAAAAEQQQFYLLLGNLLSPDNVVR	25	0	Acetyl (Protein N-term)	_(Acetyl (Protein N-term))AAAAAEQQQFYLLLGNLLSPDNVVR_									1	0	0	0	0	0	O00410;E7ETV3;E7ETV8;E7EQT5;E7EV12;E7EX05;E7EWK4;E7ESZ1;C9JZD8;C9JQT6;C9J875;C9JZ53;C9JXE0;F8WF30;C9J583	IPO5	Importin-5	3	HCD	TOF	MULTI-MSMS	22	1	915.15197	2742.4341	-0.39705	-0.00036336	381.78537	98.95	0.0017391	44.258	37.146	NaN	NaN	1	0	0	0	62185	4354	0.808992939427722	2
1_RA1_01_2729	59917	57639	AAAAAEQQQFYLLLGNLLSPDNVVR	25	0	Acetyl (Protein N-term)	_(Acetyl (Protein N-term))AAAAAEQQQFYLLLGNLLSPDNVVR_									1	0	0	0	0	0	O00410;E7ETV3;E7ETV8;E7EQT5;E7EV12;E7EX05;E7EWK4;E7ESZ1;C9JZD8;C9JQT6;C9J875;C9JZ53;C9JXE0;F8WF30;C9J583	IPO5	Importin-5	3	HCD	TOF	MULTI-MSMS	2	1	915.15197	2742.4341	-0.2226	-0.00020371	377.91286	96.656	0.0031029	40.669	34.374	NaN	NaN	1	0	0	0	59915	3326	0.7131217838765008	1
2_RA2_01_2731	59797	57533	AAAAAEQQQFYLLLGNLLSPDNVVR	25	0	Acetyl (Protein N-term)	_(Acetyl (Protein N-term))AAAAAEQQQFYLLLGNLLSPDNVVR_									1	0	0	0	0	0	O00410;E7ETV3;E7ETV8;E7EQT5;E7EV12;E7EX05;E7EWK4;E7ESZ1;C9JZD8;C9JQT6;C9J875;C9JZ53;C9JXE0;F8WF30;C9J583	IPO5	Importin-5	3	HCD	TOF	MULTI-MSMS	26	1	915.15197	2742.4341	0.54199	0.00049601	386.2588	96.379	0.00010096	58.627	49.294	NaN	NaN	1	0	0	0	59771	4710	0.7282003710575139	-2
2_RA2_01_2731	59842	57576	AAAAAEQQQFYLLLGNLLSPDNVVR	25	0	Acetyl (Protein N-term)	_(Acetyl (Protein N-term))AAAAAEQQQFYLLLGNLLSPDNVVR_									1	0	0	0	0	0	O00410;E7ETV3;E7ETV8;E7EQT5;E7EV12;E7EX05;E7EWK4;E7ESZ1;C9JZD8;C9JQT6;C9J875;C9JZ53;C9JXE0;F8WF30;C9J583	IPO5	Importin-5	3	HCD	TOF	MULTI-MSMS	16	1	915.15197	2742.4341	0.54199	0.00049601	384.58961	96.468	0.00051672	51.175	43.601	NaN	NaN	1	0	0	0	59826	6468	1	0
2_RA2_01_2731	59900	57632	AAAAAEQQQFYLLLGNLLSPDNVVR	25	0	Acetyl (Protein N-term)	_(Acetyl (Protein N-term))AAAAAEQQQFYLLLGNLLSPDNVVR_									1	0	0	0	0	0	O00410;E7ETV3;E7ETV8;E7EQT5;E7EV12;E7EX05;E7EWK4;E7ESZ1;C9JZD8;C9JQT6;C9J875;C9JZ53;C9JXE0;F8WF30;C9J583	IPO5	Importin-5	3	HCD	TOF	MULTI-MSMS	18	1	915.15197	2742.4341	0.54199	0.00049601	385.32405	96.581	0.00055016	50.827	38.514	NaN	NaN	1	0	0	0	59882	5952	0.9202226345083488	2
2_RA2_01_2731	59929	57660	AAAAAEQQQFYLLLGNLLSPDNVVR	25	0	Acetyl (Protein N-term)	_(Acetyl (Protein N-term))AAAAAEQQQFYLLLGNLLSPDNVVR_									1	0	0	0	0	0	O00410;E7ETV3;E7ETV8;E7EQT5;E7EV12;E7EX05;E7EWK4;E7ESZ1;C9JZD8;C9JQT6;C9J875;C9JZ53;C9JXE0;F8WF30;C9J583	IPO5	Importin-5	3	HCD	TOF	MULTI-MSMS	19	1	915.15197	2742.4341	0.54199	0.00049601	382.25275	96.636	0.00013555	57.61	50.579	NaN	NaN	1	0	0	0	59910	5648	0.873222016079159	3
1_RA1_01_2721	16331	15568	AAAAAGTATSQR	12	0	Acetyl (Protein N-term)	_(Acetyl (Protein N-term))AAAAAGTATSQR_									1	0	0	0	0	0	Q9Y2Z0	SUGT1	Suppressor of G2 allele of SKP1 homolog	2	HCD	TOF	MULTI-SECPEP	6	-3	559.28345	1116.5523	-8.6285	-0.0048258	-2641.4784	31.046	0.034225	48.44	35.951	NaN	NaN	1	0	0	0	16325	6136	0.6458947368421053	-5
1_RA1_01_2725	16109	15198	AAAAAGTATSQR	12	0	Acetyl (Protein N-term)	_(Acetyl (Protein N-term))AAAAAGTATSQR_									1	0	0	0	0	0	Q9Y2Z0	SUGT1	Suppressor of G2 allele of SKP1 homolog	2	HCD	TOF	MULTI-MSMS	5	2	559.28345	1116.5523	-6.1055	-0.0034147	1799.8578	30.99	0.0066334	42.395	30.626	NaN	NaN	1	0	0	0	16104	10866	0.8471854046468111	12
2_RA2_01_2727	15781	14881	AAAAAGTATSQR	12	0	Acetyl (Protein N-term)	_(Acetyl (Protein N-term))AAAAAGTATSQR_									1	0	0	0	0	0	Q9Y2Z0	SUGT1	Suppressor of G2 allele of SKP1 homolog	2	HCD	TOF	MULTI-SECPEP	7	-3	559.28345	1116.5523	-0.8422	-0.00047103	-2723.2557	30.758	0.04277	44.203	22.74	NaN	NaN	1	0	0	0	15774	5324	0.8753699440973364	-1
2_RA2_01_2731	15878	14972	AAAAAGTATSQR	12	0	Acetyl (Protein N-term)	_(Acetyl (Protein N-term))AAAAAGTATSQR_									1	0	0	0	0	0	Q9Y2Z0	SUGT1	Suppressor of G2 allele of SKP1 homolog	2	HCD	TOF	MULTI-SECPEP	5	-3	559.28345	1116.5523	-4.5221	-0.0025291	-2724.5676	30.993	0.029036	52.579	39	NaN	NaN	1	0	0	0	15873	5734	1	0
1_RA1_01_2721	18442	17621	AAAAAWEEPSSGNGTAR	17	0	Unmodified	_AAAAAWEEPSSGNGTAR_									0	0	0	0	0	0	Q9P258	RCC2	Protein RCC2	2	HCD	TOF	MULTI-MSMS	10	0	823.38188	1644.7492	4.9425	0.0040696	22.060669	33.84	0.0038605	42.041	25.016	NaN	NaN	1	0	0	0	18432	2752	0.6761670761670762	-2
2_RA2_01_2727	17673	16722	AAAAAWEEPSSGNGTAR	17	0	Unmodified	_AAAAAWEEPSSGNGTAR_									0	0	0	0	0	0	Q9P258	RCC2	Protein RCC2	2	HCD	TOF	MULTI-MSMS	15	0	823.38188	1644.7492	0.74824	0.00061609	19.463032	33.292	0.036126	26.532	10.96	NaN	NaN	1	0	0	0	17658	2682	1	0
1_RA1_01_2729	33093	31711	AAAAVVEFQR	10	0	Acetyl (Protein N-term)	_(Acetyl (Protein N-term))AAAAVVEFQR_									1	0	0	0	0	0	O00231;J3QRY4	PSMD11	26S proteasome non-ATPase regulatory subunit 11	2	HCD	TOF	MULTI-SECPEP	39	2	552.29583	1102.5771	-4.9184	-0.0027164	1808.8519	54.094	0.03153	48.794	35.757	NaN	NaN	1	0	0	0	33054	54646	0.9483201443842844	-4
2_RA2_01_2727	32968	31581	AAAAVVEFQR	10	0	Acetyl (Protein N-term)	_(Acetyl (Protein N-term))AAAAVVEFQR_									1	0	0	0	0	0	O00231;J3QRY4	PSMD11	26S proteasome non-ATPase regulatory subunit 11	2	HCD	TOF	MULTI-SECPEP	22	-2	552.29583	1102.5771	-4.2728	-0.0023599	-1864.0727	54.284	0.044762	40.002	31.318	NaN	NaN	1	0	0	0	32946	115448	0.1961146708885703	11
1_RA1_01_2721	24119	23132	AAAFEEQENETVVVK	15	0	Unmodified	_AAAFEEQENETVVVK_									0	0	0	0	0	0	Q9Y490	TLN1	Talin-1	2	HCD	TOF	MULTI-MSMS	6	0	832.41232	1662.8101	-1.3646	-0.0011359	15.460764	41.455	0.0053926	43.084	19.098	NaN	NaN	1	0	0	0	24113	3534	0.8760535448686168	4
1_RA1_01_2725	32672	31281	AAALEFLNRFEEAK	14	1	Unmodified	_AAALEFLNRFEEAK_									0	0	0	0	0	0	P31948;F5H783;F5GXD8	STIP1	Stress-induced-phosphoprotein 1	3	HCD	TOF	MULTI-MSMS	29	1	536.95086	1607.8308	1.5446	0.00082937	640.48995	53.534	0.024766	38.995	24.738	NaN	NaN	1	0	0	0	32643	63990	0.971429438911829	1
1_RA1_01_2721	16505	15739	AACNLLQR	8	0	Unmodified	_AACNLLQR_									0	0	0	0	0	0	A0A8V8TMY4;Q01813;A0A7I2V3Z0;Q5VSR5;V9GYV7;A0A7I2V5S1	PFKP	ATP-dependent 6-phosphofructokinase, platelet type	2	HCD	TOF	MULTI-MSMS	43	0	473.25037	944.48618	-7.4297	-0.0035161	11.756102	31.261	0.008316	50.966	29.812	NaN	NaN	1	0	0	0	16462	46036	0.7338051517470033	-3
1_RA1_01_2721	16546	15779	AACNLLQR	8	0	Unmodified	_AACNLLQR_									0	0	0	0	0	0	A0A8V8TMY4;Q01813;A0A7I2V3Z0;Q5VSR5;V9GYV7;A0A7I2V5S1	PFKP	ATP-dependent 6-phosphofructokinase, platelet type	2	HCD	TOF	MULTI-MSMS	39	0	473.25037	944.48618	-7.4297	-0.0035161	12.531574	31.313	0.0218	38.238	21.462	NaN	NaN	1	0	0	0	16507	55698	0.8878156082631982	-2
1_RA1_01_2721	16587	15819	AACNLLQR	8	0	Unmodified	_AACNLLQR_									0	0	0	0	0	0	A0A8V8TMY4;Q01813;A0A7I2V3Z0;Q5VSR5;V9GYV7;A0A7I2V5S1	PFKP	ATP-dependent 6-phosphofructokinase, platelet type	2	HCD	TOF	MULTI-MSMS	35	0	473.25037	944.48618	-7.4297	-0.0035161	11.885348	31.367	0.032217	33.738	14.261	NaN	NaN	1	0	0	0	16552	59234	0.9441787809232338	-1
1_RA1_01_2721	16631	15862	AACNLLQR	8	0	Unmodified	_AACNLLQR_									0	0	0	0	0	0	A0A8V8TMY4;Q01813;A0A7I2V3Z0;Q5VSR5;V9GYV7;A0A7I2V5S1	PFKP	ATP-dependent 6-phosphofructokinase, platelet type	2	HCD	TOF	MULTI-MSMS	35	0	473.25037	944.48618	-7.4297	-0.0035161	12.854687	31.426	0.024618	37.021	25.116	NaN	NaN	1	0	0	0	16596	62736	1	0
1_RA1_01_2721	16672	15902	AACNLLQR	8	0	Unmodified	_AACNLLQR_									0	0	0	0	0	0	A0A8V8TMY4;Q01813;A0A7I2V3Z0;Q5VSR5;V9GYV7;A0A7I2V5S1	PFKP	ATP-dependent 6-phosphofructokinase, platelet type	2	HCD	TOF	MULTI-MSMS	35	0	473.25037	944.48618	-7.4297	-0.0035161	11.368367	31.485	0.036391	31.935	21.521	NaN	NaN	1	0	0	0	16637	59708	0.9517342514664626	1
1_RA1_01_2721	16711	15940	AACNLLQR	8	0	Unmodified	_AACNLLQR_									0	0	0	0	0	0	A0A8V8TMY4;Q01813;A0A7I2V3Z0;Q5VSR5;V9GYV7;A0A7I2V5S1	PFKP	ATP-dependent 6-phosphofructokinase, platelet type	2	HCD	TOF	MULTI-MSMS	36	0	473.25037	944.48618	-7.4297	-0.0035161	10.528273	31.535	0.024618	37.021	25.116	NaN	NaN	1	0	0	0	16675	46430	0.7400854373884214	2
1_RA1_01_2725	15966	15061	AACNLLQR	8	0	Unmodified	_AACNLLQR_									0	0	0	0	0	0	A0A8V8TMY4;Q01813;A0A7I2V3Z0;Q5VSR5;V9GYV7;A0A7I2V5S1	PFKP	ATP-dependent 6-phosphofructokinase, platelet type	2	HCD	TOF	MULTI-MSMS	40	0	473.25037	944.48618	-5.7653	-0.0027284	11.174499	30.78	0.017055	41.502	28.465	NaN	NaN	1	0	0	0	15926	40286	0.7000173761946133	-3
1_RA1_01_2725	16080	15170	AACNLLQR	8	0	Unmodified	_AACNLLQR_									0	0	0	0	0	0	A0A8V8TMY4;Q01813;A0A7I2V3Z0;Q5VSR5;V9GYV7;A0A7I2V5S1	PFKP	ATP-dependent 6-phosphofructokinase, platelet type	2	HCD	TOF	MULTI-MSMS	23	0	473.25037	944.48618	-5.7653	-0.0027284	13.113177	30.953	0.036346	31.955	20.733	NaN	NaN	1	0	0	0	16057	53380	0.9275412684622067	2
1_RA1_01_2725	16137	15226	AACNLLQR	8	0	Unmodified	_AACNLLQR_									0	0	0	0	0	0	A0A8V8TMY4;Q01813;A0A7I2V3Z0;Q5VSR5;V9GYV7;A0A7I2V5S1	PFKP	ATP-dependent 6-phosphofructokinase, platelet type	2	HCD	TOF	MULTI-MSMS	33	0	473.25037	944.48618	-5.7653	-0.0027284	13.888648	31.025	0.035152	32.47	14.704	NaN	NaN	1	0	0	0	16104	49434	0.8589748045178106	3
1_RA1_01_2729	16017	15113	AACNLLQR	8	0	Unmodified	_AACNLLQR_									0	0	0	0	0	0	A0A8V8TMY4;Q01813;A0A7I2V3Z0;Q5VSR5;V9GYV7;A0A7I2V5S1	PFKP	ATP-dependent 6-phosphofructokinase, platelet type	2	HCD	TOF	MULTI-MSMS	41	0	473.25037	944.48618	-5.2241	-0.0024723	11.432989	30.915	0.0096013	48.504	24.531	NaN	NaN	1	0	0	0	15976	37352	0.6776979461499383	-4
1_RA1_01_2729	16062	15157	AACNLLQR	8	0	Unmodified	_AACNLLQR_									0	0	0	0	0	0	A0A8V8TMY4;Q01813;A0A7I2V3Z0;Q5VSR5;V9GYV7;A0A7I2V5S1	PFKP	ATP-dependent 6-phosphofructokinase, platelet type	2	HCD	TOF	MULTI-MSMS	39	0	473.25037	944.48618	-5.2241	-0.0024723	11.756102	30.974	0.041709	30.185	13.258	NaN	NaN	1	0	0	0	16023	46856	0.8501342622831846	-3
1_RA1_01_2729	16143	15236	AACNLLQR	8	0	Unmodified	_AACNLLQR_									0	0	0	0	0	0	A0A8V8TMY4;Q01813;A0A7I2V3Z0;Q5VSR5;V9GYV7;A0A7I2V5S1	PFKP	ATP-dependent 6-phosphofructokinase, platelet type	2	HCD	TOF	MULTI-MSMS	33	0	473.25037	944.48618	-5.2241	-0.0024723	13.371668	31.083	0.018912	40.103	24.441	NaN	NaN	1	0	0	0	16110	52728	0.9566731983453081	-1
1_RA1_01_2729	16178	15270	AACNLLQR	8	0	Unmodified	_AACNLLQR_									0	0	0	0	0	0	A0A8V8TMY4;Q01813;A0A7I2V3Z0;Q5VSR5;V9GYV7;A0A7I2V5S1	PFKP	ATP-dependent 6-phosphofructokinase, platelet type	2	HCD	TOF	MULTI-MSMS	27	0	473.25037	944.48618	-5.2241	-0.0024723	13.307045	31.129	0.0051272	57.559	36.259	NaN	NaN	1	0	0	0	16151	55116	1	0
1_RA1_01_2721	24003	23020	AADEEAFEDNSEEYIRR	17	1	Unmodified	_AADEEAFEDNSEEYIRR_									0	0	0	0	0	0	P55060	CSE1L	Exportin-2	3	HCD	TOF	MULTI-MSMS	6	1	681.96786	2042.8817	0.27762	0.00018933	509.96696	41.29	0.0067448	33.697	17.032	NaN	NaN	1	0	0	0	23997	20872	0.5313375082735095	-6
2_RA2_01_2723	22869	21784	AADEEAFEDNSEEYIRR	17	1	Unmodified	_AADEEAFEDNSEEYIRR_									0	0	0	0	0	0	P55060	CSE1L	Exportin-2	3	HCD	TOF	MULTI-MSMS	3	1	681.96786	2042.8817	2.3796	0.0016228	513.37294	40.268	0.0080066	32.091	6.1348	NaN	NaN	1	0	0	0	22866	28458	0.9926747593135203	1
2_RA2_01_2727	23010	21912	AADEEAFEDNSEEYIRR	17	1	Unmodified	_AADEEAFEDNSEEYIRR_									0	0	0	0	0	0	P55060	CSE1L	Exportin-2	3	HCD	TOF	MULTI-MSMS	2	1	681.96786	2042.8817	1.9513	0.0013307	509.24991	40.491	0.0070508	33.308	12.075	NaN	NaN	1	0	0	0	23008	32322	1	0
2_RA2_01_2731	23059	21958	AADEEAFEDNSEEYIRR	17	1	Unmodified	_AADEEAFEDNSEEYIRR_									0	0	0	0	0	0	P55060	CSE1L	Exportin-2	3	HCD	TOF	MULTI-MSMS	1	1	681.96786	2042.8817	1.1039	0.00075283	511.13216	40.615	0.022577	25.508	12.095	NaN	NaN	1	0	0	0	23058	27366	1	0
1_RA1_01_2721	46305	44686	AAFALGGLGSGFASNREELSALVAPAFAHTSQVLVDK	37	1	Unmodified	_AAFALGGLGSGFASNREELSALVAPAFAHTSQVLVDK_									0	0	0	0	0	0	P27708;F8VPD4	CAD	CAD protein;Glutamine-dependent carbamoyl-phosphate synthase;Aspartate carbamoyltransferase;Dihydroorotase	4	HCD	TOF	MULTI-MSMS	11	3	926.2376	3700.9213	-0.12507	-0.00011585	831.19739	72.178	0.044297	10.762	0.71496	NaN	NaN	1	0	0	0	46294	2590	0.99768875192604	-4
1_RA1_01_2721	46369	44748	AAFDDAIAELDTLSEESYK	19	0	Unmodified	_AAFDDAIAELDTLSEESYK_									0	0	0	0	0	0	P62258;K7EM20	YWHAE	14-3-3 protein epsilon	2	HCD	TOF	MULTI-MSMS	14	1	1044.4864	2086.9583	-1.2639	-0.0013202	493.94771	72.279	5.9166E-09	85.457	49.173	NaN	NaN	1	0	0	0	46355	2948	0.503243427791055	-4
1_RA1_01_2721	46744	45111	AAFDDAIAELDTLSEESYK	19	0	Unmodified	_AAFDDAIAELDTLSEESYK_									0	0	0	0	0	0	P62258;K7EM20	YWHAE	14-3-3 protein epsilon	2	HCD	TOF	MULTI-MSMS	12	0	1044.4864	2086.9583	-1.2639	-0.0013202	16.536199	72.826	0.00011734	62.68	27.266	NaN	NaN	1	0	0	0	46732	2214	0.4022529069767442	5
1_RA1_01_2725	44215	42479	AAFDDAIAELDTLSEESYK	19	0	Unmodified	_AAFDDAIAELDTLSEESYK_									0	0	0	0	0	0	P62258;K7EM20	YWHAE	14-3-3 protein epsilon	2	HCD	TOF	MULTI-MSMS	9	0	1044.4864	2086.9583	0.64572	0.00067445	20.045717	69.98	1.3838E-06	79.771	39.854	NaN	NaN	1	0	0	0	44206	2576	0.6395233366434955	-7
1_RA1_01_2729	44335	42623	AAFDDAIAELDTLSEESYK	19	0	Unmodified	_AAFDDAIAELDTLSEESYK_									0	0	0	0	0	0	P62258;K7EM20	YWHAE	14-3-3 protein epsilon	2	HCD	TOF	MULTI-MSMS	8	0	1044.4864	2086.9583	2.4806	0.0025909	14.781439	70.054	3.1715E-09	88.311	61.174	NaN	NaN	1	0	0	0	44327	2740	0.86489898989899	-3
2_RA2_01_2723	44123	42428	AAFDDAIAELDTLSEESYK	19	0	Unmodified	_AAFDDAIAELDTLSEESYK_									0	0	0	0	0	0	P62258;K7EM20	YWHAE	14-3-3 protein epsilon	2	HCD	TOF	MULTI-MSMS	15	1	1044.4864	2086.9583	1.142	0.0011928	499.91389	69.889	0.00013108	61.732	30.301	NaN	NaN	1	0	0	0	44108	2224	0.4756201881950385	-4
2_RA2_01_2731	44220	42510	AAFDDAIAELDTLSEESYK	19	0	Unmodified	_AAFDDAIAELDTLSEESYK_									0	0	0	0	0	0	P62258;K7EM20	YWHAE	14-3-3 protein epsilon	2	HCD	TOF	MULTI-MSMS	11	1	1044.4864	2086.9583	1.7882	0.0018678	498.86103	70.153	4.1864E-14	114.69	89.838	NaN	NaN	1	0	0	0	44209	2666	1	0
2_RA2_01_2731	44386	42672	AAFDDAIAELDTLSEESYK	19	0	Unmodified	_AAFDDAIAELDTLSEESYK_									0	0	0	0	0	0	P62258;K7EM20	YWHAE	14-3-3 protein epsilon	2	HCD	TOF	MULTI-MSMS	19	0	1044.4864	2086.9583	1.7882	0.0018678	12.909696	70.389	6.774E-14	107.74	69.714	NaN	NaN	1	0	0	0	44367	2350	0.9923986486486487	4
2_RA2_01_2731	57016	54874	AAFDDAIAELDTLSEESYKDSTLIMQLLR	29	1	Unmodified	_AAFDDAIAELDTLSEESYKDSTLIMQLLR_									0	0	0	0	0	0	P62258;K7EM20	YWHAE	14-3-3 protein epsilon	4	HCD	TOF	MULTI-MSMS	26	1	815.40761	3257.6013	0.74297	0.00060582	329.43488	90.948	0.020247	22.399	11.395	NaN	NaN	1	0	0	0	56990	7108	0.8622028141678797	-2
2_RA2_01_2731	57065	54921	AAFDDAIAELDTLSEESYKDSTLIMQLLR	29	1	Unmodified	_AAFDDAIAELDTLSEESYKDSTLIMQLLR_									0	0	0	0	0	0	P62258;K7EM20	YWHAE	14-3-3 protein epsilon	4	HCD	TOF	MULTI-MSMS	17	1	815.40761	3257.6013	0.74297	0.00060582	325.83752	91.041	0.0026002	30.816	23.704	NaN	NaN	1	0	0	0	57048	8244	1	0
1_RA1_01_2721	53266	51427	AAFNSGKVDIVAINDPFIDLNYMVYMFQYDSTHGK	35	1	Unmodified	_AAFNSGKVDIVAINDPFIDLNYMVYMFQYDSTHGK_									0	0	0	0	0	0	P04406	GAPDH	Glyceraldehyde-3-phosphate dehydrogenase	4	HCD	TOF	MULTI-MSMS	11	1	996.73003	3982.891	-1.2022	-0.0011983	263.1041	82.697	8.9384E-18	76.363	61.318	NaN	NaN	1	0	0	0	53255	1952	0.5166754896770778	-7
1_RA1_01_2725	51110	49157	AAFNSGKVDIVAINDPFIDLNYMVYMFQYDSTHGK	35	1	Unmodified	_AAFNSGKVDIVAINDPFIDLNYMVYMFQYDSTHGK_									0	0	0	0	0	0	P04406	GAPDH	Glyceraldehyde-3-phosphate dehydrogenase	4	HCD	TOF	MULTI-MSMS	9	3	996.73003	3982.891	-0.82651	-0.00082381	774.01743	80.486	1.9953E-20	80.239	74.653	NaN	NaN	1	0	0	0	51101	1972	0.9037580201649863	-2
1_RA1_01_2721	39555	38142	AAGTLYTYPENWR	13	0	Acetyl (Protein N-term)	_(Acetyl (Protein N-term))AAGTLYTYPENWR_									1	0	0	0	0	0	P26641	EEF1G	Elongation factor 1-gamma	2	HCD	TOF	MULTI-MSMS	18	1	792.37808	1582.7416	2.3458	0.0018587	651.36936	62.497	0.0029306	49.35	29.589	NaN	NaN	1	0	0	0	39537	108866	0.8366198914897868	5
1_RA1_01_2721	39605	38191	AAGTLYTYPENWR	13	0	Acetyl (Protein N-term)	_(Acetyl (Protein N-term))AAGTLYTYPENWR_									1	0	0	0	0	0	P26641	EEF1G	Elongation factor 1-gamma	2	HCD	TOF	MULTI-MSMS	25	1	792.37808	1582.7416	2.3458	0.0018587	650.98373	62.562	0.0021531	54.259	16.703	NaN	NaN	1	0	0	0	39580	109430	0.8409541521294746	6
1_RA1_01_2721	39830	38408	AAGTLYTYPENWR	13	0	Acetyl (Protein N-term)	_(Acetyl (Protein N-term))AAGTLYTYPENWR_									1	0	0	0	0	0	P26641	EEF1G	Elongation factor 1-gamma	2	HCD	TOF	MULTI-MSMS	22	0	792.37808	1582.7416	2.3458	0.0018587	18.166024	62.899	0.00077613	84.17	48.211	NaN	NaN	1	0	0	0	39808	112262	1	0
1_RA1_01_2721	39868	38445	AAGTLYTYPENWR	13	0	Acetyl (Protein N-term)	_(Acetyl (Protein N-term))AAGTLYTYPENWR_									1	0	0	0	0	0	P26641	EEF1G	Elongation factor 1-gamma	2	HCD	TOF	MULTI-MSMS	18	0	792.37808	1582.7416	2.3458	0.0018587	18.320276	62.946	0.00064718	70.412	26.208	NaN	NaN	1	0	0	0	39850	102304	0.9112967878712298	1
1_RA1_01_2721	39929	38505	AAGTLYTYPENWR	13	0	Acetyl (Protein N-term)	_(Acetyl (Protein N-term))AAGTLYTYPENWR_									1	0	0	0	0	0	P26641	EEF1G	Elongation factor 1-gamma	2	HCD	TOF	MULTI-MSMS	33	0	792.37808	1582.7416	2.3458	0.0018587	17.31764	63.026	0.00077613	84.17	58.232	NaN	NaN	1	0	0	0	39896	98456	0.8770198286152037	2
1_RA1_01_2721	40004	38576	AAGTLYTYPENWR	13	0	Acetyl (Protein N-term)	_(Acetyl (Protein N-term))AAGTLYTYPENWR_									1	0	0	0	0	0	P26641	EEF1G	Elongation factor 1-gamma	2	HCD	TOF	MULTI-MSMS	33	0	792.37808	1582.7416	2.3458	0.0018587	17.394765	63.147	0.00059825	72.006	36.782	NaN	NaN	1	0	0	0	39971	56312	0.5016122997986853	6
2_RA2_01_2723	37489	35991	AAGTLYTYPENWR	13	0	Acetyl (Protein N-term)	_(Acetyl (Protein N-term))AAGTLYTYPENWR_									1	0	0	0	0	0	P26641	EEF1G	Elongation factor 1-gamma	2	HCD	TOF	MULTI-MSMS	21	1	792.37808	1582.7416	2.027	0.0016061	652.989	60.438	0.0028083	50.108	25.876	NaN	NaN	1	0	0	0	37468	87004	0.6525952595259525	-5
2_RA2_01_2723	37526	36027	AAGTLYTYPENWR	13	0	Acetyl (Protein N-term)	_(Acetyl (Protein N-term))AAGTLYTYPENWR_									1	0	0	0	0	0	P26641	EEF1G	Elongation factor 1-gamma	2	HCD	TOF	MULTI-MSMS	16	1	792.37808	1582.7416	2.027	0.0016061	652.372	60.488	0.0038067	45.653	26.046	NaN	NaN	1	0	0	0	37510	93160	0.6987698769876988	-4
2_RA2_01_2723	37573	36073	AAGTLYTYPENWR	13	0	Acetyl (Protein N-term)	_(Acetyl (Protein N-term))AAGTLYTYPENWR_									1	0	0	0	0	0	P26641	EEF1G	Elongation factor 1-gamma	2	HCD	TOF	MULTI-MSMS	20	1	792.37808	1582.7416	2.027	0.0016061	652.989	60.549	0.0027942	50.194	18.908	NaN	NaN	1	0	0	0	37553	103250	0.7744524452445245	-3
2_RA2_01_2723	37618	36117	AAGTLYTYPENWR	13	0	Acetyl (Protein N-term)	_(Acetyl (Protein N-term))AAGTLYTYPENWR_									1	0	0	0	0	0	P26641	EEF1G	Elongation factor 1-gamma	2	HCD	TOF	MULTI-MSMS	23	1	792.37808	1582.7416	2.027	0.0016061	652.29487	60.61	0.00076287	83.862	60.011	NaN	NaN	1	0	0	0	37595	115690	0.8677617761776177	-2
2_RA2_01_2723	37672	36169	AAGTLYTYPENWR	13	0	Acetyl (Protein N-term)	_(Acetyl (Protein N-term))AAGTLYTYPENWR_									1	0	0	0	0	0	P26641	EEF1G	Elongation factor 1-gamma	2	HCD	TOF	MULTI-MSMS	22	1	792.37808	1582.7416	2.027	0.0016061	651.90924	60.696	0.0012455	61.344	30.731	NaN	NaN	1	0	0	0	37650	133320	1	0
2_RA2_01_2723	37713	36209	AAGTLYTYPENWR	13	0	Acetyl (Protein N-term)	_(Acetyl (Protein N-term))AAGTLYTYPENWR_									1	0	0	0	0	0	P26641	EEF1G	Elongation factor 1-gamma	2	HCD	TOF	MULTI-MSMS	25	0	792.37808	1582.7416	2.027	0.0016061	17.934647	60.752	0.00054984	78.653	42.693	NaN	NaN	1	0	0	0	37688	137030	1	0
2_RA2_01_2723	37783	36275	AAGTLYTYPENWR	13	0	Acetyl (Protein N-term)	_(Acetyl (Protein N-term))AAGTLYTYPENWR_									1	0	0	0	0	0	P26641	EEF1G	Elongation factor 1-gamma	2	HCD	TOF	MULTI-MSMS	19	0	792.37808	1582.7416	2.027	0.0016061	16.700633	60.867	0.00059825	72.006	34.661	NaN	NaN	1	0	0	0	37764	121096	0.8837188936729183	4
2_RA2_01_2723	37842	36332	AAGTLYTYPENWR	13	0	Acetyl (Protein N-term)	_(Acetyl (Protein N-term))AAGTLYTYPENWR_									1	0	0	0	0	0	P26641	EEF1G	Elongation factor 1-gamma	2	HCD	TOF	MULTI-MSMS	21	0	792.37808	1582.7416	2.027	0.0016061	18.011772	60.955	0.0010066	89.171	45.863	NaN	NaN	1	0	0	0	37821	93704	0.683821061081515	6
2_RA2_01_2723	37890	36379	AAGTLYTYPENWR	13	0	Acetyl (Protein N-term)	_(Acetyl (Protein N-term))AAGTLYTYPENWR_									1	0	0	0	0	0	P26641	EEF1G	Elongation factor 1-gamma	2	HCD	TOF	MULTI-MSMS	27	0	792.37808	1582.7416	2.027	0.0016061	16.700633	61.017	0.0010517	90.15	55.458	NaN	NaN	1	0	0	0	37863	80948	0.5907319565058746	7
2_RA2_01_2723	37951	36438	AAGTLYTYPENWR	13	0	Acetyl (Protein N-term)	_(Acetyl (Protein N-term))AAGTLYTYPENWR_									1	0	0	0	0	0	P26641	EEF1G	Elongation factor 1-gamma	2	HCD	TOF	MULTI-MSMS	32	0	792.37808	1582.7416	2.027	0.0016061	17.780395	61.104	0.0027798	50.284	15.396	NaN	NaN	1	0	0	0	37919	52326	0.38185798730205067	9
2_RA2_01_2727	37420	35905	AAGTLYTYPENWR	13	0	Acetyl (Protein N-term)	_(Acetyl (Protein N-term))AAGTLYTYPENWR_									1	0	0	0	0	0	P26641	EEF1G	Elongation factor 1-gamma	2	HCD	TOF	MULTI-MSMS	24	1	792.37808	1582.7416	1.5179	0.0012027	650.82948	60.586	0.0053438	43.297	18.08	NaN	NaN	1	0	0	0	-1	NaN	NaN	0
2_RA2_01_2727	37498	35981	AAGTLYTYPENWR	13	0	Acetyl (Protein N-term)	_(Acetyl (Protein N-term))AAGTLYTYPENWR_									1	0	0	0	0	0	P26641	EEF1G	Elongation factor 1-gamma	2	HCD	TOF	MULTI-MSMS	21	1	792.37808	1582.7416	1.5179	0.0012027	652.14062	60.691	0.0017575	57.347	33.258	NaN	NaN	1	0	0	0	37477	90252	0.7758007117437722	-3
2_RA2_01_2727	37542	36024	AAGTLYTYPENWR	13	0	Acetyl (Protein N-term)	_(Acetyl (Protein N-term))AAGTLYTYPENWR_									1	0	0	0	0	0	P26641	EEF1G	Elongation factor 1-gamma	2	HCD	TOF	MULTI-MSMS	22	1	792.37808	1582.7416	1.5179	0.0012027	651.75499	60.751	0.0013621	60.434	36.583	NaN	NaN	1	0	0	0	37520	100914	0.8674506163288462	-2
2_RA2_01_2727	37587	36068	AAGTLYTYPENWR	13	0	Acetyl (Protein N-term)	_(Acetyl (Protein N-term))AAGTLYTYPENWR_									1	0	0	0	0	0	P26641	EEF1G	Elongation factor 1-gamma	2	HCD	TOF	MULTI-MSMS	28	1	792.37808	1582.7416	1.5179	0.0012027	650.9066	60.817	0.00063091	70.942	42.737	NaN	NaN	1	0	0	0	37559	106034	0.9114618254336652	-1
2_RA2_01_2727	37620	36100	AAGTLYTYPENWR	13	0	Acetyl (Protein N-term)	_(Acetyl (Protein N-term))AAGTLYTYPENWR_									1	0	0	0	0	0	P26641	EEF1G	Elongation factor 1-gamma	2	HCD	TOF	MULTI-MSMS	26	1	792.37808	1582.7416	1.5179	0.0012027	652.75763	60.866	0.00066989	69.672	45.582	NaN	NaN	1	0	0	0	37594	116334	1	0
2_RA2_01_2727	37653	36132	AAGTLYTYPENWR	13	0	Acetyl (Protein N-term)	_(Acetyl (Protein N-term))AAGTLYTYPENWR_									1	0	0	0	0	0	P26641	EEF1G	Elongation factor 1-gamma	2	HCD	TOF	MULTI-MSMS	20	0	792.37808	1582.7416	1.5179	0.0012027	17.163388	60.911	0.00046816	76.655	45.224	NaN	NaN	1	0	0	0	37633	119218	1	0
2_RA2_01_2727	37704	36182	AAGTLYTYPENWR	13	0	Acetyl (Protein N-term)	_(Acetyl (Protein N-term))AAGTLYTYPENWR_									1	0	0	0	0	0	P26641	EEF1G	Elongation factor 1-gamma	2	HCD	TOF	MULTI-MSMS	28	0	792.37808	1582.7416	1.5179	0.0012027	16.315003	60.981	0.0011362	96.009	63.403	NaN	NaN	1	0	0	0	37676	118518	0.9941284034290124	1
2_RA2_01_2727	37747	36224	AAGTLYTYPENWR	13	0	Acetyl (Protein N-term)	_(Acetyl (Protein N-term))AAGTLYTYPENWR_									1	0	0	0	0	0	P26641	EEF1G	Elongation factor 1-gamma	2	HCD	TOF	MULTI-MSMS	33	0	792.37808	1582.7416	1.5179	0.0012027	17.163388	61.045	0.0010484	101.38	64.796	NaN	NaN	1	0	0	0	37714	110398	0.9260178832055562	2
2_RA2_01_2727	37823	36295	AAGTLYTYPENWR	13	0	Acetyl (Protein N-term)	_(Acetyl (Protein N-term))AAGTLYTYPENWR_									1	0	0	0	0	0	P26641	EEF1G	Elongation factor 1-gamma	2	HCD	TOF	MULTI-MSMS	24	0	792.37808	1582.7416	1.5179	0.0012027	17.163388	61.181	0.00053206	74.162	47.648	NaN	NaN	1	0	0	0	37799	61768	0.5181096814239461	7
2_RA2_01_2727	37894	36364	AAGTLYTYPENWR	13	0	Acetyl (Protein N-term)	_(Acetyl (Protein N-term))AAGTLYTYPENWR_									1	0	0	0	0	0	P26641	EEF1G	Elongation factor 1-gamma	2	HCD	TOF	MULTI-MSMS	38	0	792.37808	1582.7416	1.5179	0.0012027	16.700633	61.277	0.00066045	69.979	45.125	NaN	NaN	1	0	0	0	37856	41476	0.34790048482611685	9
2_RA2_01_2731	37497	35987	AAGTLYTYPENWR	13	0	Acetyl (Protein N-term)	_(Acetyl (Protein N-term))AAGTLYTYPENWR_									1	0	0	0	0	0	P26641	EEF1G	Elongation factor 1-gamma	2	HCD	TOF	MULTI-MSMS	22	1	792.37808	1582.7416	1.5494	0.0012277	651.83212	60.617	0.0018841	56.359	37.614	NaN	NaN	1	0	0	0	37475	77276	0.6531322898001961	-6
2_RA2_01_2731	37536	36025	AAGTLYTYPENWR	13	0	Acetyl (Protein N-term)	_(Acetyl (Protein N-term))AAGTLYTYPENWR_									1	0	0	0	0	0	P26641	EEF1G	Elongation factor 1-gamma	2	HCD	TOF	MULTI-MSMS	19	1	792.37808	1582.7416	1.5494	0.0012277	652.14062	60.67	0.0029904	48.981	23.764	NaN	NaN	1	0	0	0	37517	84674	0.7156597586125292	-5
2_RA2_01_2731	37630	36116	AAGTLYTYPENWR	13	0	Acetyl (Protein N-term)	_(Acetyl (Protein N-term))AAGTLYTYPENWR_									1	0	0	0	0	0	P26641	EEF1G	Elongation factor 1-gamma	2	HCD	TOF	MULTI-MSMS	17	1	792.37808	1582.7416	1.5494	0.0012277	652.83475	60.803	0.0011752	62.303	29.112	NaN	NaN	1	0	0	0	37613	106006	0.8959565908245715	-2
2_RA2_01_2731	37706	36189	AAGTLYTYPENWR	13	0	Acetyl (Protein N-term)	_(Acetyl (Protein N-term))AAGTLYTYPENWR_									1	0	0	0	0	0	P26641	EEF1G	Elongation factor 1-gamma	2	HCD	TOF	MULTI-MSMS	14	0	792.37808	1582.7416	1.5494	0.0012277	17.934647	60.916	0.00074384	83.397	56.724	NaN	NaN	1	0	0	0	37692	124526	0.9986527018140408	-1
2_RA2_01_2731	37772	36253	AAGTLYTYPENWR	13	0	Acetyl (Protein N-term)	_(Acetyl (Protein N-term))AAGTLYTYPENWR_									1	0	0	0	0	0	P26641	EEF1G	Elongation factor 1-gamma	2	HCD	TOF	MULTI-MSMS	16	0	792.37808	1582.7416	1.5494	0.0012277	17.549017	61.008	0.00077613	84.17	40.888	NaN	NaN	1	0	0	0	37756	114052	0.9146550756251303	1
2_RA2_01_2731	37817	36297	AAGTLYTYPENWR	13	0	Acetyl (Protein N-term)	_(Acetyl (Protein N-term))AAGTLYTYPENWR_									1	0	0	0	0	0	P26641	EEF1G	Elongation factor 1-gamma	2	HCD	TOF	MULTI-MSMS	16	0	792.37808	1582.7416	1.5494	0.0012277	17.240514	61.065	0.0011226	92.538	54.235	NaN	NaN	1	0	0	0	37801	93986	0.7537331387235954	2
2_RA2_01_2731	37876	36355	AAGTLYTYPENWR	13	0	Acetyl (Protein N-term)	_(Acetyl (Protein N-term))AAGTLYTYPENWR_									1	0	0	0	0	0	P26641	EEF1G	Elongation factor 1-gamma	2	HCD	TOF	MULTI-MSMS	30	0	792.37808	1582.7416	1.5494	0.0012277	17.934647	61.141	0.00059825	72.006	45.491	NaN	NaN	1	0	0	0	37846	86654	0.6949331964649462	3
2_RA2_01_2731	37917	36395	AAGTLYTYPENWR	13	0	Acetyl (Protein N-term)	_(Acetyl (Protein N-term))AAGTLYTYPENWR_									1	0	0	0	0	0	P26641	EEF1G	Elongation factor 1-gamma	2	HCD	TOF	MULTI-MSMS	31	0	792.37808	1582.7416	1.5494	0.0012277	18.011772	61.199	0.0020069	55.401	25.657	NaN	NaN	1	0	0	0	37886	67698	0.5429130511492133	4
2_RA2_01_2731	37963	36440	AAGTLYTYPENWR	13	0	Acetyl (Protein N-term)	_(Acetyl (Protein N-term))AAGTLYTYPENWR_									1	0	0	0	0	0	P26641	EEF1G	Elongation factor 1-gamma	2	HCD	TOF	MULTI-MSMS	39	0	792.37808	1582.7416	1.5494	0.0012277	16.160752	61.261	0.00085854	85.958	52.072	NaN	NaN	1	0	0	0	37924	54554	0.43750300736202224	5
2_RA2_01_2731	38007	36483	AAGTLYTYPENWR	13	0	Acetyl (Protein N-term)	_(Acetyl (Protein N-term))AAGTLYTYPENWR_									1	0	0	0	0	0	P26641	EEF1G	Elongation factor 1-gamma	2	HCD	TOF	MULTI-MSMS	43	0	792.37808	1582.7416	1.5494	0.0012277	16.0065	61.317	0.00083177	85.377	50.845	NaN	NaN	1	0	0	0	37964	36682	0.29417614319855007	6
1_RA1_01_2721	44790	43218	AAGVNVEPFWPGLFAK	16	0	Unmodified	_AAGVNVEPFWPGLFAK_									0	0	0	0	0	0	P05386	RPLP1	60S acidic ribosomal protein P1	3	HCD	TOF	MULTI-MSMS	1	0	568.30324	1701.8879	0.0031125	1.7688E-06	21.064772	69.995	0.011738	32.152	21.518	NaN	NaN	1	0	0	0	44789	29510	0.35329470357245474	-10
1_RA1_01_2721	44854	43281	AAGVNVEPFWPGLFAK	16	0	Unmodified	_AAGVNVEPFWPGLFAK_									0	0	0	0	0	0	P05386	RPLP1	60S acidic ribosomal protein P1	3	HCD	TOF	MULTI-MSMS	24	0	568.30324	1701.8879	0.0031125	1.7688E-06	20.742003	70.079	0.032606	14.959	2.7932	NaN	NaN	1	0	0	0	44830	46394	0.5554305143185518	-9
1_RA1_01_2721	44935	43357	AAGVNVEPFWPGLFAK	16	0	Unmodified	_AAGVNVEPFWPGLFAK_									0	0	0	0	0	0	P05386	RPLP1	60S acidic ribosomal protein P1	3	HCD	TOF	MULTI-MSMS	17	1	568.30324	1701.8879	0.0031125	1.7688E-06	609.68758	70.218	0.00034325	38.995	23.471	NaN	NaN	1	0	0	0	44918	77368	0.925011956001913	-2
1_RA1_01_2721	44982	43403	AAGVNVEPFWPGLFAK	16	0	Unmodified	_AAGVNVEPFWPGLFAK_									0	0	0	0	0	0	P05386	RPLP1	60S acidic ribosomal protein P1	3	HCD	TOF	MULTI-MSMS	20	0	568.30324	1701.8879	0.0031125	1.7688E-06	19.988876	70.28	0.00031628	41.088	34.606	NaN	NaN	1	0	0	0	44962	81548	0.9762953740063213	-3
1_RA1_01_2721	45033	43452	AAGVNVEPFWPGLFAK	16	0	Unmodified	_AAGVNVEPFWPGLFAK_									0	0	0	0	0	0	P05386	RPLP1	60S acidic ribosomal protein P1	3	HCD	TOF	MULTI-MSMS	18	0	568.30324	1701.8879	0.0031125	1.7688E-06	20.526824	70.353	0.033764	16.88	6.0638	NaN	NaN	1	0	0	0	45015	81342	0.9738291351403122	-1
1_RA1_01_2721	45084	43502	AAGVNVEPFWPGLFAK	16	0	Unmodified	_AAGVNVEPFWPGLFAK_									0	0	0	0	0	0	P05386	RPLP1	60S acidic ribosomal protein P1	3	HCD	TOF	MULTI-MSMS	22	0	568.30324	1701.8879	0.0031125	1.7688E-06	19.450928	70.418	0.00052381	46.926	33.807	NaN	NaN	1	0	0	0	45062	83528	1	0
1_RA1_01_2721	45134	43551	AAGVNVEPFWPGLFAK	16	0	Unmodified	_AAGVNVEPFWPGLFAK_									0	0	0	0	0	0	P05386	RPLP1	60S acidic ribosomal protein P1	3	HCD	TOF	MULTI-MSMS	30	0	568.30324	1701.8879	0.0031125	1.7688E-06	19.988876	70.488	0.0051473	43.592	23.754	NaN	NaN	1	0	0	0	45104	76454	0.915309836222584	1
1_RA1_01_2721	45211	43625	AAGVNVEPFWPGLFAK	16	0	Unmodified	_AAGVNVEPFWPGLFAK_									0	0	0	0	0	0	P05386	RPLP1	60S acidic ribosomal protein P1	3	HCD	TOF	MULTI-MSMS	25	0	568.30324	1701.8879	0.0031125	1.7688E-06	19.020569	70.605	0.022216	25.59	13.797	NaN	NaN	1	0	0	0	45186	48946	0.5859831433770711	4
1_RA1_01_2721	45081	43499	AAGVNVEPFWPGLFAK	16	0	Unmodified	_AAGVNVEPFWPGLFAK_									0	0	0	0	0	0	P05386	RPLP1	60S acidic ribosomal protein P1	2	HCD	TOF	MULTI-SECPEP	19	-1	851.95122	1701.8879	2.8044	0.0023892	-611.08816	70.415	6.4023E-07	100.55	77.178	NaN	NaN	1	0	0	0	45062	122990	0.6429101629883639	9
1_RA1_01_2725	42742	41055	AAGVNVEPFWPGLFAK	16	0	Unmodified	_AAGVNVEPFWPGLFAK_									0	0	0	0	0	0	P05386	RPLP1	60S acidic ribosomal protein P1	3	HCD	TOF	MULTI-MSMS	1	0	568.30324	1701.8879	-0.17876	-0.00010159	15.90047	67.809	0.0087056	29.341	16.573	NaN	NaN	1	0	0	0	42741	27494	0.42610501518814703	-7
1_RA1_01_2725	42846	41156	AAGVNVEPFWPGLFAK	16	0	Unmodified	_AAGVNVEPFWPGLFAK_									0	0	0	0	0	0	P05386	RPLP1	60S acidic ribosomal protein P1	3	HCD	TOF	MULTI-MSMS	26	0	568.30324	1701.8879	-0.17876	-0.00010159	19.666107	67.967	0.012412	27.208	10.139	NaN	NaN	1	0	0	0	42820	49094	0.7608641745707023	-4
1_RA1_01_2725	42883	41192	AAGVNVEPFWPGLFAK	16	0	Unmodified	_AAGVNVEPFWPGLFAK_									0	0	0	0	0	0	P05386	RPLP1	60S acidic ribosomal protein P1	3	HCD	TOF	MULTI-MSMS	21	0	568.30324	1701.8879	-0.17876	-0.00010159	19.558517	68.014	0.00080411	43.297	31.505	NaN	NaN	1	0	0	0	42862	57550	0.8919161862252805	-3
1_RA1_01_2725	42939	41246	AAGVNVEPFWPGLFAK	16	0	Unmodified	_AAGVNVEPFWPGLFAK_									0	0	0	0	0	0	P05386	RPLP1	60S acidic ribosomal protein P1	3	HCD	TOF	MULTI-MSMS	22	0	568.30324	1701.8879	-0.17876	-0.00010159	18.590211	68.093	0.009198	20.093	0	NaN	NaN	1	0	0	0	42917	61302	0.9500650920587689	-1
1_RA1_01_2725	42985	41291	AAGVNVEPFWPGLFAK	16	0	Unmodified	_AAGVNVEPFWPGLFAK_									0	0	0	0	0	0	P05386	RPLP1	60S acidic ribosomal protein P1	3	HCD	TOF	MULTI-MSMS	24	0	568.30324	1701.8879	-0.17876	-0.00010159	19.343338	68.155	0.011423	29.733	17.71	NaN	NaN	1	0	0	0	42961	64524	1	0
1_RA1_01_2725	43031	41336	AAGVNVEPFWPGLFAK	16	0	Unmodified	_AAGVNVEPFWPGLFAK_									0	0	0	0	0	0	P05386	RPLP1	60S acidic ribosomal protein P1	3	HCD	TOF	MULTI-MSMS	30	0	568.30324	1701.8879	-0.17876	-0.00010159	18.80539	68.218	0.00099741	55.213	43.298	NaN	NaN	1	0	0	0	43001	61108	0.9470584588680181	1
1_RA1_01_2725	43076	41379	AAGVNVEPFWPGLFAK	16	0	Unmodified	_AAGVNVEPFWPGLFAK_									0	0	0	0	0	0	P05386	RPLP1	60S acidic ribosomal protein P1	3	HCD	TOF	MULTI-MSMS	23	0	568.30324	1701.8879	-0.17876	-0.00010159	20.419234	68.288	0.0029994	45.864	24.563	NaN	NaN	1	0	0	0	43053	55502	0.8601760585208604	3
1_RA1_01_2725	43129	41431	AAGVNVEPFWPGLFAK	16	0	Unmodified	_AAGVNVEPFWPGLFAK_									0	0	0	0	0	0	P05386	RPLP1	60S acidic ribosomal protein P1	3	HCD	TOF	MULTI-MSMS	34	0	568.30324	1701.8879	-0.17876	-0.00010159	21.71031	68.36	0.012412	20.737	0.63043	NaN	NaN	1	0	0	0	43095	45370	0.7031492157956729	4
1_RA1_01_2725	43168	41469	AAGVNVEPFWPGLFAK	16	0	Unmodified	_AAGVNVEPFWPGLFAK_									0	0	0	0	0	0	P05386	RPLP1	60S acidic ribosomal protein P1	3	HCD	TOF	MULTI-MSMS	36	0	568.30324	1701.8879	-0.17876	-0.00010159	20.419234	68.415	0.0031669	28.956	15.838	NaN	NaN	1	0	0	0	43132	39226	0.6079288326824127	5
1_RA1_01_2725	42856	41166	AAGVNVEPFWPGLFAK	16	0	Unmodified	_AAGVNVEPFWPGLFAK_									0	0	0	0	0	0	P05386	RPLP1	60S acidic ribosomal protein P1	2	HCD	TOF	MULTI-MSMS	36	3	851.95122	1701.8879	2.1339	0.001818	1787.3714	67.977	0.00093351	52.693	31.463	NaN	NaN	1	0	0	0	42820	34958	0.8648260848053041	-2
1_RA1_01_2725	42892	41201	AAGVNVEPFWPGLFAK	16	0	Unmodified	_AAGVNVEPFWPGLFAK_									0	0	0	0	0	0	P05386	RPLP1	60S acidic ribosomal protein P1	2	HCD	TOF	MULTI-MSMS	30	3	851.95122	1701.8879	2.1339	0.001818	1785.6499	68.023	0.00027074	61.641	44.274	NaN	NaN	1	0	0	0	42862	37096	0.9177180743159665	-1
1_RA1_01_2725	42946	41253	AAGVNVEPFWPGLFAK	16	0	Unmodified	_AAGVNVEPFWPGLFAK_									0	0	0	0	0	0	P05386	RPLP1	60S acidic ribosomal protein P1	2	HCD	TOF	MULTI-MSMS	29	3	851.95122	1701.8879	2.1339	0.001818	1785.9368	68.1	2.2083E-06	84.507	59.716	NaN	NaN	1	0	0	0	42917	39138	0.968235119489387	1
1_RA1_01_2725	42992	41298	AAGVNVEPFWPGLFAK	16	0	Unmodified	_AAGVNVEPFWPGLFAK_									0	0	0	0	0	0	P05386	RPLP1	60S acidic ribosomal protein P1	2	HCD	TOF	MULTI-MSMS	31	3	851.95122	1701.8879	2.1339	0.001818	1787.3714	68.162	0.00024927	63.944	41.898	NaN	NaN	1	0	0	0	42961	40186	0.9941615951709465	2
1_RA1_01_2725	43021	41326	AAGVNVEPFWPGLFAK	16	0	Unmodified	_AAGVNVEPFWPGLFAK_									0	0	0	0	0	0	P05386	RPLP1	60S acidic ribosomal protein P1	2	HCD	TOF	MULTI-MSMS	20	1	851.95122	1701.8879	2.1339	0.001818	606.10906	68.207	0.0014776	50.145	35.455	NaN	NaN	1	0	0	0	43001	185336	0.9962694189109284	2
1_RA1_01_2725	43068	41371	AAGVNVEPFWPGLFAK	16	0	Unmodified	_AAGVNVEPFWPGLFAK_									0	0	0	0	0	0	P05386	RPLP1	60S acidic ribosomal protein P1	2	HCD	TOF	MULTI-MSMS	15	1	851.95122	1701.8879	2.1339	0.001818	606.32424	68.28	0.00056252	56.225	37.957	NaN	NaN	1	0	0	0	43053	160202	0.8611621781433102	4
1_RA1_01_2729	42787	41120	AAGVNVEPFWPGLFAK	16	0	Unmodified	_AAGVNVEPFWPGLFAK_									0	0	0	0	0	0	P05386	RPLP1	60S acidic ribosomal protein P1	3	HCD	TOF	MULTI-MSMS	1	0	568.30324	1701.8879	-1.802	-0.0010241	16.546008	67.829	0.0072562	30.974	16.89	NaN	NaN	1	0	0	0	42786	38370	0.5341035634743875	-7
1_RA1_01_2729	42828	41160	AAGVNVEPFWPGLFAK	16	0	Unmodified	_AAGVNVEPFWPGLFAK_									0	0	0	0	0	0	P05386	RPLP1	60S acidic ribosomal protein P1	3	HCD	TOF	MULTI-MSMS	28	1	568.30324	1701.8879	-1.802	-0.0010241	607.85856	67.893	0.00013173	57.328	43.914	NaN	NaN	1	0	0	0	42800	43068	0.602164369005341	-5
1_RA1_01_2729	42868	41199	AAGVNVEPFWPGLFAK	16	0	Unmodified	_AAGVNVEPFWPGLFAK_									0	0	0	0	0	0	P05386	RPLP1	60S acidic ribosomal protein P1	3	HCD	TOF	MULTI-MSMS	26	0	568.30324	1701.8879	-1.802	-0.0010241	16.653598	67.947	0.0045831	30.974	19.181	NaN	NaN	1	0	0	0	42842	50468	0.7025055679287305	-5
1_RA1_01_2729	42920	41249	AAGVNVEPFWPGLFAK	16	0	Unmodified	_AAGVNVEPFWPGLFAK_									0	0	0	0	0	0	P05386	RPLP1	60S acidic ribosomal protein P1	3	HCD	TOF	MULTI-MSMS	20	0	568.30324	1701.8879	-1.802	-0.0010241	19.666107	68.026	0.01043	21.233	9.7934	NaN	NaN	1	0	0	0	42900	66736	0.9289532293986636	-3
1_RA1_01_2729	42969	41297	AAGVNVEPFWPGLFAK	16	0	Unmodified	_AAGVNVEPFWPGLFAK_									0	0	0	0	0	0	P05386	RPLP1	60S acidic ribosomal protein P1	3	HCD	TOF	MULTI-MSMS	25	0	568.30324	1701.8879	-1.802	-0.0010241	18.052263	68.092	0.0015789	32.815	21.71	NaN	NaN	1	0	0	0	42944	71274	0.9921213808463252	-2
1_RA1_01_2729	43005	41332	AAGVNVEPFWPGLFAK	16	0	Unmodified	_AAGVNVEPFWPGLFAK_									0	0	0	0	0	0	P05386	RPLP1	60S acidic ribosomal protein P1	3	HCD	TOF	MULTI-MSMS	22	1	568.30324	1701.8879	-1.802	-0.0010241	609.4724	68.139	0.00013841	49.265	37.472	NaN	NaN	1	0	0	0	42983	71522	1	0
1_RA1_01_2729	43048	41374	AAGVNVEPFWPGLFAK	16	0	Unmodified	_AAGVNVEPFWPGLFAK_									0	0	0	0	0	0	P05386	RPLP1	60S acidic ribosomal protein P1	3	HCD	TOF	MULTI-MSMS	21	0	568.30324	1701.8879	-1.802	-0.0010241	18.80539	68.195	0.0056858	25.558	13.765	NaN	NaN	1	0	0	0	43027	71840	1	0
1_RA1_01_2729	43096	41421	AAGVNVEPFWPGLFAK	16	0	Unmodified	_AAGVNVEPFWPGLFAK_									0	0	0	0	0	0	P05386	RPLP1	60S acidic ribosomal protein P1	3	HCD	TOF	MULTI-MSMS	26	0	568.30324	1701.8879	-1.802	-0.0010241	19.558517	68.257	0.0015789	32.815	13.987	NaN	NaN	1	0	0	0	43070	63640	0.8858574610244989	1
1_RA1_01_2729	43136	41460	AAGVNVEPFWPGLFAK	16	0	Unmodified	_AAGVNVEPFWPGLFAK_									0	0	0	0	0	0	P05386	RPLP1	60S acidic ribosomal protein P1	3	HCD	TOF	MULTI-MSMS	24	0	568.30324	1701.8879	-1.802	-0.0010241	20.742003	68.311	0.015235	28.58	18.781	NaN	NaN	1	0	0	0	43112	52272	0.7276169265033408	2
1_RA1_01_2729	42840	41172	AAGVNVEPFWPGLFAK	16	0	Unmodified	_AAGVNVEPFWPGLFAK_									0	0	0	0	0	0	P05386	RPLP1	60S acidic ribosomal protein P1	2	HCD	TOF	MULTI-MSMS	40	3	851.95122	1701.8879	1.3749	0.0011714	1788.3038	67.906	0.0022365	46.592	19.966	NaN	NaN	1	0	0	0	42800	31500	0.7246043430253957	-4
1_RA1_01_2729	42877	41208	AAGVNVEPFWPGLFAK	16	0	Unmodified	_AAGVNVEPFWPGLFAK_									0	0	0	0	0	0	P05386	RPLP1	60S acidic ribosomal protein P1	2	HCD	TOF	MULTI-MSMS	35	3	851.95122	1701.8879	1.3749	0.0011714	1785.7216	67.956	0.0041365	42.041	19.843	NaN	NaN	1	0	0	0	42842	37558	0.8639584100110416	-3
1_RA1_01_2729	42929	41258	AAGVNVEPFWPGLFAK	16	0	Unmodified	_AAGVNVEPFWPGLFAK_									0	0	0	0	0	0	P05386	RPLP1	60S acidic ribosomal protein P1	2	HCD	TOF	MULTI-MSMS	29	3	851.95122	1701.8879	1.3749	0.0011714	1786.941	68.035	0.00044696	58.274	30.945	NaN	NaN	1	0	0	0	42900	41746	0.9602962826647037	-1
1_RA1_01_2729	42976	41304	AAGVNVEPFWPGLFAK	16	0	Unmodified	_AAGVNVEPFWPGLFAK_									0	0	0	0	0	0	P05386	RPLP1	60S acidic ribosomal protein P1	2	HCD	TOF	MULTI-MSMS	32	3	851.95122	1701.8879	1.3749	0.0011714	1784.6458	68.099	3.0195E-06	89.548	60.485	NaN	NaN	1	0	0	0	42944	43472	1	0
1_RA1_01_2729	43012	41339	AAGVNVEPFWPGLFAK	16	0	Unmodified	_AAGVNVEPFWPGLFAK_									0	0	0	0	0	0	P05386	RPLP1	60S acidic ribosomal protein P1	2	HCD	TOF	MULTI-MSMS	29	3	851.95122	1701.8879	1.3749	0.0011714	1786.7258	68.146	0.00025307	63.537	45.269	NaN	NaN	1	0	0	0	42983	43056	0.9904306220095693	1
1_RA1_01_2729	43057	41383	AAGVNVEPFWPGLFAK	16	0	Unmodified	_AAGVNVEPFWPGLFAK_									0	0	0	0	0	0	P05386	RPLP1	60S acidic ribosomal protein P1	2	HCD	TOF	MULTI-MSMS	30	3	851.95122	1701.8879	1.3749	0.0011714	1784.3588	68.204	6.984E-05	74.326	41.101	NaN	NaN	1	0	0	0	43027	39162	0.9008557232241443	2
1_RA1_01_2729	43105	41430	AAGVNVEPFWPGLFAK	16	0	Unmodified	_AAGVNVEPFWPGLFAK_									0	0	0	0	0	0	P05386	RPLP1	60S acidic ribosomal protein P1	2	HCD	TOF	MULTI-MSMS	35	3	851.95122	1701.8879	1.3749	0.0011714	1785.7934	68.267	0.00027322	61.375	28.376	NaN	NaN	1	0	0	0	43070	33396	0.7682186234817814	3
1_RA1_01_2729	43146	41470	AAGVNVEPFWPGLFAK	16	0	Unmodified	_AAGVNVEPFWPGLFAK_									0	0	0	0	0	0	P05386	RPLP1	60S acidic ribosomal protein P1	2	HCD	TOF	MULTI-MSMS	34	3	851.95122	1701.8879	1.3749	0.0011714	1784.574	68.322	0.0047743	40.577	18.044	NaN	NaN	1	0	0	0	43112	31726	0.7298030916451969	4
1_RA1_01_2729	43210	41530	AAGVNVEPFWPGLFAK	16	0	Unmodified	_AAGVNVEPFWPGLFAK_									0	0	0	0	0	0	P05386	RPLP1	60S acidic ribosomal protein P1	2	HCD	TOF	MULTI-MSMS	4	2	851.95122	1701.8879	1.3749	0.0011714	1200.0755	68.442	0.004141	42.031	26.056	NaN	NaN	1	0	0	0	43206	42042	0.4269870609981516	8
2_RA2_01_2723	42573	40925	AAGVNVEPFWPGLFAK	16	0	Unmodified	_AAGVNVEPFWPGLFAK_									0	0	0	0	0	0	P05386	RPLP1	60S acidic ribosomal protein P1	3	HCD	TOF	MULTI-MSMS	2	0	568.30324	1701.8879	-1.2826	-0.00072891	15.470112	67.657	0.0090622	25.054	13.949	NaN	NaN	1	0	0	0	42571	24096	0.42773458302268613	-7
2_RA2_01_2723	42664	41013	AAGVNVEPFWPGLFAK	16	0	Unmodified	_AAGVNVEPFWPGLFAK_									0	0	0	0	0	0	P05386	RPLP1	60S acidic ribosomal protein P1	3	HCD	TOF	MULTI-MSMS	24	0	568.30324	1701.8879	-1.2826	-0.00072891	17.191546	67.796	0.0017963	38.028	25.743	NaN	NaN	1	0	0	0	42640	39514	0.7014236517911031	-4
2_RA2_01_2723	42712	41060	AAGVNVEPFWPGLFAK	16	0	Unmodified	_AAGVNVEPFWPGLFAK_									0	0	0	0	0	0	P05386	RPLP1	60S acidic ribosomal protein P1	3	HCD	TOF	MULTI-MSMS	27	1	568.30324	1701.8879	-1.2826	-0.00072891	606.24471	67.856	0.0026789	53.777	34.945	NaN	NaN	1	0	0	0	42685	45264	0.8212795297020721	-3
2_RA2_01_2723	42773	41119	AAGVNVEPFWPGLFAK	16	0	Unmodified	_AAGVNVEPFWPGLFAK_									0	0	0	0	0	0	P05386	RPLP1	60S acidic ribosomal protein P1	3	HCD	TOF	MULTI-MSMS	29	0	568.30324	1701.8879	-1.2826	-0.00072891	16.546008	67.949	0.0023107	34.485	16.997	NaN	NaN	1	0	0	0	42744	55460	0.9844853907054354	-1
2_RA2_01_2723	42804	41149	AAGVNVEPFWPGLFAK	16	0	Unmodified	_AAGVNVEPFWPGLFAK_									0	0	0	0	0	0	P05386	RPLP1	60S acidic ribosomal protein P1	3	HCD	TOF	MULTI-MSMS	22	0	568.30324	1701.8879	-1.2826	-0.00072891	16.976366	67.993	0.031489	14.929	8.766	NaN	NaN	1	0	0	0	42782	56334	1	0
2_RA2_01_2723	42852	41196	AAGVNVEPFWPGLFAK	16	0	Unmodified	_AAGVNVEPFWPGLFAK_									0	0	0	0	0	0	P05386	RPLP1	60S acidic ribosomal protein P1	3	HCD	TOF	MULTI-MSMS	28	0	568.30324	1701.8879	-1.2826	-0.00072891	17.191546	68.057	0.012241	20.939	7.8021	NaN	NaN	1	0	0	0	42824	53886	0.9565448929598467	1
2_RA2_01_2723	42952	41292	AAGVNVEPFWPGLFAK	16	0	Unmodified	_AAGVNVEPFWPGLFAK_									0	0	0	0	0	0	P05386	RPLP1	60S acidic ribosomal protein P1	3	HCD	TOF	MULTI-MSMS	26	0	568.30324	1701.8879	-1.2826	-0.00072891	16.438418	68.214	0.034133	14.922	2.9458	NaN	NaN	1	0	0	0	42926	37986	0.6742997124294388	5
2_RA2_01_2723	42793	41138	AAGVNVEPFWPGLFAK	16	0	Unmodified	_AAGVNVEPFWPGLFAK_									0	0	0	0	0	0	P05386	RPLP1	60S acidic ribosomal protein P1	2	HCD	TOF	MULTI-SECPEP	11	-1	851.95122	1701.8879	0.84636	0.00072106	-617.04145	67.981	0.0021544	72.817	49.302	NaN	NaN	1	0	0	0	42782	148294	0.6874246722664145	7
2_RA2_01_2727	42485	40819	AAGVNVEPFWPGLFAK	16	0	Unmodified	_AAGVNVEPFWPGLFAK_									0	0	0	0	0	0	P05386	RPLP1	60S acidic ribosomal protein P1	3	HCD	TOF	MULTI-MSMS	2	0	568.30324	1701.8879	-1.4358	-0.00081596	16.868777	67.836	0.034782	20.439	3.559	NaN	NaN	1	0	0	0	42483	19266	0.44058726673984633	-6
2_RA2_01_2727	42611	40942	AAGVNVEPFWPGLFAK	16	0	Unmodified	_AAGVNVEPFWPGLFAK_									0	0	0	0	0	0	P05386	RPLP1	60S acidic ribosomal protein P1	3	HCD	TOF	MULTI-MSMS	27	0	568.30324	1701.8879	-1.4358	-0.00081596	17.514315	68.01	0.029746	20.049	7.1713	NaN	NaN	1	0	0	0	42584	37954	0.8679564581046469	-3
2_RA2_01_2727	42657	40987	AAGVNVEPFWPGLFAK	16	0	Unmodified	_AAGVNVEPFWPGLFAK_									0	0	0	0	0	0	P05386	RPLP1	60S acidic ribosomal protein P1	3	HCD	TOF	MULTI-MSMS	30	0	568.30324	1701.8879	-1.4358	-0.00081596	18.6978	68.071	0.0062243	25.167	15.597	NaN	NaN	1	0	0	0	42627	39312	0.8990120746432492	-2
2_RA2_01_2727	42691	41020	AAGVNVEPFWPGLFAK	16	0	Unmodified	_AAGVNVEPFWPGLFAK_									0	0	0	0	0	0	P05386	RPLP1	60S acidic ribosomal protein P1	3	HCD	TOF	MULTI-MSMS	22	0	568.30324	1701.8879	-1.4358	-0.00081596	17.406725	68.115	0.011423	22.154	11.873	NaN	NaN	1	0	0	0	42669	41966	0.9597054518843762	-1
2_RA2_01_2727	42742	41070	AAGVNVEPFWPGLFAK	16	0	Unmodified	_AAGVNVEPFWPGLFAK_									0	0	0	0	0	0	P05386	RPLP1	60S acidic ribosomal protein P1	3	HCD	TOF	MULTI-MSMS	28	0	568.30324	1701.8879	-1.4358	-0.00081596	18.590211	68.181	0.0050355	24.918	13.226	NaN	NaN	1	0	0	0	42714	43728	1	0
2_RA2_01_2727	42786	41113	AAGVNVEPFWPGLFAK	16	0	Unmodified	_AAGVNVEPFWPGLFAK_									0	0	0	0	0	0	P05386	RPLP1	60S acidic ribosomal protein P1	3	HCD	TOF	MULTI-MSMS	31	1	568.30324	1701.8879	-1.4358	-0.00081596	606.99784	68.243	0.00012774	61.732	50.461	NaN	NaN	1	0	0	0	42755	38650	0.9748284907183212	-1
2_RA2_01_2727	42819	41145	AAGVNVEPFWPGLFAK	16	0	Unmodified	_AAGVNVEPFWPGLFAK_									0	0	0	0	0	0	P05386	RPLP1	60S acidic ribosomal protein P1	3	HCD	TOF	MULTI-MSMS	27	1	568.30324	1701.8879	-1.4358	-0.00081596	608.61168	68.29	0.012412	21.841	10.227	NaN	NaN	1	0	0	0	42792	39648	1	0
2_RA2_01_2727	42867	41192	AAGVNVEPFWPGLFAK	16	0	Unmodified	_AAGVNVEPFWPGLFAK_									0	0	0	0	0	0	P05386	RPLP1	60S acidic ribosomal protein P1	3	HCD	TOF	MULTI-MSMS	34	0	568.30324	1701.8879	-1.4358	-0.00081596	18.159852	68.356	0.027859	13.168	1.7283	NaN	NaN	1	0	0	0	42833	34346	0.7854463959019392	3
2_RA2_01_2727	42565	40898	AAGVNVEPFWPGLFAK	16	0	Unmodified	_AAGVNVEPFWPGLFAK_									0	0	0	0	0	0	P05386	RPLP1	60S acidic ribosomal protein P1	2	HCD	TOF	MULTI-MSMS	40	3	851.95122	1701.8879	0.98641	0.00084037	1783.785	67.938	0.00025427	63.408	37.365	NaN	NaN	1	0	0	0	42525	24260	0.8364940348941452	-5
2_RA2_01_2727	42662	40992	AAGVNVEPFWPGLFAK	16	0	Unmodified	_AAGVNVEPFWPGLFAK_									0	0	0	0	0	0	P05386	RPLP1	60S acidic ribosomal protein P1	2	HCD	TOF	MULTI-MSMS	35	3	851.95122	1701.8879	0.98641	0.00084037	1784.9327	68.076	0.00042424	58.676	29.912	NaN	NaN	1	0	0	0	42627	27448	0.9464174884490725	-2
2_RA2_01_2727	42702	41031	AAGVNVEPFWPGLFAK	16	0	Unmodified	_AAGVNVEPFWPGLFAK_									0	0	0	0	0	0	P05386	RPLP1	60S acidic ribosomal protein P1	2	HCD	TOF	MULTI-MSMS	33	3	851.95122	1701.8879	0.98641	0.00084037	1784.7892	68.126	1.3258E-05	78.342	57.501	NaN	NaN	1	0	0	0	42669	27728	0.9560719950348252	-1
2_RA2_01_2727	42753	41081	AAGVNVEPFWPGLFAK	16	0	Unmodified	_AAGVNVEPFWPGLFAK_									0	0	0	0	0	0	P05386	RPLP1	60S acidic ribosomal protein P1	2	HCD	TOF	MULTI-MSMS	39	3	851.95122	1701.8879	0.98641	0.00084037	1784.6458	68.193	0.00090257	52.837	29.028	NaN	NaN	1	0	0	0	42714	29002	1	0
2_RA2_01_2731	42630	40968	AAGVNVEPFWPGLFAK	16	0	Unmodified	_AAGVNVEPFWPGLFAK_									0	0	0	0	0	0	P05386	RPLP1	60S acidic ribosomal protein P1	3	HCD	TOF	MULTI-MSMS	1	0	568.30324	1701.8879	-0.3109	-0.00017669	20.742003	67.872	0.0079605	25.866	15.945	NaN	NaN	1	0	0	0	42629	28354	0.517276608165797	-7
2_RA2_01_2731	42706	41043	AAGVNVEPFWPGLFAK	16	0	Unmodified	_AAGVNVEPFWPGLFAK_									0	0	0	0	0	0	P05386	RPLP1	60S acidic ribosomal protein P1	3	HCD	TOF	MULTI-MSMS	36	1	568.30324	1701.8879	-0.3109	-0.00017669	608.3965	67.973	0.00041879	39.685	28.071	NaN	NaN	1	0	0	0	42670	36098	0.6516119715513196	-5
2_RA2_01_2731	42751	41086	AAGVNVEPFWPGLFAK	16	0	Unmodified	_AAGVNVEPFWPGLFAK_									0	0	0	0	0	0	P05386	RPLP1	60S acidic ribosomal protein P1	3	HCD	TOF	MULTI-MSMS	28	1	568.30324	1701.8879	-0.3109	-0.00017669	609.4724	68.048	0.0007251	45.723	35.256	NaN	NaN	1	0	0	0	42723	45320	0.8180800750929637	-3
2_RA2_01_2731	42786	41120	AAGVNVEPFWPGLFAK	16	0	Unmodified	_AAGVNVEPFWPGLFAK_									0	0	0	0	0	0	P05386	RPLP1	60S acidic ribosomal protein P1	3	HCD	TOF	MULTI-MSMS	24	1	568.30324	1701.8879	-0.3109	-0.00017669	609.68758	68.093	0.0013829	40.801	28.636	NaN	NaN	1	0	0	0	42762	50006	0.902667966352576	-2
2_RA2_01_2731	42874	41206	AAGVNVEPFWPGLFAK	16	0	Unmodified	_AAGVNVEPFWPGLFAK_									0	0	0	0	0	0	P05386	RPLP1	60S acidic ribosomal protein P1	3	HCD	TOF	MULTI-MSMS	33	1	568.30324	1701.8879	-0.3109	-0.00017669	608.71927	68.224	0.0021332	38.613	31.204	NaN	NaN	1	0	0	0	42841	55398	1	0
2_RA2_01_2731	42896	41227	AAGVNVEPFWPGLFAK	16	0	Unmodified	_AAGVNVEPFWPGLFAK_									0	0	0	0	0	0	P05386	RPLP1	60S acidic ribosomal protein P1	3	HCD	TOF	MULTI-MSMS	21	0	568.30324	1701.8879	-0.3109	-0.00017669	19.020569	68.255	0.018045	30.072	17.926	NaN	NaN	1	0	0	0	42875	54814	1	0
2_RA2_01_2731	42946	41276	AAGVNVEPFWPGLFAK	16	0	Unmodified	_AAGVNVEPFWPGLFAK_									0	0	0	0	0	0	P05386	RPLP1	60S acidic ribosomal protein P1	3	HCD	TOF	MULTI-MSMS	26	0	568.30324	1701.8879	-0.3109	-0.00017669	19.235748	68.32	0.0002905	53.403	40.848	NaN	NaN	1	0	0	0	42920	48960	0.893202466523151	1
2_RA2_01_2731	42994	41323	AAGVNVEPFWPGLFAK	16	0	Unmodified	_AAGVNVEPFWPGLFAK_									0	0	0	0	0	0	P05386	RPLP1	60S acidic ribosomal protein P1	3	HCD	TOF	MULTI-MSMS	33	0	568.30324	1701.8879	-0.3109	-0.00017669	21.817899	68.384	0.0036836	28.58	22	NaN	NaN	1	0	0	0	42961	42198	0.7698398219432991	2
2_RA2_01_2731	43040	41368	AAGVNVEPFWPGLFAK	16	0	Unmodified	_AAGVNVEPFWPGLFAK_									0	0	0	0	0	0	P05386	RPLP1	60S acidic ribosomal protein P1	3	HCD	TOF	MULTI-MSMS	39	1	568.30324	1701.8879	-0.3109	-0.00017669	606.89025	68.444	0.031489	16.306	4.021	NaN	NaN	1	0	0	0	43001	32586	0.58821618108957	4
2_RA2_01_2731	42805	41139	AAGVNVEPFWPGLFAK	16	0	Unmodified	_AAGVNVEPFWPGLFAK_									0	0	0	0	0	0	P05386	RPLP1	60S acidic ribosomal protein P1	2	HCD	TOF	MULTI-MSMS	43	3	851.95122	1701.8879	0.83827	0.00071417	1787.0845	68.113	0.00096291	52.555	32.219	NaN	NaN	1	0	0	0	42762	25710	0.8249374318167233	-2
1_RA1_01_2721	14155	13452	AAHSEGNTTAGLDMR	15	0	Unmodified	_AAHSEGNTTAGLDMR_									0	0	0	0	0	0	P78371	CCT2	T-complex protein 1 subunit beta	3	HCD	TOF	MULTI-MSMS	27	0	510.90369	1529.6893	1.2627	0.00064511	21.171575	28.144	0.038527	14.419	1.2187	NaN	NaN	1	0	0	0	14128	61836	0.6700765046271212	-2
1_RA1_01_2721	14191	13487	AAHSEGNTTAGLDMR	15	0	Unmodified	_AAHSEGNTTAGLDMR_									0	0	0	0	0	0	P78371	CCT2	T-complex protein 1 subunit beta	3	HCD	TOF	MULTI-MSMS	19	0	510.90369	1529.6893	1.2627	0.00064511	19.016956	28.193	0.040944	17.078	4.7183	NaN	NaN	1	0	0	0	14172	79894	0.8657593030060033	-1
1_RA1_01_2721	14233	13528	AAHSEGNTTAGLDMR	15	0	Unmodified	_AAHSEGNTTAGLDMR_									0	0	0	0	0	0	P78371	CCT2	T-complex protein 1 subunit beta	3	HCD	TOF	MULTI-MSMS	17	0	510.90369	1529.6893	1.2627	0.00064511	19.256358	28.245	0.040732	15.884	1.9782	NaN	NaN	1	0	0	0	14216	92282	1	0
1_RA1_01_2725	13800	12955	AAHSEGNTTAGLDMR	15	0	Unmodified	_AAHSEGNTTAGLDMR_									0	0	0	0	0	0	P78371	CCT2	T-complex protein 1 subunit beta	3	HCD	TOF	MULTI-MSMS	26	0	510.90369	1529.6893	-1.105	-0.00056455	15.186521	27.881	0.031612	16.529	2.8667	NaN	NaN	1	0	0	0	13774	75288	0.854380390376759	-1
1_RA1_01_2725	13836	12990	AAHSEGNTTAGLDMR	15	0	Unmodified	_AAHSEGNTTAGLDMR_									0	0	0	0	0	0	P78371	CCT2	T-complex protein 1 subunit beta	3	HCD	TOF	MULTI-MSMS	20	0	510.90369	1529.6893	-1.105	-0.00056455	15.12667	27.929	0.04168	15.155	5.3668	NaN	NaN	1	0	0	0	13816	88120	1	0
1_RA1_01_2725	13893	13045	AAHSEGNTTAGLDMR	15	0	Unmodified	_AAHSEGNTTAGLDMR_									0	0	0	0	0	0	P78371	CCT2	T-complex protein 1 subunit beta	3	HCD	TOF	MULTI-MSMS	20	0	510.90369	1529.6893	-1.105	-0.00056455	14.408464	28.009	0.001331	39.517	24.726	NaN	NaN	1	0	0	0	13873	78546	0.8913527008624603	2
1_RA1_01_2729	13882	13037	AAHSEGNTTAGLDMR	15	0	Unmodified	_AAHSEGNTTAGLDMR_									0	0	0	0	0	0	P78371	CCT2	T-complex protein 1 subunit beta	3	HCD	TOF	MULTI-MSMS	12	0	510.90369	1529.6893	0.56547	0.0002889	18.478301	28.053	0.0021525	33.796	20.596	NaN	NaN	1	0	0	0	13870	102724	1	0
1_RA1_01_2729	13941	13094	AAHSEGNTTAGLDMR	15	0	Unmodified	_AAHSEGNTTAGLDMR_									0	0	0	0	0	0	P78371	CCT2	T-complex protein 1 subunit beta	3	HCD	TOF	MULTI-MSMS	14	0	510.90369	1529.6893	0.56547	0.0002889	17.400991	28.133	0.039106	17.489	4.0851	NaN	NaN	1	0	0	0	13927	87326	0.8501031891281492	2
1_RA1_01_2729	14002	13154	AAHSEGNTTAGLDMR	15	0	Unmodified	_AAHSEGNTTAGLDMR_									0	0	0	0	0	0	P78371	CCT2	T-complex protein 1 subunit beta	3	HCD	TOF	MULTI-MSMS	28	0	510.90369	1529.6893	0.56547	0.0002889	16.323681	28.21	0.039009	15.525	0	NaN	NaN	1	0	0	0	13974	64992	0.6326856430824345	3
2_RA2_01_2723	13617	12789	AAHSEGNTTAGLDMR	15	0	Unmodified	_AAHSEGNTTAGLDMR_									0	0	0	0	0	0	P78371	CCT2	T-complex protein 1 subunit beta	3	HCD	TOF	MULTI-MSMS	31	0	510.90369	1529.6893	0.26126	0.00013348	15.485773	27.79	0.01071	24.053	11.073	NaN	NaN	1	0	0	0	13586	50982	0.7286473816601875	-3
2_RA2_01_2723	13710	12879	AAHSEGNTTAGLDMR	15	0	Unmodified	_AAHSEGNTTAGLDMR_									0	0	0	0	0	0	P78371	CCT2	T-complex protein 1 subunit beta	3	HCD	TOF	MULTI-MSMS	19	0	510.90369	1529.6893	0.26126	0.00013348	16.323681	27.92	0.014859	21.458	8.4776	NaN	NaN	1	0	0	0	13691	69968	1	0
2_RA2_01_2723	13758	12926	AAHSEGNTTAGLDMR	15	0	Unmodified	_AAHSEGNTTAGLDMR_									0	0	0	0	0	0	P78371	CCT2	T-complex protein 1 subunit beta	3	HCD	TOF	MULTI-MSMS	24	0	510.90369	1529.6893	0.26126	0.00013348	16.622934	27.981	0.0045419	27.767	16.615	NaN	NaN	1	0	0	0	13734	60620	0.8663960667733821	1
2_RA2_01_2727	13744	12899	AAHSEGNTTAGLDMR	15	0	Unmodified	_AAHSEGNTTAGLDMR_									0	0	0	0	0	0	P78371	CCT2	T-complex protein 1 subunit beta	3	HCD	TOF	MULTI-MSMS	26	0	510.90369	1529.6893	1.4685	0.00075028	19.196507	28.016	0.010092	25.945	11.787	NaN	NaN	1	0	0	0	13718	55560	0.7629562494850457	-1
2_RA2_01_2727	13784	12938	AAHSEGNTTAGLDMR	15	0	Unmodified	_AAHSEGNTTAGLDMR_									0	0	0	0	0	0	P78371	CCT2	T-complex protein 1 subunit beta	3	HCD	TOF	MULTI-MSMS	21	0	510.90369	1529.6893	1.4685	0.00075028	17.879795	28.069	0.017863	22.475	9.0473	NaN	NaN	1	0	0	0	13763	72822	1	0
2_RA2_01_2731	13811	12965	AAHSEGNTTAGLDMR	15	0	Unmodified	_AAHSEGNTTAGLDMR_									0	0	0	0	0	0	P78371	CCT2	T-complex protein 1 subunit beta	3	HCD	TOF	MULTI-MSMS	13	0	510.90369	1529.6893	1.0394	0.00053105	15.366072	28.198	0.0097853	23.991	9.7339	NaN	NaN	1	0	0	0	13798	82334	1	0
1_RA1_01_2721	50197	48457	AALAPLPPLPAQFK	14	0	Acetyl (Protein N-term)	_(Acetyl (Protein N-term))AALAPLPPLPAQFK_									1	0	0	0	0	0	A0A087WY55;Q9NP79	VTA1	Vacuolar protein sorting-associated protein VTA1 homolog	2	HCD	TOF	MULTI-MSMS	33	0	738.43467	1474.8548	0.46576	0.00034393	17.246538	77.918	0.0020369	47.261	36.737	NaN	NaN	1	0	0	0	50164	26396	0.9743816906607604	-1
1_RA1_01_2721	50318	48574	AALAPLPPLPAQFK	14	0	Acetyl (Protein N-term)	_(Acetyl (Protein N-term))AALAPLPPLPAQFK_									1	0	0	0	0	0	A0A087WY55;Q9NP79	VTA1	Vacuolar protein sorting-associated protein VTA1 homolog	2	HCD	TOF	MULTI-MSMS	23	0	738.43467	1474.8548	0.46576	0.00034393	17.825912	78.109	0.00051164	61.398	45.826	NaN	NaN	1	0	0	0	50295	25152	0.9284606866002215	3
1_RA1_01_2725	48222	46366	AALAPLPPLPAQFK	14	0	Acetyl (Protein N-term)	_(Acetyl (Protein N-term))AALAPLPPLPAQFK_									1	0	0	0	0	0	A0A087WY55;Q9NP79	VTA1	Vacuolar protein sorting-associated protein VTA1 homolog	2	HCD	TOF	MULTI-MSMS	33	0	738.43467	1474.8548	3.4687	0.0025614	20.888316	75.823	0.0017304	49.368	41.722	NaN	NaN	1	0	0	0	48189	17004	0.7807162534435261	2
1_RA1_01_2729	48263	46434	AALAPLPPLPAQFK	14	0	Acetyl (Protein N-term)	_(Acetyl (Protein N-term))AALAPLPPLPAQFK_									1	0	0	0	0	0	A0A087WY55;Q9NP79	VTA1	Vacuolar protein sorting-associated protein VTA1 homolog	2	HCD	TOF	MULTI-MSMS	36	1	738.43467	1474.8548	0.51322	0.00037898	696.2726	75.746	0.0017304	49.368	41.143	NaN	NaN	1	0	0	0	48227	17806	1	0
2_RA2_01_2731	47947	46126	AALAPLPPLPAQFK	14	0	Acetyl (Protein N-term)	_(Acetyl (Protein N-term))AALAPLPPLPAQFK_									1	0	0	0	0	0	A0A087WY55;Q9NP79	VTA1	Vacuolar protein sorting-associated protein VTA1 homolog	2	HCD	TOF	MULTI-MSMS	3	0	738.43467	1474.8548	0.425	0.00031384	19.812336	75.546	0.0027852	45.137	34.379	NaN	NaN	1	0	0	0	47944	10370	0.8410381184103812	-3
1_RA1_01_2721	57463	55473	AALDSLSLFTSLGLSEQK	18	0	Acetyl (Protein N-term)	_(Acetyl (Protein N-term))AALDSLSLFTSLGLSEQK_									1	0	0	0	0	0	P47897;F2Z2V6;A0A0U1RQM8;A0A0U1RQU2;C9J165;A0A0U1RQT0;A0A0U1RQC3;A0A0U1RQE9;A0A0U1RRI9	QARS	Glutamine--tRNA ligase	2	HCD	TOF	MULTI-MSMS	12	0	961.50949	1921.0044	1.859	0.0017875	23.038067	89.908	1.9937E-05	89.629	41.626	NaN	NaN	1	0	0	0	57451	2882	0.7608236536430835	-3
1_RA1_01_2721	57491	55500	AALDSLSLFTSLGLSEQK	18	0	Acetyl (Protein N-term)	_(Acetyl (Protein N-term))AALDSLSLFTSLGLSEQK_									1	0	0	0	0	0	P47897;F2Z2V6;A0A0U1RQM8;A0A0U1RQU2;C9J165;A0A0U1RQT0;A0A0U1RQC3;A0A0U1RQE9;A0A0U1RRI9	QARS	Glutamine--tRNA ligase	2	HCD	TOF	MULTI-MSMS	10	1	961.50949	1921.0044	1.859	0.0017875	542.6459	89.959	6.302E-10	111.39	54.605	NaN	NaN	1	0	0	0	57481	2692	1	0
1_RA1_01_2725	55014	52910	AALDSLSLFTSLGLSEQK	18	0	Acetyl (Protein N-term)	_(Acetyl (Protein N-term))AALDSLSLFTSLGLSEQK_									1	0	0	0	0	0	P47897;F2Z2V6;A0A0U1RQM8;A0A0U1RQU2;C9J165;A0A0U1RQT0;A0A0U1RQC3;A0A0U1RQE9;A0A0U1RRI9	QARS	Glutamine--tRNA ligase	2	HCD	TOF	MULTI-MSMS	3	0	961.50949	1921.0044	1.9593	0.0018838	19.098274	87.61	1.339E-06	99.531	50.03	NaN	NaN	1	0	0	0	55011	2118	1	0
1_RA1_01_2721	25393	24373	AALEDTLAETEAR	13	0	Unmodified	_AALEDTLAETEAR_									0	0	0	0	0	0	CON__P08727;P08727;K7EMS3	KRT19	Keratin, type I cytoskeletal 19	2	HCD	TOF	MULTI-MSMS	1	0	695.34645	1388.6783	6.2244	0.0043281	19.939842	43.123	0.0022298	97.813	68.755	NaN	NaN	1	0	0	0	25392	81078	0.8587133809231291	-1
1_RA1_01_2721	25465	24444	AALEDTLAETEAR	13	0	Unmodified	_AALEDTLAETEAR_									0	0	0	0	0	0	CON__P08727;P08727;K7EMS3	KRT19	Keratin, type I cytoskeletal 19	2	HCD	TOF	MULTI-MSMS	31	0	695.34645	1388.6783	6.2244	0.0043281	20.730977	43.222	0.0016223	85.377	59.439	NaN	NaN	1	0	0	0	25434	94418	1	0
1_RA1_01_2721	25511	24488	AALEDTLAETEAR	13	0	Unmodified	_AALEDTLAETEAR_									0	0	0	0	0	0	CON__P08727;P08727;K7EMS3	KRT19	Keratin, type I cytoskeletal 19	2	HCD	TOF	MULTI-MSMS	22	0	695.34645	1388.6783	6.2244	0.0043281	19.939842	43.287	0.0012809	70.1	42.985	NaN	NaN	1	0	0	0	25489	90458	0.9580588447118135	2
1_RA1_01_2721	25566	24542	AALEDTLAETEAR	13	0	Unmodified	_AALEDTLAETEAR_									0	0	0	0	0	0	CON__P08727;P08727;K7EMS3	KRT19	Keratin, type I cytoskeletal 19	2	HCD	TOF	MULTI-MSMS	28	0	695.34645	1388.6783	6.2244	0.0043281	20.027746	43.352	0.0059082	48.741	29.47	NaN	NaN	1	0	0	0	25538	83330	0.8825647651930776	3
1_RA1_01_2721	25622	24597	AALEDTLAETEAR	13	0	Unmodified	_AALEDTLAETEAR_									0	0	0	0	0	0	CON__P08727;P08727;K7EMS3	KRT19	Keratin, type I cytoskeletal 19	2	HCD	TOF	MULTI-MSMS	37	0	695.34645	1388.6783	6.2244	0.0043281	18.972898	43.421	0.0014722	68.069	49.757	NaN	NaN	1	0	0	0	25585	66490	0.7042089432099812	4
1_RA1_01_2721	25671	24645	AALEDTLAETEAR	13	0	Unmodified	_AALEDTLAETEAR_									0	0	0	0	0	0	CON__P08727;P08727;K7EMS3	KRT19	Keratin, type I cytoskeletal 19	2	HCD	TOF	MULTI-MSMS	42	0	695.34645	1388.6783	6.2244	0.0043281	19.500322	43.48	0.0011668	72.006	47.851	NaN	NaN	1	0	0	0	25629	56454	0.5979156516765871	5
1_RA1_01_2725	24189	23042	AALEDTLAETEAR	13	0	Unmodified	_AALEDTLAETEAR_									0	0	0	0	0	0	CON__P08727;P08727;K7EMS3	KRT19	Keratin, type I cytoskeletal 19	2	HCD	TOF	MULTI-MSMS	1	0	695.34645	1388.6783	0.4426	0.00030776	19.500322	41.88	0.0037083	56.225	29.711	NaN	NaN	1	0	0	0	24188	45802	0.5228658188543117	-4
1_RA1_01_2725	24280	23131	AALEDTLAETEAR	13	0	Unmodified	_AALEDTLAETEAR_									0	0	0	0	0	0	CON__P08727;P08727;K7EMS3	KRT19	Keratin, type I cytoskeletal 19	2	HCD	TOF	MULTI-MSMS	28	0	695.34645	1388.6783	0.4426	0.00030776	16.951107	42.001	0.0019941	101.95	75.281	NaN	NaN	1	0	0	0	24252	76016	0.8677823694604899	-2
1_RA1_01_2725	24340	23189	AALEDTLAETEAR	13	0	Unmodified	_AALEDTLAETEAR_									0	0	0	0	0	0	CON__P08727;P08727;K7EMS3	KRT19	Keratin, type I cytoskeletal 19	2	HCD	TOF	MULTI-MSMS	29	0	695.34645	1388.6783	0.4426	0.00030776	18.621282	42.088	0.0022161	96.015	60.071	NaN	NaN	1	0	0	0	24311	87598	1	0
1_RA1_01_2725	24379	23227	AALEDTLAETEAR	13	0	Unmodified	_AALEDTLAETEAR_									0	0	0	0	0	0	CON__P08727;P08727;K7EMS3	KRT19	Keratin, type I cytoskeletal 19	2	HCD	TOF	MULTI-MSMS	27	0	695.34645	1388.6783	0.4426	0.00030776	17.566435	42.139	0.0019941	101.95	71.39	NaN	NaN	1	0	0	0	24352	87336	0.9970090641338843	1
1_RA1_01_2725	24423	23270	AALEDTLAETEAR	13	0	Unmodified	_AALEDTLAETEAR_									0	0	0	0	0	0	CON__P08727;P08727;K7EMS3	KRT19	Keratin, type I cytoskeletal 19	2	HCD	TOF	MULTI-MSMS	27	0	695.34645	1388.6783	0.4426	0.00030776	18.093859	42.194	0.0021849	91.937	70.474	NaN	NaN	1	0	0	0	24396	83124	0.9489257745610631	2
1_RA1_01_2725	24475	23321	AALEDTLAETEAR	13	0	Unmodified	_AALEDTLAETEAR_									0	0	0	0	0	0	CON__P08727;P08727;K7EMS3	KRT19	Keratin, type I cytoskeletal 19	2	HCD	TOF	MULTI-MSMS	33	0	695.34645	1388.6783	0.4426	0.00030776	18.005955	42.257	0.0022054	94.616	66.603	NaN	NaN	1	0	0	0	24442	67600	0.7717071166008357	3
1_RA1_01_2725	24528	23373	AALEDTLAETEAR	13	0	Unmodified	_AALEDTLAETEAR_									0	0	0	0	0	0	CON__P08727;P08727;K7EMS3	KRT19	Keratin, type I cytoskeletal 19	2	HCD	TOF	MULTI-MSMS	40	0	695.34645	1388.6783	0.4426	0.00030776	15.984164	42.324	0.0011033	73.067	47.128	NaN	NaN	1	0	0	0	24488	60016	0.6851297974839609	4
1_RA1_01_2729	24137	23007	AALEDTLAETEAR	13	0	Unmodified	_AALEDTLAETEAR_									0	0	0	0	0	0	CON__P08727;P08727;K7EMS3	KRT19	Keratin, type I cytoskeletal 19	2	HCD	TOF	MULTI-MSMS	5	2	695.34645	1388.6783	3.0672	0.0021328	1464.6413	41.776	0.015702	39.148	21.712	NaN	NaN	1	0	0	0	24132	7780	0.2585061137692717	-7
1_RA1_01_2729	24193	23061	AALEDTLAETEAR	13	0	Unmodified	_AALEDTLAETEAR_									0	0	0	0	0	0	CON__P08727;P08727;K7EMS3	KRT19	Keratin, type I cytoskeletal 19	2	HCD	TOF	MULTI-MSMS	1	0	695.34645	1388.6783	3.0672	0.0021328	23.368096	41.854	0.0061405	48.004	23.149	NaN	NaN	1	0	0	0	24192	28280	0.31874126504666156	-5
1_RA1_01_2729	24394	23258	AALEDTLAETEAR	13	0	Unmodified	_AALEDTLAETEAR_									0	0	0	0	0	0	CON__P08727;P08727;K7EMS3	KRT19	Keratin, type I cytoskeletal 19	2	HCD	TOF	MULTI-MSMS	33	0	695.34645	1388.6783	3.0672	0.0021328	20.11565	42.118	0.0018631	88.056	68.295	NaN	NaN	1	0	0	0	24361	77990	0.8790180785356837	-1
1_RA1_01_2729	24433	23296	AALEDTLAETEAR	13	0	Unmodified	_AALEDTLAETEAR_									0	0	0	0	0	0	CON__P08727;P08727;K7EMS3	KRT19	Keratin, type I cytoskeletal 19	2	HCD	TOF	MULTI-MSMS	29	0	695.34645	1388.6783	3.0672	0.0021328	20.555169	42.171	0.0020994	90.685	69.985	NaN	NaN	1	0	0	0	24404	88724	1	0
1_RA1_01_2729	24496	23357	AALEDTLAETEAR	13	0	Unmodified	_AALEDTLAETEAR_									0	0	0	0	0	0	CON__P08727;P08727;K7EMS3	KRT19	Keratin, type I cytoskeletal 19	2	HCD	TOF	MULTI-MSMS	31	0	695.34645	1388.6783	3.0672	0.0021328	19.851938	42.264	0.0019192	88.681	62.166	NaN	NaN	1	0	0	0	24465	81102	0.9140931427798566	2
1_RA1_01_2729	24538	23398	AALEDTLAETEAR	13	0	Unmodified	_AALEDTLAETEAR_									0	0	0	0	0	0	CON__P08727;P08727;K7EMS3	KRT19	Keratin, type I cytoskeletal 19	2	HCD	TOF	MULTI-MSMS	31	0	695.34645	1388.6783	3.0672	0.0021328	20.467265	42.314	0.0013549	68.893	47.429	NaN	NaN	1	0	0	0	24507	72262	0.8144583201839413	3
1_RA1_01_2729	24600	23458	AALEDTLAETEAR	13	0	Unmodified	_AALEDTLAETEAR_									0	0	0	0	0	0	CON__P08727;P08727;K7EMS3	KRT19	Keratin, type I cytoskeletal 19	2	HCD	TOF	MULTI-MSMS	35	0	695.34645	1388.6783	3.0672	0.0021328	20.994689	42.393	0.014723	39.917	22.686	NaN	NaN	1	0	0	0	24565	54936	0.6191785762589603	5
2_RA2_01_2723	23909	22796	AALEDTLAETEAR	13	0	Unmodified	_AALEDTLAETEAR_									0	0	0	0	0	0	CON__P08727;P08727;K7EMS3	KRT19	Keratin, type I cytoskeletal 19	2	HCD	TOF	MULTI-MSMS	1	0	695.34645	1388.6783	1.2667	0.0008808	20.555169	41.671	0.0016817	66.595	47.325	NaN	NaN	1	0	0	0	23908	37838	0.2650573714221668	-7
2_RA2_01_2723	23963	22849	AALEDTLAETEAR	13	0	Unmodified	_AALEDTLAETEAR_									0	0	0	0	0	0	CON__P08727;P08727;K7EMS3	KRT19	Keratin, type I cytoskeletal 19	2	HCD	TOF	MULTI-MSMS	43	0	695.34645	1388.6783	1.2667	0.0008808	18.621282	41.742	0.0001488	129.16	95.29	NaN	NaN	1	0	0	0	23920	46362	0.3247684828446138	-6
2_RA2_01_2723	23996	22881	AALEDTLAETEAR	13	0	Unmodified	_AALEDTLAETEAR_									0	0	0	0	0	0	CON__P08727;P08727;K7EMS3	KRT19	Keratin, type I cytoskeletal 19	2	HCD	TOF	MULTI-MSMS	31	0	695.34645	1388.6783	1.2667	0.0008808	21.082593	41.786	0.0006853	121.83	95.316	NaN	NaN	1	0	0	0	23965	72762	0.5097020048475	-5
2_RA2_01_2723	24029	22913	AALEDTLAETEAR	13	0	Unmodified	_AALEDTLAETEAR_									0	0	0	0	0	0	CON__P08727;P08727;K7EMS3	KRT19	Keratin, type I cytoskeletal 19	2	HCD	TOF	MULTI-MSMS	19	0	695.34645	1388.6783	1.2667	0.0008808	20.379361	41.826	0.00040014	125.74	97.727	NaN	NaN	1	0	0	0	24010	102616	0.7188309959790969	-4
2_RA2_01_2723	24097	22978	AALEDTLAETEAR	13	0	Unmodified	_AALEDTLAETEAR_									0	0	0	0	0	0	CON__P08727;P08727;K7EMS3	KRT19	Keratin, type I cytoskeletal 19	2	HCD	TOF	MULTI-MSMS	17	0	695.34645	1388.6783	1.2667	0.0008808	19.939842	41.927	0.0016105	106.29	71.758	NaN	NaN	1	0	0	0	24080	134782	0.9441556804012498	-1
2_RA2_01_2723	24151	23031	AALEDTLAETEAR	13	0	Unmodified	_AALEDTLAETEAR_									0	0	0	0	0	0	CON__P08727;P08727;K7EMS3	KRT19	Keratin, type I cytoskeletal 19	2	HCD	TOF	MULTI-MSMS	26	0	695.34645	1388.6783	1.2667	0.0008808	19.67613	41.997	0.0011234	110.66	82.919	NaN	NaN	1	0	0	0	24125	142754	1	0
2_RA2_01_2723	24195	23074	AALEDTLAETEAR	13	0	Unmodified	_AALEDTLAETEAR_									0	0	0	0	0	0	CON__P08727;P08727;K7EMS3	KRT19	Keratin, type I cytoskeletal 19	2	HCD	TOF	MULTI-MSMS	30	0	695.34645	1388.6783	1.2667	0.0008808	19.500322	42.056	0.0007007	116.77	79.575	NaN	NaN	1	0	0	0	24165	132900	0.9309721619008925	1
2_RA2_01_2723	24241	23118	AALEDTLAETEAR	13	0	Unmodified	_AALEDTLAETEAR_									0	0	0	0	0	0	CON__P08727;P08727;K7EMS3	KRT19	Keratin, type I cytoskeletal 19	2	HCD	TOF	MULTI-MSMS	21	0	695.34645	1388.6783	1.2667	0.0008808	20.027746	42.124	0.00070232	116.23	81.009	NaN	NaN	1	0	0	0	24220	105722	0.7405887050450425	3
2_RA2_01_2723	24320	23194	AALEDTLAETEAR	13	0	Unmodified	_AALEDTLAETEAR_									0	0	0	0	0	0	CON__P08727;P08727;K7EMS3	KRT19	Keratin, type I cytoskeletal 19	2	HCD	TOF	MULTI-MSMS	31	0	695.34645	1388.6783	1.2667	0.0008808	18.005955	42.24	0.0011668	72.006	57.799	NaN	NaN	1	0	0	0	24289	67196	0.4707118539585581	6
2_RA2_01_2727	24112	22984	AALEDTLAETEAR	13	0	Unmodified	_AALEDTLAETEAR_									0	0	0	0	0	0	CON__P08727;P08727;K7EMS3	KRT19	Keratin, type I cytoskeletal 19	2	HCD	TOF	MULTI-MSMS	36	0	695.34645	1388.6783	0.88012	0.00061199	19.939842	41.987	0.0012138	71.221	53.785	NaN	NaN	1	0	0	0	24076	55918	0.44542688269687264	-5
2_RA2_01_2727	24141	23012	AALEDTLAETEAR	13	0	Unmodified	_AALEDTLAETEAR_									0	0	0	0	0	0	CON__P08727;P08727;K7EMS3	KRT19	Keratin, type I cytoskeletal 19	2	HCD	TOF	MULTI-MSMS	21	0	695.34645	1388.6783	0.88012	0.00061199	19.500322	42.025	0.0017936	104.22	73.967	NaN	NaN	1	0	0	0	24120	82452	0.656789179371983	-4
2_RA2_01_2727	24218	23086	AALEDTLAETEAR	13	0	Unmodified	_AALEDTLAETEAR_									0	0	0	0	0	0	CON__P08727;P08727;K7EMS3	KRT19	Keratin, type I cytoskeletal 19	2	HCD	TOF	MULTI-MSMS	19	0	695.34645	1388.6783	0.88012	0.00061199	20.027746	42.142	0.00069992	117.02	90.508	NaN	NaN	1	0	0	0	24199	124840	0.9944399305389603	-1
2_RA2_01_2727	24267	23134	AALEDTLAETEAR	13	0	Unmodified	_AALEDTLAETEAR_									0	0	0	0	0	0	CON__P08727;P08727;K7EMS3	KRT19	Keratin, type I cytoskeletal 19	2	HCD	TOF	MULTI-MSMS	22	0	695.34645	1388.6783	0.88012	0.00061199	19.851938	42.203	0.00077837	113.69	78.463	NaN	NaN	1	0	0	0	24245	125538	1	0
2_RA2_01_2727	24311	23177	AALEDTLAETEAR	13	0	Unmodified	_AALEDTLAETEAR_									0	0	0	0	0	0	CON__P08727;P08727;K7EMS3	KRT19	Keratin, type I cytoskeletal 19	2	HCD	TOF	MULTI-MSMS	21	0	695.34645	1388.6783	0.88012	0.00061199	19.67613	42.258	0.0016105	106.29	85.591	NaN	NaN	1	0	0	0	24290	120690	0.9613822109640109	1
2_RA2_01_2727	24394	23256	AALEDTLAETEAR	13	0	Unmodified	_AALEDTLAETEAR_									0	0	0	0	0	0	CON__P08727;P08727;K7EMS3	KRT19	Keratin, type I cytoskeletal 19	2	HCD	TOF	MULTI-MSMS	22	0	695.34645	1388.6783	0.88012	0.00061199	20.994689	42.382	0.0017428	104.79	77.053	NaN	NaN	1	0	0	0	24372	88574	0.7055552900317036	5
2_RA2_01_2727	24450	23311	AALEDTLAETEAR	13	0	Unmodified	_AALEDTLAETEAR_									0	0	0	0	0	0	CON__P08727;P08727;K7EMS3	KRT19	Keratin, type I cytoskeletal 19	2	HCD	TOF	MULTI-MSMS	30	0	695.34645	1388.6783	0.88012	0.00061199	20.379361	42.45	0.0028795	59.542	41.23	NaN	NaN	1	0	0	0	24420	67888	0.5407764979528111	6
2_RA2_01_2731	24113	22984	AALEDTLAETEAR	13	0	Unmodified	_AALEDTLAETEAR_									0	0	0	0	0	0	CON__P08727;P08727;K7EMS3	KRT19	Keratin, type I cytoskeletal 19	2	HCD	TOF	MULTI-MSMS	1	0	695.34645	1388.6783	0.35081	0.00024394	21.082593	42.038	0.0010724	78.653	60.341	NaN	NaN	1	0	0	0	24112	42842	0.3121184304468826	-7
2_RA2_01_2731	24190	23060	AALEDTLAETEAR	13	0	Unmodified	_AALEDTLAETEAR_									0	0	0	0	0	0	CON__P08727;P08727;K7EMS3	KRT19	Keratin, type I cytoskeletal 19	2	HCD	TOF	MULTI-MSMS	37	0	695.34645	1388.6783	0.35081	0.00024394	20.203554	42.137	0.0016024	67.153	48.842	NaN	NaN	1	0	0	0	24153	63798	0.4647899637190191	-6
2_RA2_01_2731	24223	23092	AALEDTLAETEAR	13	0	Unmodified	_AALEDTLAETEAR_									0	0	0	0	0	0	CON__P08727;P08727;K7EMS3	KRT19	Keratin, type I cytoskeletal 19	2	HCD	TOF	MULTI-MSMS	26	0	695.34645	1388.6783	0.35081	0.00024394	18.972898	42.184	0.0022305	99.283	75.963	NaN	NaN	1	0	0	0	24197	86472	0.6299777068671591	-5
2_RA2_01_2731	24274	23141	AALEDTLAETEAR	13	0	Unmodified	_AALEDTLAETEAR_									0	0	0	0	0	0	CON__P08727;P08727;K7EMS3	KRT19	Keratin, type I cytoskeletal 19	2	HCD	TOF	MULTI-MSMS	20	0	695.34645	1388.6783	0.35081	0.00024394	18.79709	42.262	0.0022168	96.113	69.441	NaN	NaN	1	0	0	0	24254	120224	0.8758724191691801	-3
2_RA2_01_2731	24327	23192	AALEDTLAETEAR	13	0	Unmodified	_AALEDTLAETEAR_									0	0	0	0	0	0	CON__P08727;P08727;K7EMS3	KRT19	Keratin, type I cytoskeletal 19	2	HCD	TOF	MULTI-MSMS	16	0	695.34645	1388.6783	0.35081	0.00024394	19.764034	42.332	0.00077837	113.69	85.945	NaN	NaN	1	0	0	0	24311	126916	0.9246258979178505	-1
2_RA2_01_2731	24382	23246	AALEDTLAETEAR	13	0	Unmodified	_AALEDTLAETEAR_									0	0	0	0	0	0	CON__P08727;P08727;K7EMS3	KRT19	Keratin, type I cytoskeletal 19	2	HCD	TOF	MULTI-MSMS	23	0	695.34645	1388.6783	0.35081	0.00024394	18.709186	42.399	0.00027627	127.42	96.002	NaN	NaN	1	0	0	0	24359	137262	1	0
2_RA2_01_2731	24427	23290	AALEDTLAETEAR	13	0	Unmodified	_AALEDTLAETEAR_									0	0	0	0	0	0	CON__P08727;P08727;K7EMS3	KRT19	Keratin, type I cytoskeletal 19	2	HCD	TOF	MULTI-MSMS	23	0	695.34645	1388.6783	0.35081	0.00024394	19.500322	42.454	0.0017428	104.79	79.409	NaN	NaN	1	0	0	0	24404	113680	0.8281971703749035	1
2_RA2_01_2731	24478	23340	AALEDTLAETEAR	13	0	Unmodified	_AALEDTLAETEAR_									0	0	0	0	0	0	CON__P08727;P08727;K7EMS3	KRT19	Keratin, type I cytoskeletal 19	2	HCD	TOF	MULTI-MSMS	28	0	695.34645	1388.6783	0.35081	0.00024394	19.060802	42.517	0.00078492	113.63	85.887	NaN	NaN	1	0	0	0	24450	93578	0.6817473153531203	2
2_RA2_01_2731	24526	23387	AALEDTLAETEAR	13	0	Unmodified	_AALEDTLAETEAR_									0	0	0	0	0	0	CON__P08727;P08727;K7EMS3	KRT19	Keratin, type I cytoskeletal 19	2	HCD	TOF	MULTI-MSMS	31	0	695.34645	1388.6783	0.35081	0.00024394	17.830147	42.579	0.0016745	85.958	54.884	NaN	NaN	1	0	0	0	24495	75216	0.5479739476329938	3
2_RA2_01_2731	24575	23435	AALEDTLAETEAR	13	0	Unmodified	_AALEDTLAETEAR_									0	0	0	0	0	0	CON__P08727;P08727;K7EMS3	KRT19	Keratin, type I cytoskeletal 19	2	HCD	TOF	MULTI-MSMS	38	0	695.34645	1388.6783	0.35081	0.00024394	17.830147	42.642	0.026102	35.71	17.399	NaN	NaN	1	0	0	0	24537	59630	0.4344246768952806	4
2_RA2_01_2731	61997	59640	AALQEELSDVLIYLVALAAR	20	0	Unmodified	_AALQEELSDVLIYLVALAAR_									0	0	0	0	0	0	Q9H773	DCTPP1	dCTP pyrophosphatase 1	3	HCD	TOF	MULTI-MSMS	3	0	720.07545	2157.2045	-0.52552	-0.00037841	19.423314	100.58	0.0041468	36.856	22.694	NaN	NaN	1	0	0	0	61994	2506	0.9835164835164835	1
2_RA2_01_2731	62261	59891	AALQEELSDVLIYLVALAAR	20	0	Unmodified	_AALQEELSDVLIYLVALAAR_									0	0	0	0	0	0	Q9H773	DCTPP1	dCTP pyrophosphatase 1	3	HCD	TOF	MULTI-MSMS	28	1	720.07545	2157.2045	0.029662	2.1359E-05	483.89162	101.09	0.035457	21.599	12.552	NaN	NaN	1	0	0	0	62233	4670	0.8854759196056124	3
1_RA1_01_2721	26887	25828	AALQELLSK	9	0	Unmodified	_AALQELLSK_									0	0	0	0	0	0	P62851	RPS25	40S ribosomal protein S25	2	HCD	TOF	MULTI-MSMS	28	0	486.78985	971.56515	0.15103	7.3518E-05	17.414664	45.097	0.011181	53.756	33.97	NaN	NaN	1	0	0	0	26859	106378	0.5762434590425013	-5
1_RA1_01_2721	26936	25876	AALQELLSK	9	0	Unmodified	_AALQELLSK_									0	0	0	0	0	0	P62851	RPS25	40S ribosomal protein S25	2	HCD	TOF	MULTI-MSMS	32	0	486.78985	971.56515	0.15103	7.3518E-05	17.540307	45.164	2.4391E-05	79.906	51.394	NaN	NaN	1	0	0	0	26904	133558	0.7234759433604542	-4
1_RA1_01_2721	26970	25909	AALQELLSK	9	0	Unmodified	_AALQELLSK_									0	0	0	0	0	0	P62851	RPS25	40S ribosomal protein S25	2	HCD	TOF	MULTI-MSMS	27	0	486.78985	971.56515	0.15103	7.3518E-05	16.849271	45.214	0.0053444	69.423	49.946	NaN	NaN	1	0	0	0	26943	158192	0.8569168932754082	-3
1_RA1_01_2721	27013	25950	AALQELLSK	9	0	Unmodified	_AALQELLSK_									0	0	0	0	0	0	P62851	RPS25	40S ribosomal protein S25	2	HCD	TOF	MULTI-MSMS	18	0	486.78985	971.56515	0.15103	7.3518E-05	15.781306	45.279	0.0057576	68.224	45.204	NaN	NaN	1	0	0	0	26995	184224	0.9979307281453473	-1
1_RA1_01_2721	27070	26005	AALQELLSK	9	0	Unmodified	_AALQELLSK_									0	0	0	0	0	0	P62851	RPS25	40S ribosomal protein S25	2	HCD	TOF	MULTI-MSMS	19	0	486.78985	971.56515	0.15103	7.3518E-05	16.221056	45.357	0.0017551	63.565	40.256	NaN	NaN	1	0	0	0	27051	184206	0.9978332231888455	1
1_RA1_01_2721	27111	26045	AALQELLSK	9	0	Unmodified	_AALQELLSK_									0	0	0	0	0	0	P62851	RPS25	40S ribosomal protein S25	2	HCD	TOF	MULTI-MSMS	15	0	486.78985	971.56515	0.15103	7.3518E-05	14.964627	45.407	0.0057266	57.59	38.112	NaN	NaN	1	0	0	0	27096	165786	0.8980531510351776	2
1_RA1_01_2721	27173	26105	AALQELLSK	9	0	Unmodified	_AALQELLSK_									0	0	0	0	0	0	P62851	RPS25	40S ribosomal protein S25	2	HCD	TOF	MULTI-MSMS	19	0	486.78985	971.56515	0.15103	7.3518E-05	15.027448	45.491	0.016561	47.603	31.941	NaN	NaN	1	0	0	0	27154	137340	0.7439628181099206	4
1_RA1_01_2725	25681	24493	AALQELLSK	9	0	Unmodified	_AALQELLSK_									0	0	0	0	0	0	P62851	RPS25	40S ribosomal protein S25	2	HCD	TOF	MULTI-MSMS	39	0	486.78985	971.56515	3.4858	0.0016968	17.791593	43.884	0.028223	40.352	8.4172	NaN	NaN	1	0	0	0	25642	69072	0.39913552995018897	-6
1_RA1_01_2725	25719	24530	AALQELLSK	9	0	Unmodified	_AALQELLSK_									0	0	0	0	0	0	P62851	RPS25	40S ribosomal protein S25	2	HCD	TOF	MULTI-MSMS	33	0	486.78985	971.56515	3.4858	0.0016968	18.482629	43.935	0.014749	50.04	13.02	NaN	NaN	1	0	0	0	25686	98378	0.5684815144405793	-5
1_RA1_01_2725	25776	24585	AALQELLSK	9	0	Unmodified	_AALQELLSK_									0	0	0	0	0	0	P62851	RPS25	40S ribosomal protein S25	2	HCD	TOF	MULTI-MSMS	27	0	486.78985	971.56515	3.4858	0.0016968	18.294165	44.018	0.013899	40.002	4.1215	NaN	NaN	1	0	0	0	25749	142882	0.8256497971731367	-3
1_RA1_01_2725	25817	24625	AALQELLSK	9	0	Unmodified	_AALQELLSK_									0	0	0	0	0	0	P62851	RPS25	40S ribosomal protein S25	2	HCD	TOF	MULTI-MSMS	24	0	486.78985	971.56515	3.4858	0.0016968	19.424951	44.072	6.7699E-05	77.732	37.629	NaN	NaN	1	0	0	0	25793	165338	0.9554127613346123	-2
1_RA1_01_2725	25855	24662	AALQELLSK	9	0	Unmodified	_AALQELLSK_									0	0	0	0	0	0	P62851	RPS25	40S ribosomal protein S25	2	HCD	TOF	MULTI-MSMS	18	0	486.78985	971.56515	3.4858	0.0016968	19.550594	44.121	0.0057266	57.59	21.71	NaN	NaN	1	0	0	0	25837	168216	0.9720434084158702	-1
1_RA1_01_2725	25902	24708	AALQELLSK	9	0	Unmodified	_AALQELLSK_									0	0	0	0	0	0	P62851	RPS25	40S ribosomal protein S25	2	HCD	TOF	MULTI-MSMS	21	0	486.78985	971.56515	3.4858	0.0016968	19.36213	44.18	0.0083545	59.245	32.643	NaN	NaN	1	0	0	0	25881	173054	1	0
1_RA1_01_2725	25953	24758	AALQELLSK	9	0	Unmodified	_AALQELLSK_									0	0	0	0	0	0	P62851	RPS25	40S ribosomal protein S25	2	HCD	TOF	MULTI-MSMS	27	0	486.78985	971.56515	3.4858	0.0016968	19.424951	44.25	0.017211	46.158	20.421	NaN	NaN	1	0	0	0	25926	162790	0.9406890334808788	1
1_RA1_01_2725	25998	24801	AALQELLSK	9	0	Unmodified	_AALQELLSK_									0	0	0	0	0	0	P62851	RPS25	40S ribosomal protein S25	2	HCD	TOF	MULTI-MSMS	18	0	486.78985	971.56515	3.4858	0.0016968	20.681381	44.317	0.036006	37.549	20.163	NaN	NaN	1	0	0	0	25980	132164	0.7637153720803911	3
1_RA1_01_2729	25739	24567	AALQELLSK	9	0	Unmodified	_AALQELLSK_									0	0	0	0	0	0	P62851	RPS25	40S ribosomal protein S25	2	HCD	TOF	MULTI-MSMS	44	0	486.78985	971.56515	-0.47836	-0.00023286	16.723628	43.919	0.028158	40.002	24.369	NaN	NaN	1	0	0	0	25695	43080	0.24337608044743234	-7
1_RA1_01_2729	25825	24650	AALQELLSK	9	0	Unmodified	_AALQELLSK_									0	0	0	0	0	0	P62851	RPS25	40S ribosomal protein S25	2	HCD	TOF	MULTI-MSMS	24	0	486.78985	971.56515	-0.47836	-0.00023286	16.032592	44.046	0.006539	64.04	44.563	NaN	NaN	1	0	0	0	25801	117596	0.6643466470820858	-4
1_RA1_01_2729	25887	24710	AALQELLSK	9	0	Unmodified	_AALQELLSK_									0	0	0	0	0	0	P62851	RPS25	40S ribosomal protein S25	2	HCD	TOF	MULTI-MSMS	22	0	486.78985	971.56515	-0.47836	-0.00023286	15.53002	44.134	0.00088625	79.906	60.429	NaN	NaN	1	0	0	0	25865	161120	0.9102310603920682	-2
1_RA1_01_2729	25930	24752	AALQELLSK	9	0	Unmodified	_AALQELLSK_									0	0	0	0	0	0	P62851	RPS25	40S ribosomal protein S25	2	HCD	TOF	MULTI-MSMS	21	0	486.78985	971.56515	-0.47836	-0.00023286	15.341556	44.19	0.0044614	73.248	39.51	NaN	NaN	1	0	0	0	25909	176472	0.9969606236935766	-1
1_RA1_01_2729	25975	24796	AALQELLSK	9	0	Unmodified	_AALQELLSK_									0	0	0	0	0	0	P62851	RPS25	40S ribosomal protein S25	2	HCD	TOF	MULTI-MSMS	22	0	486.78985	971.56515	-0.47836	-0.00023286	16.849271	44.248	0.004683	70.919	49.619	NaN	NaN	1	0	0	0	25953	177010	1	0
1_RA1_01_2729	26017	24837	AALQELLSK	9	0	Unmodified	_AALQELLSK_									0	0	0	0	0	0	P62851	RPS25	40S ribosomal protein S25	2	HCD	TOF	MULTI-MSMS	21	0	486.78985	971.56515	-0.47836	-0.00023286	15.592841	44.303	0.0027394	66.073	36.5	NaN	NaN	1	0	0	0	25996	164920	0.9316987740805605	1
1_RA1_01_2729	26065	24884	AALQELLSK	9	0	Unmodified	_AALQELLSK_									0	0	0	0	0	0	P62851	RPS25	40S ribosomal protein S25	2	HCD	TOF	MULTI-MSMS	26	0	486.78985	971.56515	-0.47836	-0.00023286	14.524876	44.367	0.023898	38.086	19.356	NaN	NaN	1	0	0	0	26039	147980	0.8359979662165979	2
1_RA1_01_2729	26111	24929	AALQELLSK	9	0	Unmodified	_AALQELLSK_									0	0	0	0	0	0	P62851	RPS25	40S ribosomal protein S25	2	HCD	TOF	MULTI-MSMS	31	0	486.78985	971.56515	-0.47836	-0.00023286	15.781306	44.432	0.0070225	65.246	51.089	NaN	NaN	1	0	0	0	26080	126248	0.713225241511779	3
1_RA1_01_2729	26142	24959	AALQELLSK	9	0	Unmodified	_AALQELLSK_									0	0	0	0	0	0	P62851	RPS25	40S ribosomal protein S25	2	HCD	TOF	MULTI-MSMS	26	0	486.78985	971.56515	-0.47836	-0.00023286	14.587698	44.477	0.019074	31.53	15.868	NaN	NaN	1	0	0	0	26116	99620	0.5627930625388397	4
2_RA2_01_2723	25423	24268	AALQELLSK	9	0	Unmodified	_AALQELLSK_									0	0	0	0	0	0	P62851	RPS25	40S ribosomal protein S25	2	HCD	TOF	MULTI-MSMS	40	0	486.78985	971.56515	-1.6012	-0.00077947	14.524876	43.711	0.023898	38.086	29.141	NaN	NaN	1	0	0	0	25383	48062	0.2918154219793564	-7
2_RA2_01_2723	25464	24308	AALQELLSK	9	0	Unmodified	_AALQELLSK_									0	0	0	0	0	0	P62851	RPS25	40S ribosomal protein S25	2	HCD	TOF	MULTI-MSMS	36	0	486.78985	971.56515	-1.6012	-0.00077947	14.085126	43.768	0.013899	50.607	31.13	NaN	NaN	1	0	0	0	25428	69156	0.4198907103825137	-6
2_RA2_01_2723	25520	24361	AALQELLSK	9	0	Unmodified	_AALQELLSK_									0	0	0	0	0	0	P62851	RPS25	40S ribosomal protein S25	2	HCD	TOF	MULTI-MSMS	20	0	486.78985	971.56515	-1.6012	-0.00077947	14.462055	43.863	0.0036509	65.246	41.291	NaN	NaN	1	0	0	0	25500	129532	0.7864723740133576	-3
2_RA2_01_2723	25560	24400	AALQELLSK	9	0	Unmodified	_AALQELLSK_									0	0	0	0	0	0	P62851	RPS25	40S ribosomal protein S25	2	HCD	TOF	MULTI-MSMS	18	0	486.78985	971.56515	-1.6012	-0.00077947	13.959483	43.914	0.017211	46.158	26.681	NaN	NaN	1	0	0	0	25542	144526	0.8775106253794779	-2
2_RA2_01_2723	25612	24451	AALQELLSK	9	0	Unmodified	_AALQELLSK_									0	0	0	0	0	0	P62851	RPS25	40S ribosomal protein S25	2	HCD	TOF	MULTI-MSMS	25	0	486.78985	971.56515	-1.6012	-0.00077947	14.210769	43.981	0.0070225	55.37	38.594	NaN	NaN	1	0	0	0	25587	159782	0.9701396478445659	-1
2_RA2_01_2723	25660	24498	AALQELLSK	9	0	Unmodified	_AALQELLSK_									0	0	0	0	0	0	P62851	RPS25	40S ribosomal protein S25	2	HCD	TOF	MULTI-MSMS	31	0	486.78985	971.56515	-1.6012	-0.00077947	15.467199	44.044	0.0044614	73.248	52.693	NaN	NaN	1	0	0	0	25629	164700	1	0
2_RA2_01_2727	25580	24409	AALQELLSK	9	0	Unmodified	_AALQELLSK_									0	0	0	0	0	0	P62851	RPS25	40S ribosomal protein S25	2	HCD	TOF	MULTI-MSMS	41	0	486.78985	971.56515	0.77797	0.00037871	16.409521	43.974	0.031567	38.086	19.356	NaN	NaN	1	0	0	0	25539	44284	0.27853674491156566	-6
2_RA2_01_2727	25619	24447	AALQELLSK	9	0	Unmodified	_AALQELLSK_									0	0	0	0	0	0	P62851	RPS25	40S ribosomal protein S25	2	HCD	TOF	MULTI-MSMS	36	0	486.78985	971.56515	0.77797	0.00037871	17.66595	44.028	0.0072903	40.002	15.079	NaN	NaN	1	0	0	0	25583	65916	0.414597328100234	-5
2_RA2_01_2727	25655	24482	AALQELLSK	9	0	Unmodified	_AALQELLSK_									0	0	0	0	0	0	P62851	RPS25	40S ribosomal protein S25	2	HCD	TOF	MULTI-MSMS	31	0	486.78985	971.56515	0.77797	0.00037871	16.78645	44.077	0.0057266	67.993	51.79	NaN	NaN	1	0	0	0	25624	89088	0.5603441769190127	-4
2_RA2_01_2727	25700	24526	AALQELLSK	9	0	Unmodified	_AALQELLSK_									0	0	0	0	0	0	P62851	RPS25	40S ribosomal protein S25	2	HCD	TOF	MULTI-MSMS	34	0	486.78985	971.56515	0.77797	0.00037871	18.042879	44.14	0.0012606	76.827	53.398	NaN	NaN	1	0	0	0	25666	116554	0.7330993534103203	-3
2_RA2_01_2727	25725	24550	AALQELLSK	9	0	Unmodified	_AALQELLSK_									0	0	0	0	0	0	P62851	RPS25	40S ribosomal protein S25	2	HCD	TOF	MULTI-MSMS	21	0	486.78985	971.56515	0.77797	0.00037871	17.163378	44.178	0.0057266	56.729	38.694	NaN	NaN	1	0	0	0	25704	138736	0.8726193171811709	-2
2_RA2_01_2727	25786	24609	AALQELLSK	9	0	Unmodified	_AALQELLSK_									0	0	0	0	0	0	P62851	RPS25	40S ribosomal protein S25	2	HCD	TOF	MULTI-MSMS	26	0	486.78985	971.56515	0.77797	0.00037871	17.163378	44.268	0.0057266	67.993	49.262	NaN	NaN	1	0	0	0	25760	158988	1	0
2_RA2_01_2727	25822	24644	AALQELLSK	9	0	Unmodified	_AALQELLSK_									0	0	0	0	0	0	P62851	RPS25	40S ribosomal protein S25	2	HCD	TOF	MULTI-MSMS	22	0	486.78985	971.56515	0.77797	0.00037871	17.2262	44.316	0.0019188	64.04	35.528	NaN	NaN	1	0	0	0	25800	157342	0.9896470173849599	1
2_RA2_01_2727	25945	24763	AALQELLSK	9	0	Unmodified	_AALQELLSK_									0	0	0	0	0	0	P62851	RPS25	40S ribosomal protein S25	2	HCD	TOF	MULTI-MSMS	23	0	486.78985	971.56515	0.77797	0.00037871	16.535164	44.504	0.034928	38.276	20.29	NaN	NaN	1	0	0	0	25922	105370	0.6627544217173623	5
2_RA2_01_2731	25664	24492	AALQELLSK	9	0	Unmodified	_AALQELLSK_									0	0	0	0	0	0	P62851	RPS25	40S ribosomal protein S25	2	HCD	TOF	MULTI-MSMS	31	0	486.78985	971.56515	-0.61404	-0.00029891	12.200482	44.133	0.0010722	78.334	58.857	NaN	NaN	1	0	0	0	25633	79066	0.4793563798183604	-6
2_RA2_01_2731	25700	24527	AALQELLSK	9	0	Unmodified	_AALQELLSK_									0	0	0	0	0	0	P62851	RPS25	40S ribosomal protein S25	2	HCD	TOF	MULTI-MSMS	24	0	486.78985	971.56515	-0.61404	-0.00029891	11.823553	44.183	0.004683	70.919	42.701	NaN	NaN	1	0	0	0	25676	112550	0.6823610723769568	-5
2_RA2_01_2731	25768	24592	AALQELLSK	9	0	Unmodified	_AALQELLSK_									0	0	0	0	0	0	P62851	RPS25	40S ribosomal protein S25	2	HCD	TOF	MULTI-MSMS	18	0	486.78985	971.56515	-0.61404	-0.00029891	13.771019	44.29	0.0060066	66.692	42.72	NaN	NaN	1	0	0	0	25750	159866	0.9692255459494853	-2
2_RA2_01_2731	25817	24640	AALQELLSK	9	0	Unmodified	_AALQELLSK_									0	0	0	0	0	0	P62851	RPS25	40S ribosomal protein S25	2	HCD	TOF	MULTI-MSMS	23	0	486.78985	971.56515	-0.61404	-0.00029891	11.760731	44.351	0.0058832	57.59	32.591	NaN	NaN	1	0	0	0	25794	160876	0.9753489105261244	-1
2_RA2_01_2731	25859	24681	AALQELLSK	9	0	Unmodified	_AALQELLSK_									0	0	0	0	0	0	P62851	RPS25	40S ribosomal protein S25	2	HCD	TOF	MULTI-MSMS	21	0	486.78985	971.56515	-0.61404	-0.00029891	12.451768	44.406	2.6149E-06	85.676	60.677	NaN	NaN	1	0	0	0	25838	164942	1	0
2_RA2_01_2731	25905	24726	AALQELLSK	9	0	Unmodified	_AALQELLSK_									0	0	0	0	0	0	P62851	RPS25	40S ribosomal protein S25	2	HCD	TOF	MULTI-MSMS	24	0	486.78985	971.56515	-0.61404	-0.00029891	13.456911	44.47	5.6686E-05	91.318	62.169	NaN	NaN	1	0	0	0	25881	145474	0.8819706321009809	1
2_RA2_01_2731	25941	24761	AALQELLSK	9	0	Unmodified	_AALQELLSK_									0	0	0	0	0	0	P62851	RPS25	40S ribosomal protein S25	2	HCD	TOF	MULTI-MSMS	22	0	486.78985	971.56515	-0.61404	-0.00029891	12.954339	44.52	0.0081747	50.04	30.563	NaN	NaN	1	0	0	0	25919	133696	0.8105637133052831	2
2_RA2_01_2731	25981	24800	AALQELLSK	9	0	Unmodified	_AALQELLSK_									0	0	0	0	0	0	P62851	RPS25	40S ribosomal protein S25	2	HCD	TOF	MULTI-MSMS	21	0	486.78985	971.56515	-0.61404	-0.00029891	13.456911	44.571	0.013271	52.482	28.327	NaN	NaN	1	0	0	0	25960	109496	0.6638454729541293	3
1_RA1_01_2729	44099	42394	AALVLEDGSVLR	12	0	Acetyl (Protein N-term)	_(Acetyl (Protein N-term))AALVLEDGSVLR_									1	0	0	0	0	0	P27708;F8VPD4	CAD	CAD protein;Glutamine-dependent carbamoyl-phosphate synthase;Aspartate carbamoyltransferase;Dihydroorotase	2	HCD	TOF	MULTI-SECPEP	30	1	642.86153	1283.7085	-1.9978	-0.0012843	744.53355	69.71	0.023388	55.567	12.824	NaN	NaN	1	0	0	0	44069	35682	1	0
2_RA2_01_2723	43753	42070	AALVLEDGSVLR	12	0	Acetyl (Protein N-term)	_(Acetyl (Protein N-term))AALVLEDGSVLR_									1	0	0	0	0	0	P27708;F8VPD4	CAD	CAD protein;Glutamine-dependent carbamoyl-phosphate synthase;Aspartate carbamoyltransferase;Dihydroorotase	2	HCD	TOF	MULTI-SECPEP	27	-1	642.86153	1283.7085	0.013118	8.4328E-06	-803.27769	69.353	0.043185	46.001	15.389	NaN	NaN	1	0	0	0	43726	34886	0.8127009271770023	-9
2_RA2_01_2731	43829	42131	AALVLEDGSVLR	12	0	Acetyl (Protein N-term)	_(Acetyl (Protein N-term))AALVLEDGSVLR_									1	0	0	0	0	0	P27708;F8VPD4	CAD	CAD protein;Glutamine-dependent carbamoyl-phosphate synthase;Aspartate carbamoyltransferase;Dihydroorotase	2	HCD	TOF	MULTI-SECPEP	42	-1	642.86153	1283.7085	-2.7752	-0.0017841	-807.46174	69.595	0.023388	55.567	20.343	NaN	NaN	1	0	0	0	43787	23990	0.8597949967744247	-2
1_RA1_01_2729	16199	15290	AANGVVLATEK	11	0	Unmodified	_AANGVVLATEK_									0	0	0	0	0	0	A0A024RA52;P25787;A0A7I2V2H3	PSMA2	Proteasome subunit alpha type;Proteasome subunit alpha type-2	2	HCD	TOF	MULTI-MSMS	3	0	536.80349	1071.5924	-1.0794	-0.00057945	16.933225	31.155	0.03472	33.875	23.408	NaN	NaN	1	0	0	0	16196	24502	0.8404912184412733	-1
1_RA1_01_2721	26981	25920	AAPFSLEYR	9	0	Unmodified	_AAPFSLEYR_									0	0	0	0	0	0	Q15181;Q5SQT6	PPA1	Inorganic pyrophosphatase	2	HCD	TOF	MSMS	38		527.27182	1052.5291	NaN	NaN	17.331238	45.226	0.0057493	60.59	43.204	NaN	NaN	1	0	0	0	26943	89302	0.6679381890529402	-4
1_RA1_01_2721	27023	25960	AAPFSLEYR	9	0	Unmodified	_AAPFSLEYR_									0	0	0	0	0	0	Q15181;Q5SQT6	PPA1	Inorganic pyrophosphatase	2	HCD	TOF	MSMS	28		527.27182	1052.5291	NaN	NaN	17.447216	45.289	0.019091	41.029	20.082	NaN	NaN	1	0	0	0	26995	110580	0.8270879145536957	-2
1_RA1_01_2721	27176	26108	AAPFSLEYR	9	0	Unmodified	_AAPFSLEYR_									0	0	0	0	0	0	Q15181;Q5SQT6	PPA1	Inorganic pyrophosphatase	2	HCD	TOF	MSMS	22		527.27182	1052.5291	NaN	NaN	15.011676	45.494	0.0042824	51.346	35.907	NaN	NaN	1	0	0	0	27154	113514	0.8490328950320872	3
1_RA1_01_2725	25782	24591	AAPFSLEYR	9	0	Unmodified	_AAPFSLEYR_									0	0	0	0	0	0	Q15181;Q5SQT6	PPA1	Inorganic pyrophosphatase	2	HCD	TOF	MULTI-MSMS	33	0	527.27182	1052.5291	5.5053	0.0029028	17.331238	44.024	0.017889	40.002	24.562	NaN	NaN	1	0	0	0	25749	87232	0.7328449492573426	-3
1_RA1_01_2725	25826	24634	AAPFSLEYR	9	0	Unmodified	_AAPFSLEYR_									0	0	0	0	0	0	Q15181;Q5SQT6	PPA1	Inorganic pyrophosphatase	2	HCD	TOF	MULTI-MSMS	33	0	527.27182	1052.5291	5.5053	0.0029028	18.954931	44.081	0.032454	32.841	14.932	NaN	NaN	1	0	0	0	25793	101972	0.8566771960481215	-2
1_RA1_01_2725	25861	24668	AAPFSLEYR	9	0	Unmodified	_AAPFSLEYR_									0	0	0	0	0	0	Q15181;Q5SQT6	PPA1	Inorganic pyrophosphatase	2	HCD	TOF	MULTI-MSMS	24	0	527.27182	1052.5291	5.5053	0.0029028	19.766778	44.128	0.0086085	51.854	38.275	NaN	NaN	1	0	0	0	25837	110634	0.9294475435177095	-1
1_RA1_01_2725	25906	24712	AAPFSLEYR	9	0	Unmodified	_AAPFSLEYR_									0	0	0	0	0	0	Q15181;Q5SQT6	PPA1	Inorganic pyrophosphatase	2	HCD	TOF	MULTI-MSMS	25	0	527.27182	1052.5291	5.5053	0.0029028	19.998734	44.184	0.016913	41.029	22.298	NaN	NaN	1	0	0	0	25881	119032	1	0
1_RA1_01_2725	25957	24762	AAPFSLEYR	9	0	Unmodified	_AAPFSLEYR_									0	0	0	0	0	0	Q15181;Q5SQT6	PPA1	Inorganic pyrophosphatase	2	HCD	TOF	MULTI-MSMS	31	0	527.27182	1052.5291	5.5053	0.0029028	20.578624	44.254	0.016515	41.448	24.908	NaN	NaN	1	0	0	0	25926	117542	0.9874823576853283	1
1_RA1_01_2725	26004	24807	AAPFSLEYR	9	0	Unmodified	_AAPFSLEYR_									0	0	0	0	0	0	Q15181;Q5SQT6	PPA1	Inorganic pyrophosphatase	2	HCD	TOF	MULTI-MSMS	24	0	527.27182	1052.5291	5.5053	0.0029028	20.694603	44.323	0.04052	30.254	14.815	NaN	NaN	1	0	0	0	25980	98880	0.8307009879696217	3
1_RA1_01_2725	26095	24896	AAPFSLEYR	9	0	Unmodified	_AAPFSLEYR_									0	0	0	0	0	0	Q15181;Q5SQT6	PPA1	Inorganic pyrophosphatase	2	HCD	TOF	MULTI-MSMS	29	0	527.27182	1052.5291	5.5053	0.0029028	20.462646	44.441	0.04052	30.254	10.777	NaN	NaN	1	0	0	0	26066	75126	0.6311412057261913	5
1_RA1_01_2729	25836	24661	AAPFSLEYR	9	0	Unmodified	_AAPFSLEYR_									0	0	0	0	0	0	Q15181;Q5SQT6	PPA1	Inorganic pyrophosphatase	2	HCD	TOF	MULTI-MSMS	35	0	527.27182	1052.5291	2.2378	0.0011799	13.851895	44.057	0.010068	49.418	34.751	NaN	NaN	1	0	0	0	25801	73200	0.5871783353654624	-4
1_RA1_01_2729	25894	24717	AAPFSLEYR	9	0	Unmodified	_AAPFSLEYR_									0	0	0	0	0	0	Q15181;Q5SQT6	PPA1	Inorganic pyrophosphatase	2	HCD	TOF	MULTI-MSMS	29	0	527.27182	1052.5291	2.2378	0.0011799	15.127654	44.142	0.0051682	61.962	39.876	NaN	NaN	1	0	0	0	25865	103844	0.8329910800231021	-2
1_RA1_01_2729	25937	24759	AAPFSLEYR	9	0	Unmodified	_AAPFSLEYR_									0	0	0	0	0	0	Q15181;Q5SQT6	PPA1	Inorganic pyrophosphatase	2	HCD	TOF	MULTI-MSMS	28	0	527.27182	1052.5291	2.2378	0.0011799	14.19983	44.197	0.017556	40.352	23.797	NaN	NaN	1	0	0	0	25909	118580	0.9511968170442149	-1
1_RA1_01_2729	25979	24800	AAPFSLEYR	9	0	Unmodified	_AAPFSLEYR_									0	0	0	0	0	0	Q15181;Q5SQT6	PPA1	Inorganic pyrophosphatase	2	HCD	TOF	MULTI-MSMS	26	0	527.27182	1052.5291	2.2378	0.0011799	16.983304	44.252	0.010068	49.418	33.979	NaN	NaN	1	0	0	0	25953	124664	1	0
1_RA1_01_2729	26021	24841	AAPFSLEYR	9	0	Unmodified	_AAPFSLEYR_									0	0	0	0	0	0	Q15181;Q5SQT6	PPA1	Inorganic pyrophosphatase	2	HCD	TOF	MULTI-MSMS	25	0	527.27182	1052.5291	2.2378	0.0011799	15.939501	44.307	0.0063823	57.96	36.413	NaN	NaN	1	0	0	0	25996	119256	0.956619392928191	1
1_RA1_01_2729	26068	24887	AAPFSLEYR	9	0	Unmodified	_AAPFSLEYR_									0	0	0	0	0	0	Q15181;Q5SQT6	PPA1	Inorganic pyrophosphatase	2	HCD	TOF	MULTI-MSMS	29	0	527.27182	1052.5291	2.2378	0.0011799	16.867326	44.37	0.0051682	61.962	45.186	NaN	NaN	1	0	0	0	26039	113832	0.9131104408650452	2
1_RA1_01_2729	26115	24933	AAPFSLEYR	9	0	Unmodified	_AAPFSLEYR_									0	0	0	0	0	0	Q15181;Q5SQT6	PPA1	Inorganic pyrophosphatase	2	HCD	TOF	MULTI-MSMS	35	0	527.27182	1052.5291	2.2378	0.0011799	16.403413	44.436	0.016515	41.448	20.823	NaN	NaN	1	0	0	0	26080	100674	0.8075627286145158	3
1_RA1_01_2729	26148	24965	AAPFSLEYR	9	0	Unmodified	_AAPFSLEYR_									0	0	0	0	0	0	Q15181;Q5SQT6	PPA1	Inorganic pyrophosphatase	2	HCD	TOF	MULTI-MSMS	32	0	527.27182	1052.5291	2.2378	0.0011799	15.823523	44.484	0.018819	39.022	21.113	NaN	NaN	1	0	0	0	26116	83146	0.6669607906051467	4
2_RA2_01_2727	25731	24556	AAPFSLEYR	9	0	Unmodified	_AAPFSLEYR_									0	0	0	0	0	0	Q15181;Q5SQT6	PPA1	Inorganic pyrophosphatase	2	HCD	TOF	MULTI-MSMS	27	0	527.27182	1052.5291	-2.5179	-0.0013276	17.911128	44.184	0.0057084	60.59	43.204	NaN	NaN	1	0	0	0	25704	88480	0.7785716799831052	-4
2_RA2_01_2727	25791	24614	AAPFSLEYR	9	0	Unmodified	_AAPFSLEYR_									0	0	0	0	0	0	Q15181;Q5SQT6	PPA1	Inorganic pyrophosphatase	2	HCD	TOF	MULTI-MSMS	31	0	527.27182	1052.5291	-2.5179	-0.0013276	17.21526	44.273	0.006053	59.245	39.768	NaN	NaN	1	0	0	0	25760	109402	0.9626729083805569	-2
2_RA2_01_2727	25825	24647	AAPFSLEYR	9	0	Unmodified	_AAPFSLEYR_									0	0	0	0	0	0	Q15181;Q5SQT6	PPA1	Inorganic pyrophosphatase	2	HCD	TOF	MULTI-MSMS	25	0	527.27182	1052.5291	-2.5179	-0.0013276	17.79515	44.319	0.0089131	51.346	33.579	NaN	NaN	1	0	0	0	25800	112724	0.9919045440146422	-1
2_RA2_01_2727	25870	24691	AAPFSLEYR	9	0	Unmodified	_AAPFSLEYR_									0	0	0	0	0	0	Q15181;Q5SQT6	PPA1	Inorganic pyrophosphatase	2	HCD	TOF	MULTI-MSMS	26	0	527.27182	1052.5291	-2.5179	-0.0013276	17.563194	44.382	0.01207	46.129	32.921	NaN	NaN	1	0	0	0	25844	113644	1	0
2_RA2_01_2727	25950	24768	AAPFSLEYR	9	0	Unmodified	_AAPFSLEYR_									0	0	0	0	0	0	Q15181;Q5SQT6	PPA1	Inorganic pyrophosphatase	2	HCD	TOF	MULTI-MSMS	28	0	527.27182	1052.5291	-2.5179	-0.0013276	15.707545	44.509	0.036537	31.074	20.2	NaN	NaN	1	0	0	0	25922	85450	0.7519094716835029	3
2_RA2_01_2727	26011	24826	AAPFSLEYR	9	0	Unmodified	_AAPFSLEYR_									0	0	0	0	0	0	Q15181;Q5SQT6	PPA1	Inorganic pyrophosphatase	2	HCD	TOF	MULTI-MSMS	26	0	527.27182	1052.5291	-2.5179	-0.0013276	15.823523	44.601	0.044319	29.473	13.319	NaN	NaN	1	0	0	0	25985	60622	0.5334377529829996	6
2_RA2_01_2731	25771	24595	AAPFSLEYR	9	0	Unmodified	_AAPFSLEYR_									0	0	0	0	0	0	Q15181;Q5SQT6	PPA1	Inorganic pyrophosphatase	2	HCD	TOF	MSMS	21		527.27182	1052.5291	NaN	NaN	13.851895	44.293	0.0018567	70.525	57.536	NaN	NaN	1	0	0	0	25750	102390	0.8622751465337196	-2
2_RA2_01_2731	25822	24645	AAPFSLEYR	9	0	Unmodified	_AAPFSLEYR_									0	0	0	0	0	0	Q15181;Q5SQT6	PPA1	Inorganic pyrophosphatase	2	HCD	TOF	MSMS	28		527.27182	1052.5291	NaN	NaN	12.576136	44.357	0.0045039	54.157	41.801	NaN	NaN	1	0	0	0	25794	117086	0.9860371892474568	-1
2_RA2_01_2731	25861	24683	AAPFSLEYR	9	0	Unmodified	_AAPFSLEYR_									0	0	0	0	0	0	Q15181;Q5SQT6	PPA1	Inorganic pyrophosphatase	2	HCD	TOF	MSMS	23		527.27182	1052.5291	NaN	NaN	13.040049	44.409	0.0047129	56.81	38.962	NaN	NaN	1	0	0	0	25838	118744	1	0
2_RA2_01_2731	25908	24729	AAPFSLEYR	9	0	Unmodified	_AAPFSLEYR_									0	0	0	0	0	0	Q15181;Q5SQT6	PPA1	Inorganic pyrophosphatase	2	HCD	TOF	MSMS	27		527.27182	1052.5291	NaN	NaN	14.431786	44.473	0.00022634	77.058	47.909	NaN	NaN	1	0	0	0	25881	116118	0.977885198410025	1
2_RA2_01_2731	25946	24766	AAPFSLEYR	9	0	Unmodified	_AAPFSLEYR_									0	0	0	0	0	0	Q15181;Q5SQT6	PPA1	Inorganic pyrophosphatase	2	HCD	TOF	MSMS	27		527.27182	1052.5291	NaN	NaN	14.083852	44.526	0.0056339	48.283	38.099	NaN	NaN	1	0	0	0	25919	105612	0.8894091490938489	2
2_RA2_01_2731	25987	24806	AAPFSLEYR	9	0	Unmodified	_AAPFSLEYR_									0	0	0	0	0	0	Q15181;Q5SQT6	PPA1	Inorganic pyrophosphatase	2	HCD	TOF	MSMS	27		527.27182	1052.5291	NaN	NaN	14.547764	44.577	0.0084681	46.426	31.644	NaN	NaN	1	0	0	0	25960	90188	0.7595162702957623	3
1_RA1_01_2725	23651	22521	AAPRPAPVAQPPAAAPPSAVGSSAAAPR	28	1	Unmodified	_AAPRPAPVAQPPAAAPPSAVGSSAAAPR_									0	0	0	0	0	0	Q9Y6H1;Q5T1J5	CHCHD2;CHCHD2P9	Coiled-coil-helix-coiled-coil-helix domain-containing protein 2;Putative coiled-coil-helix-coiled-coil-helix domain-containing protein CHCHD2P9, mitochondrial	3	HCD	TOF	MULTI-MSMS	11	2	845.12598	2532.3561	-1.3536	-0.0011439	810.6254	41.145	0.0073834	31.441	23.908	NaN	NaN	1	0	0	0	23640	3688	0.5687847008019741	-4
1_RA1_01_2721	44035	42487	AAQALALLR	9	0	Acetyl (Protein N-term)	_(Acetyl (Protein N-term))AAQALALLR_									1	0	0	0	0	0	F2Z3J2;Q16401	PSMD5	26S proteasome non-ATPase regulatory subunit 5	2	HCD	TOF	MULTI-MSMS	8	0	484.79801	967.58147	-0.52331	-0.0002537	17.273993	68.891	0.0063884	45.718	19.981	NaN	NaN	1	0	0	0	44027	9574	0.47508932115919017	-4
1_RA1_01_2725	42140	40470	AAQALALLR	9	0	Acetyl (Protein N-term)	_(Acetyl (Protein N-term))AAQALALLR_									1	0	0	0	0	0	F2Z3J2;Q16401	PSMD5	26S proteasome non-ATPase regulatory subunit 5	2	HCD	TOF	MULTI-MSMS	3	0	484.79801	967.58147	-1.582	-0.00076694	15.69699	66.928	0.0012855	66.682	20.964	NaN	NaN	1	0	0	0	42137	12626	0.9450598802395209	-3
1_RA1_01_2729	42191	40541	AAQALALLR	9	0	Acetyl (Protein N-term)	_(Acetyl (Protein N-term))AAQALALLR_									1	0	0	0	0	0	F2Z3J2;Q16401	PSMD5	26S proteasome non-ATPase regulatory subunit 5	2	HCD	TOF	MULTI-MSMS	3	0	484.79801	967.58147	-1.6633	-0.00080634	14.372308	66.996	0.0066983	45.081	29.419	NaN	NaN	1	0	0	0	42188	16570	1	0
2_RA2_01_2731	41983	40340	AAQALALLR	9	0	Acetyl (Protein N-term)	_(Acetyl (Protein N-term))AAQALALLR_									1	0	0	0	0	0	F2Z3J2;Q16401	PSMD5	26S proteasome non-ATPase regulatory subunit 5	2	HCD	TOF	MULTI-MSMS	2	0	484.79801	967.58147	0.33945	0.00016457	18.914077	66.953	0.0075917	43.246	26.47	NaN	NaN	1	0	0	0	41981	13650	0.8916906192840345	-2
1_RA1_01_2721	26803	25746	AAQGEPQVQFK	11	0	Acetyl (Protein N-term)	_(Acetyl (Protein N-term))AAQGEPQVQFK_									1	0	0	0	0	0	P62826;B5MDF5;A0A087X0W0	RAN	GTP-binding nuclear protein Ran	2	HCD	TOF	MSMS	31		622.81713	1243.6197	NaN	NaN	19.846589	44.988	1.4986E-06	77.533	49.791	NaN	NaN	1	0	0	0	26772	130530	0.43306172282457234	-5
1_RA1_01_2721	26846	25788	AAQGEPQVQFK	11	0	Acetyl (Protein N-term)	_(Acetyl (Protein N-term))AAQGEPQVQFK_									1	0	0	0	0	0	P62826;B5MDF5;A0A087X0W0	RAN	GTP-binding nuclear protein Ran	2	HCD	TOF	MSMS	28		622.81713	1243.6197	NaN	NaN	20.53369	45.046	7.2646E-27	105.4	63.287	NaN	NaN	1	0	0	0	26818	187876	0.6233195758629384	-4
1_RA1_01_2721	26878	25819	AAQGEPQVQFK	11	0	Acetyl (Protein N-term)	_(Acetyl (Protein N-term))AAQGEPQVQFK_									1	0	0	0	0	0	P62826;B5MDF5;A0A087X0W0	RAN	GTP-binding nuclear protein Ran	2	HCD	TOF	MSMS	19		622.81713	1243.6197	NaN	NaN	20.435533	45.088	7.2646E-27	105.4	74.323	NaN	NaN	1	0	0	0	26859	234434	0.7777858877549666	-3
1_RA1_01_2721	26929	25869	AAQGEPQVQFK	11	0	Acetyl (Protein N-term)	_(Acetyl (Protein N-term))AAQGEPQVQFK_									1	0	0	0	0	0	P62826;B5MDF5;A0A087X0W0	RAN	GTP-binding nuclear protein Ran	2	HCD	TOF	MSMS	25		622.81713	1243.6197	NaN	NaN	20.631847	45.156	6.5445E-13	89.247	58.677	NaN	NaN	1	0	0	0	26904	277814	0.9217084920308415	-2
1_RA1_01_2721	26964	25903	AAQGEPQVQFK	11	0	Acetyl (Protein N-term)	_(Acetyl (Protein N-term))AAQGEPQVQFK_									1	0	0	0	0	0	P62826;B5MDF5;A0A087X0W0	RAN	GTP-binding nuclear protein Ran	2	HCD	TOF	MSMS	21		622.81713	1243.6197	NaN	NaN	20.337376	45.208	5.5679E-27	106.42	74.489	NaN	NaN	1	0	0	0	26943	299720	0.9943864212440116	-1
1_RA1_01_2721	27009	25946	AAQGEPQVQFK	11	0	Acetyl (Protein N-term)	_(Acetyl (Protein N-term))AAQGEPQVQFK_									1	0	0	0	0	0	P62826;B5MDF5;A0A087X0W0	RAN	GTP-binding nuclear protein Ran	2	HCD	TOF	MSMS	14		622.81713	1243.6197	NaN	NaN	19.552117	45.274	4.6422E-07	78.934	47	NaN	NaN	1	0	0	0	26995	295398	0.9800472443034783	1
1_RA1_01_2721	27066	26001	AAQGEPQVQFK	11	0	Acetyl (Protein N-term)	_(Acetyl (Protein N-term))AAQGEPQVQFK_									1	0	0	0	0	0	P62826;B5MDF5;A0A087X0W0	RAN	GTP-binding nuclear protein Ran	2	HCD	TOF	MSMS	15		622.81713	1243.6197	NaN	NaN	19.45396	45.353	5.4531E-13	90.15	58.216	NaN	NaN	1	0	0	0	27051	261236	0.8667073640067416	3
1_RA1_01_2721	27108	26042	AAQGEPQVQFK	11	0	Acetyl (Protein N-term)	_(Acetyl (Protein N-term))AAQGEPQVQFK_									1	0	0	0	0	0	P62826;B5MDF5;A0A087X0W0	RAN	GTP-binding nuclear protein Ran	2	HCD	TOF	MSMS	12		622.81713	1243.6197	NaN	NaN	18.079758	45.404	6.947E-05	62.823	34.096	NaN	NaN	1	0	0	0	27096	210404	0.698061125635343	4
1_RA1_01_2721	27172	26104	AAQGEPQVQFK	11	0	Acetyl (Protein N-term)	_(Acetyl (Protein N-term))AAQGEPQVQFK_									1	0	0	0	0	0	P62826;B5MDF5;A0A087X0W0	RAN	GTP-binding nuclear protein Ran	2	HCD	TOF	MSMS	18		622.81713	1243.6197	NaN	NaN	17.883444	45.49	0.0010541	54.608	32.522	NaN	NaN	1	0	0	0	27154	147696	0.4900136689979165	6
1_RA1_01_2725	25590	24404	AAQGEPQVQFK	11	0	Acetyl (Protein N-term)	_(Acetyl (Protein N-term))AAQGEPQVQFK_									1	0	0	0	0	0	P62826;B5MDF5;A0A087X0W0	RAN	GTP-binding nuclear protein Ran	2	HCD	TOF	MULTI-MSMS	31	1	622.81713	1243.6197	4.1984	0.0026148	823.65646	43.765	0.00069196	78.334	50.592	NaN	NaN	1	0	0	0	25559	100454	0.4251913178924556	-5
1_RA1_01_2725	25603	24416	AAQGEPQVQFK	11	0	Acetyl (Protein N-term)	_(Acetyl (Protein N-term))AAQGEPQVQFK_									1	0	0	0	0	0	P62826;B5MDF5;A0A087X0W0	RAN	GTP-binding nuclear protein Ran	2	HCD	TOF	MULTI-MSMS	2	2	622.81713	1243.6197	4.1984	0.0026148	1632.276	43.782	0.0011891	96.948	72.918	NaN	NaN	1	0	0	0	25601	41226	0.4919570405727924	-4
1_RA1_01_2725	25628	24441	AAQGEPQVQFK	11	0	Acetyl (Protein N-term)	_(Acetyl (Protein N-term))AAQGEPQVQFK_									1	0	0	0	0	0	P62826;B5MDF5;A0A087X0W0	RAN	GTP-binding nuclear protein Ran	2	HCD	TOF	MULTI-MSMS	27	0	622.81713	1243.6197	4.1984	0.0026148	21.122634	43.818	0.00060264	76.465	47.378	NaN	NaN	1	0	0	0	25601	142348	0.5077836279839619	-4
1_RA1_01_2725	25666	24478	AAQGEPQVQFK	11	0	Acetyl (Protein N-term)	_(Acetyl (Protein N-term))AAQGEPQVQFK_									1	0	0	0	0	0	P62826;B5MDF5;A0A087X0W0	RAN	GTP-binding nuclear protein Ran	2	HCD	TOF	MULTI-MSMS	24	0	622.81713	1243.6197	4.1984	0.0026148	21.122634	43.868	0.00078146	107.57	74.312	NaN	NaN	1	0	0	0	25642	188614	0.6728236519555384	-3
1_RA1_01_2725	25684	24496	AAQGEPQVQFK	11	0	Acetyl (Protein N-term)	_(Acetyl (Protein N-term))AAQGEPQVQFK_									1	0	0	0	0	0	P62826;B5MDF5;A0A087X0W0	RAN	GTP-binding nuclear protein Ran	2	HCD	TOF	MULTI-MSMS	42	2	622.81713	1243.6197	4.1984	0.0026148	1632.4723	43.887	0.0011829	97.431	67.957	NaN	NaN	1	0	0	0	25642	57604	0.687398568019093	-3
1_RA1_01_2725	25709	24520	AAQGEPQVQFK	11	0	Acetyl (Protein N-term)	_(Acetyl (Protein N-term))AAQGEPQVQFK_									1	0	0	0	0	0	P62826;B5MDF5;A0A087X0W0	RAN	GTP-binding nuclear protein Ran	2	HCD	TOF	MULTI-MSMS	23	0	622.81713	1243.6197	4.1984	0.0026148	22.006049	43.924	0.00039705	118.18	86.243	NaN	NaN	1	0	0	0	25686	235212	0.8390479859595051	-2
1_RA1_01_2725	25728	24539	AAQGEPQVQFK	11	0	Acetyl (Protein N-term)	_(Acetyl (Protein N-term))AAQGEPQVQFK_									1	0	0	0	0	0	P62826;B5MDF5;A0A087X0W0	RAN	GTP-binding nuclear protein Ran	2	HCD	TOF	MULTI-MSMS	42	2	622.81713	1243.6197	4.1984	0.0026148	1634.5337	43.944	0.0006464	72.325	48.17	NaN	NaN	1	0	0	0	25686	69650	0.831145584725537	-2
1_RA1_01_2725	25767	24576	AAQGEPQVQFK	11	0	Acetyl (Protein N-term)	_(Acetyl (Protein N-term))AAQGEPQVQFK_									1	0	0	0	0	0	P62826;B5MDF5;A0A087X0W0	RAN	GTP-binding nuclear protein Ran	2	HCD	TOF	MULTI-MSMS	18	0	622.81713	1243.6197	4.1984	0.0026148	21.220791	44.009	0.00037501	114.5	82.562	NaN	NaN	1	0	0	0	25749	280332	1	0
1_RA1_01_2725	25784	24593	AAQGEPQVQFK	11	0	Acetyl (Protein N-term)	_(Acetyl (Protein N-term))AAQGEPQVQFK_									1	0	0	0	0	0	P62826;B5MDF5;A0A087X0W0	RAN	GTP-binding nuclear protein Ran	2	HCD	TOF	MULTI-MSMS	35	2	622.81713	1243.6197	4.1984	0.0026148	1633.3558	44.027	0.00088254	82.287	62.5	NaN	NaN	1	0	0	0	25749	83800	1	0
1_RA1_01_2725	25813	24621	AAQGEPQVQFK	11	0	Acetyl (Protein N-term)	_(Acetyl (Protein N-term))AAQGEPQVQFK_									1	0	0	0	0	0	P62826;B5MDF5;A0A087X0W0	RAN	GTP-binding nuclear protein Ran	2	HCD	TOF	MULTI-MSMS	20	0	622.81713	1243.6197	4.1984	0.0026148	21.61342	44.067	0.0010177	85.355	56.956	NaN	NaN	1	0	0	0	25793	265668	0.9476905954368392	1
1_RA1_01_2725	25833	24641	AAQGEPQVQFK	11	0	Acetyl (Protein N-term)	_(Acetyl (Protein N-term))AAQGEPQVQFK_									1	0	0	0	0	0	P62826;B5MDF5;A0A087X0W0	RAN	GTP-binding nuclear protein Ran	2	HCD	TOF	MULTI-MSMS	40	2	622.81713	1243.6197	4.1984	0.0026148	1634.0429	44.089	0.00064304	72.643	40.883	NaN	NaN	1	0	0	0	25793	73102	0.8723389021479714	1
1_RA1_01_2725	25849	24656	AAQGEPQVQFK	11	0	Acetyl (Protein N-term)	_(Acetyl (Protein N-term))AAQGEPQVQFK_									1	0	0	0	0	0	P62826;B5MDF5;A0A087X0W0	RAN	GTP-binding nuclear protein Ran	2	HCD	TOF	MULTI-MSMS	12	0	622.81713	1243.6197	4.1984	0.0026148	22.006049	44.115	0.00077283	68.016	47.115	NaN	NaN	1	0	0	0	25837	254820	0.9089936218483797	2
1_RA1_01_2725	25899	24705	AAQGEPQVQFK	11	0	Acetyl (Protein N-term)	_(Acetyl (Protein N-term))AAQGEPQVQFK_									1	0	0	0	0	0	P62826;B5MDF5;A0A087X0W0	RAN	GTP-binding nuclear protein Ran	2	HCD	TOF	MULTI-MSMS	18	0	622.81713	1243.6197	4.1984	0.0026148	22.300521	44.177	0.0010421	101.9	69.962	NaN	NaN	1	0	0	0	25881	209604	0.7476991567141817	3
1_RA1_01_2725	25925	24731	AAQGEPQVQFK	11	0	Acetyl (Protein N-term)	_(Acetyl (Protein N-term))AAQGEPQVQFK_									1	0	0	0	0	0	P62826;B5MDF5;A0A087X0W0	RAN	GTP-binding nuclear protein Ran	2	HCD	TOF	MULTI-MSMS	44	2	622.81713	1243.6197	4.1984	0.0026148	1633.9447	44.205	0.0021237	57.96	33.805	NaN	NaN	1	0	0	0	25881	59682	0.7121957040572793	3
1_RA1_01_2725	25951	24756	AAQGEPQVQFK	11	0	Acetyl (Protein N-term)	_(Acetyl (Protein N-term))AAQGEPQVQFK_									1	0	0	0	0	0	P62826;B5MDF5;A0A087X0W0	RAN	GTP-binding nuclear protein Ran	2	HCD	TOF	MULTI-MSMS	25	0	622.81713	1243.6197	4.1984	0.0026148	21.515263	44.248	0.0010414	65.347	42.607	NaN	NaN	1	0	0	0	25926	165698	0.5910777221294751	4
1_RA1_01_2725	25999	24802	AAQGEPQVQFK	11	0	Acetyl (Protein N-term)	_(Acetyl (Protein N-term))AAQGEPQVQFK_									1	0	0	0	0	0	P62826;B5MDF5;A0A087X0W0	RAN	GTP-binding nuclear protein Ran	2	HCD	TOF	MULTI-MSMS	19	0	622.81713	1243.6197	4.1984	0.0026148	22.496835	44.318	0.006455	43.512	24.241	NaN	NaN	1	0	0	0	25980	116640	0.4160780788493643	6
1_RA1_01_2729	25632	24463	AAQGEPQVQFK	11	0	Acetyl (Protein N-term)	_(Acetyl (Protein N-term))AAQGEPQVQFK_									1	0	0	0	0	0	P62826;B5MDF5;A0A087X0W0	RAN	GTP-binding nuclear protein Ran	2	HCD	TOF	MULTI-MSMS	37	1	622.81713	1243.6197	1.7775	0.001107	817.76702	43.78	0.0011955	63.816	37.432	NaN	NaN	1	0	0	0	25595	63018	0.2689812364480716	-7
1_RA1_01_2729	25675	24504	AAQGEPQVQFK	11	0	Acetyl (Protein N-term)	_(Acetyl (Protein N-term))AAQGEPQVQFK_									1	0	0	0	0	0	P62826;B5MDF5;A0A087X0W0	RAN	GTP-binding nuclear protein Ran	2	HCD	TOF	MULTI-MSMS	26	0	622.81713	1243.6197	1.7775	0.001107	18.865017	43.842	0.001175	98.033	63.78	NaN	NaN	1	0	0	0	25649	97632	0.34765764097597107	-5
1_RA1_01_2729	25713	24541	AAQGEPQVQFK	11	0	Acetyl (Protein N-term)	_(Acetyl (Protein N-term))AAQGEPQVQFK_									1	0	0	0	0	0	P62826;B5MDF5;A0A087X0W0	RAN	GTP-binding nuclear protein Ran	2	HCD	TOF	MULTI-MSMS	18	0	622.81713	1243.6197	1.7775	0.001107	18.668702	43.891	0.00080423	67.704	42.928	NaN	NaN	1	0	0	0	25695	141286	0.50310510347971	-4
1_RA1_01_2729	25733	24561	AAQGEPQVQFK	11	0	Acetyl (Protein N-term)	_(Acetyl (Protein N-term))AAQGEPQVQFK_									1	0	0	0	0	0	P62826;B5MDF5;A0A087X0W0	RAN	GTP-binding nuclear protein Ran	2	HCD	TOF	MULTI-MSMS	38	2	622.81713	1243.6197	1.7775	0.001107	1630.0184	43.913	0.0012551	91.867	63.693	NaN	NaN	1	0	0	0	25695	47502	0.5988502559189128	-5
1_RA1_01_2729	25786	24612	AAQGEPQVQFK	11	0	Acetyl (Protein N-term)	_(Acetyl (Protein N-term))AAQGEPQVQFK_									1	0	0	0	0	0	P62826;B5MDF5;A0A087X0W0	RAN	GTP-binding nuclear protein Ran	2	HCD	TOF	MULTI-MSMS	25	0	622.81713	1243.6197	1.7775	0.001107	19.650275	43.996	2.4437E-05	133.13	93.133	NaN	NaN	1	0	0	0	25761	237062	0.8441537168658396	-2
1_RA1_01_2729	25816	24641	AAQGEPQVQFK	11	0	Acetyl (Protein N-term)	_(Acetyl (Protein N-term))AAQGEPQVQFK_									1	0	0	0	0	0	P62826;B5MDF5;A0A087X0W0	RAN	GTP-binding nuclear protein Ran	2	HCD	TOF	MULTI-MSMS	15	0	622.81713	1243.6197	1.7775	0.001107	19.846589	44.036	0.00014762	127.4	92.102	NaN	NaN	1	0	0	0	25801	268448	0.9559160767444842	-1
1_RA1_01_2729	25833	24658	AAQGEPQVQFK	11	0	Acetyl (Protein N-term)	_(Acetyl (Protein N-term))AAQGEPQVQFK_									1	0	0	0	0	0	P62826;B5MDF5;A0A087X0W0	RAN	GTP-binding nuclear protein Ran	2	HCD	TOF	MULTI-MSMS	32	2	622.81713	1243.6197	1.7775	0.001107	1631.3926	44.054	0.00071068	108.74	83.848	NaN	NaN	1	0	0	0	25801	76738	0.9674239177025289	-2
1_RA1_01_2729	25882	24705	AAQGEPQVQFK	11	0	Acetyl (Protein N-term)	_(Acetyl (Protein N-term))AAQGEPQVQFK_									1	0	0	0	0	0	P62826;B5MDF5;A0A087X0W0	RAN	GTP-binding nuclear protein Ran	2	HCD	TOF	MULTI-MSMS	17	0	622.81713	1243.6197	1.7775	0.001107	18.963174	44.129	0.0004079	113.74	77.345	NaN	NaN	1	0	0	0	25865	271642	0.9672895865084679	1
1_RA1_01_2729	25901	24724	AAQGEPQVQFK	11	0	Acetyl (Protein N-term)	_(Acetyl (Protein N-term))AAQGEPQVQFK_									1	0	0	0	0	0	P62826;B5MDF5;A0A087X0W0	RAN	GTP-binding nuclear protein Ran	2	HCD	TOF	MULTI-MSMS	36	2	622.81713	1243.6197	1.7775	0.001107	1631.3926	44.149	0.0010929	87.308	58.221	NaN	NaN	1	0	0	0	25865	79322	1	0
1_RA1_01_2729	25925	24747	AAQGEPQVQFK	11	0	Acetyl (Protein N-term)	_(Acetyl (Protein N-term))AAQGEPQVQFK_									1	0	0	0	0	0	P62826;B5MDF5;A0A087X0W0	RAN	GTP-binding nuclear protein Ran	2	HCD	TOF	MULTI-MSMS	16	0	622.81713	1243.6197	1.7775	0.001107	18.472387	44.185	0.0011394	99.653	64.358	NaN	NaN	1	0	0	0	25909	264286	0.9410956172461435	2
1_RA1_01_2729	25950	24772	AAQGEPQVQFK	11	0	Acetyl (Protein N-term)	_(Acetyl (Protein N-term))AAQGEPQVQFK_									1	0	0	0	0	0	P62826;B5MDF5;A0A087X0W0	RAN	GTP-binding nuclear protein Ran	2	HCD	TOF	MULTI-MSMS	41	2	622.81713	1243.6197	1.7775	0.001107	1630.2147	44.211	0.00089033	105.4	74.323	NaN	NaN	1	0	0	0	25909	74024	0.9332089458157888	1
1_RA1_01_2729	25972	24793	AAQGEPQVQFK	11	0	Acetyl (Protein N-term)	_(Acetyl (Protein N-term))AAQGEPQVQFK_									1	0	0	0	0	0	P62826;B5MDF5;A0A087X0W0	RAN	GTP-binding nuclear protein Ran	2	HCD	TOF	MULTI-MSMS	19	0	622.81713	1243.6197	1.7775	0.001107	19.748432	44.244	0.00064342	72.607	51.332	NaN	NaN	1	0	0	0	25953	231066	0.8228025695443474	3
1_RA1_01_2729	26015	24835	AAQGEPQVQFK	11	0	Acetyl (Protein N-term)	_(Acetyl (Protein N-term))AAQGEPQVQFK_									1	0	0	0	0	0	P62826;B5MDF5;A0A087X0W0	RAN	GTP-binding nuclear protein Ran	2	HCD	TOF	MULTI-MSMS	19	0	622.81713	1243.6197	1.7775	0.001107	18.079758	44.301	0.00062885	73.985	51.245	NaN	NaN	1	0	0	0	25996	174272	0.6205649009358041	4
1_RA1_01_2729	26066	24885	AAQGEPQVQFK	11	0	Acetyl (Protein N-term)	_(Acetyl (Protein N-term))AAQGEPQVQFK_									1	0	0	0	0	0	P62826;B5MDF5;A0A087X0W0	RAN	GTP-binding nuclear protein Ran	2	HCD	TOF	MULTI-MSMS	27	0	622.81713	1243.6197	1.7775	0.001107	18.177916	44.368	0.0046458	46.462	24.376	NaN	NaN	1	0	0	0	26039	137122	0.48827752218439757	5
1_RA1_01_2729	26114	24932	AAQGEPQVQFK	11	0	Acetyl (Protein N-term)	_(Acetyl (Protein N-term))AAQGEPQVQFK_									1	0	0	0	0	0	P62826;B5MDF5;A0A087X0W0	RAN	GTP-binding nuclear protein Ran	2	HCD	TOF	MULTI-MSMS	34	0	622.81713	1243.6197	1.7775	0.001107	18.865017	44.435	0.0046458	46.462	18.063	NaN	NaN	1	0	0	0	26080	103576	0.3688236215761961	6
1_RA1_01_2729	26149	24966	AAQGEPQVQFK	11	0	Acetyl (Protein N-term)	_(Acetyl (Protein N-term))AAQGEPQVQFK_									1	0	0	0	0	0	P62826;B5MDF5;A0A087X0W0	RAN	GTP-binding nuclear protein Ran	2	HCD	TOF	MULTI-MSMS	33	0	622.81713	1243.6197	1.7775	0.001107	18.37423	44.485	0.0030666	53.327	30.587	NaN	NaN	1	0	0	0	26116	81658	0.2907758485621092	7
2_RA2_01_2727	25474	24305	AAQGEPQVQFK	11	0	Acetyl (Protein N-term)	_(Acetyl (Protein N-term))AAQGEPQVQFK_									1	0	0	0	0	0	P62826;B5MDF5;A0A087X0W0	RAN	GTP-binding nuclear protein Ran	2	HCD	TOF	MULTI-MSMS	25	1	622.81713	1243.6197	0.54394	0.00033877	818.65044	43.842	0.00091318	66.621	45.158	NaN	NaN	1	0	0	0	25449	68866	0.3325767380763807	-5
2_RA2_01_2727	25522	24352	AAQGEPQVQFK	11	0	Acetyl (Protein N-term)	_(Acetyl (Protein N-term))AAQGEPQVQFK_									1	0	0	0	0	0	P62826;B5MDF5;A0A087X0W0	RAN	GTP-binding nuclear protein Ran	2	HCD	TOF	MULTI-MSMS	28	1	622.81713	1243.6197	0.54394	0.00033877	823.26383	43.902	0.00067146	69.954	49.052	NaN	NaN	1	0	0	0	25494	90646	0.43775957656422043	-4
2_RA2_01_2727	25563	24392	AAQGEPQVQFK	11	0	Acetyl (Protein N-term)	_(Acetyl (Protein N-term))AAQGEPQVQFK_									1	0	0	0	0	0	P62826;B5MDF5;A0A087X0W0	RAN	GTP-binding nuclear protein Ran	2	HCD	TOF	MULTI-MSMS	24	0	622.81713	1243.6197	0.54394	0.00033877	19.846589	43.955	0.0014105	61.679	32.592	NaN	NaN	1	0	0	0	25539	125608	0.5451878087102963	-4
2_RA2_01_2727	25609	24437	AAQGEPQVQFK	11	0	Acetyl (Protein N-term)	_(Acetyl (Protein N-term))AAQGEPQVQFK_									1	0	0	0	0	0	P62826;B5MDF5;A0A087X0W0	RAN	GTP-binding nuclear protein Ran	2	HCD	TOF	MULTI-MSMS	26	0	622.81713	1243.6197	0.54394	0.00033877	20.141061	44.017	0.00069196	78.334	49.248	NaN	NaN	1	0	0	0	25583	169750	0.7367813397918349	-3
2_RA2_01_2727	25646	24473	AAQGEPQVQFK	11	0	Acetyl (Protein N-term)	_(Acetyl (Protein N-term))AAQGEPQVQFK_									1	0	0	0	0	0	P62826;B5MDF5;A0A087X0W0	RAN	GTP-binding nuclear protein Ran	2	HCD	TOF	MULTI-MSMS	22	0	622.81713	1243.6197	0.54394	0.00033877	19.944747	44.067	0.0010666	86.624	56.458	NaN	NaN	1	0	0	0	25624	207244	0.899519952776548	-2
2_RA2_01_2727	25660	24487	AAQGEPQVQFK	11	0	Acetyl (Protein N-term)	_(Acetyl (Protein N-term))AAQGEPQVQFK_									1	0	0	0	0	0	P62826;B5MDF5;A0A087X0W0	RAN	GTP-binding nuclear protein Ran	2	HCD	TOF	MULTI-MSMS	36	2	622.81713	1243.6197	0.54394	0.00033877	1631.9816	44.082	0.0010531	101.64	72.557	NaN	NaN	1	0	0	0	25624	62194	0.9364027823782709	-2
2_RA2_01_2727	25694	24520	AAQGEPQVQFK	11	0	Acetyl (Protein N-term)	_(Acetyl (Protein N-term))AAQGEPQVQFK_									1	0	0	0	0	0	P62826;B5MDF5;A0A087X0W0	RAN	GTP-binding nuclear protein Ran	2	HCD	TOF	MULTI-MSMS	28	0	622.81713	1243.6197	0.54394	0.00033877	20.730005	44.133	0.0011971	96.331	64.397	NaN	NaN	1	0	0	0	25666	223480	0.9699905379480368	-1
2_RA2_01_2727	25720	24545	AAQGEPQVQFK	11	0	Acetyl (Protein N-term)	_(Acetyl (Protein N-term))AAQGEPQVQFK_									1	0	0	0	0	0	P62826;B5MDF5;A0A087X0W0	RAN	GTP-binding nuclear protein Ran	2	HCD	TOF	MULTI-MSMS	16	0	622.81713	1243.6197	0.54394	0.00033877	20.730005	44.173	0.00054632	111.46	69.476	NaN	NaN	1	0	0	0	25704	230394	1	0
2_RA2_01_2727	25741	24566	AAQGEPQVQFK	11	0	Acetyl (Protein N-term)	_(Acetyl (Protein N-term))AAQGEPQVQFK_									1	0	0	0	0	0	P62826;B5MDF5;A0A087X0W0	RAN	GTP-binding nuclear protein Ran	2	HCD	TOF	MULTI-MSMS	37	2	622.81713	1243.6197	0.54394	0.00033877	1632.6687	44.195	0.00094852	66.27	38.745	NaN	NaN	1	0	0	0	25704	66418	1	0
2_RA2_01_2727	25784	24607	AAQGEPQVQFK	11	0	Acetyl (Protein N-term)	_(Acetyl (Protein N-term))AAQGEPQVQFK_									1	0	0	0	0	0	P62826;B5MDF5;A0A087X0W0	RAN	GTP-binding nuclear protein Ran	2	HCD	TOF	MULTI-MSMS	24	0	622.81713	1243.6197	0.54394	0.00033877	19.159488	44.266	0.00057045	111.06	75.701	NaN	NaN	1	0	0	0	25760	206218	0.895066711806731	2
2_RA2_01_2727	25821	24643	AAQGEPQVQFK	11	0	Acetyl (Protein N-term)	_(Acetyl (Protein N-term))AAQGEPQVQFK_									1	0	0	0	0	0	P62826;B5MDF5;A0A087X0W0	RAN	GTP-binding nuclear protein Ran	2	HCD	TOF	MULTI-MSMS	21	0	622.81713	1243.6197	0.54394	0.00033877	19.944747	44.315	0.0011162	87.913	58.826	NaN	NaN	1	0	0	0	25800	172276	0.7477451669748344	3
2_RA2_01_2727	25868	24689	AAQGEPQVQFK	11	0	Acetyl (Protein N-term)	_(Acetyl (Protein N-term))AAQGEPQVQFK_									1	0	0	0	0	0	P62826;B5MDF5;A0A087X0W0	RAN	GTP-binding nuclear protein Ran	2	HCD	TOF	MULTI-MSMS	24	0	622.81713	1243.6197	0.54394	0.00033877	19.061331	44.38	0.0037463	50.372	26.251	NaN	NaN	1	0	0	0	25844	141208	0.6128979053273956	4
2_RA2_01_2731	25652	24480	AAQGEPQVQFK	11	0	Acetyl (Protein N-term)	_(Acetyl (Protein N-term))AAQGEPQVQFK_									1	0	0	0	0	0	P62826;B5MDF5;A0A087X0W0	RAN	GTP-binding nuclear protein Ran	2	HCD	TOF	MSMS	19		622.81713	1243.6197	NaN	NaN	16.21477	44.121	2.1602999999999999E-19	100.48	66.68	NaN	NaN	1	0	0	0	25633	197988	0.7712215643502649	-2
2_RA2_01_2731	25692	24519	AAQGEPQVQFK	11	0	Acetyl (Protein N-term)	_(Acetyl (Protein N-term))AAQGEPQVQFK_									1	0	0	0	0	0	P62826;B5MDF5;A0A087X0W0	RAN	GTP-binding nuclear protein Ran	2	HCD	TOF	MSMS	16		622.81713	1243.6197	NaN	NaN	15.527669	44.175	1.7783E-36	113.71	81.352	NaN	NaN	1	0	0	0	25676	231638	0.9022982237457152	-1
2_RA2_01_2731	25762	24586	AAQGEPQVQFK	11	0	Acetyl (Protein N-term)	_(Acetyl (Protein N-term))AAQGEPQVQFK_									1	0	0	0	0	0	P62826;B5MDF5;A0A087X0W0	RAN	GTP-binding nuclear protein Ran	2	HCD	TOF	MSMS	12		622.81713	1243.6197	NaN	NaN	16.705557	44.284	7.0539E-27	105.52	66.561	NaN	NaN	1	0	0	0	25750	237844	0.9264724213150514	2
2_RA2_01_2731	25815	24638	AAQGEPQVQFK	11	0	Acetyl (Protein N-term)	_(Acetyl (Protein N-term))AAQGEPQVQFK_									1	0	0	0	0	0	P62826;B5MDF5;A0A087X0W0	RAN	GTP-binding nuclear protein Ran	2	HCD	TOF	MSMS	21		622.81713	1243.6197	NaN	NaN	15.331355	44.349	4.8747E-13	90.629	50.584	NaN	NaN	1	0	0	0	25794	221114	0.8613041445933313	3
2_RA2_01_2731	25858	24680	AAQGEPQVQFK	11	0	Acetyl (Protein N-term)	_(Acetyl (Protein N-term))AAQGEPQVQFK_									1	0	0	0	0	0	P62826;B5MDF5;A0A087X0W0	RAN	GTP-binding nuclear protein Ran	2	HCD	TOF	MSMS	20		622.81713	1243.6197	NaN	NaN	15.233198	44.405	9.3796E-09	83.783	49.53	NaN	NaN	1	0	0	0	25838	180656	0.7037083203490184	4
2_RA2_01_2731	25906	24727	AAQGEPQVQFK	11	0	Acetyl (Protein N-term)	_(Acetyl (Protein N-term))AAQGEPQVQFK_									1	0	0	0	0	0	P62826;B5MDF5;A0A087X0W0	RAN	GTP-binding nuclear protein Ran	2	HCD	TOF	MSMS	25		622.81713	1243.6197	NaN	NaN	15.625827	44.471	5.3441E-06	72.325	43.238	NaN	NaN	1	0	0	0	25881	144632	0.5633842318479277	5
1_RA1_01_2721	15087	14361	AAQLAIR	7	0	Unmodified	_AAQLAIR_									0	0	0	0	0	0	D3YTB1;F8W727;P62910	RPL32	60S ribosomal protein L32	2	HCD	TOF	MULTI-MSMS	30	0	371.73214	741.44972	4.5623	0.0016959	15.995381	29.368	0.0094475	46.351	9.7641	NaN	NaN	1	0	0	0	15057	73748	0.6079300964471189	-2
1_RA1_01_2721	15131	14404	AAQLAIR	7	0	Unmodified	_AAQLAIR_									0	0	0	0	0	0	D3YTB1;F8W727;P62910	RPL32	60S ribosomal protein L32	2	HCD	TOF	MULTI-MSMS	30	0	371.73214	741.44972	4.5623	0.0016959	13.690458	29.425	0.016787	40.686	7.7568	NaN	NaN	1	0	0	0	15101	91236	0.7520896875772813	-1
1_RA1_01_2721	15211	14482	AAQLAIR	7	0	Unmodified	_AAQLAIR_									0	0	0	0	0	0	D3YTB1;F8W727;P62910	RPL32	60S ribosomal protein L32	2	HCD	TOF	MULTI-MSMS	23	0	371.73214	741.44972	4.5623	0.0016959	13.278865	29.53	0.0070841	54.525	17.969	NaN	NaN	1	0	0	0	15188	107558	0.8866375401862996	1
1_RA1_01_2721	15306	14575	AAQLAIR	7	0	Unmodified	_AAQLAIR_									0	0	0	0	0	0	D3YTB1;F8W727;P62910	RPL32	60S ribosomal protein L32	2	HCD	TOF	MULTI-MSMS	31	0	371.73214	741.44972	4.5623	0.0016959	12.537997	29.653	0.02873	35.806	6.9403	NaN	NaN	1	0	0	0	15275	77276	0.6370126123155552	3
1_RA1_01_2725	14683	13812	AAQLAIR	7	0	Unmodified	_AAQLAIR_									0	0	0	0	0	0	D3YTB1;F8W727;P62910	RPL32	60S ribosomal protein L32	2	HCD	TOF	MULTI-MSMS	41	0	371.73214	741.44972	1.2018	0.00044677	8.9982938	29.073	0.035452	33.738	8.7398	NaN	NaN	1	0	0	0	14642	61104	0.5357744107744108	-3
1_RA1_01_2725	14716	13843	AAQLAIR	7	0	Unmodified	_AAQLAIR_									0	0	0	0	0	0	D3YTB1;F8W727;P62910	RPL32	60S ribosomal protein L32	2	HCD	TOF	MULTI-MSMS	17	0	371.73214	741.44972	1.2018	0.00044677	5.8701843	29.126	0.011608	44.611	9.5054	NaN	NaN	1	0	0	0	14699	109376	0.9590347923681257	-1
1_RA1_01_2725	14924	14046	AAQLAIR	7	0	Unmodified	_AAQLAIR_									0	0	0	0	0	0	D3YTB1;F8W727;P62910	RPL32	60S ribosomal protein L32	2	HCD	TOF	MULTI-MSMS	31	0	371.73214	741.44972	1.2018	0.00044677	6.3640963	29.401	0.018723	39.218	9.6135	NaN	NaN	1	0	0	0	14893	73924	0.6481832210998878	4
1_RA1_01_2729	14724	13855	AAQLAIR	7	0	Unmodified	_AAQLAIR_									0	0	0	0	0	0	D3YTB1;F8W727;P62910	RPL32	60S ribosomal protein L32	2	HCD	TOF	MULTI-MSMS	30	0	371.73214	741.44972	0.89655	0.00033327	7.5988764	29.187	0.013733	43	9.2618	NaN	NaN	1	0	0	0	14694	78542	0.6847244259236657	-2
1_RA1_01_2729	14765	13895	AAQLAIR	7	0	Unmodified	_AAQLAIR_									0	0	0	0	0	0	D3YTB1;F8W727;P62910	RPL32	60S ribosomal protein L32	2	HCD	TOF	MULTI-MSMS	29	0	371.73214	741.44972	0.89655	0.00033327	7.8458324	29.241	0.0089423	48.174	7.253	NaN	NaN	1	0	0	0	14736	106534	0.9287569961466706	-1
1_RA1_01_2729	14847	13975	AAQLAIR	7	0	Unmodified	_AAQLAIR_									0	0	0	0	0	0	D3YTB1;F8W727;P62910	RPL32	60S ribosomal protein L32	2	HCD	TOF	MULTI-MSMS	21	0	371.73214	741.44972	0.89655	0.00033327	7.928151	29.341	0.02873	35.806	6.9403	NaN	NaN	1	0	0	0	14826	109364	0.9534287657140864	1
1_RA1_01_2729	14917	14043	AAQLAIR	7	0	Unmodified	_AAQLAIR_									0	0	0	0	0	0	D3YTB1;F8W727;P62910	RPL32	60S ribosomal protein L32	2	HCD	TOF	MULTI-MSMS	26	0	371.73214	741.44972	0.89655	0.00033327	6.6110523	29.436	0.031007	35.105	8.9966	NaN	NaN	1	0	0	0	14891	81154	0.7074956846198106	3
2_RA2_01_2727	14660	13790	AAQLAIR	7	0	Unmodified	_AAQLAIR_									0	0	0	0	0	0	D3YTB1;F8W727;P62910	RPL32	60S ribosomal protein L32	2	HCD	TOF	MULTI-MSMS	15	0	371.73214	741.44972	-1.2322	-0.00045803	8.9159751	29.252	0.01113	44.973	8.4166	NaN	NaN	1	0	0	0	14645	93550	0.9327390922868309	-1
2_RA2_01_2727	14796	13923	AAQLAIR	7	0	Unmodified	_AAQLAIR_									0	0	0	0	0	0	D3YTB1;F8W727;P62910	RPL32	60S ribosomal protein L32	2	HCD	TOF	MULTI-MSMS	15	0	371.73214	741.44972	-1.2322	-0.00045803	7.5988764	29.421	0.011608	44.611	10.873	NaN	NaN	1	0	0	0	14781	96420	0.9613543910026322	2
2_RA2_01_2731	14641	13773	AAQLAIR	7	0	Unmodified	_AAQLAIR_									0	0	0	0	0	0	D3YTB1;F8W727;P62910	RPL32	60S ribosomal protein L32	2	HCD	TOF	MULTI-MSMS	32	0	371.73214	741.44972	1.8412	0.00068444	9.6568432	29.29	0.036689	33.358	13.919	NaN	NaN	1	0	0	0	14609	57864	0.5246246464060347	-4
2_RA2_01_2731	14770	13898	AAQLAIR	7	0	Unmodified	_AAQLAIR_									0	0	0	0	0	0	D3YTB1;F8W727;P62910	RPL32	60S ribosomal protein L32	2	HCD	TOF	MULTI-MSMS	15	0	371.73214	741.44972	1.8412	0.00068444	7.434239	29.466	0.035452	33.738	8.7398	NaN	NaN	1	0	0	0	14755	110296	1	0
2_RA2_01_2731	14852	13977	AAQLAIR	7	0	Unmodified	_AAQLAIR_									0	0	0	0	0	0	D3YTB1;F8W727;P62910	RPL32	60S ribosomal protein L32	2	HCD	TOF	MULTI-MSMS	24	0	371.73214	741.44972	1.8412	0.00068444	6.8580083	29.588	0.016477	40.921	8.8071	NaN	NaN	1	0	0	0	14828	81352	0.7375788786538043	3
1_RA1_01_2721	31274	30089	AASAAAASAAAASAASGSPGPGEGSAGGEK	30	0	Acetyl (Protein N-term)	_(Acetyl (Protein N-term))AASAAAASAAAASAASGSPGPGEGSAGGEK_									1	0	0	0	0	0	Q13263	TRIM28	Transcription intermediary factor 1-beta	2	HCD	TOF	MULTI-MSMS	20	1	1215.0624	2428.1102	4.8105	0.0058451	432.0384	51.083	7.552E-63	220.34	185.66	NaN	NaN	1	0	0	0	31254	2134	0.9158798283261803	-1
1_RA1_01_2721	18050	17240	AASAAGAAGSAGGSSGAAGAAGGGAGAGTRPGDGGTASAGAAGPGAATK	49	1	Unmodified	_AASAAGAAGSAGGSSGAAGAAGGGAGAGTRPGDGGTASAGAAGPGAATK_									0	0	0	0	0	0	A0A8I5KX85;Q9UKY7	CDV3	Protein CDV3 homolog	4	HCD	TOF	MULTI-MSMS	12	1	918.18536	3668.7123	2.5814	0.0023702	290.21471	33.322	6.8902E-07	36.259	26.376	NaN	NaN	1	0	0	0	18038	1662	0.1299046428013131	-7
1_RA1_01_2721	18147	17334	AASAAGAAGSAGGSSGAAGAAGGGAGAGTRPGDGGTASAGAAGPGAATK	49	1	Unmodified	_AASAAGAAGSAGGSSGAAGAAGGGAGAGTRPGDGGTASAGAAGPGAATK_									0	0	0	0	0	0	A0A8I5KX85;Q9UKY7	CDV3	Protein CDV3 homolog	4	HCD	TOF	MULTI-MSMS	3	1	918.18536	3668.7123	2.5814	0.0023702	291.41255	33.445	3.439E-10	41.674	29.833	NaN	NaN	1	0	0	0	18144	6028	0.4711583554791308	-4
1_RA1_01_2725	17294	16348	AASAAGAAGSAGGSSGAAGAAGGGAGAGTRPGDGGTASAGAAGPGAATK	49	1	Unmodified	_AASAAGAAGSAGGSSGAAGAAGGGAGAGTRPGDGGTASAGAAGPGAATK_									0	0	0	0	0	0	A0A8I5KX85;Q9UKY7	CDV3	Protein CDV3 homolog	4	HCD	TOF	MULTI-MSMS	21	2	918.18536	3668.7123	1.3946	0.0012805	568.51292	32.585	0.00093128	13.167	7.6234	NaN	NaN	1	0	0	0	17273	2306	0.1772210267445435	-9
1_RA1_01_2725	17442	16491	AASAAGAAGSAGGSSGAAGAAGGGAGAGTRPGDGGTASAGAAGPGAATK	49	1	Unmodified	_AASAAGAAGSAGGSSGAAGAAGGGAGAGTRPGDGGTASAGAAGPGAATK_									0	0	0	0	0	0	A0A8I5KX85;Q9UKY7	CDV3	Protein CDV3 homolog	4	HCD	TOF	MULTI-MSMS	5	2	918.18536	3668.7123	1.3946	0.0012805	565.05249	32.785	2.2359E-19	59.466	45.307	NaN	NaN	1	0	0	0	17437	9056	0.6959729480479557	-4
1_RA1_01_2729	17530	16584	AASAAGAAGSAGGSSGAAGAAGGGAGAGTRPGDGGTASAGAAGPGAATK	49	1	Unmodified	_AASAAGAAGSAGGSSGAAGAAGGGAGAGTRPGDGGTASAGAAGPGAATK_									0	0	0	0	0	0	A0A8I5KX85;Q9UKY7	CDV3	Protein CDV3 homolog	4	HCD	TOF	MULTI-MSMS	5	2	918.18536	3668.7123	1.4342	0.0013169	564.71976	32.923	1.0654E-15	53.266	43.296	NaN	NaN	1	0	0	0	17525	10834	0.6687654320987654	-2
2_RA2_01_2727	17290	16349	AASAAGAAGSAGGSSGAAGAAGGGAGAGTRPGDGGTASAGAAGPGAATK	49	1	Unmodified	_AASAAGAAGSAGGSSGAAGAAGGGAGAGTRPGDGGTASAGAAGPGAATK_									0	0	0	0	0	0	A0A8I5KX85;Q9UKY7	CDV3	Protein CDV3 homolog	4	HCD	TOF	MULTI-MSMS	11	1	918.18536	3668.7123	1.2151	0.0011157	294.73988	32.78	0.00013735	25.636	15.398	NaN	NaN	1	0	0	0	17279	3510	0.45046201232032856	-4
2_RA2_01_2731	17277	16333	AASAAGAAGSAGGSSGAAGAAGGGAGAGTRPGDGGTASAGAAGPGAATK	49	1	Unmodified	_AASAAGAAGSAGGSSGAAGAAGGGAGAGTRPGDGGTASAGAAGPGAATK_									0	0	0	0	0	0	A0A8I5KX85;Q9UKY7	CDV3	Protein CDV3 homolog	4	HCD	TOF	MULTI-MSMS	7	1	918.18536	3668.7123	1.323	0.0012148	292.81003	32.874	0.00092682	13.402	7.742	NaN	NaN	1	0	0	0	17270	2262	0.3310889929742389	-6
2_RA2_01_2731	17509	16559	AASAAGAAGSAGGSSGAAGAAGGGAGAGTRPGDGGTASAGAAGPGAATK	49	1	Unmodified	_AASAAGAAGSAGGSSGAAGAAGGGAGAGTRPGDGGTASAGAAGPGAATK_									0	0	0	0	0	0	A0A8I5KX85;Q9UKY7	CDV3	Protein CDV3 homolog	4	HCD	TOF	MULTI-MSMS	3	1	918.18536	3668.7123	1.323	0.0012148	289.3496	33.173	9.1568E-07	35.469	24.466	NaN	NaN	1	0	0	0	17506	6832	1	0
1_RA1_01_2721	37840	36472	AASAFFTYVSLSQEGR	16	0	Unmodified	_AASAFFTYVSLSQEGR_									0	0	0	0	0	0	O00154	ACOT7	Cytosolic acyl coenzyme A thioester hydrolase	2	HCD	TOF	MULTI-MSMS	8	1	867.4283	1732.842	0.65059	0.00056434	599.46804	60.126	0.0028483	60.157	43.904	NaN	NaN	1	0	0	0	37832	8956	0.9747496734871571	-1
2_RA2_01_2723	35756	34308	AASAFFTYVSLSQEGR	16	0	Unmodified	_AASAFFTYVSLSQEGR_									0	0	0	0	0	0	O00154	ACOT7	Cytosolic acyl coenzyme A thioester hydrolase	2	HCD	TOF	MULTI-MSMS	7	1	867.4283	1732.842	-1.1015	-0.00095551	596.01623	57.997	0.0046065	51.875	36.902	NaN	NaN	1	0	0	0	35749	9604	1	0
2_RA2_01_2727	35634	34171	AASAFFTYVSLSQEGR	16	0	Unmodified	_AASAFFTYVSLSQEGR_									0	0	0	0	0	0	O00154	ACOT7	Cytosolic acyl coenzyme A thioester hydrolase	2	HCD	TOF	MULTI-MSMS	6	0	867.4283	1732.842	-1.666	-0.0014451	19.493148	58.061	0.004502	49.627	33.49	NaN	NaN	1	0	0	0	35628	13004	0.8070001241156758	-2
2_RA2_01_2731	35751	34292	AASAFFTYVSLSQEGR	16	0	Unmodified	_AASAFFTYVSLSQEGR_									0	0	0	0	0	0	O00154	ACOT7	Cytosolic acyl coenzyme A thioester hydrolase	2	HCD	TOF	MULTI-MSMS	7	1	867.4283	1732.842	-1.1457	-0.00099377	595.80489	58.144	0.0038725	51.774	35.142	NaN	NaN	1	0	0	0	35744	11724	0.8121363258520365	-1
1_RA1_01_2721	28470	27363	AASDIAMTELPPTHPIR	17	0	Unmodified	_AASDIAMTELPPTHPIR_									0	0	0	0	0	0	P62258;K7EM20	YWHAE	14-3-3 protein epsilon	3	HCD	TOF	MULTI-MSMS	18	0	607.31722	1818.9298	3.9256	0.0023841	15.777821	47.254	0.043818	18.784	0.18869	NaN	NaN	1	0	0	0	28452	131650	0.7517702147099132	-5
1_RA1_01_2721	28517	27409	AASDIAMTELPPTHPIR	17	0	Unmodified	_AASDIAMTELPPTHPIR_									0	0	0	0	0	0	P62258;K7EM20	YWHAE	14-3-3 protein epsilon	3	HCD	TOF	MULTI-MSMS	20	0	607.31722	1818.9298	3.9256	0.0023841	16.482488	47.313	0.030143	22.826	12.233	NaN	NaN	1	0	0	0	28497	142002	0.8108839652809502	-4
1_RA1_01_2721	28618	27507	AASDIAMTELPPTHPIR	17	0	Unmodified	_AASDIAMTELPPTHPIR_									0	0	0	0	0	0	P62258;K7EM20	YWHAE	14-3-3 protein epsilon	3	HCD	TOF	MULTI-MSMS	22	0	607.31722	1818.9298	3.9256	0.0023841	17.086487	47.454	0.0026254	39.863	29.582	NaN	NaN	1	0	0	0	28596	168110	0.9599703060758337	-1
1_RA1_01_2721	28668	27556	AASDIAMTELPPTHPIR	17	0	Unmodified	_AASDIAMTELPPTHPIR_									0	0	0	0	0	0	P62258;K7EM20	YWHAE	14-3-3 protein epsilon	3	HCD	TOF	MULTI-MSMS	28	0	607.31722	1818.9298	3.9256	0.0023841	19.603152	47.515	0.0028447	38.824	20.686	NaN	NaN	1	0	0	0	28640	175120	1	0
1_RA1_01_2725	27159	25931	AASDIAMTELPPTHPIR	17	0	Unmodified	_AASDIAMTELPPTHPIR_									0	0	0	0	0	0	P62258;K7EM20	YWHAE	14-3-3 protein epsilon	3	HCD	TOF	MULTI-MSMS	26	0	607.31722	1818.9298	7.6412	0.0046407	17.086487	45.873	0.020571	26.412	15.307	NaN	NaN	1	0	0	0	27133	114846	0.6451370086171061	-5
1_RA1_01_2725	27215	25985	AASDIAMTELPPTHPIR	17	0	Unmodified	_AASDIAMTELPPTHPIR_									0	0	0	0	0	0	P62258;K7EM20	YWHAE	14-3-3 protein epsilon	3	HCD	TOF	MULTI-MSMS	20	0	607.31722	1818.9298	7.6412	0.0046407	17.086487	45.956	0.0026285	39.849	21.71	NaN	NaN	1	0	0	0	27195	146712	0.824141378961678	-3
1_RA1_01_2725	27273	26042	AASDIAMTELPPTHPIR	17	0	Unmodified	_AASDIAMTELPPTHPIR_									0	0	0	0	0	0	P62258;K7EM20	YWHAE	14-3-3 protein epsilon	3	HCD	TOF	MULTI-MSMS	32	0	607.31722	1818.9298	7.6412	0.0046407	15.878488	46.033	0.040003	19.912	3.0326	NaN	NaN	1	0	0	0	27241	153498	0.8622611196620567	-2
1_RA1_01_2725	27309	26077	AASDIAMTELPPTHPIR	17	0	Unmodified	_AASDIAMTELPPTHPIR_									0	0	0	0	0	0	P62258;K7EM20	YWHAE	14-3-3 protein epsilon	3	HCD	TOF	MULTI-MSMS	30	0	607.31722	1818.9298	7.6412	0.0046407	18.49582	46.086	0.0022967	41.422	29.731	NaN	NaN	1	0	0	0	27279	168270	0.9452414924333494	-1
1_RA1_01_2725	27342	26109	AASDIAMTELPPTHPIR	17	0	Unmodified	_AASDIAMTELPPTHPIR_									0	0	0	0	0	0	P62258;K7EM20	YWHAE	14-3-3 protein epsilon	3	HCD	TOF	MULTI-MSMS	25	0	607.31722	1818.9298	7.6412	0.0046407	19.200486	46.133	0.017355	27.7	11.206	NaN	NaN	1	0	0	0	27317	178018	1	0
1_RA1_01_2725	27388	26154	AASDIAMTELPPTHPIR	17	0	Unmodified	_AASDIAMTELPPTHPIR_									0	0	0	0	0	0	P62258;K7EM20	YWHAE	14-3-3 protein epsilon	3	HCD	TOF	MULTI-MSMS	29	0	607.31722	1818.9298	7.6412	0.0046407	19.502485	46.195	0.00095194	48.883	26.408	NaN	NaN	1	0	0	0	27359	168656	0.9474098124908717	1
1_RA1_01_2725	27423	26188	AASDIAMTELPPTHPIR	17	0	Unmodified	_AASDIAMTELPPTHPIR_									0	0	0	0	0	0	P62258;K7EM20	YWHAE	14-3-3 protein epsilon	3	HCD	TOF	MULTI-MSMS	24	0	607.31722	1818.9298	7.6412	0.0046407	21.415151	46.241	0.028302	23.37	6.0888	NaN	NaN	1	0	0	0	27399	158698	0.8914716489343775	2
1_RA1_01_2725	27471	26235	AASDIAMTELPPTHPIR	17	0	Unmodified	_AASDIAMTELPPTHPIR_									0	0	0	0	0	0	P62258;K7EM20	YWHAE	14-3-3 protein epsilon	3	HCD	TOF	MULTI-MSMS	27	0	607.31722	1818.9298	7.6412	0.0046407	21.918484	46.304	0.0066463	33.915	25.349	NaN	NaN	1	0	0	0	27444	150358	0.8446224539091552	3
1_RA1_01_2725	27565	26327	AASDIAMTELPPTHPIR	17	0	Unmodified	_AASDIAMTELPPTHPIR_									0	0	0	0	0	0	P62258;K7EM20	YWHAE	14-3-3 protein epsilon	3	HCD	TOF	MULTI-MSMS	37	0	607.31722	1818.9298	7.6412	0.0046407	23.831149	46.426	0.029607	22.985	6.5856	NaN	NaN	1	0	0	0	27528	114874	0.6452942960824186	5
1_RA1_01_2729	27159	25948	AASDIAMTELPPTHPIR	17	0	Unmodified	_AASDIAMTELPPTHPIR_									0	0	0	0	0	0	P62258;K7EM20	YWHAE	14-3-3 protein epsilon	3	HCD	TOF	MULTI-MSMS	31	0	607.31722	1818.9298	4.16	0.0025264	15.979155	45.856	0.0070519	33.405	16.326	NaN	NaN	1	0	0	0	27128	102180	0.5740513938358858	-6
1_RA1_01_2729	27198	25986	AASDIAMTELPPTHPIR	17	0	Unmodified	_AASDIAMTELPPTHPIR_									0	0	0	0	0	0	P62258;K7EM20	YWHAE	14-3-3 protein epsilon	3	HCD	TOF	MULTI-MSMS	27	0	607.31722	1818.9298	4.16	0.0025264	17.187154	45.907	0.014436	28.869	15.123	NaN	NaN	1	0	0	0	27171	119562	0.6717041764514208	-5
1_RA1_01_2729	27240	26027	AASDIAMTELPPTHPIR	17	0	Unmodified	_AASDIAMTELPPTHPIR_									0	0	0	0	0	0	P62258;K7EM20	YWHAE	14-3-3 protein epsilon	3	HCD	TOF	MULTI-MSMS	25	0	607.31722	1818.9298	4.16	0.0025264	17.388487	45.963	0.0063608	34.274	22.482	NaN	NaN	1	0	0	0	27215	141318	0.7939302688794256	-4
1_RA1_01_2729	27290	26075	AASDIAMTELPPTHPIR	17	0	Unmodified	_AASDIAMTELPPTHPIR_									0	0	0	0	0	0	P62258;K7EM20	YWHAE	14-3-3 protein epsilon	3	HCD	TOF	MULTI-MSMS	21	0	607.31722	1818.9298	4.16	0.0025264	17.690487	46.035	0.00099404	48.547	35.143	NaN	NaN	1	0	0	0	27269	159826	0.8979089652692727	-2
1_RA1_01_2729	27334	26118	AASDIAMTELPPTHPIR	17	0	Unmodified	_AASDIAMTELPPTHPIR_									0	0	0	0	0	0	P62258;K7EM20	YWHAE	14-3-3 protein epsilon	3	HCD	TOF	MULTI-MSMS	21	0	607.31722	1818.9298	4.16	0.0025264	18.294486	46.091	0.0024881	40.515	22.376	NaN	NaN	1	0	0	0	27313	168338	0.9457297273003068	-1
1_RA1_01_2729	27392	26175	AASDIAMTELPPTHPIR	17	0	Unmodified	_AASDIAMTELPPTHPIR_									0	0	0	0	0	0	P62258;K7EM20	YWHAE	14-3-3 protein epsilon	3	HCD	TOF	MULTI-MSMS	34	0	607.31722	1818.9298	4.16	0.0025264	18.999152	46.17	0.0049561	36.043	24.142	NaN	NaN	1	0	0	0	27358	177998	1	0
1_RA1_01_2729	27425	26207	AASDIAMTELPPTHPIR	17	0	Unmodified	_AASDIAMTELPPTHPIR_									0	0	0	0	0	0	P62258;K7EM20	YWHAE	14-3-3 protein epsilon	3	HCD	TOF	MULTI-MSMS	31	0	607.31722	1818.9298	4.16	0.0025264	20.509151	46.218	0.019214	26.956	13.784	NaN	NaN	1	0	0	0	27394	172408	0.9685951527545253	1
1_RA1_01_2729	27540	26319	AASDIAMTELPPTHPIR	17	0	Unmodified	_AASDIAMTELPPTHPIR_									0	0	0	0	0	0	P62258;K7EM20	YWHAE	14-3-3 protein epsilon	3	HCD	TOF	MULTI-MSMS	24	0	607.31722	1818.9298	4.16	0.0025264	23.629816	46.376	0.031879	22.313	4.1751	NaN	NaN	1	0	0	0	27516	141864	0.7969977190754952	4
2_RA2_01_2723	27122	25917	AASDIAMTELPPTHPIR	17	0	Unmodified	_AASDIAMTELPPTHPIR_									0	0	0	0	0	0	P62258;K7EM20	YWHAE	14-3-3 protein epsilon	3	HCD	TOF	MULTI-MSMS	33	0	607.31722	1818.9298	9.0793	0.005514	22.723816	46.02	0.017321	27.714	9.5756	NaN	NaN	1	0	0	0	27089	131680	0.9679221428361412	-1
2_RA2_01_2727	27085	25870	AASDIAMTELPPTHPIR	17	0	Unmodified	_AASDIAMTELPPTHPIR_									0	0	0	0	0	0	P62258;K7EM20	YWHAE	14-3-3 protein epsilon	3	HCD	TOF	MULTI-MSMS	24	0	607.31722	1818.9298	6.8071	0.0041341	15.073155	46.044	0.031879	22.313	11.369	NaN	NaN	1	0	0	0	27061	110624	0.8336272249099486	-6
2_RA2_01_2727	27228	26009	AASDIAMTELPPTHPIR	17	0	Unmodified	_AASDIAMTELPPTHPIR_									0	0	0	0	0	0	P62258;K7EM20	YWHAE	14-3-3 protein epsilon	3	HCD	TOF	MULTI-MSMS	27	0	607.31722	1818.9298	6.8071	0.0041341	20.509151	46.233	0.044653	18.538	1.3972	NaN	NaN	1	0	0	0	27201	131856	0.993624813491884	-2
2_RA2_01_2731	27093	25881	AASDIAMTELPPTHPIR	17	0	Unmodified	_AASDIAMTELPPTHPIR_									0	0	0	0	0	0	P62258;K7EM20	YWHAE	14-3-3 protein epsilon	3	HCD	TOF	MULTI-MSMS	23	0	607.31722	1818.9298	6.1548	0.0037379	16.381821	46.084	0.018426	27.271	17.613	NaN	NaN	1	0	0	0	27070	108216	0.7586438966938672	-5
2_RA2_01_2731	27146	25933	AASDIAMTELPPTHPIR	17	0	Unmodified	_AASDIAMTELPPTHPIR_									0	0	0	0	0	0	P62258;K7EM20	YWHAE	14-3-3 protein epsilon	3	HCD	TOF	MULTI-MSMS	31	0	607.31722	1818.9298	6.1548	0.0037379	16.079821	46.155	0.037819	20.558	1.9619	NaN	NaN	1	0	0	0	27115	115368	0.8087827037940607	-4
2_RA2_01_2731	27216	26001	AASDIAMTELPPTHPIR	17	0	Unmodified	_AASDIAMTELPPTHPIR_									0	0	0	0	0	0	P62258;K7EM20	YWHAE	14-3-3 protein epsilon	3	HCD	TOF	MULTI-MSMS	18	0	607.31722	1818.9298	6.1548	0.0037379	19.502485	46.245	0.0073884	32.981	21.367	NaN	NaN	1	0	0	0	27198	135920	0.9528616696110597	-2
2_RA2_01_2731	27330	26112	AASDIAMTELPPTHPIR	17	0	Unmodified	_AASDIAMTELPPTHPIR_									0	0	0	0	0	0	P62258;K7EM20	YWHAE	14-3-3 protein epsilon	3	HCD	TOF	MULTI-MSMS	25	0	607.31722	1818.9298	6.1548	0.0037379	26.247147	46.401	0.026489	24.041	12.936	NaN	NaN	1	0	0	0	27305	138398	0.9702335885140629	1
1_RA1_01_2725	55725	53593	AASLLLEILGLLCK	14	0	Unmodified	_AASLLLEILGLLCK_									0	0	0	0	0	0	E7EX73;E9PGM1;E7EUU4;A0A7I2Y1C3;Q04637;H7C0V6	EIF4G1	Eukaryotic translation initiation factor 4 gamma 1	2	HCD	TOF	MULTI-MSMS	25	0	757.45474	1512.8949	0.59556	0.00045111	21.33853	88.995	0.01438	45.973	18.874	NaN	NaN	1	0	0	0	55700	5426	0.6835474930713026	-10
1_RA1_01_2725	55759	53623	AASLLLEILGLLCK	14	0	Unmodified	_AASLLLEILGLLCK_									0	0	0	0	0	0	E7EX73;E9PGM1;E7EUU4;A0A7I2Y1C3;Q04637;H7C0V6	EIF4G1	Eukaryotic translation initiation factor 4 gamma 1	2	HCD	TOF	MULTI-MSMS	17	0	757.45474	1512.8949	0.59556	0.00045111	20.047545	89.069	0.0037232	57.492	50.803	NaN	NaN	1	0	0	0	55742	6994	0.8810783572688334	-6
1_RA1_01_2725	55784	53647	AASLLLEILGLLCK	14	0	Unmodified	_AASLLLEILGLLCK_									0	0	0	0	0	0	E7EX73;E9PGM1;E7EUU4;A0A7I2Y1C3;Q04637;H7C0V6	EIF4G1	Eukaryotic translation initiation factor 4 gamma 1	2	HCD	TOF	MULTI-MSMS	13	0	757.45474	1512.8949	0.59556	0.00045111	21.177157	89.117	0.0097785	51.927	24.829	NaN	NaN	1	0	0	0	55771	7042	0.8871252204585538	-5
1_RA1_01_2725	55879	53738	AASLLLEILGLLCK	14	0	Unmodified	_AASLLLEILGLLCK_									0	0	0	0	0	0	E7EX73;E9PGM1;E7EUU4;A0A7I2Y1C3;Q04637;H7C0V6	EIF4G1	Eukaryotic translation initiation factor 4 gamma 1	2	HCD	TOF	MULTI-MSMS	19	0	757.45474	1512.8949	0.59556	0.00045111	16.981455	89.304	0.017725	44.188	29.216	NaN	NaN	1	0	0	0	55860	7576	0.9543965734441925	-1
1_RA1_01_2725	55939	53796	AASLLLEILGLLCK	14	0	Unmodified	_AASLLLEILGLLCK_									0	0	0	0	0	0	E7EX73;E9PGM1;E7EUU4;A0A7I2Y1C3;Q04637;H7C0V6	EIF4G1	Eukaryotic translation initiation factor 4 gamma 1	2	HCD	TOF	MULTI-MSMS	22	0	757.45474	1512.8949	0.59556	0.00045111	19.159993	89.418	0.0013858	69.349	43.23	NaN	NaN	1	0	0	0	55917	7114	0.8961955152431343	1
1_RA1_01_2725	55971	53827	AASLLLEILGLLCK	14	0	Unmodified	_AASLLLEILGLLCK_									0	0	0	0	0	0	E7EX73;E9PGM1;E7EUU4;A0A7I2Y1C3;Q04637;H7C0V6	EIF4G1	Eukaryotic translation initiation factor 4 gamma 1	2	HCD	TOF	MULTI-MSMS	25	0	757.45474	1512.8949	0.59556	0.00045111	21.58059	89.48	0.01984	43.084	43.084	NaN	NaN	1	0	0	0	55946	5896	0.7427563618039809	2
1_RA1_01_2729	56143	54036	AASLLLEILGLLCK	14	0	Unmodified	_AASLLLEILGLLCK_									0	0	0	0	0	0	E7EX73;E9PGM1;E7EUU4;A0A7I2Y1C3;Q04637;H7C0V6	EIF4G1	Eukaryotic translation initiation factor 4 gamma 1	2	HCD	TOF	MULTI-MSMS	27	0	757.45474	1512.8949	2.3152	0.0017536	21.58059	89.206	0.0041188	55.426	40.16	NaN	NaN	1	0	0	0	56116	5730	1	0
2_RA2_01_2727	15288	14403	AATAAADFTAK	11	0	Unmodified	_AATAAADFTAK_									0	0	0	0	0	0	Q9Y3F4	STRAP	Serine-threonine kinase receptor-associated protein	2	HCD	TOF	MULTI-MSMS	38	1	519.26674	1036.5189	9.4603	0.0049124	991.35469	30.063	0.031891	34.721	19.059	NaN	NaN	1	0	0	0	15250	35222	0.8402996469128734	-1
1_RA1_01_2721	18444	17622	AATTGSGVKVPR	12	1	Acetyl (Protein N-term)	_(Acetyl (Protein N-term))AATTGSGVKVPR_									1	0	0	0	0	0	Q13404	UBE2V1	Ubiquitin-conjugating enzyme E2 variant 1	2	HCD	TOF	MULTI-MSMS	1	1	593.33294	1184.6513	0.28382	0.0001684	866.80408	33.845	0.0019579	74.841	49.704	NaN	NaN	1	0	0	0	18443	38150	1	0
1_RA1_01_2725	17857	16893	AATTGSGVKVPR	12	1	Acetyl (Protein N-term)	_(Acetyl (Protein N-term))AATTGSGVKVPR_									1	0	0	0	0	0	Q13404	UBE2V1	Ubiquitin-conjugating enzyme E2 variant 1	2	HCD	TOF	MULTI-MSMS	4	1	593.33294	1184.6513	-2.284	-0.0013552	863.19756	33.333	0.042592	44.863	26.424	NaN	NaN	1	0	0	0	17853	29836	0.8453561511871707	2
1_RA1_01_2729	17894	16939	AATTGSGVKVPR	12	1	Acetyl (Protein N-term)	_(Acetyl (Protein N-term))AATTGSGVKVPR_									1	0	0	0	0	0	Q13404	UBE2V1	Ubiquitin-conjugating enzyme E2 variant 1	2	HCD	TOF	MULTI-MSMS	38	0	593.33294	1184.6513	-3.4643	-0.0020555	14.430391	33.403	0.0056633	48.44	30	NaN	NaN	1	0	0	0	17856	53342	1	0
1_RA1_01_2729	41921	40279	AAVATFLQSVQVPEFTPK	18	0	Unmodified	_AAVATFLQSVQVPEFTPK_									0	0	0	0	0	0	P22314;Q5JRR6	UBA1	Ubiquitin-like modifier-activating enzyme 1	3	HCD	TOF	MULTI-MSMS	38	1	645.01916	1932.0357	-5.2831	-0.0034077	529.5944	66.618	0.039661	20.251	2.1125	NaN	NaN	1	0	0	0	41883	31938	0.926276102088167	5
2_RA2_01_2723	41714	40090	AAVATFLQSVQVPEFTPK	18	0	Unmodified	_AAVATFLQSVQVPEFTPK_									0	0	0	0	0	0	P22314;Q5JRR6	UBA1	Ubiquitin-like modifier-activating enzyme 1	2	HCD	TOF	MULTI-MSMS	10	0	967.02511	1932.0357	-1.649	-0.0015947	15.203188	66.45	0.001827	59.306	43.052	NaN	NaN	1	0	0	0	41704	2364	1	0
2_RA2_01_2723	41744	40120	AAVATFLQSVQVPEFTPK	18	0	Unmodified	_AAVATFLQSVQVPEFTPK_									0	0	0	0	0	0	P22314;Q5JRR6	UBA1	Ubiquitin-like modifier-activating enzyme 1	3	HCD	TOF	MULTI-MSMS	40	1	645.01916	1932.0357	-3.644	-0.0023504	529.68917	66.483	0.032019	22.435	11.581	NaN	NaN	1	0	0	0	41704	28970	0.9270993343573989	2
1_RA1_01_2725	35533	34061	AAVAWEAGKPLSIEEIEVAPPK	22	1	Unmodified	_AAVAWEAGKPLSIEEIEVAPPK_									0	0	0	0	0	0	H0YAG8;P11766;D6RAY0;D6R9G2;D6RFE4	ADH5	Alcohol dehydrogenase class-3	3	HCD	TOF	MULTI-MSMS	5	1	769.08613	2304.2365	1.0496	0.0008072	454.3722	57.516	0.023493	33.074	18.304	NaN	NaN	1	0	0	0	35528	20700	0.7683741648106904	-3
2_RA2_01_2723	35328	33893	AAVAWEAGKPLSIEEIEVAPPK	22	1	Unmodified	_AAVAWEAGKPLSIEEIEVAPPK_									0	0	0	0	0	0	H0YAG8;P11766;D6RAY0;D6R9G2;D6RFE4	ADH5	Alcohol dehydrogenase class-3	3	HCD	TOF	MULTI-MSMS	5	1	769.08613	2304.2365	0.43888	0.00033753	455.80256	57.368	0.010629	38.583	16.78	NaN	NaN	1	0	0	0	35323	20030	0.842517035416842	-1
2_RA2_01_2731	35394	33945	AAVAWEAGKPLSIEEIEVAPPK	22	1	Unmodified	_AAVAWEAGKPLSIEEIEVAPPK_									0	0	0	0	0	0	H0YAG8;P11766;D6RAY0;D6R9G2;D6RFE4	ADH5	Alcohol dehydrogenase class-3	3	HCD	TOF	MULTI-MSMS	6	0	769.08613	2304.2365	-0.35369	-0.00027202	18.667241	57.622	0.042998	29.447	16.599	NaN	NaN	1	0	0	0	35388	14234	1	0
1_RA1_01_2721	36938	35595	AAVEEGIVLGGGCALLR	17	0	Unmodified	_AAVEEGIVLGGGCALLR_									0	0	0	0	0	0	P10809;A0A7I2V599;A0A7I2V2X6;A0A7I2YQK6	HSPD1	60 kDa heat shock protein, mitochondrial	2	HCD	TOF	MULTI-MSMS	5	0	842.95617	1683.8978	-0.50093	-0.00042226	19.941708	58.849	0.00028796	79.82	47.322	NaN	NaN	1	0	0	0	36933	14162	0.4072114555178561	-7
1_RA1_01_2721	36951	35608	AAVEEGIVLGGGCALLR	17	0	Unmodified	_AAVEEGIVLGGGCALLR_									0	0	0	0	0	0	P10809;A0A7I2V599;A0A7I2V2X6;A0A7I2YQK6	HSPD1	60 kDa heat shock protein, mitochondrial	3	HCD	TOF	MULTI-MSMS	18	0	562.30654	1683.8978	2.0486	0.001152	20.513762	58.869	0.035533	21.233	6.1434	NaN	NaN	1	0	0	0	36933	124190	0.4191388399516703	-5
1_RA1_01_2721	36999	35655	AAVEEGIVLGGGCALLR	17	0	Unmodified	_AAVEEGIVLGGGCALLR_									0	0	0	0	0	0	P10809;A0A7I2V599;A0A7I2V2X6;A0A7I2YQK6	HSPD1	60 kDa heat shock protein, mitochondrial	3	HCD	TOF	MULTI-MSMS	24	0	562.30654	1683.8978	2.0486	0.001152	20.622501	58.936	0.013864	29.099	9.5208	NaN	NaN	1	0	0	0	36975	181914	0.6139562197517364	-4
1_RA1_01_2721	37032	35687	AAVEEGIVLGGGCALLR	17	0	Unmodified	_AAVEEGIVLGGGCALLR_									0	0	0	0	0	0	P10809;A0A7I2V599;A0A7I2V2X6;A0A7I2YQK6	HSPD1	60 kDa heat shock protein, mitochondrial	3	HCD	TOF	MULTI-MSMS	21	0	562.30654	1683.8978	2.0486	0.001152	21.274935	58.985	0.00017118	59.862	34.272	NaN	NaN	1	0	0	0	37011	229524	0.7746390458254865	-3
1_RA1_01_2721	37078	35731	AAVEEGIVLGGGCALLR	17	0	Unmodified	_AAVEEGIVLGGGCALLR_									0	0	0	0	0	0	P10809;A0A7I2V599;A0A7I2V2X6;A0A7I2YQK6	HSPD1	60 kDa heat shock protein, mitochondrial	3	HCD	TOF	MULTI-MSMS	15	0	562.30654	1683.8978	2.0486	0.001152	19.643849	59.059	0.00010684	64.52	50.803	NaN	NaN	1	0	0	0	37063	278008	0.9382716049382716	-1
1_RA1_01_2721	37118	35770	AAVEEGIVLGGGCALLR	17	0	Unmodified	_AAVEEGIVLGGGCALLR_									0	0	0	0	0	0	P10809;A0A7I2V599;A0A7I2V2X6;A0A7I2YQK6	HSPD1	60 kDa heat shock protein, mitochondrial	3	HCD	TOF	MULTI-MSMS	16	0	562.30654	1683.8978	2.0486	0.001152	19.53511	59.113	3.0056E-05	73.834	55.005	NaN	NaN	1	0	0	0	37102	296298	1	0
1_RA1_01_2721	37173	35823	AAVEEGIVLGGGCALLR	17	0	Unmodified	_AAVEEGIVLGGGCALLR_									0	0	0	0	0	0	P10809;A0A7I2V599;A0A7I2V2X6;A0A7I2YQK6	HSPD1	60 kDa heat shock protein, mitochondrial	3	HCD	TOF	MULTI-MSMS	13	0	562.30654	1683.8978	2.0486	0.001152	20.839979	59.195	0.0013896	45.723	34.779	NaN	NaN	1	0	0	0	37160	285078	0.962132717736873	2
1_RA1_01_2721	37217	35866	AAVEEGIVLGGGCALLR	17	0	Unmodified	_AAVEEGIVLGGGCALLR_									0	0	0	0	0	0	P10809;A0A7I2V599;A0A7I2V2X6;A0A7I2YQK6	HSPD1	60 kDa heat shock protein, mitochondrial	3	HCD	TOF	MULTI-MSMS	14	0	562.30654	1683.8978	2.0486	0.001152	18.773937	59.253	0.0012012	46.89	28.057	NaN	NaN	1	0	0	0	37203	271390	0.9159359833680957	3
1_RA1_01_2721	37286	35933	AAVEEGIVLGGGCALLR	17	0	Unmodified	_AAVEEGIVLGGGCALLR_									0	0	0	0	0	0	P10809;A0A7I2V599;A0A7I2V2X6;A0A7I2YQK6	HSPD1	60 kDa heat shock protein, mitochondrial	3	HCD	TOF	MULTI-MSMS	20	0	562.30654	1683.8978	2.0486	0.001152	21.709891	59.355	0.0062755	34.382	15.786	NaN	NaN	1	0	0	0	37266	206274	0.6961707470182047	5
1_RA1_01_2721	37322	35968	AAVEEGIVLGGGCALLR	17	0	Unmodified	_AAVEEGIVLGGGCALLR_									0	0	0	0	0	0	P10809;A0A7I2V599;A0A7I2V2X6;A0A7I2YQK6	HSPD1	60 kDa heat shock protein, mitochondrial	3	HCD	TOF	MULTI-MSMS	16	0	562.30654	1683.8978	2.0486	0.001152	20.296283	59.406	0.00073634	50.608	37.73	NaN	NaN	1	0	0	0	37306	175224	0.5913775995788024	6
1_RA1_01_2721	37369	36014	AAVEEGIVLGGGCALLR	17	0	Unmodified	_AAVEEGIVLGGGCALLR_									0	0	0	0	0	0	P10809;A0A7I2V599;A0A7I2V2X6;A0A7I2YQK6	HSPD1	60 kDa heat shock protein, mitochondrial	3	HCD	TOF	MULTI-MSMS	23	0	562.30654	1683.8978	2.0486	0.001152	19.970066	59.47	0.0058563	34.909	18.771	NaN	NaN	1	0	0	0	37346	134622	0.45434663750683435	7
1_RA1_01_2721	37427	36070	AAVEEGIVLGGGCALLR	17	0	Unmodified	_AAVEEGIVLGGGCALLR_									0	0	0	0	0	0	P10809;A0A7I2V599;A0A7I2V2X6;A0A7I2YQK6	HSPD1	60 kDa heat shock protein, mitochondrial	3	HCD	TOF	MULTI-MSMS	23	0	562.30654	1683.8978	2.0486	0.001152	20.187544	59.56	0.025249	24.538	4.4316	NaN	NaN	1	0	0	0	37404	84682	0.28580010664938676	9
1_RA1_01_2725	35172	33711	AAVEEGIVLGGGCALLR	17	0	Unmodified	_AAVEEGIVLGGGCALLR_									0	0	0	0	0	0	P10809;A0A7I2V599;A0A7I2V2X6;A0A7I2YQK6	HSPD1	60 kDa heat shock protein, mitochondrial	3	HCD	TOF	MULTI-MSMS	1	0	562.30654	1683.8978	3.3148	0.001864	22.471065	56.995	0.0037323	37.583	17.744	NaN	NaN	1	0	0	0	35171	105278	0.41017189521093395	-6
1_RA1_01_2725	35241	33778	AAVEEGIVLGGGCALLR	17	0	Unmodified	_AAVEEGIVLGGGCALLR_									0	0	0	0	0	0	P10809;A0A7I2V599;A0A7I2V2X6;A0A7I2YQK6	HSPD1	60 kDa heat shock protein, mitochondrial	3	HCD	TOF	MULTI-MSMS	14	0	562.30654	1683.8978	3.3148	0.001864	20.948718	57.094	0.00011698	63.134	52.19	NaN	NaN	1	0	0	0	35227	159258	0.6204824910000467	-4
1_RA1_01_2725	35282	33818	AAVEEGIVLGGGCALLR	17	0	Unmodified	_AAVEEGIVLGGGCALLR_									0	0	0	0	0	0	P10809;A0A7I2V599;A0A7I2V2X6;A0A7I2YQK6	HSPD1	60 kDa heat shock protein, mitochondrial	3	HCD	TOF	MULTI-MSMS	14	0	562.30654	1683.8978	3.3148	0.001864	21.927369	57.147	0.0027362	39.338	20.516	NaN	NaN	1	0	0	0	35268	209856	0.8176165318621721	-3
1_RA1_01_2725	35323	33858	AAVEEGIVLGGGCALLR	17	0	Unmodified	_AAVEEGIVLGGGCALLR_									0	0	0	0	0	0	P10809;A0A7I2V599;A0A7I2V2X6;A0A7I2YQK6	HSPD1	60 kDa heat shock protein, mitochondrial	3	HCD	TOF	MULTI-MSMS	12	0	562.30654	1683.8978	3.3148	0.001864	21.492413	57.201	7.929E-05	68.283	54.2	NaN	NaN	1	0	0	0	35311	228010	0.8883460345660542	-2
1_RA1_01_2725	35368	33902	AAVEEGIVLGGGCALLR	17	0	Unmodified	_AAVEEGIVLGGGCALLR_									0	0	0	0	0	0	P10809;A0A7I2V599;A0A7I2V2X6;A0A7I2YQK6	HSPD1	60 kDa heat shock protein, mitochondrial	3	HCD	TOF	MULTI-MSMS	14	0	562.30654	1683.8978	3.3148	0.001864	21.274935	57.26	8.6301E-05	67.326	56.538	NaN	NaN	1	0	0	0	35354	246124	0.9589196939236679	-1
1_RA1_01_2725	35466	33996	AAVEEGIVLGGGCALLR	17	0	Unmodified	_AAVEEGIVLGGGCALLR_									0	0	0	0	0	0	P10809;A0A7I2V599;A0A7I2V2X6;A0A7I2YQK6	HSPD1	60 kDa heat shock protein, mitochondrial	3	HCD	TOF	MULTI-MSMS	15	0	562.30654	1683.8978	3.3148	0.001864	21.81863	57.423	0.0058902	34.867	23.596	NaN	NaN	1	0	0	0	35451	221154	0.8616344850156623	3
1_RA1_01_2725	35517	34046	AAVEEGIVLGGGCALLR	17	0	Unmodified	_AAVEEGIVLGGGCALLR_									0	0	0	0	0	0	P10809;A0A7I2V599;A0A7I2V2X6;A0A7I2YQK6	HSPD1	60 kDa heat shock protein, mitochondrial	3	HCD	TOF	MULTI-MSMS	24	0	562.30654	1683.8978	3.3148	0.001864	21.057457	57.495	0.00025388	56.872	38.507	NaN	NaN	1	0	0	0	35493	194746	0.7587467078093101	4
1_RA1_01_2725	35560	34087	AAVEEGIVLGGGCALLR	17	0	Unmodified	_AAVEEGIVLGGGCALLR_									0	0	0	0	0	0	P10809;A0A7I2V599;A0A7I2V2X6;A0A7I2YQK6	HSPD1	60 kDa heat shock protein, mitochondrial	3	HCD	TOF	MULTI-MSMS	18	0	562.30654	1683.8978	3.3148	0.001864	21.81863	57.559	0.004516	36.597	25.809	NaN	NaN	1	0	0	0	35542	136686	0.5325400907008275	6
1_RA1_01_2725	35607	34133	AAVEEGIVLGGGCALLR	17	0	Unmodified	_AAVEEGIVLGGGCALLR_									0	0	0	0	0	0	P10809;A0A7I2V599;A0A7I2V2X6;A0A7I2YQK6	HSPD1	60 kDa heat shock protein, mitochondrial	3	HCD	TOF	MULTI-MSMS	20	0	562.30654	1683.8978	3.3148	0.001864	20.73124	57.622	0.013864	29.099	17.306	NaN	NaN	1	0	0	0	35587	114558	0.4463275515451868	7
1_RA1_01_2725	35649	34174	AAVEEGIVLGGGCALLR	17	0	Unmodified	_AAVEEGIVLGGGCALLR_									0	0	0	0	0	0	P10809;A0A7I2V599;A0A7I2V2X6;A0A7I2YQK6	HSPD1	60 kDa heat shock protein, mitochondrial	3	HCD	TOF	MULTI-MSMS	22	0	562.30654	1683.8978	3.3148	0.001864	20.187544	57.677	0.027092	23.799	11.823	NaN	NaN	1	0	0	0	35627	80722	0.31449966493680553	8
1_RA1_01_2725	35178	33717	AAVEEGIVLGGGCALLR	17	0	Unmodified	_AAVEEGIVLGGGCALLR_									0	0	0	0	0	0	P10809;A0A7I2V599;A0A7I2V2X6;A0A7I2YQK6	HSPD1	60 kDa heat shock protein, mitochondrial	2	HCD	TOF	MULTI-MSMS	7	0	842.95617	1683.8978	0.63321	0.00053377	19.579245	57.002	0.0033883	57.019	40.077	NaN	NaN	1	0	0	0	35171	16742	0.2972234057662264	-6
1_RA1_01_2725	35184	33723	AAVEEGIVLGGGCALLR	17	0	Unmodified	_AAVEEGIVLGGGCALLR_									0	0	0	0	0	0	P10809;A0A7I2V599;A0A7I2V2X6;A0A7I2YQK6	HSPD1	60 kDa heat shock protein, mitochondrial	2	HCD	TOF	MULTI-MSMS	13	1	842.95617	1683.8978	0.63321	0.00053377	616.33923	57.011	4.673E-05	89.403	63.465	NaN	NaN	1	0	0	0	35171	17046	0.35418051861702127	-5
1_RA1_01_2725	35345	33880	AAVEEGIVLGGGCALLR	17	0	Unmodified	_AAVEEGIVLGGGCALLR_									0	0	0	0	0	0	P10809;A0A7I2V599;A0A7I2V2X6;A0A7I2YQK6	HSPD1	60 kDa heat shock protein, mitochondrial	2	HCD	TOF	MULTI-MSMS	34	0	842.95617	1683.8978	0.63321	0.00053377	21.681533	57.224	2.8523E-05	91.03	36.254	NaN	NaN	1	0	0	0	35311	47346	0.8405411163187048	-2
1_RA1_01_2725	35389	33923	AAVEEGIVLGGGCALLR	17	0	Unmodified	_AAVEEGIVLGGGCALLR_									0	0	0	0	0	0	P10809;A0A7I2V599;A0A7I2V2X6;A0A7I2YQK6	HSPD1	60 kDa heat shock protein, mitochondrial	2	HCD	TOF	MULTI-MSMS	35	1	842.95617	1683.8978	0.63321	0.00053377	616.41172	57.282	0.003749	55.452	31.07	NaN	NaN	1	0	0	0	35354	48128	1	0
1_RA1_01_2725	35491	34021	AAVEEGIVLGGGCALLR	17	0	Unmodified	_AAVEEGIVLGGGCALLR_									0	0	0	0	0	0	P10809;A0A7I2V599;A0A7I2V2X6;A0A7I2YQK6	HSPD1	60 kDa heat shock protein, mitochondrial	2	HCD	TOF	MULTI-MSMS	40	1	842.95617	1683.8978	0.63321	0.00053377	616.12175	57.45	0.0039088	51.774	34.407	NaN	NaN	1	0	0	0	35451	45428	0.9438996010638298	4
1_RA1_01_2729	35106	33667	AAVEEGIVLGGGCALLR	17	0	Unmodified	_AAVEEGIVLGGGCALLR_									0	0	0	0	0	0	P10809;A0A7I2V599;A0A7I2V2X6;A0A7I2YQK6	HSPD1	60 kDa heat shock protein, mitochondrial	2	HCD	TOF	MULTI-MSMS	16	1	842.95617	1683.8978	-1.4522	-0.0012242	607.85758	56.899	0.0031074	63.473	44.896	NaN	NaN	1	0	0	0	35090	14124	0.28950928545074406	-6
1_RA1_01_2729	35114	33674	AAVEEGIVLGGGCALLR	17	0	Unmodified	_AAVEEGIVLGGGCALLR_									0	0	0	0	0	0	P10809;A0A7I2V599;A0A7I2V2X6;A0A7I2YQK6	HSPD1	60 kDa heat shock protein, mitochondrial	2	HCD	TOF	MULTI-MSMS	4	0	842.95617	1683.8978	-1.4522	-0.0012242	16.752029	56.914	0.01102	45.915	30.026	NaN	NaN	1	0	0	0	35110	15574	0.29618500627591193	-7
1_RA1_01_2729	35285	33840	AAVEEGIVLGGGCALLR	17	0	Unmodified	_AAVEEGIVLGGGCALLR_									0	0	0	0	0	0	P10809;A0A7I2V599;A0A7I2V2X6;A0A7I2YQK6	HSPD1	60 kDa heat shock protein, mitochondrial	2	HCD	TOF	MULTI-MSMS	2	0	842.95617	1683.8978	-1.4522	-0.0012242	18.201883	57.162	0.00020848	85.813	60.596	NaN	NaN	1	0	0	0	35283	49662	0.944467688562626	-2
1_RA1_01_2729	35347	33901	AAVEEGIVLGGGCALLR	17	0	Unmodified	_AAVEEGIVLGGGCALLR_									0	0	0	0	0	0	P10809;A0A7I2V599;A0A7I2V2X6;A0A7I2YQK6	HSPD1	60 kDa heat shock protein, mitochondrial	2	HCD	TOF	MULTI-MSMS	30	0	842.95617	1683.8978	-1.4522	-0.0012242	18.491854	57.252	0.0010899	62.89	33.934	NaN	NaN	1	0	0	0	35317	51570	0.9807538701456773	-1
1_RA1_01_2729	35395	33948	AAVEEGIVLGGGCALLR	17	0	Unmodified	_AAVEEGIVLGGGCALLR_									0	0	0	0	0	0	P10809;A0A7I2V599;A0A7I2V2X6;A0A7I2YQK6	HSPD1	60 kDa heat shock protein, mitochondrial	2	HCD	TOF	MULTI-MSMS	33	0	842.95617	1683.8978	-1.4522	-0.0012242	17.83942	57.312	0.00070634	67.153	45.28	NaN	NaN	1	0	0	0	35362	52582	1	0
1_RA1_01_2729	35479	34029	AAVEEGIVLGGGCALLR	17	0	Unmodified	_AAVEEGIVLGGGCALLR_									0	0	0	0	0	0	P10809;A0A7I2V599;A0A7I2V2X6;A0A7I2YQK6	HSPD1	60 kDa heat shock protein, mitochondrial	2	HCD	TOF	MULTI-MSMS	41	1	842.95617	1683.8978	-1.4522	-0.0012242	613.29453	57.435	0.013581	41.052	26.08	NaN	NaN	1	0	0	0	35438	42164	0.8642643381297913	5
1_RA1_01_2729	35111	33671	AAVEEGIVLGGGCALLR	17	0	Unmodified	_AAVEEGIVLGGGCALLR_									0	0	0	0	0	0	P10809;A0A7I2V599;A0A7I2V2X6;A0A7I2YQK6	HSPD1	60 kDa heat shock protein, mitochondrial	3	HCD	TOF	MULTI-MSMS	1	0	562.30654	1683.8978	1.5159	0.00085239	20.187544	56.91	0.0058413	34.928	22.568	NaN	NaN	1	0	0	0	35110	94870	0.3515005557613931	-7
1_RA1_01_2729	35192	33750	AAVEEGIVLGGGCALLR	17	0	Unmodified	_AAVEEGIVLGGGCALLR_									0	0	0	0	0	0	P10809;A0A7I2V599;A0A7I2V2X6;A0A7I2YQK6	HSPD1	60 kDa heat shock protein, mitochondrial	3	HCD	TOF	MULTI-MSMS	22	0	562.30654	1683.8978	1.5159	0.00085239	18.882676	57.032	0.0023042	41.386	29.594	NaN	NaN	1	0	0	0	35170	160964	0.5963838458688403	-5
1_RA1_01_2729	35226	33783	AAVEEGIVLGGGCALLR	17	0	Unmodified	_AAVEEGIVLGGGCALLR_									0	0	0	0	0	0	P10809;A0A7I2V599;A0A7I2V2X6;A0A7I2YQK6	HSPD1	60 kDa heat shock protein, mitochondrial	3	HCD	TOF	MULTI-MSMS	21	0	562.30654	1683.8978	1.5159	0.00085239	18.665198	57.081	0.0011189	47.548	35.755	NaN	NaN	1	0	0	0	35205	201986	0.748373471656169	-4
1_RA1_01_2729	35264	33820	AAVEEGIVLGGGCALLR	17	0	Unmodified	_AAVEEGIVLGGGCALLR_									0	0	0	0	0	0	P10809;A0A7I2V599;A0A7I2V2X6;A0A7I2YQK6	HSPD1	60 kDa heat shock protein, mitochondrial	3	HCD	TOF	MULTI-MSMS	19	0	562.30654	1683.8978	1.5159	0.00085239	19.317632	57.136	0.0010353	48.216	31.472	NaN	NaN	1	0	0	0	35245	250304	0.9273953316042979	-3
1_RA1_01_2729	35307	33862	AAVEEGIVLGGGCALLR	17	0	Unmodified	_AAVEEGIVLGGGCALLR_									0	0	0	0	0	0	P10809;A0A7I2V599;A0A7I2V2X6;A0A7I2YQK6	HSPD1	60 kDa heat shock protein, mitochondrial	3	HCD	TOF	MULTI-MSMS	24	0	562.30654	1683.8978	1.5159	0.00085239	18.882676	57.201	0.00012056	62.646	44.281	NaN	NaN	1	0	0	0	35283	260734	0.966039273805113	-2
1_RA1_01_2729	35328	33882	AAVEEGIVLGGGCALLR	17	0	Unmodified	_AAVEEGIVLGGGCALLR_									0	0	0	0	0	0	P10809;A0A7I2V599;A0A7I2V2X6;A0A7I2YQK6	HSPD1	60 kDa heat shock protein, mitochondrial	3	HCD	TOF	MULTI-MSMS	11	0	562.30654	1683.8978	1.5159	0.00085239	18.556458	57.232	0.00066901	51.147	33.131	NaN	NaN	1	0	0	0	35317	269248	0.9975842904779548	-1
1_RA1_01_2729	35374	33927	AAVEEGIVLGGGCALLR	17	0	Unmodified	_AAVEEGIVLGGGCALLR_									0	0	0	0	0	0	P10809;A0A7I2V599;A0A7I2V2X6;A0A7I2YQK6	HSPD1	60 kDa heat shock protein, mitochondrial	3	HCD	TOF	MULTI-MSMS	12	0	562.30654	1683.8978	1.5159	0.00085239	19.208893	57.29	9.3171E-05	66.387	47.791	NaN	NaN	1	0	0	0	35362	269900	1	0
1_RA1_01_2729	35452	34002	AAVEEGIVLGGGCALLR	17	0	Unmodified	_AAVEEGIVLGGGCALLR_									0	0	0	0	0	0	P10809;A0A7I2V599;A0A7I2V2X6;A0A7I2YQK6	HSPD1	60 kDa heat shock protein, mitochondrial	3	HCD	TOF	MULTI-MSMS	14	0	562.30654	1683.8978	1.5159	0.00085239	18.447719	57.407	0.0016335	44.567	32.775	NaN	NaN	1	0	0	0	35438	199954	0.740844757317525	3
1_RA1_01_2729	35517	34065	AAVEEGIVLGGGCALLR	17	0	Unmodified	_AAVEEGIVLGGGCALLR_									0	0	0	0	0	0	P10809;A0A7I2V599;A0A7I2V2X6;A0A7I2YQK6	HSPD1	60 kDa heat shock protein, mitochondrial	3	HCD	TOF	MULTI-MSMS	14	0	562.30654	1683.8978	1.5159	0.00085239	19.643849	57.502	0.0071296	33.307	21.867	NaN	NaN	1	0	0	0	35503	144490	0.5353464246017043	5
1_RA1_01_2729	35564	34111	AAVEEGIVLGGGCALLR	17	0	Unmodified	_AAVEEGIVLGGGCALLR_									0	0	0	0	0	0	P10809;A0A7I2V599;A0A7I2V2X6;A0A7I2YQK6	HSPD1	60 kDa heat shock protein, mitochondrial	3	HCD	TOF	MULTI-MSMS	19	0	562.30654	1683.8978	1.5159	0.00085239	19.53511	57.561	0.0086285	31.42	17.067	NaN	NaN	1	0	0	0	35545	110552	0.4096035568729159	6
1_RA1_01_2729	35648	34192	AAVEEGIVLGGGCALLR	17	0	Unmodified	_AAVEEGIVLGGGCALLR_									0	0	0	0	0	0	P10809;A0A7I2V599;A0A7I2V2X6;A0A7I2YQK6	HSPD1	60 kDa heat shock protein, mitochondrial	3	HCD	TOF	MULTI-MSMS	31	0	562.30654	1683.8978	1.5159	0.00085239	18.33898	57.686	0.015158	28.58	17.475	NaN	NaN	1	0	0	0	35617	58248	0.21581326417191551	9
2_RA2_01_2723	34919	33496	AAVEEGIVLGGGCALLR	17	0	Unmodified	_AAVEEGIVLGGGCALLR_									0	0	0	0	0	0	P10809;A0A7I2V599;A0A7I2V2X6;A0A7I2YQK6	HSPD1	60 kDa heat shock protein, mitochondrial	3	HCD	TOF	MULTI-MSMS	32	0	562.30654	1683.8978	2.5664	0.0014431	21.601152	56.784	0.0068774	33.624	14.792	NaN	NaN	1	0	0	0	34887	76704	0.37845625530403204	-5
2_RA2_01_2723	34952	33528	AAVEEGIVLGGGCALLR	17	0	Unmodified	_AAVEEGIVLGGGCALLR_									0	0	0	0	0	0	P10809;A0A7I2V599;A0A7I2V2X6;A0A7I2YQK6	HSPD1	60 kDa heat shock protein, mitochondrial	3	HCD	TOF	MULTI-MSMS	26	0	562.30654	1683.8978	2.5664	0.0014431	18.882676	56.832	0.0068774	33.624	22.184	NaN	NaN	1	0	0	0	34926	99684	0.49183919161617556	-4
2_RA2_01_2723	34994	33569	AAVEEGIVLGGGCALLR	17	0	Unmodified	_AAVEEGIVLGGGCALLR_									0	0	0	0	0	0	P10809;A0A7I2V599;A0A7I2V2X6;A0A7I2YQK6	HSPD1	60 kDa heat shock protein, mitochondrial	3	HCD	TOF	MULTI-MSMS	27	0	562.30654	1683.8978	2.5664	0.0014431	18.121502	56.892	0.011434	30.072	18.598	NaN	NaN	1	0	0	0	34967	136860	0.6752649549033926	-3
2_RA2_01_2723	35020	33594	AAVEEGIVLGGGCALLR	17	0	Unmodified	_AAVEEGIVLGGGCALLR_									0	0	0	0	0	0	P10809;A0A7I2V599;A0A7I2V2X6;A0A7I2YQK6	HSPD1	60 kDa heat shock protein, mitochondrial	3	HCD	TOF	MULTI-MSMS	16	0	562.30654	1683.8978	2.5664	0.0014431	19.643849	56.93	0.00033804	53.828	34.151	NaN	NaN	1	0	0	0	35004	165514	0.8166433124790305	-2
2_RA2_01_2723	35062	33635	AAVEEGIVLGGGCALLR	17	0	Unmodified	_AAVEEGIVLGGGCALLR_									0	0	0	0	0	0	P10809;A0A7I2V599;A0A7I2V2X6;A0A7I2YQK6	HSPD1	60 kDa heat shock protein, mitochondrial	3	HCD	TOF	MULTI-MSMS	15	0	562.30654	1683.8978	2.5664	0.0014431	19.970066	56.986	0.001358	45.873	26.034	NaN	NaN	1	0	0	0	35047	193776	0.9560875485997355	-1
2_RA2_01_2723	35111	33683	AAVEEGIVLGGGCALLR	17	0	Unmodified	_AAVEEGIVLGGGCALLR_									0	0	0	0	0	0	P10809;A0A7I2V599;A0A7I2V2X6;A0A7I2YQK6	HSPD1	60 kDa heat shock protein, mitochondrial	3	HCD	TOF	MULTI-MSMS	22	0	562.30654	1683.8978	2.5664	0.0014431	19.970066	57.053	0.0008074	50.04	20.351	NaN	NaN	1	0	0	0	35089	202676	1	0
2_RA2_01_2723	35149	33720	AAVEEGIVLGGGCALLR	17	0	Unmodified	_AAVEEGIVLGGGCALLR_									0	0	0	0	0	0	P10809;A0A7I2V599;A0A7I2V2X6;A0A7I2YQK6	HSPD1	60 kDa heat shock protein, mitochondrial	3	HCD	TOF	MULTI-MSMS	22	0	562.30654	1683.8978	2.5664	0.0014431	19.317632	57.108	0.0021085	42.314	22.476	NaN	NaN	1	0	0	0	35127	199290	0.9832935325346859	1
2_RA2_01_2723	35198	33767	AAVEEGIVLGGGCALLR	17	0	Unmodified	_AAVEEGIVLGGGCALLR_									0	0	0	0	0	0	P10809;A0A7I2V599;A0A7I2V2X6;A0A7I2YQK6	HSPD1	60 kDa heat shock protein, mitochondrial	3	HCD	TOF	MULTI-MSMS	14	0	562.30654	1683.8978	2.5664	0.0014431	19.100154	57.183	0.0021085	42.314	31.209	NaN	NaN	1	0	0	0	35184	169980	0.8386784819120172	3
2_RA2_01_2723	35266	33833	AAVEEGIVLGGGCALLR	17	0	Unmodified	_AAVEEGIVLGGGCALLR_									0	0	0	0	0	0	P10809;A0A7I2V599;A0A7I2V2X6;A0A7I2YQK6	HSPD1	60 kDa heat shock protein, mitochondrial	3	HCD	TOF	MULTI-MSMS	22	0	562.30654	1683.8978	2.5664	0.0014431	19.53511	57.285	0.0019752	42.947	32.312	NaN	NaN	1	0	0	0	35244	130618	0.6444670311235666	5
2_RA2_01_2723	35307	33873	AAVEEGIVLGGGCALLR	17	0	Unmodified	_AAVEEGIVLGGGCALLR_									0	0	0	0	0	0	P10809;A0A7I2V599;A0A7I2V2X6;A0A7I2YQK6	HSPD1	60 kDa heat shock protein, mitochondrial	3	HCD	TOF	MULTI-MSMS	24	0	562.30654	1683.8978	2.5664	0.0014431	19.426371	57.342	0.025425	24.467	13.027	NaN	NaN	1	0	0	0	35283	108410	0.5348931299216484	6
2_RA2_01_2723	35130	33701	AAVEEGIVLGGGCALLR	17	0	Unmodified	_AAVEEGIVLGGGCALLR_									0	0	0	0	0	0	P10809;A0A7I2V599;A0A7I2V2X6;A0A7I2YQK6	HSPD1	60 kDa heat shock protein, mitochondrial	2	HCD	TOF	MULTI-MSMS	3	0	842.95617	1683.8978	-0.46798	-0.00039449	17.259478	57.077	0.0039088	54.7	38.81	NaN	NaN	1	0	0	0	35127	26832	1	0
2_RA2_01_2727	34901	33461	AAVEEGIVLGGGCALLR	17	0	Unmodified	_AAVEEGIVLGGGCALLR_									0	0	0	0	0	0	P10809;A0A7I2V599;A0A7I2V2X6;A0A7I2YQK6	HSPD1	60 kDa heat shock protein, mitochondrial	3	HCD	TOF	MULTI-MSMS	39	0	562.30654	1683.8978	1.4235	0.00080044	18.447719	56.979	0.0028309	38.889	27.619	NaN	NaN	1	0	0	0	34862	55196	0.32061991008050933	-6
2_RA2_01_2727	34931	33490	AAVEEGIVLGGGCALLR	17	0	Unmodified	_AAVEEGIVLGGGCALLR_									0	0	0	0	0	0	P10809;A0A7I2V599;A0A7I2V2X6;A0A7I2YQK6	HSPD1	60 kDa heat shock protein, mitochondrial	3	HCD	TOF	MULTI-MSMS	28	0	562.30654	1683.8978	1.4235	0.00080044	17.142851	57.024	0.0071296	33.307	13.983	NaN	NaN	1	0	0	0	34903	81072	0.4709271930945549	-5
2_RA2_01_2727	34965	33523	AAVEEGIVLGGGCALLR	17	0	Unmodified	_AAVEEGIVLGGGCALLR_									0	0	0	0	0	0	P10809;A0A7I2V599;A0A7I2V2X6;A0A7I2YQK6	HSPD1	60 kDa heat shock protein, mitochondrial	3	HCD	TOF	MULTI-MSMS	22	0	562.30654	1683.8978	1.4235	0.00080044	18.33898	57.071	0.001839	43.592	31.21	NaN	NaN	1	0	0	0	34943	103444	0.6008806068984747	-4
2_RA2_01_2727	34999	33556	AAVEEGIVLGGGCALLR	17	0	Unmodified	_AAVEEGIVLGGGCALLR_									0	0	0	0	0	0	P10809;A0A7I2V599;A0A7I2V2X6;A0A7I2YQK6	HSPD1	60 kDa heat shock protein, mitochondrial	3	HCD	TOF	MULTI-MSMS	14	0	562.30654	1683.8978	1.4235	0.00080044	16.707894	57.118	0.0006836	51.03	39.925	NaN	NaN	1	0	0	0	34985	135376	0.7863656958304773	-3
2_RA2_01_2727	35049	33605	AAVEEGIVLGGGCALLR	17	0	Unmodified	_AAVEEGIVLGGGCALLR_									0	0	0	0	0	0	P10809;A0A7I2V599;A0A7I2V2X6;A0A7I2YQK6	HSPD1	60 kDa heat shock protein, mitochondrial	3	HCD	TOF	MULTI-MSMS	22	0	562.30654	1683.8978	1.4235	0.00080044	18.230241	57.186	0.0021036	42.338	21.674	NaN	NaN	1	0	0	0	35027	158496	0.9206640566004856	-2
2_RA2_01_2727	35088	33643	AAVEEGIVLGGGCALLR	17	0	Unmodified	_AAVEEGIVLGGGCALLR_									0	0	0	0	0	0	P10809;A0A7I2V599;A0A7I2V2X6;A0A7I2YQK6	HSPD1	60 kDa heat shock protein, mitochondrial	3	HCD	TOF	MULTI-MSMS	23	0	562.30654	1683.8978	1.4235	0.00080044	17.577807	57.245	0.0012813	46.249	33.694	NaN	NaN	1	0	0	0	35065	171560	0.9965496009386944	-1
2_RA2_01_2727	35116	33670	AAVEEGIVLGGGCALLR	17	0	Unmodified	_AAVEEGIVLGGGCALLR_									0	0	0	0	0	0	P10809;A0A7I2V599;A0A7I2V2X6;A0A7I2YQK6	HSPD1	60 kDa heat shock protein, mitochondrial	3	HCD	TOF	MULTI-MSMS	15	0	562.30654	1683.8978	1.4235	0.00080044	16.925373	57.287	0.00017642	59.673	41.26	NaN	NaN	1	0	0	0	35101	172154	1	0
2_RA2_01_2727	35169	33722	AAVEEGIVLGGGCALLR	17	0	Unmodified	_AAVEEGIVLGGGCALLR_									0	0	0	0	0	0	P10809;A0A7I2V599;A0A7I2V2X6;A0A7I2YQK6	HSPD1	60 kDa heat shock protein, mitochondrial	3	HCD	TOF	MULTI-MSMS	27	0	562.30654	1683.8978	1.4235	0.00080044	17.469068	57.361	0.00010965	64.136	35.16	NaN	NaN	1	0	0	0	35142	161836	0.9400652903795439	1
2_RA2_01_2727	35201	33753	AAVEEGIVLGGGCALLR	17	0	Unmodified	_AAVEEGIVLGGGCALLR_									0	0	0	0	0	0	P10809;A0A7I2V599;A0A7I2V2X6;A0A7I2YQK6	HSPD1	60 kDa heat shock protein, mitochondrial	3	HCD	TOF	MULTI-MSMS	24	0	562.30654	1683.8978	1.4235	0.00080044	17.034112	57.411	5.5032E-05	71.08	59.81	NaN	NaN	1	0	0	0	35177	147104	0.8544907466570628	2
2_RA2_01_2727	35236	33787	AAVEEGIVLGGGCALLR	17	0	Unmodified	_AAVEEGIVLGGGCALLR_									0	0	0	0	0	0	P10809;A0A7I2V599;A0A7I2V2X6;A0A7I2YQK6	HSPD1	60 kDa heat shock protein, mitochondrial	3	HCD	TOF	MULTI-MSMS	22	0	562.30654	1683.8978	1.4235	0.00080044	17.904024	57.463	0.0051832	35.757	24.317	NaN	NaN	1	0	0	0	35214	126854	0.7368635059307365	3
2_RA2_01_2727	35298	33847	AAVEEGIVLGGGCALLR	17	0	Unmodified	_AAVEEGIVLGGGCALLR_									0	0	0	0	0	0	P10809;A0A7I2V599;A0A7I2V2X6;A0A7I2YQK6	HSPD1	60 kDa heat shock protein, mitochondrial	3	HCD	TOF	MULTI-MSMS	28	0	562.30654	1683.8978	1.4235	0.00080044	18.121502	57.555	0.0021933	41.912	13.943	NaN	NaN	1	0	0	0	35270	85622	0.49735701755405043	5
2_RA2_01_2727	34906	33465	AAVEEGIVLGGGCALLR	17	0	Unmodified	_AAVEEGIVLGGGCALLR_									0	0	0	0	0	0	P10809;A0A7I2V599;A0A7I2V2X6;A0A7I2YQK6	HSPD1	60 kDa heat shock protein, mitochondrial	2	HCD	TOF	MULTI-MSMS	3	1	842.95617	1683.8978	-1.0296	-0.00086794	611.55471	56.988	0.029455	42.976	27.437	NaN	NaN	1	0	0	0	34903	15338	0.4083164732190395	-5
2_RA2_01_2727	35256	33806	AAVEEGIVLGGGCALLR	17	0	Unmodified	_AAVEEGIVLGGGCALLR_									0	0	0	0	0	0	P10809;A0A7I2V599;A0A7I2V2X6;A0A7I2YQK6	HSPD1	60 kDa heat shock protein, mitochondrial	2	HCD	TOF	MULTI-MSMS	4	0	842.95617	1683.8978	-1.0296	-0.00086794	18.346869	57.488	0.00020133	87.184	50.04	NaN	NaN	1	0	0	0	35252	23176	0.6003833998238434	3
2_RA2_01_2731	35001	33564	AAVEEGIVLGGGCALLR	17	0	Unmodified	_AAVEEGIVLGGGCALLR_									0	0	0	0	0	0	P10809;A0A7I2V599;A0A7I2V2X6;A0A7I2YQK6	HSPD1	60 kDa heat shock protein, mitochondrial	3	HCD	TOF	MULTI-MSMS	30	0	562.30654	1683.8978	1.2905	0.00072567	19.970066	57.055	0.022703	25.558	5.4512	NaN	NaN	1	0	0	0	34971	71488	0.3373857887185683	-6
2_RA2_01_2731	35039	33601	AAVEEGIVLGGGCALLR	17	0	Unmodified	_AAVEEGIVLGGGCALLR_									0	0	0	0	0	0	P10809;A0A7I2V599;A0A7I2V2X6;A0A7I2YQK6	HSPD1	60 kDa heat shock protein, mitochondrial	3	HCD	TOF	MULTI-MSMS	29	0	562.30654	1683.8978	1.2905	0.00072567	21.274935	57.11	0.0079061	32.329	11.666	NaN	NaN	1	0	0	0	35010	106520	0.502718417277052	-5
2_RA2_01_2731	35069	33630	AAVEEGIVLGGGCALLR	17	0	Unmodified	_AAVEEGIVLGGGCALLR_									0	0	0	0	0	0	P10809;A0A7I2V599;A0A7I2V2X6;A0A7I2YQK6	HSPD1	60 kDa heat shock protein, mitochondrial	3	HCD	TOF	MULTI-MSMS	20	0	562.30654	1683.8978	1.2905	0.00072567	19.426371	57.154	0.0020034	42.813	22.974	NaN	NaN	1	0	0	0	35049	134526	0.6348920184248282	-4
2_RA2_01_2731	35113	33673	AAVEEGIVLGGGCALLR	17	0	Unmodified	_AAVEEGIVLGGGCALLR_									0	0	0	0	0	0	P10809;A0A7I2V599;A0A7I2V2X6;A0A7I2YQK6	HSPD1	60 kDa heat shock protein, mitochondrial	3	HCD	TOF	MULTI-MSMS	23	0	562.30654	1683.8978	1.2905	0.00072567	20.405023	57.215	0.004516	36.597	21.21	NaN	NaN	1	0	0	0	35090	166022	0.7835365853658537	-3
2_RA2_01_2731	35142	33701	AAVEEGIVLGGGCALLR	17	0	Unmodified	_AAVEEGIVLGGGCALLR_									0	0	0	0	0	0	P10809;A0A7I2V599;A0A7I2V2X6;A0A7I2YQK6	HSPD1	60 kDa heat shock protein, mitochondrial	3	HCD	TOF	MULTI-MSMS	13	0	562.30654	1683.8978	1.2905	0.00072567	20.73124	57.255	0.00014197	60.918	41.341	NaN	NaN	1	0	0	0	35129	192280	0.9074605451936872	-2
2_RA2_01_2731	35220	33776	AAVEEGIVLGGGCALLR	17	0	Unmodified	_AAVEEGIVLGGGCALLR_									0	0	0	0	0	0	P10809;A0A7I2V599;A0A7I2V2X6;A0A7I2YQK6	HSPD1	60 kDa heat shock protein, mitochondrial	3	HCD	TOF	MULTI-MSMS	14	0	562.30654	1683.8978	1.2905	0.00072567	19.643849	57.379	0.00015426	60.474	46.847	NaN	NaN	1	0	0	0	35206	210238	0.9922128671751114	1
2_RA2_01_2731	35259	33814	AAVEEGIVLGGGCALLR	17	0	Unmodified	_AAVEEGIVLGGGCALLR_									0	0	0	0	0	0	P10809;A0A7I2V599;A0A7I2V2X6;A0A7I2YQK6	HSPD1	60 kDa heat shock protein, mitochondrial	3	HCD	TOF	MULTI-MSMS	12	0	562.30654	1683.8978	1.2905	0.00072567	18.665198	57.431	0.0012725	46.319	26.48	NaN	NaN	1	0	0	0	35247	191716	0.9047987616099071	2
2_RA2_01_2731	35314	33868	AAVEEGIVLGGGCALLR	17	0	Unmodified	_AAVEEGIVLGGGCALLR_									0	0	0	0	0	0	P10809;A0A7I2V599;A0A7I2V2X6;A0A7I2YQK6	HSPD1	60 kDa heat shock protein, mitochondrial	3	HCD	TOF	MULTI-MSMS	23	0	562.30654	1683.8978	1.2905	0.00072567	19.317632	57.505	0.00095006	48.899	34.546	NaN	NaN	1	0	0	0	35291	175444	0.8280034735331874	3
2_RA2_01_2731	35361	33913	AAVEEGIVLGGGCALLR	17	0	Unmodified	_AAVEEGIVLGGGCALLR_									0	0	0	0	0	0	P10809;A0A7I2V599;A0A7I2V2X6;A0A7I2YQK6	HSPD1	60 kDa heat shock protein, mitochondrial	3	HCD	TOF	MULTI-MSMS	15	0	562.30654	1683.8978	1.2905	0.00072567	19.426371	57.582	0.0020034	42.813	28.783	NaN	NaN	1	0	0	0	35346	128906	0.6083685720758136	5
2_RA2_01_2731	35435	33985	AAVEEGIVLGGGCALLR	17	0	Unmodified	_AAVEEGIVLGGGCALLR_									0	0	0	0	0	0	P10809;A0A7I2V599;A0A7I2V2X6;A0A7I2YQK6	HSPD1	60 kDa heat shock protein, mitochondrial	3	HCD	TOF	MULTI-MSMS	28	0	562.30654	1683.8978	1.2905	0.00072567	18.665198	57.69	0.0068774	33.624	23.139	NaN	NaN	1	0	0	0	35407	81108	0.38278713282488863	7
2_RA2_01_2731	35052	33613	AAVEEGIVLGGGCALLR	17	0	Unmodified	_AAVEEGIVLGGGCALLR_									0	0	0	0	0	0	P10809;A0A7I2V599;A0A7I2V2X6;A0A7I2YQK6	HSPD1	60 kDa heat shock protein, mitochondrial	2	HCD	TOF	MULTI-MSMS	3	0	842.95617	1683.8978	-1.4665	-0.0012362	18.491854	57.128	0.01102	45.915	28.051	NaN	NaN	1	0	0	0	35049	19078	0.5998239325913349	-4
1_RA1_01_2725	43609	41894	AAVENLPTFLVELSR	15	0	Unmodified	_AAVENLPTFLVELSR_									0	0	0	0	0	0	Q14974;J3QR48	KPNB1	Importin subunit beta-1	2	HCD	TOF	MULTI-MSMS	37	0	829.95924	1657.9039	0.36848	0.00030583	21.710236	69.073	0.022633	40.066	22.845	NaN	NaN	1	0	0	0	43572	34932	0.9986277873070326	1
1_RA1_01_2729	43730	42035	AAVENLPTFLVELSR	15	0	Unmodified	_AAVENLPTFLVELSR_									0	0	0	0	0	0	Q14974;J3QR48	KPNB1	Importin subunit beta-1	2	HCD	TOF	MULTI-MSMS	38	0	829.95924	1657.9039	-0.54786	-0.0004547	20.311279	69.191	0.0014965	61.038	37.433	NaN	NaN	1	0	0	0	43692	32952	0.843668390598597	2
2_RA2_01_2727	43342	41652	AAVENLPTFLVELSR	15	0	Unmodified	_AAVENLPTFLVELSR_									0	0	0	0	0	0	Q14974;J3QR48	KPNB1	Importin subunit beta-1	2	HCD	TOF	MULTI-MSMS	32	0	829.95924	1657.9039	-1.0225	-0.00084863	20.090391	69.044	0.018479	41.54	14.211	NaN	NaN	1	0	0	0	43310	30604	0.9491378240913038	-1
2_RA2_01_2731	43495	41809	AAVENLPTFLVELSR	15	0	Unmodified	_AAVENLPTFLVELSR_									0	0	0	0	0	0	Q14974;J3QR48	KPNB1	Importin subunit beta-1	2	HCD	TOF	MULTI-MSMS	34	0	829.95924	1657.9039	-0.63855	-0.00052997	16.261667	69.107	0.0076162	52.693	28.706	NaN	NaN	1	0	0	0	43461	32630	1	0
2_RA2_01_2731	43550	41862	AAVENLPTFLVELSR	15	0	Unmodified	_AAVENLPTFLVELSR_									0	0	0	0	0	0	Q14974;J3QR48	KPNB1	Importin subunit beta-1	2	HCD	TOF	MULTI-MSMS	32	1	829.95924	1657.9039	-0.63855	-0.00052997	619.58019	69.189	0.017088	43.991	20.615	NaN	NaN	1	0	0	0	43518	30862	1	0
2_RA2_01_2727	42216	40558	AAVESLGFILFR	12	0	Unmodified	_AAVESLGFILFR_									0	0	0	0	0	0	A0A7I2V4X0;A0A7I2V641;A0A7I2V2K8;A0A7P0MW50;A0A7I2YQY1;A0A7I2V262;A0A087WW66;A0A7I2V5C8;A0A7I2V523;Q99460;A0A7I2YQI9	PSMD1	26S proteasome non-ATPase regulatory subunit 1	2	HCD	TOF	MULTI-MSMS	4	1	661.87699	1321.7394	-1.2824	-0.0008488	771.58065	67.453	0.027465	45.161	21.006	NaN	NaN	1	0	0	0	42212	14172	0.9644752960391997	1
1_RA1_01_2721	37395	36039	AAVPSGASTGIYEALELR	18	0	Unmodified	_AAVPSGASTGIYEALELR_									0	0	0	0	0	0	P06733;A0A2R8Y6G6;K7EM90;A0A2R8YEM5;A0A2R8Y879;K7ERS8;A0A2R8Y798;A0A2R8YEG5;P13929;E5RI09;E5RG95;K7EPM1;K7EKN2;E5RGZ4;P09104;F5H0C8;F5H1C3	ENO1;ENO3;ENO2	Alpha-enolase;Enolase;Beta-enolase;Gamma-enolase	2	HCD	TOF	MULTI-MSMS	10	0	902.97562	1803.9367	1.3614	0.0012293	18.846843	59.505	7.5302E-05	80.967	65.427	NaN	NaN	1	0	0	0	37385	9244	0.16710050614605929	-8
1_RA1_01_2721	37530	36170	AAVPSGASTGIYEALELR	18	0	Unmodified	_AAVPSGASTGIYEALELR_									0	0	0	0	0	0	P06733;A0A2R8Y6G6;K7EM90;A0A2R8YEM5;A0A2R8Y879;K7ERS8;A0A2R8Y798;A0A2R8YEG5;P13929;E5RI09;E5RG95;K7EPM1;K7EKN2;E5RGZ4;P09104;F5H0C8;F5H1C3	ENO1;ENO3;ENO2	Alpha-enolase;Enolase;Beta-enolase;Gamma-enolase	2	HCD	TOF	MULTI-MSMS	1	1	902.97562	1803.9367	1.3614	0.0012293	576.30279	59.693	2.4045E-09	107.99	83.905	NaN	NaN	1	0	0	0	37529	33086	0.6799424578709412	-5
1_RA1_01_2721	37670	36307	AAVPSGASTGIYEALELR	18	0	Unmodified	_AAVPSGASTGIYEALELR_									0	0	0	0	0	0	P06733;A0A2R8Y6G6;K7EM90;A0A2R8YEM5;A0A2R8Y879;K7ERS8;A0A2R8Y798;A0A2R8YEG5;P13929;E5RI09;E5RG95;K7EPM1;K7EKN2;E5RGZ4;P09104;F5H0C8;F5H1C3	ENO1;ENO3;ENO2	Alpha-enolase;Enolase;Beta-enolase;Gamma-enolase	2	HCD	TOF	MULTI-MSMS	38	0	902.97562	1803.9367	1.3614	0.0012293	19.117519	59.886	4.257E-06	95.651	71.8	NaN	NaN	1	0	0	0	37632	50440	0.9117859725234997	-1
1_RA1_01_2721	37715	36351	AAVPSGASTGIYEALELR	18	0	Unmodified	_AAVPSGASTGIYEALELR_									0	0	0	0	0	0	P06733;A0A2R8Y6G6;K7EM90;A0A2R8YEM5;A0A2R8Y879;K7ERS8;A0A2R8Y798;A0A2R8YEG5;P13929;E5RI09;E5RG95;K7EPM1;K7EKN2;E5RGZ4;P09104;F5H0C8;F5H1C3	ENO1;ENO3;ENO2	Alpha-enolase;Enolase;Beta-enolase;Gamma-enolase	2	HCD	TOF	MULTI-MSMS	41	0	902.97562	1803.9367	1.3614	0.0012293	19.523532	59.945	3.8787E-10	137.68	107.13	NaN	NaN	1	0	0	0	37674	55320	1	0
1_RA1_01_2721	37442	36085	AAVPSGASTGIYEALELR	18	0	Unmodified	_AAVPSGASTGIYEALELR_									0	0	0	0	0	0	P06733;A0A2R8Y6G6;K7EM90;A0A2R8YEM5;A0A2R8Y879;K7ERS8;A0A2R8Y798;A0A2R8YEG5;P13929;E5RI09;E5RG95;K7EPM1;K7EKN2;E5RGZ4;P09104;F5H0C8;F5H1C3	ENO1;ENO3;ENO2	Alpha-enolase;Enolase;Beta-enolase;Gamma-enolase	3	HCD	TOF	MULTI-MSMS	38	3	602.3195	1803.9367	2.9839	0.0017972	1683.1547	59.575	0.0046053	36.523	16.946	NaN	NaN	1	0	0	0	37404	53898	0.5857204955444468	-7
1_RA1_01_2721	37463	36105	AAVPSGASTGIYEALELR	18	0	Unmodified	_AAVPSGASTGIYEALELR_									0	0	0	0	0	0	P06733;A0A2R8Y6G6;K7EM90;A0A2R8YEM5;A0A2R8Y879;K7ERS8;A0A2R8Y798;A0A2R8YEG5;P13929;E5RI09;E5RG95;K7EPM1;K7EKN2;E5RGZ4;P09104;F5H0C8;F5H1C3	ENO1;ENO3;ENO2	Alpha-enolase;Enolase;Beta-enolase;Gamma-enolase	3	HCD	TOF	MULTI-MSMS	20	0	602.3195	1803.9367	2.9839	0.0017972	22.05375	59.607	0.021045	26.344	7.931	NaN	NaN	1	0	0	0	37443	186730	0.5474732904103484	-5
1_RA1_01_2721	37481	36123	AAVPSGASTGIYEALELR	18	0	Unmodified	_AAVPSGASTGIYEALELR_									0	0	0	0	0	0	P06733;A0A2R8Y6G6;K7EM90;A0A2R8YEM5;A0A2R8Y879;K7ERS8;A0A2R8Y798;A0A2R8YEG5;P13929;E5RI09;E5RG95;K7EPM1;K7EKN2;E5RGZ4;P09104;F5H0C8;F5H1C3	ENO1;ENO3;ENO2	Alpha-enolase;Enolase;Beta-enolase;Gamma-enolase	3	HCD	TOF	MULTI-MSMS	38	3	602.3195	1803.9367	2.9839	0.0017972	1685.1848	59.626	0.0028405	38.878	20.465	NaN	NaN	1	0	0	0	37443	58632	0.6371658335144533	-6
1_RA1_01_2721	37504	36145	AAVPSGASTGIYEALELR	18	0	Unmodified	_AAVPSGASTGIYEALELR_									0	0	0	0	0	0	P06733;A0A2R8Y6G6;K7EM90;A0A2R8YEM5;A0A2R8Y879;K7ERS8;A0A2R8Y798;A0A2R8YEG5;P13929;E5RI09;E5RG95;K7EPM1;K7EKN2;E5RGZ4;P09104;F5H0C8;F5H1C3	ENO1;ENO3;ENO2	Alpha-enolase;Enolase;Beta-enolase;Gamma-enolase	3	HCD	TOF	MULTI-MSMS	17	0	602.3195	1803.9367	2.9839	0.0017972	21.74924	59.662	0.0049376	36.111	17.747	NaN	NaN	1	0	0	0	37487	222384	0.6520071772860008	-4
1_RA1_01_2721	37521	36162	AAVPSGASTGIYEALELR	18	0	Unmodified	_AAVPSGASTGIYEALELR_									0	0	0	0	0	0	P06733;A0A2R8Y6G6;K7EM90;A0A2R8YEM5;A0A2R8Y879;K7ERS8;A0A2R8Y798;A0A2R8YEG5;P13929;E5RI09;E5RG95;K7EPM1;K7EKN2;E5RGZ4;P09104;F5H0C8;F5H1C3	ENO1;ENO3;ENO2	Alpha-enolase;Enolase;Beta-enolase;Gamma-enolase	3	HCD	TOF	MULTI-MSMS	34	3	602.3195	1803.9367	2.9839	0.0017972	1684.7788	59.68	5.492E-10	96.143	69.995	NaN	NaN	1	0	0	0	37487	65274	0.7093457943925233	-5
1_RA1_01_2721	37551	36191	AAVPSGASTGIYEALELR	18	0	Unmodified	_AAVPSGASTGIYEALELR_									0	0	0	0	0	0	P06733;A0A2R8Y6G6;K7EM90;A0A2R8YEM5;A0A2R8Y879;K7ERS8;A0A2R8Y798;A0A2R8YEG5;P13929;E5RI09;E5RG95;K7EPM1;K7EKN2;E5RGZ4;P09104;F5H0C8;F5H1C3	ENO1;ENO3;ENO2	Alpha-enolase;Enolase;Beta-enolase;Gamma-enolase	3	HCD	TOF	MULTI-MSMS	22	0	602.3195	1803.9367	2.9839	0.0017972	21.140221	59.726	0.00069237	50.957	34.53	NaN	NaN	1	0	0	0	37529	251400	0.7370791260598811	-3
1_RA1_01_2721	37562	36202	AAVPSGASTGIYEALELR	18	0	Unmodified	_AAVPSGASTGIYEALELR_									0	0	0	0	0	0	P06733;A0A2R8Y6G6;K7EM90;A0A2R8YEM5;A0A2R8Y879;K7ERS8;A0A2R8Y798;A0A2R8YEG5;P13929;E5RI09;E5RG95;K7EPM1;K7EKN2;E5RGZ4;P09104;F5H0C8;F5H1C3	ENO1;ENO3;ENO2	Alpha-enolase;Enolase;Beta-enolase;Gamma-enolase	3	HCD	TOF	MULTI-MSMS	33	3	602.3195	1803.9367	2.9839	0.0017972	1687.4179	59.737	1.434E-05	73.11	56.928	NaN	NaN	1	0	0	0	37529	73166	0.7951097587480982	-4
1_RA1_01_2721	37585	36224	AAVPSGASTGIYEALELR	18	0	Unmodified	_AAVPSGASTGIYEALELR_									0	0	0	0	0	0	P06733;A0A2R8Y6G6;K7EM90;A0A2R8YEM5;A0A2R8Y879;K7ERS8;A0A2R8Y798;A0A2R8YEG5;P13929;E5RI09;E5RG95;K7EPM1;K7EKN2;E5RGZ4;P09104;F5H0C8;F5H1C3	ENO1;ENO3;ENO2	Alpha-enolase;Enolase;Beta-enolase;Gamma-enolase	3	HCD	TOF	MULTI-MSMS	17	0	602.3195	1803.9367	2.9839	0.0017972	20.328195	59.772	0.00013507	60.564	37.084	NaN	NaN	1	0	0	0	37568	288676	0.8463685512906215	-2
1_RA1_01_2721	37648	36285	AAVPSGASTGIYEALELR	18	0	Unmodified	_AAVPSGASTGIYEALELR_									0	0	0	0	0	0	P06733;A0A2R8Y6G6;K7EM90;A0A2R8YEM5;A0A2R8Y879;K7ERS8;A0A2R8Y798;A0A2R8YEG5;P13929;E5RI09;E5RG95;K7EPM1;K7EKN2;E5RGZ4;P09104;F5H0C8;F5H1C3	ENO1;ENO3;ENO2	Alpha-enolase;Enolase;Beta-enolase;Gamma-enolase	3	HCD	TOF	MULTI-MSMS	16	0	602.3195	1803.9367	2.9839	0.0017972	21.546234	59.863	2.6933E-06	76.539	58.838	NaN	NaN	1	0	0	0	37632	341076	1	0
1_RA1_01_2721	37691	36327	AAVPSGASTGIYEALELR	18	0	Unmodified	_AAVPSGASTGIYEALELR_									0	0	0	0	0	0	P06733;A0A2R8Y6G6;K7EM90;A0A2R8YEM5;A0A2R8Y879;K7ERS8;A0A2R8Y798;A0A2R8YEG5;P13929;E5RI09;E5RG95;K7EPM1;K7EKN2;E5RGZ4;P09104;F5H0C8;F5H1C3	ENO1;ENO3;ENO2	Alpha-enolase;Enolase;Beta-enolase;Gamma-enolase	3	HCD	TOF	MULTI-MSMS	17	0	602.3195	1803.9367	2.9839	0.0017972	21.140221	59.92	1.6376E-06	79.489	61.788	NaN	NaN	1	0	0	0	37674	338126	0.9913509012654071	1
1_RA1_01_2721	37741	36376	AAVPSGASTGIYEALELR	18	0	Unmodified	_AAVPSGASTGIYEALELR_									0	0	0	0	0	0	P06733;A0A2R8Y6G6;K7EM90;A0A2R8YEM5;A0A2R8Y879;K7ERS8;A0A2R8Y798;A0A2R8YEG5;P13929;E5RI09;E5RG95;K7EPM1;K7EKN2;E5RGZ4;P09104;F5H0C8;F5H1C3	ENO1;ENO3;ENO2	Alpha-enolase;Enolase;Beta-enolase;Gamma-enolase	3	HCD	TOF	MULTI-MSMS	25	0	602.3195	1803.9367	2.9839	0.0017972	19.820678	59.991	2.2633E-09	89.661	62.932	NaN	NaN	1	0	0	0	37716	327226	0.9593932144155555	2
1_RA1_01_2721	37765	36399	AAVPSGASTGIYEALELR	18	0	Unmodified	_AAVPSGASTGIYEALELR_									0	0	0	0	0	0	P06733;A0A2R8Y6G6;K7EM90;A0A2R8YEM5;A0A2R8Y879;K7ERS8;A0A2R8Y798;A0A2R8YEG5;P13929;E5RI09;E5RG95;K7EPM1;K7EKN2;E5RGZ4;P09104;F5H0C8;F5H1C3	ENO1;ENO3;ENO2	Alpha-enolase;Enolase;Beta-enolase;Gamma-enolase	3	HCD	TOF	MULTI-MSMS	14	0	602.3195	1803.9367	2.9839	0.0017972	20.531201	60.028	6.9395E-09	84.581	67.642	NaN	NaN	1	0	0	0	37751	302328	0.8863948210955916	3
1_RA1_01_2721	37813	36446	AAVPSGASTGIYEALELR	18	0	Unmodified	_AAVPSGASTGIYEALELR_									0	0	0	0	0	0	P06733;A0A2R8Y6G6;K7EM90;A0A2R8YEM5;A0A2R8Y879;K7ERS8;A0A2R8Y798;A0A2R8YEG5;P13929;E5RI09;E5RG95;K7EPM1;K7EKN2;E5RGZ4;P09104;F5H0C8;F5H1C3	ENO1;ENO3;ENO2	Alpha-enolase;Enolase;Beta-enolase;Gamma-enolase	3	HCD	TOF	MULTI-MSMS	21	0	602.3195	1803.9367	2.9839	0.0017972	19.820678	60.092	5.744E-05	66.386	48.686	NaN	NaN	1	0	0	0	37792	260318	0.7632257913192367	4
1_RA1_01_2721	37871	36502	AAVPSGASTGIYEALELR	18	0	Unmodified	_AAVPSGASTGIYEALELR_									0	0	0	0	0	0	P06733;A0A2R8Y6G6;K7EM90;A0A2R8YEM5;A0A2R8Y879;K7ERS8;A0A2R8Y798;A0A2R8YEG5;P13929;E5RI09;E5RG95;K7EPM1;K7EKN2;E5RGZ4;P09104;F5H0C8;F5H1C3	ENO1;ENO3;ENO2	Alpha-enolase;Enolase;Beta-enolase;Gamma-enolase	3	HCD	TOF	MULTI-MSMS	21	0	602.3195	1803.9367	2.9839	0.0017972	19.922182	60.179	4.5657E-09	87.16	69.879	NaN	NaN	1	0	0	0	37850	194240	0.5694918434601086	6
1_RA1_01_2721	37905	36535	AAVPSGASTGIYEALELR	18	0	Unmodified	_AAVPSGASTGIYEALELR_									0	0	0	0	0	0	P06733;A0A2R8Y6G6;K7EM90;A0A2R8YEM5;A0A2R8Y879;K7ERS8;A0A2R8Y798;A0A2R8YEG5;P13929;E5RI09;E5RG95;K7EPM1;K7EKN2;E5RGZ4;P09104;F5H0C8;F5H1C3	ENO1;ENO3;ENO2	Alpha-enolase;Enolase;Beta-enolase;Gamma-enolase	3	HCD	TOF	MULTI-MSMS	17	0	602.3195	1803.9367	2.9839	0.0017972	19.313162	60.225	9.8433E-05	62.765	37.444	NaN	NaN	1	0	0	0	37888	149954	0.4396498141176747	7
1_RA1_01_2721	37957	36586	AAVPSGASTGIYEALELR	18	0	Unmodified	_AAVPSGASTGIYEALELR_									0	0	0	0	0	0	P06733;A0A2R8Y6G6;K7EM90;A0A2R8YEM5;A0A2R8Y879;K7ERS8;A0A2R8Y798;A0A2R8YEG5;P13929;E5RI09;E5RG95;K7EPM1;K7EKN2;E5RGZ4;P09104;F5H0C8;F5H1C3	ENO1;ENO3;ENO2	Alpha-enolase;Enolase;Beta-enolase;Gamma-enolase	3	HCD	TOF	MULTI-MSMS	26	0	602.3195	1803.9367	2.9839	0.0017972	19.211659	60.296	0.034231	21.803	11.522	NaN	NaN	1	0	0	0	37931	118060	0.34613986325628304	8
1_RA1_01_2721	38016	36643	AAVPSGASTGIYEALELR	18	0	Unmodified	_AAVPSGASTGIYEALELR_									0	0	0	0	0	0	P06733;A0A2R8Y6G6;K7EM90;A0A2R8YEM5;A0A2R8Y879;K7ERS8;A0A2R8Y798;A0A2R8YEG5;P13929;E5RI09;E5RG95;K7EPM1;K7EKN2;E5RGZ4;P09104;F5H0C8;F5H1C3	ENO1;ENO3;ENO2	Alpha-enolase;Enolase;Beta-enolase;Gamma-enolase	3	HCD	TOF	MULTI-MSMS	24	0	602.3195	1803.9367	2.9839	0.0017972	16.471071	60.382	0.022364	25.824	14.133	NaN	NaN	1	0	0	0	37992	69922	0.2050041632949841	10
1_RA1_01_2725	35630	34155	AAVPSGASTGIYEALELR	18	0	Unmodified	_AAVPSGASTGIYEALELR_									0	0	0	0	0	0	P06733;A0A2R8Y6G6;K7EM90;A0A2R8YEM5;A0A2R8Y879;K7ERS8;A0A2R8Y798;A0A2R8YEG5;P13929;E5RI09;E5RG95;K7EPM1;K7EKN2;E5RGZ4;P09104;F5H0C8;F5H1C3	ENO1;ENO3;ENO2	Alpha-enolase;Enolase;Beta-enolase;Gamma-enolase	2	HCD	TOF	MULTI-MSMS	3	1	902.97562	1803.9367	0.90344	0.00081578	575.01709	57.65	8.4447E-05	80.3	53.627	NaN	NaN	1	0	0	0	35627	15882	0.178329216258702	-8
1_RA1_01_2725	35762	34283	AAVPSGASTGIYEALELR	18	0	Unmodified	_AAVPSGASTGIYEALELR_									0	0	0	0	0	0	P06733;A0A2R8Y6G6;K7EM90;A0A2R8YEM5;A0A2R8Y879;K7ERS8;A0A2R8Y798;A0A2R8YEG5;P13929;E5RI09;E5RG95;K7EPM1;K7EKN2;E5RGZ4;P09104;F5H0C8;F5H1C3	ENO1;ENO3;ENO2	Alpha-enolase;Enolase;Beta-enolase;Gamma-enolase	2	HCD	TOF	MULTI-MSMS	1	0	902.97562	1803.9367	0.90344	0.00081578	19.388194	57.835	4.6538E-06	94.728	66.814	NaN	NaN	1	0	0	0	35761	61374	0.7019626681306615	-3
1_RA1_01_2725	35825	34344	AAVPSGASTGIYEALELR	18	0	Unmodified	_AAVPSGASTGIYEALELR_									0	0	0	0	0	0	P06733;A0A2R8Y6G6;K7EM90;A0A2R8YEM5;A0A2R8Y879;K7ERS8;A0A2R8Y798;A0A2R8YEG5;P13929;E5RI09;E5RG95;K7EPM1;K7EKN2;E5RGZ4;P09104;F5H0C8;F5H1C3	ENO1;ENO3;ENO2	Alpha-enolase;Enolase;Beta-enolase;Gamma-enolase	2	HCD	TOF	MULTI-MSMS	31	0	902.97562	1803.9367	0.90344	0.00081578	19.388194	57.945	3.7305E-09	113.35	71.947	NaN	NaN	1	0	0	0	35794	75620	0.86490072284747	-1
1_RA1_01_2725	35856	34374	AAVPSGASTGIYEALELR	18	0	Unmodified	_AAVPSGASTGIYEALELR_									0	0	0	0	0	0	P06733;A0A2R8Y6G6;K7EM90;A0A2R8YEM5;A0A2R8Y879;K7ERS8;A0A2R8Y798;A0A2R8YEG5;P13929;E5RI09;E5RG95;K7EPM1;K7EKN2;E5RGZ4;P09104;F5H0C8;F5H1C3	ENO1;ENO3;ENO2	Alpha-enolase;Enolase;Beta-enolase;Gamma-enolase	2	HCD	TOF	MULTI-MSMS	27	0	902.97562	1803.9367	0.90344	0.00081578	18.914512	57.989	6.9911E-05	90.759	64.086	NaN	NaN	1	0	0	0	35829	87432	1	0
1_RA1_01_2725	35909	34425	AAVPSGASTGIYEALELR	18	0	Unmodified	_AAVPSGASTGIYEALELR_									0	0	0	0	0	0	P06733;A0A2R8Y6G6;K7EM90;A0A2R8YEM5;A0A2R8Y879;K7ERS8;A0A2R8Y798;A0A2R8YEG5;P13929;E5RI09;E5RG95;K7EPM1;K7EKN2;E5RGZ4;P09104;F5H0C8;F5H1C3	ENO1;ENO3;ENO2	Alpha-enolase;Enolase;Beta-enolase;Gamma-enolase	2	HCD	TOF	MULTI-MSMS	20	0	902.97562	1803.9367	0.90344	0.00081578	19.523532	58.069	9.2534E-09	83.729	51.721	NaN	NaN	1	0	0	0	35889	84166	0.9626452557416049	2
1_RA1_01_2725	35956	34471	AAVPSGASTGIYEALELR	18	0	Unmodified	_AAVPSGASTGIYEALELR_									0	0	0	0	0	0	P06733;A0A2R8Y6G6;K7EM90;A0A2R8YEM5;A0A2R8Y879;K7ERS8;A0A2R8Y798;A0A2R8YEG5;P13929;E5RI09;E5RG95;K7EPM1;K7EKN2;E5RGZ4;P09104;F5H0C8;F5H1C3	ENO1;ENO3;ENO2	Alpha-enolase;Enolase;Beta-enolase;Gamma-enolase	2	HCD	TOF	MULTI-MSMS	22	0	902.97562	1803.9367	0.90344	0.00081578	19.726538	58.127	2.0522E-05	97.69	82.546	NaN	NaN	1	0	0	0	35934	83510	0.955142282002013	3
1_RA1_01_2725	36086	34598	AAVPSGASTGIYEALELR	18	0	Unmodified	_AAVPSGASTGIYEALELR_									0	0	0	0	0	0	P06733;A0A2R8Y6G6;K7EM90;A0A2R8YEM5;A0A2R8Y879;K7ERS8;A0A2R8Y798;A0A2R8YEG5;P13929;E5RI09;E5RG95;K7EPM1;K7EKN2;E5RGZ4;P09104;F5H0C8;F5H1C3	ENO1;ENO3;ENO2	Alpha-enolase;Enolase;Beta-enolase;Gamma-enolase	2	HCD	TOF	MULTI-MSMS	41	0	902.97562	1803.9367	0.90344	0.00081578	19.185188	58.314	5.836E-05	85.42	69.166	NaN	NaN	1	0	0	0	36045	50310	0.5754186110348614	6
1_RA1_01_2725	35646	34171	AAVPSGASTGIYEALELR	18	0	Unmodified	_AAVPSGASTGIYEALELR_									0	0	0	0	0	0	P06733;A0A2R8Y6G6;K7EM90;A0A2R8YEM5;A0A2R8Y879;K7ERS8;A0A2R8Y798;A0A2R8YEG5;P13929;E5RI09;E5RG95;K7EPM1;K7EKN2;E5RGZ4;P09104;F5H0C8;F5H1C3	ENO1;ENO3;ENO2	Alpha-enolase;Enolase;Beta-enolase;Gamma-enolase	3	HCD	TOF	MULTI-MSMS	19	0	602.3195	1803.9367	2.9598	0.0017828	19.008652	57.674	0.01317	29.444	18.589	NaN	NaN	1	0	0	0	35627	145096	0.5122071760403282	-9
1_RA1_01_2725	35665	34190	AAVPSGASTGIYEALELR	18	0	Unmodified	_AAVPSGASTGIYEALELR_									0	0	0	0	0	0	P06733;A0A2R8Y6G6;K7EM90;A0A2R8YEM5;A0A2R8Y879;K7ERS8;A0A2R8Y798;A0A2R8YEG5;P13929;E5RI09;E5RG95;K7EPM1;K7EKN2;E5RGZ4;P09104;F5H0C8;F5H1C3	ENO1;ENO3;ENO2	Alpha-enolase;Enolase;Beta-enolase;Gamma-enolase	3	HCD	TOF	MULTI-MSMS	38	3	602.3195	1803.9367	2.9598	0.0017828	1682.4442	57.694	0.02629	24.279	11.919	NaN	NaN	1	0	0	0	35627	48772	0.6042869532895552	-8
1_RA1_01_2725	35689	34213	AAVPSGASTGIYEALELR	18	0	Unmodified	_AAVPSGASTGIYEALELR_									0	0	0	0	0	0	P06733;A0A2R8Y6G6;K7EM90;A0A2R8YEM5;A0A2R8Y879;K7ERS8;A0A2R8Y798;A0A2R8YEG5;P13929;E5RI09;E5RG95;K7EPM1;K7EKN2;E5RGZ4;P09104;F5H0C8;F5H1C3	ENO1;ENO3;ENO2	Alpha-enolase;Enolase;Beta-enolase;Gamma-enolase	3	HCD	TOF	MULTI-MSMS	20	0	602.3195	1803.9367	2.9598	0.0017828	21.444731	57.73	0.0025373	40.349	29.305	NaN	NaN	1	0	0	0	35669	165926	0.5857397026221777	-8
1_RA1_01_2725	35740	34262	AAVPSGASTGIYEALELR	18	0	Unmodified	_AAVPSGASTGIYEALELR_									0	0	0	0	0	0	P06733;A0A2R8Y6G6;K7EM90;A0A2R8YEM5;A0A2R8Y879;K7ERS8;A0A2R8Y798;A0A2R8YEG5;P13929;E5RI09;E5RG95;K7EPM1;K7EKN2;E5RGZ4;P09104;F5H0C8;F5H1C3	ENO1;ENO3;ENO2	Alpha-enolase;Enolase;Beta-enolase;Gamma-enolase	3	HCD	TOF	MULTI-MSMS	18	0	602.3195	1803.9367	2.9598	0.0017828	22.256757	57.809	0.0030494	38.453	20.089	NaN	NaN	1	0	0	0	35722	198416	0.7004334994846015	-6
1_RA1_01_2725	35755	34277	AAVPSGASTGIYEALELR	18	0	Unmodified	_AAVPSGASTGIYEALELR_									0	0	0	0	0	0	P06733;A0A2R8Y6G6;K7EM90;A0A2R8YEM5;A0A2R8Y879;K7ERS8;A0A2R8Y798;A0A2R8YEG5;P13929;E5RI09;E5RG95;K7EPM1;K7EKN2;E5RGZ4;P09104;F5H0C8;F5H1C3	ENO1;ENO3;ENO2	Alpha-enolase;Enolase;Beta-enolase;Gamma-enolase	3	HCD	TOF	MULTI-MSMS	33	3	602.3195	1803.9367	2.9598	0.0017828	1687.5194	57.825	1.2214E-09	90.793	79.514	NaN	NaN	1	0	0	0	35722	60832	0.7537108165035311	-5
1_RA1_01_2725	35817	34336	AAVPSGASTGIYEALELR	18	0	Unmodified	_AAVPSGASTGIYEALELR_									0	0	0	0	0	0	P06733;A0A2R8Y6G6;K7EM90;A0A2R8YEM5;A0A2R8Y879;K7ERS8;A0A2R8Y798;A0A2R8YEG5;P13929;E5RI09;E5RG95;K7EPM1;K7EKN2;E5RGZ4;P09104;F5H0C8;F5H1C3	ENO1;ENO3;ENO2	Alpha-enolase;Enolase;Beta-enolase;Gamma-enolase	3	HCD	TOF	MULTI-MSMS	23	0	602.3195	1803.9367	2.9598	0.0017828	22.155254	57.936	2.5199E-06	77.023	59.323	NaN	NaN	1	0	0	0	35794	254726	0.8992148999562264	-3
1_RA1_01_2725	35851	34369	AAVPSGASTGIYEALELR	18	0	Unmodified	_AAVPSGASTGIYEALELR_									0	0	0	0	0	0	P06733;A0A2R8Y6G6;K7EM90;A0A2R8YEM5;A0A2R8Y879;K7ERS8;A0A2R8Y798;A0A2R8YEG5;P13929;E5RI09;E5RG95;K7EPM1;K7EKN2;E5RGZ4;P09104;F5H0C8;F5H1C3	ENO1;ENO3;ENO2	Alpha-enolase;Enolase;Beta-enolase;Gamma-enolase	3	HCD	TOF	MULTI-MSMS	22	0	602.3195	1803.9367	2.9598	0.0017828	20.023685	57.984	1.7535E-05	72.184	49.381	NaN	NaN	1	0	0	0	35829	263794	0.9312260833956989	-2
1_RA1_01_2725	35901	34417	AAVPSGASTGIYEALELR	18	0	Unmodified	_AAVPSGASTGIYEALELR_									0	0	0	0	0	0	P06733;A0A2R8Y6G6;K7EM90;A0A2R8YEM5;A0A2R8Y879;K7ERS8;A0A2R8Y798;A0A2R8YEG5;P13929;E5RI09;E5RG95;K7EPM1;K7EKN2;E5RGZ4;P09104;F5H0C8;F5H1C3	ENO1;ENO3;ENO2	Alpha-enolase;Enolase;Beta-enolase;Gamma-enolase	3	HCD	TOF	MULTI-MSMS	12	0	602.3195	1803.9367	2.9598	0.0017828	21.140221	58.06	5.8391E-10	98.165	80.026	NaN	NaN	1	0	0	0	35889	283276	1	0
1_RA1_01_2725	35947	34462	AAVPSGASTGIYEALELR	18	0	Unmodified	_AAVPSGASTGIYEALELR_									0	0	0	0	0	0	P06733;A0A2R8Y6G6;K7EM90;A0A2R8YEM5;A0A2R8Y879;K7ERS8;A0A2R8Y798;A0A2R8YEG5;P13929;E5RI09;E5RG95;K7EPM1;K7EKN2;E5RGZ4;P09104;F5H0C8;F5H1C3	ENO1;ENO3;ENO2	Alpha-enolase;Enolase;Beta-enolase;Gamma-enolase	3	HCD	TOF	MULTI-MSMS	13	0	602.3195	1803.9367	2.9598	0.0017828	20.734208	58.118	4.2253E-05	67.727	40.392	NaN	NaN	1	0	0	0	35934	270274	0.9541013004984538	1
1_RA1_01_2725	36037	34550	AAVPSGASTGIYEALELR	18	0	Unmodified	_AAVPSGASTGIYEALELR_									0	0	0	0	0	0	P06733;A0A2R8Y6G6;K7EM90;A0A2R8YEM5;A0A2R8Y879;K7ERS8;A0A2R8Y798;A0A2R8YEG5;P13929;E5RI09;E5RG95;K7EPM1;K7EKN2;E5RGZ4;P09104;F5H0C8;F5H1C3	ENO1;ENO3;ENO2	Alpha-enolase;Enolase;Beta-enolase;Gamma-enolase	3	HCD	TOF	MULTI-MSMS	28	0	602.3195	1803.9367	2.9598	0.0017828	20.531201	58.251	2.2633E-09	89.661	53.64	NaN	NaN	1	0	0	0	36009	188350	0.6648992502012172	3
1_RA1_01_2725	36064	34576	AAVPSGASTGIYEALELR	18	0	Unmodified	_AAVPSGASTGIYEALELR_									0	0	0	0	0	0	P06733;A0A2R8Y6G6;K7EM90;A0A2R8YEM5;A0A2R8Y879;K7ERS8;A0A2R8Y798;A0A2R8YEG5;P13929;E5RI09;E5RG95;K7EPM1;K7EKN2;E5RGZ4;P09104;F5H0C8;F5H1C3	ENO1;ENO3;ENO2	Alpha-enolase;Enolase;Beta-enolase;Gamma-enolase	3	HCD	TOF	MULTI-MSMS	19	0	602.3195	1803.9367	2.9598	0.0017828	19.008652	58.291	0.0016172	44.816	33.962	NaN	NaN	1	0	0	0	36045	164490	0.5806704415481722	4
1_RA1_01_2725	36113	34624	AAVPSGASTGIYEALELR	18	0	Unmodified	_AAVPSGASTGIYEALELR_									0	0	0	0	0	0	P06733;A0A2R8Y6G6;K7EM90;A0A2R8YEM5;A0A2R8Y879;K7ERS8;A0A2R8Y798;A0A2R8YEG5;P13929;E5RI09;E5RG95;K7EPM1;K7EKN2;E5RGZ4;P09104;F5H0C8;F5H1C3	ENO1;ENO3;ENO2	Alpha-enolase;Enolase;Beta-enolase;Gamma-enolase	3	HCD	TOF	MULTI-MSMS	26	0	602.3195	1803.9367	2.9598	0.0017828	20.125188	58.358	0.0017965	43.946	33.749	NaN	NaN	1	0	0	0	36087	122192	0.43135316793515865	5
1_RA1_01_2725	36152	34662	AAVPSGASTGIYEALELR	18	0	Unmodified	_AAVPSGASTGIYEALELR_									0	0	0	0	0	0	P06733;A0A2R8Y6G6;K7EM90;A0A2R8YEM5;A0A2R8Y879;K7ERS8;A0A2R8Y798;A0A2R8YEG5;P13929;E5RI09;E5RG95;K7EPM1;K7EKN2;E5RGZ4;P09104;F5H0C8;F5H1C3	ENO1;ENO3;ENO2	Alpha-enolase;Enolase;Beta-enolase;Gamma-enolase	3	HCD	TOF	MULTI-MSMS	27	0	602.3195	1803.9367	2.9598	0.0017828	18.501136	58.413	0.001454	45.608	33.84	NaN	NaN	1	0	0	0	36125	104410	0.3685804656942346	6
1_RA1_01_2729	35561	34108	AAVPSGASTGIYEALELR	18	0	Unmodified	_AAVPSGASTGIYEALELR_									0	0	0	0	0	0	P06733;A0A2R8Y6G6;K7EM90;A0A2R8YEM5;A0A2R8Y879;K7ERS8;A0A2R8Y798;A0A2R8YEG5;P13929;E5RI09;E5RG95;K7EPM1;K7EKN2;E5RGZ4;P09104;F5H0C8;F5H1C3	ENO1;ENO3;ENO2	Alpha-enolase;Enolase;Beta-enolase;Gamma-enolase	3	HCD	TOF	MULTI-MSMS	16	0	602.3195	1803.9367	2.1954	0.0013224	18.298129	57.558	0.036095	21.27	11.74	NaN	NaN	1	0	0	0	-1	NaN	NaN	0
1_RA1_01_2729	35634	34178	AAVPSGASTGIYEALELR	18	0	Unmodified	_AAVPSGASTGIYEALELR_									0	0	0	0	0	0	P06733;A0A2R8Y6G6;K7EM90;A0A2R8YEM5;A0A2R8Y879;K7ERS8;A0A2R8Y798;A0A2R8YEG5;P13929;E5RI09;E5RG95;K7EPM1;K7EKN2;E5RGZ4;P09104;F5H0C8;F5H1C3	ENO1;ENO3;ENO2	Alpha-enolase;Enolase;Beta-enolase;Gamma-enolase	3	HCD	TOF	MULTI-MSMS	17	0	602.3195	1803.9367	2.1954	0.0013224	20.531201	57.672	0.0044798	36.679	18.583	NaN	NaN	1	0	0	0	35617	178076	0.5701789213488903	-7
1_RA1_01_2729	35674	34216	AAVPSGASTGIYEALELR	18	0	Unmodified	_AAVPSGASTGIYEALELR_									0	0	0	0	0	0	P06733;A0A2R8Y6G6;K7EM90;A0A2R8YEM5;A0A2R8Y879;K7ERS8;A0A2R8Y798;A0A2R8YEG5;P13929;E5RI09;E5RG95;K7EPM1;K7EKN2;E5RGZ4;P09104;F5H0C8;F5H1C3	ENO1;ENO3;ENO2	Alpha-enolase;Enolase;Beta-enolase;Gamma-enolase	3	HCD	TOF	MULTI-MSMS	10	0	602.3195	1803.9367	2.1954	0.0013224	20.429698	57.729	3.9228E-05	67.995	49.857	NaN	NaN	1	0	0	0	35664	213438	0.6834039882682924	-5
1_RA1_01_2729	35687	34229	AAVPSGASTGIYEALELR	18	0	Unmodified	_AAVPSGASTGIYEALELR_									0	0	0	0	0	0	P06733;A0A2R8Y6G6;K7EM90;A0A2R8YEM5;A0A2R8Y879;K7ERS8;A0A2R8Y798;A0A2R8YEG5;P13929;E5RI09;E5RG95;K7EPM1;K7EKN2;E5RGZ4;P09104;F5H0C8;F5H1C3	ENO1;ENO3;ENO2	Alpha-enolase;Enolase;Beta-enolase;Gamma-enolase	3	HCD	TOF	MULTI-MSMS	23	3	602.3195	1803.9367	2.1954	0.0013224	1684.2713	57.742	2.3886E-06	77.39	60.109	NaN	NaN	1	0	0	0	35664	59760	0.6785049275625596	-5
1_RA1_01_2729	35763	34302	AAVPSGASTGIYEALELR	18	0	Unmodified	_AAVPSGASTGIYEALELR_									0	0	0	0	0	0	P06733;A0A2R8Y6G6;K7EM90;A0A2R8YEM5;A0A2R8Y879;K7ERS8;A0A2R8Y798;A0A2R8YEG5;P13929;E5RI09;E5RG95;K7EPM1;K7EKN2;E5RGZ4;P09104;F5H0C8;F5H1C3	ENO1;ENO3;ENO2	Alpha-enolase;Enolase;Beta-enolase;Gamma-enolase	3	HCD	TOF	MULTI-MSMS	10	0	602.3195	1803.9367	2.1954	0.0013224	20.226691	57.862	2.8265E-09	89.049	71.981	NaN	NaN	1	0	0	0	35753	288330	0.9231995799126526	-2
1_RA1_01_2729	35818	34356	AAVPSGASTGIYEALELR	18	0	Unmodified	_AAVPSGASTGIYEALELR_									0	0	0	0	0	0	P06733;A0A2R8Y6G6;K7EM90;A0A2R8YEM5;A0A2R8Y879;K7ERS8;A0A2R8Y798;A0A2R8YEG5;P13929;E5RI09;E5RG95;K7EPM1;K7EKN2;E5RGZ4;P09104;F5H0C8;F5H1C3	ENO1;ENO3;ENO2	Alpha-enolase;Enolase;Beta-enolase;Gamma-enolase	3	HCD	TOF	MULTI-MSMS	17	0	602.3195	1803.9367	2.1954	0.0013224	19.922182	57.931	4.9231E-10	103.85	85.713	NaN	NaN	1	0	0	0	35801	299482	0.9589070044442167	-1
1_RA1_01_2729	35884	34420	AAVPSGASTGIYEALELR	18	0	Unmodified	_AAVPSGASTGIYEALELR_									0	0	0	0	0	0	P06733;A0A2R8Y6G6;K7EM90;A0A2R8YEM5;A0A2R8Y879;K7ERS8;A0A2R8Y798;A0A2R8YEG5;P13929;E5RI09;E5RG95;K7EPM1;K7EKN2;E5RGZ4;P09104;F5H0C8;F5H1C3	ENO1;ENO3;ENO2	Alpha-enolase;Enolase;Beta-enolase;Gamma-enolase	3	HCD	TOF	MULTI-MSMS	17	0	602.3195	1803.9367	2.1954	0.0013224	20.531201	58.034	5.8391E-10	98.165	70.829	NaN	NaN	1	0	0	0	35867	273780	0.8766121492334686	1
1_RA1_01_2729	35926	34461	AAVPSGASTGIYEALELR	18	0	Unmodified	_AAVPSGASTGIYEALELR_									0	0	0	0	0	0	P06733;A0A2R8Y6G6;K7EM90;A0A2R8YEM5;A0A2R8Y879;K7ERS8;A0A2R8Y798;A0A2R8YEG5;P13929;E5RI09;E5RG95;K7EPM1;K7EKN2;E5RGZ4;P09104;F5H0C8;F5H1C3	ENO1;ENO3;ENO2	Alpha-enolase;Enolase;Beta-enolase;Gamma-enolase	3	HCD	TOF	MULTI-MSMS	20	0	602.3195	1803.9367	2.1954	0.0013224	19.820678	58.093	4.7468E-10	104.61	81.128	NaN	NaN	1	0	0	0	35906	248000	0.7940675469716569	2
1_RA1_01_2729	35968	34502	AAVPSGASTGIYEALELR	18	0	Unmodified	_AAVPSGASTGIYEALELR_									0	0	0	0	0	0	P06733;A0A2R8Y6G6;K7EM90;A0A2R8YEM5;A0A2R8Y879;K7ERS8;A0A2R8Y798;A0A2R8YEG5;P13929;E5RI09;E5RG95;K7EPM1;K7EKN2;E5RGZ4;P09104;F5H0C8;F5H1C3	ENO1;ENO3;ENO2	Alpha-enolase;Enolase;Beta-enolase;Gamma-enolase	3	HCD	TOF	MULTI-MSMS	24	0	602.3195	1803.9367	2.1954	0.0013224	21.241724	58.153	0.0034158	37.999	26.954	NaN	NaN	1	0	0	0	35944	222060	0.7110106430666376	3
1_RA1_01_2729	36001	34534	AAVPSGASTGIYEALELR	18	0	Unmodified	_AAVPSGASTGIYEALELR_									0	0	0	0	0	0	P06733;A0A2R8Y6G6;K7EM90;A0A2R8YEM5;A0A2R8Y879;K7ERS8;A0A2R8Y798;A0A2R8YEG5;P13929;E5RI09;E5RG95;K7EPM1;K7EKN2;E5RGZ4;P09104;F5H0C8;F5H1C3	ENO1;ENO3;ENO2	Alpha-enolase;Enolase;Beta-enolase;Gamma-enolase	3	HCD	TOF	MULTI-MSMS	20	0	602.3195	1803.9367	2.1954	0.0013224	20.429698	58.2	1.9337E-06	78.661	61.172	NaN	NaN	1	0	0	0	35981	188300	0.6029149963498508	4
1_RA1_01_2729	36042	34574	AAVPSGASTGIYEALELR	18	0	Unmodified	_AAVPSGASTGIYEALELR_									0	0	0	0	0	0	P06733;A0A2R8Y6G6;K7EM90;A0A2R8YEM5;A0A2R8Y879;K7ERS8;A0A2R8Y798;A0A2R8YEG5;P13929;E5RI09;E5RG95;K7EPM1;K7EKN2;E5RGZ4;P09104;F5H0C8;F5H1C3	ENO1;ENO3;ENO2	Alpha-enolase;Enolase;Beta-enolase;Gamma-enolase	3	HCD	TOF	MULTI-MSMS	19	0	602.3195	1803.9367	2.1954	0.0013224	20.734208	58.254	0.0003138	53.779	35.641	NaN	NaN	1	0	0	0	36023	143356	0.45900946477285826	5
1_RA1_01_2729	36099	34629	AAVPSGASTGIYEALELR	18	0	Unmodified	_AAVPSGASTGIYEALELR_									0	0	0	0	0	0	P06733;A0A2R8Y6G6;K7EM90;A0A2R8YEM5;A0A2R8Y879;K7ERS8;A0A2R8Y798;A0A2R8YEG5;P13929;E5RI09;E5RG95;K7EPM1;K7EKN2;E5RGZ4;P09104;F5H0C8;F5H1C3	ENO1;ENO3;ENO2	Alpha-enolase;Enolase;Beta-enolase;Gamma-enolase	3	HCD	TOF	MULTI-MSMS	16	0	602.3195	1803.9367	2.1954	0.0013224	20.125188	58.337	0.0067723	33.836	13.454	NaN	NaN	1	0	0	0	36083	90824	0.2908080277667491	7
1_RA1_01_2729	35592	34138	AAVPSGASTGIYEALELR	18	0	Unmodified	_AAVPSGASTGIYEALELR_									0	0	0	0	0	0	P06733;A0A2R8Y6G6;K7EM90;A0A2R8YEM5;A0A2R8Y879;K7ERS8;A0A2R8Y798;A0A2R8YEG5;P13929;E5RI09;E5RG95;K7EPM1;K7EKN2;E5RGZ4;P09104;F5H0C8;F5H1C3	ENO1;ENO3;ENO2	Alpha-enolase;Enolase;Beta-enolase;Gamma-enolase	2	HCD	TOF	MULTI-MSMS	3	0	902.97562	1803.9367	1.2485	0.0011274	17.628804	57.594	4.992E-05	86.291	61.437	NaN	NaN	1	0	0	0	35589	21590	0.23334990596831023	-9
1_RA1_01_2729	35692	34234	AAVPSGASTGIYEALELR	18	0	Unmodified	_AAVPSGASTGIYEALELR_									0	0	0	0	0	0	P06733;A0A2R8Y6G6;K7EM90;A0A2R8YEM5;A0A2R8Y879;K7ERS8;A0A2R8Y798;A0A2R8YEG5;P13929;E5RI09;E5RG95;K7EPM1;K7EKN2;E5RGZ4;P09104;F5H0C8;F5H1C3	ENO1;ENO3;ENO2	Alpha-enolase;Enolase;Beta-enolase;Gamma-enolase	2	HCD	TOF	MULTI-MSMS	28	1	902.97562	1803.9367	1.2485	0.0011274	574.61107	57.748	0.00037259	69.714	54.512	NaN	NaN	1	0	0	0	35664	51568	0.5727995734660328	-4
1_RA1_01_2729	35771	34310	AAVPSGASTGIYEALELR	18	0	Unmodified	_AAVPSGASTGIYEALELR_									0	0	0	0	0	0	P06733;A0A2R8Y6G6;K7EM90;A0A2R8YEM5;A0A2R8Y879;K7ERS8;A0A2R8Y798;A0A2R8YEG5;P13929;E5RI09;E5RG95;K7EPM1;K7EKN2;E5RGZ4;P09104;F5H0C8;F5H1C3	ENO1;ENO3;ENO2	Alpha-enolase;Enolase;Beta-enolase;Gamma-enolase	2	HCD	TOF	MULTI-MSMS	18	0	902.97562	1803.9367	1.2485	0.0011274	18.237824	57.87	4.257E-06	99.941	75.65	NaN	NaN	1	0	0	0	35753	80426	0.8692635265126132	-2
1_RA1_01_2729	35826	34364	AAVPSGASTGIYEALELR	18	0	Unmodified	_AAVPSGASTGIYEALELR_									0	0	0	0	0	0	P06733;A0A2R8Y6G6;K7EM90;A0A2R8YEM5;A0A2R8Y879;K7ERS8;A0A2R8Y798;A0A2R8YEG5;P13929;E5RI09;E5RG95;K7EPM1;K7EKN2;E5RGZ4;P09104;F5H0C8;F5H1C3	ENO1;ENO3;ENO2	Alpha-enolase;Enolase;Beta-enolase;Gamma-enolase	2	HCD	TOF	MULTI-MSMS	25	1	902.97562	1803.9367	1.2485	0.0011274	573.2577	57.94	1.9705E-06	103.76	86.819	NaN	NaN	1	0	0	0	35801	90028	1	0
1_RA1_01_2729	35891	34427	AAVPSGASTGIYEALELR	18	0	Unmodified	_AAVPSGASTGIYEALELR_									0	0	0	0	0	0	P06733;A0A2R8Y6G6;K7EM90;A0A2R8YEM5;A0A2R8Y879;K7ERS8;A0A2R8Y798;A0A2R8YEG5;P13929;E5RI09;E5RG95;K7EPM1;K7EKN2;E5RGZ4;P09104;F5H0C8;F5H1C3	ENO1;ENO3;ENO2	Alpha-enolase;Enolase;Beta-enolase;Gamma-enolase	2	HCD	TOF	MULTI-MSMS	24	0	902.97562	1803.9367	1.2485	0.0011274	18.44083	58.041	1.6893E-05	95.631	63.789	NaN	NaN	1	0	0	0	35867	87194	0.9424136962019843	1
1_RA1_01_2729	35937	34472	AAVPSGASTGIYEALELR	18	0	Unmodified	_AAVPSGASTGIYEALELR_									0	0	0	0	0	0	P06733;A0A2R8Y6G6;K7EM90;A0A2R8YEM5;A0A2R8Y879;K7ERS8;A0A2R8Y798;A0A2R8YEG5;P13929;E5RI09;E5RG95;K7EPM1;K7EKN2;E5RGZ4;P09104;F5H0C8;F5H1C3	ENO1;ENO3;ENO2	Alpha-enolase;Enolase;Beta-enolase;Gamma-enolase	2	HCD	TOF	MULTI-MSMS	31	1	902.97562	1803.9367	1.2485	0.0011274	573.59604	58.105	3.539E-06	98.337	80.201	NaN	NaN	1	0	0	0	35906	77052	0.8558670635802195	3
2_RA2_01_2723	35363	33927	AAVPSGASTGIYEALELR	18	0	Unmodified	_AAVPSGASTGIYEALELR_									0	0	0	0	0	0	P06733;A0A2R8Y6G6;K7EM90;A0A2R8YEM5;A0A2R8Y879;K7ERS8;A0A2R8Y798;A0A2R8YEG5;P13929;E5RI09;E5RG95;K7EPM1;K7EKN2;E5RGZ4;P09104;F5H0C8;F5H1C3	ENO1;ENO3;ENO2	Alpha-enolase;Enolase;Beta-enolase;Gamma-enolase	3	HCD	TOF	MULTI-MSMS	20	0	602.3195	1803.9367	2.4051	0.0014486	17.99362	57.43	0.023934	25.207	14.352	NaN	NaN	1	0	0	0	35343	151296	0.455466647399888	-8
2_RA2_01_2723	35376	33940	AAVPSGASTGIYEALELR	18	0	Unmodified	_AAVPSGASTGIYEALELR_									0	0	0	0	0	0	P06733;A0A2R8Y6G6;K7EM90;A0A2R8YEM5;A0A2R8Y879;K7ERS8;A0A2R8Y798;A0A2R8YEG5;P13929;E5RI09;E5RG95;K7EPM1;K7EKN2;E5RGZ4;P09104;F5H0C8;F5H1C3	ENO1;ENO3;ENO2	Alpha-enolase;Enolase;Beta-enolase;Gamma-enolase	3	HCD	TOF	MULTI-MSMS	33	3	602.3195	1803.9367	2.4051	0.0014486	1676.2525	57.444	0.027868	23.658	5.5553	NaN	NaN	1	0	0	0	35343	60128	0.6458709289335739	-5
2_RA2_01_2723	35408	33971	AAVPSGASTGIYEALELR	18	0	Unmodified	_AAVPSGASTGIYEALELR_									0	0	0	0	0	0	P06733;A0A2R8Y6G6;K7EM90;A0A2R8YEM5;A0A2R8Y879;K7ERS8;A0A2R8Y798;A0A2R8YEG5;P13929;E5RI09;E5RG95;K7EPM1;K7EKN2;E5RGZ4;P09104;F5H0C8;F5H1C3	ENO1;ENO3;ENO2	Alpha-enolase;Enolase;Beta-enolase;Gamma-enolase	3	HCD	TOF	MULTI-MSMS	25	0	602.3195	1803.9367	2.4051	0.0014486	20.429698	57.493	0.0034398	37.969	21.57	NaN	NaN	1	0	0	0	35383	176434	0.5311429414350137	-7
2_RA2_01_2723	35415	33978	AAVPSGASTGIYEALELR	18	0	Unmodified	_AAVPSGASTGIYEALELR_									0	0	0	0	0	0	P06733;A0A2R8Y6G6;K7EM90;A0A2R8YEM5;A0A2R8Y879;K7ERS8;A0A2R8Y798;A0A2R8YEG5;P13929;E5RI09;E5RG95;K7EPM1;K7EKN2;E5RGZ4;P09104;F5H0C8;F5H1C3	ENO1;ENO3;ENO2	Alpha-enolase;Enolase;Beta-enolase;Gamma-enolase	3	HCD	TOF	MULTI-MSMS	32	3	602.3195	1803.9367	2.4051	0.0014486	1678.4856	57.5	0.0012632	46.702	28.564	NaN	NaN	1	0	0	0	35383	69274	0.7441136031623271	-4
2_RA2_01_2723	35457	34018	AAVPSGASTGIYEALELR	18	0	Unmodified	_AAVPSGASTGIYEALELR_									0	0	0	0	0	0	P06733;A0A2R8Y6G6;K7EM90;A0A2R8YEM5;A0A2R8Y879;K7ERS8;A0A2R8Y798;A0A2R8YEG5;P13929;E5RI09;E5RG95;K7EPM1;K7EKN2;E5RGZ4;P09104;F5H0C8;F5H1C3	ENO1;ENO3;ENO2	Alpha-enolase;Enolase;Beta-enolase;Gamma-enolase	3	HCD	TOF	MULTI-MSMS	13	0	602.3195	1803.9367	2.4051	0.0014486	21.546234	57.572	2.3886E-06	77.39	50.055	NaN	NaN	1	0	0	0	35444	222248	0.6690629722618596	-5
2_RA2_01_2723	35464	34025	AAVPSGASTGIYEALELR	18	0	Unmodified	_AAVPSGASTGIYEALELR_									0	0	0	0	0	0	P06733;A0A2R8Y6G6;K7EM90;A0A2R8YEM5;A0A2R8Y879;K7ERS8;A0A2R8Y798;A0A2R8YEG5;P13929;E5RI09;E5RG95;K7EPM1;K7EKN2;E5RGZ4;P09104;F5H0C8;F5H1C3	ENO1;ENO3;ENO2	Alpha-enolase;Enolase;Beta-enolase;Gamma-enolase	3	HCD	TOF	MULTI-MSMS	20	3	602.3195	1803.9367	2.4051	0.0014486	1681.8352	57.58	0.00013507	60.564	43.82	NaN	NaN	1	0	0	0	35444	79784	0.8570078198848501	-2
2_RA2_01_2723	35522	34081	AAVPSGASTGIYEALELR	18	0	Unmodified	_AAVPSGASTGIYEALELR_									0	0	0	0	0	0	P06733;A0A2R8Y6G6;K7EM90;A0A2R8YEM5;A0A2R8Y879;K7ERS8;A0A2R8Y798;A0A2R8YEG5;P13929;E5RI09;E5RG95;K7EPM1;K7EKN2;E5RGZ4;P09104;F5H0C8;F5H1C3	ENO1;ENO3;ENO2	Alpha-enolase;Enolase;Beta-enolase;Gamma-enolase	3	HCD	TOF	MULTI-MSMS	16	0	602.3195	1803.9367	2.4051	0.0014486	21.952247	57.669	7.3953E-06	75.122	47.787	NaN	NaN	1	0	0	0	35506	276530	0.832475359596361	-3
2_RA2_01_2723	35572	34129	AAVPSGASTGIYEALELR	18	0	Unmodified	_AAVPSGASTGIYEALELR_									0	0	0	0	0	0	P06733;A0A2R8Y6G6;K7EM90;A0A2R8YEM5;A0A2R8Y879;K7ERS8;A0A2R8Y798;A0A2R8YEG5;P13929;E5RI09;E5RG95;K7EPM1;K7EKN2;E5RGZ4;P09104;F5H0C8;F5H1C3	ENO1;ENO3;ENO2	Alpha-enolase;Enolase;Beta-enolase;Gamma-enolase	3	HCD	TOF	MULTI-MSMS	8	0	602.3195	1803.9367	2.4051	0.0014486	20.835711	57.744	4.2655E-09	87.486	69.786	NaN	NaN	1	0	0	0	35564	326634	0.9833101529902643	-1
2_RA2_01_2723	35620	34176	AAVPSGASTGIYEALELR	18	0	Unmodified	_AAVPSGASTGIYEALELR_									0	0	0	0	0	0	P06733;A0A2R8Y6G6;K7EM90;A0A2R8YEM5;A0A2R8Y879;K7ERS8;A0A2R8Y798;A0A2R8YEG5;P13929;E5RI09;E5RG95;K7EPM1;K7EKN2;E5RGZ4;P09104;F5H0C8;F5H1C3	ENO1;ENO3;ENO2	Alpha-enolase;Enolase;Beta-enolase;Gamma-enolase	3	HCD	TOF	MULTI-MSMS	11	0	602.3195	1803.9367	2.4051	0.0014486	21.038718	57.805	9.0838E-05	63.436	53.514	NaN	NaN	1	0	0	0	35609	332178	1	0
2_RA2_01_2723	35689	34243	AAVPSGASTGIYEALELR	18	0	Unmodified	_AAVPSGASTGIYEALELR_									0	0	0	0	0	0	P06733;A0A2R8Y6G6;K7EM90;A0A2R8YEM5;A0A2R8Y879;K7ERS8;A0A2R8Y798;A0A2R8YEG5;P13929;E5RI09;E5RG95;K7EPM1;K7EKN2;E5RGZ4;P09104;F5H0C8;F5H1C3	ENO1;ENO3;ENO2	Alpha-enolase;Enolase;Beta-enolase;Gamma-enolase	3	HCD	TOF	MULTI-MSMS	21	0	602.3195	1803.9367	2.4051	0.0014486	20.429698	57.91	1.1057E-06	80.975	63.906	NaN	NaN	1	0	0	0	35668	313552	0.9439276532461511	2
2_RA2_01_2723	35721	34274	AAVPSGASTGIYEALELR	18	0	Unmodified	_AAVPSGASTGIYEALELR_									0	0	0	0	0	0	P06733;A0A2R8Y6G6;K7EM90;A0A2R8YEM5;A0A2R8Y879;K7ERS8;A0A2R8Y798;A0A2R8YEG5;P13929;E5RI09;E5RG95;K7EPM1;K7EKN2;E5RGZ4;P09104;F5H0C8;F5H1C3	ENO1;ENO3;ENO2	Alpha-enolase;Enolase;Beta-enolase;Gamma-enolase	3	HCD	TOF	MULTI-MSMS	15	0	602.3195	1803.9367	2.4051	0.0014486	21.647737	57.954	5.1901E-10	94.384	58.363	NaN	NaN	1	0	0	0	35706	264830	0.7972532798680225	3
2_RA2_01_2723	35769	34321	AAVPSGASTGIYEALELR	18	0	Unmodified	_AAVPSGASTGIYEALELR_									0	0	0	0	0	0	P06733;A0A2R8Y6G6;K7EM90;A0A2R8YEM5;A0A2R8Y879;K7ERS8;A0A2R8Y798;A0A2R8YEG5;P13929;E5RI09;E5RG95;K7EPM1;K7EKN2;E5RGZ4;P09104;F5H0C8;F5H1C3	ENO1;ENO3;ENO2	Alpha-enolase;Enolase;Beta-enolase;Gamma-enolase	3	HCD	TOF	MULTI-MSMS	20	0	602.3195	1803.9367	2.4051	0.0014486	20.937214	58.018	0.00057672	51.819	33.902	NaN	NaN	1	0	0	0	35749	232228	0.6991071052267158	4
2_RA2_01_2723	35807	34358	AAVPSGASTGIYEALELR	18	0	Unmodified	_AAVPSGASTGIYEALELR_									0	0	0	0	0	0	P06733;A0A2R8Y6G6;K7EM90;A0A2R8YEM5;A0A2R8Y879;K7ERS8;A0A2R8Y798;A0A2R8YEG5;P13929;E5RI09;E5RG95;K7EPM1;K7EKN2;E5RGZ4;P09104;F5H0C8;F5H1C3	ENO1;ENO3;ENO2	Alpha-enolase;Enolase;Beta-enolase;Gamma-enolase	3	HCD	TOF	MULTI-MSMS	17	0	602.3195	1803.9367	2.4051	0.0014486	21.140221	58.071	0.0028327	38.915	20.551	NaN	NaN	1	0	0	0	35790	190930	0.5747821950881756	5
2_RA2_01_2723	35871	34420	AAVPSGASTGIYEALELR	18	0	Unmodified	_AAVPSGASTGIYEALELR_									0	0	0	0	0	0	P06733;A0A2R8Y6G6;K7EM90;A0A2R8YEM5;A0A2R8Y879;K7ERS8;A0A2R8Y798;A0A2R8YEG5;P13929;E5RI09;E5RG95;K7EPM1;K7EKN2;E5RGZ4;P09104;F5H0C8;F5H1C3	ENO1;ENO3;ENO2	Alpha-enolase;Enolase;Beta-enolase;Gamma-enolase	3	HCD	TOF	MULTI-MSMS	22	0	602.3195	1803.9367	2.4051	0.0014486	19.820678	58.167	0.0034008	38.017	19.879	NaN	NaN	1	0	0	0	35849	119658	0.36022253129346316	7
2_RA2_01_2723	35424	33986	AAVPSGASTGIYEALELR	18	0	Unmodified	_AAVPSGASTGIYEALELR_									0	0	0	0	0	0	P06733;A0A2R8Y6G6;K7EM90;A0A2R8YEM5;A0A2R8Y879;K7ERS8;A0A2R8Y798;A0A2R8YEG5;P13929;E5RI09;E5RG95;K7EPM1;K7EKN2;E5RGZ4;P09104;F5H0C8;F5H1C3	ENO1;ENO3;ENO2	Alpha-enolase;Enolase;Beta-enolase;Gamma-enolase	2	HCD	TOF	MULTI-MSMS	4	0	902.97562	1803.9367	-0.50221	-0.00045349	17.89948	57.513	0.0020852	60.401	41.444	NaN	NaN	1	0	0	0	35420	29708	0.397325130399893	-5
2_RA2_01_2723	35482	34043	AAVPSGASTGIYEALELR	18	0	Unmodified	_AAVPSGASTGIYEALELR_									0	0	0	0	0	0	P06733;A0A2R8Y6G6;K7EM90;A0A2R8YEM5;A0A2R8Y879;K7ERS8;A0A2R8Y798;A0A2R8YEG5;P13929;E5RI09;E5RG95;K7EPM1;K7EKN2;E5RGZ4;P09104;F5H0C8;F5H1C3	ENO1;ENO3;ENO2	Alpha-enolase;Enolase;Beta-enolase;Gamma-enolase	2	HCD	TOF	MULTI-MSMS	38	0	902.97562	1803.9367	-0.50221	-0.00045349	19.320525	57.599	3.8887E-05	89.013	70.877	NaN	NaN	1	0	0	0	35444	37580	0.5026079978601043	-4
2_RA2_01_2723	35535	34094	AAVPSGASTGIYEALELR	18	0	Unmodified	_AAVPSGASTGIYEALELR_									0	0	0	0	0	0	P06733;A0A2R8Y6G6;K7EM90;A0A2R8YEM5;A0A2R8Y879;K7ERS8;A0A2R8Y798;A0A2R8YEG5;P13929;E5RI09;E5RG95;K7EPM1;K7EKN2;E5RGZ4;P09104;F5H0C8;F5H1C3	ENO1;ENO3;ENO2	Alpha-enolase;Enolase;Beta-enolase;Gamma-enolase	2	HCD	TOF	MULTI-MSMS	29	0	902.97562	1803.9367	-0.50221	-0.00045349	19.320525	57.683	0.00041043	68.513	54.094	NaN	NaN	1	0	0	0	35506	58176	0.7780660692791227	-2
2_RA2_01_2723	35583	34140	AAVPSGASTGIYEALELR	18	0	Unmodified	_AAVPSGASTGIYEALELR_									0	0	0	0	0	0	P06733;A0A2R8Y6G6;K7EM90;A0A2R8YEM5;A0A2R8Y879;K7ERS8;A0A2R8Y798;A0A2R8YEG5;P13929;E5RI09;E5RG95;K7EPM1;K7EKN2;E5RGZ4;P09104;F5H0C8;F5H1C3	ENO1;ENO3;ENO2	Alpha-enolase;Enolase;Beta-enolase;Gamma-enolase	2	HCD	TOF	MULTI-MSMS	19	0	902.97562	1803.9367	-0.50221	-0.00045349	18.711506	57.756	0.0001036	82.102	66.562	NaN	NaN	1	0	0	0	35564	74770	1	0
2_RA2_01_2723	35633	34189	AAVPSGASTGIYEALELR	18	0	Unmodified	_AAVPSGASTGIYEALELR_									0	0	0	0	0	0	P06733;A0A2R8Y6G6;K7EM90;A0A2R8YEM5;A0A2R8Y879;K7ERS8;A0A2R8Y798;A0A2R8YEG5;P13929;E5RI09;E5RG95;K7EPM1;K7EKN2;E5RGZ4;P09104;F5H0C8;F5H1C3	ENO1;ENO3;ENO2	Alpha-enolase;Enolase;Beta-enolase;Gamma-enolase	2	HCD	TOF	MULTI-MSMS	24	1	902.97562	1803.9367	-0.50221	-0.00045349	575.22009	57.819	1.0137E-09	107.14	88.008	NaN	NaN	1	0	0	0	35609	71024	1	0
2_RA2_01_2723	35700	34254	AAVPSGASTGIYEALELR	18	0	Unmodified	_AAVPSGASTGIYEALELR_									0	0	0	0	0	0	P06733;A0A2R8Y6G6;K7EM90;A0A2R8YEM5;A0A2R8Y879;K7ERS8;A0A2R8Y798;A0A2R8YEG5;P13929;E5RI09;E5RG95;K7EPM1;K7EKN2;E5RGZ4;P09104;F5H0C8;F5H1C3	ENO1;ENO3;ENO2	Alpha-enolase;Enolase;Beta-enolase;Gamma-enolase	2	HCD	TOF	MULTI-MSMS	32	0	902.97562	1803.9367	-0.50221	-0.00045349	17.561135	57.921	4.992E-05	86.291	63.817	NaN	NaN	1	0	0	0	35668	73146	0.9782800588471312	3
2_RA2_01_2723	35739	34292	AAVPSGASTGIYEALELR	18	0	Unmodified	_AAVPSGASTGIYEALELR_									0	0	0	0	0	0	P06733;A0A2R8Y6G6;K7EM90;A0A2R8YEM5;A0A2R8Y879;K7ERS8;A0A2R8Y798;A0A2R8YEG5;P13929;E5RI09;E5RG95;K7EPM1;K7EKN2;E5RGZ4;P09104;F5H0C8;F5H1C3	ENO1;ENO3;ENO2	Alpha-enolase;Enolase;Beta-enolase;Gamma-enolase	2	HCD	TOF	MULTI-MSMS	33	0	902.97562	1803.9367	-0.50221	-0.00045349	18.643837	57.973	3.032E-06	98.531	81.164	NaN	NaN	1	0	0	0	35706	60036	0.8029423565601177	4
2_RA2_01_2727	35317	33865	AAVPSGASTGIYEALELR	18	0	Unmodified	_AAVPSGASTGIYEALELR_									0	0	0	0	0	0	P06733;A0A2R8Y6G6;K7EM90;A0A2R8YEM5;A0A2R8Y879;K7ERS8;A0A2R8Y798;A0A2R8YEG5;P13929;E5RI09;E5RG95;K7EPM1;K7EKN2;E5RGZ4;P09104;F5H0C8;F5H1C3	ENO1;ENO3;ENO2	Alpha-enolase;Enolase;Beta-enolase;Gamma-enolase	2	HCD	TOF	MULTI-MSMS	6	1	902.97562	1803.9367	-1.0907	-0.00098485	571.56597	57.58	0.0082689	47.532	29.723	NaN	NaN	1	0	0	0	35311	13538	0.13611228408839557	-9
2_RA2_01_2727	35349	33896	AAVPSGASTGIYEALELR	18	0	Unmodified	_AAVPSGASTGIYEALELR_									0	0	0	0	0	0	P06733;A0A2R8Y6G6;K7EM90;A0A2R8YEM5;A0A2R8Y879;K7ERS8;A0A2R8Y798;A0A2R8YEG5;P13929;E5RI09;E5RG95;K7EPM1;K7EKN2;E5RGZ4;P09104;F5H0C8;F5H1C3	ENO1;ENO3;ENO2	Alpha-enolase;Enolase;Beta-enolase;Gamma-enolase	2	HCD	TOF	MULTI-MSMS	1	0	902.97562	1803.9367	-1.0907	-0.00098485	15.666408	57.629	0.0085957	48.823	32.685	NaN	NaN	1	0	0	0	35348	23610	0.23458458359000856	-7
2_RA2_01_2727	35429	33974	AAVPSGASTGIYEALELR	18	0	Unmodified	_AAVPSGASTGIYEALELR_									0	0	0	0	0	0	P06733;A0A2R8Y6G6;K7EM90;A0A2R8YEM5;A0A2R8Y879;K7ERS8;A0A2R8Y798;A0A2R8YEG5;P13929;E5RI09;E5RG95;K7EPM1;K7EKN2;E5RGZ4;P09104;F5H0C8;F5H1C3	ENO1;ENO3;ENO2	Alpha-enolase;Enolase;Beta-enolase;Gamma-enolase	2	HCD	TOF	MULTI-MSMS	35	1	902.97562	1803.9367	-1.0907	-0.00098485	572.03966	57.754	0.00041043	76.728	58.592	NaN	NaN	1	0	0	0	35394	44338	0.4457782871850556	-6
2_RA2_01_2727	35506	34047	AAVPSGASTGIYEALELR	18	0	Unmodified	_AAVPSGASTGIYEALELR_									0	0	0	0	0	0	P06733;A0A2R8Y6G6;K7EM90;A0A2R8YEM5;A0A2R8Y879;K7ERS8;A0A2R8Y798;A0A2R8YEG5;P13929;E5RI09;E5RG95;K7EPM1;K7EKN2;E5RGZ4;P09104;F5H0C8;F5H1C3	ENO1;ENO3;ENO2	Alpha-enolase;Enolase;Beta-enolase;Gamma-enolase	2	HCD	TOF	MULTI-MSMS	21	0	902.97562	1803.9367	-1.0907	-0.00098485	15.869414	57.889	6.8321E-06	93.823	68.386	NaN	NaN	1	0	0	0	35485	94004	0.9340063191781094	-1
2_RA2_01_2727	35537	34077	AAVPSGASTGIYEALELR	18	0	Unmodified	_AAVPSGASTGIYEALELR_									0	0	0	0	0	0	P06733;A0A2R8Y6G6;K7EM90;A0A2R8YEM5;A0A2R8Y879;K7ERS8;A0A2R8Y798;A0A2R8YEG5;P13929;E5RI09;E5RG95;K7EPM1;K7EKN2;E5RGZ4;P09104;F5H0C8;F5H1C3	ENO1;ENO3;ENO2	Alpha-enolase;Enolase;Beta-enolase;Gamma-enolase	2	HCD	TOF	MULTI-MSMS	12	0	902.97562	1803.9367	-1.0907	-0.00098485	17.087453	57.93	7.4098E-06	92.935	66.66	NaN	NaN	1	0	0	0	35525	100646	1	0
2_RA2_01_2727	35604	34142	AAVPSGASTGIYEALELR	18	0	Unmodified	_AAVPSGASTGIYEALELR_									0	0	0	0	0	0	P06733;A0A2R8Y6G6;K7EM90;A0A2R8YEM5;A0A2R8Y879;K7ERS8;A0A2R8Y798;A0A2R8YEG5;P13929;E5RI09;E5RG95;K7EPM1;K7EKN2;E5RGZ4;P09104;F5H0C8;F5H1C3	ENO1;ENO3;ENO2	Alpha-enolase;Enolase;Beta-enolase;Gamma-enolase	2	HCD	TOF	MULTI-MSMS	19	0	902.97562	1803.9367	-1.0907	-0.00098485	16.546103	58.024	9.2534E-09	106.13	72.169	NaN	NaN	1	0	0	0	35585	100152	0.9950917075691036	2
2_RA2_01_2727	35674	34210	AAVPSGASTGIYEALELR	18	0	Unmodified	_AAVPSGASTGIYEALELR_									0	0	0	0	0	0	P06733;A0A2R8Y6G6;K7EM90;A0A2R8YEM5;A0A2R8Y879;K7ERS8;A0A2R8Y798;A0A2R8YEG5;P13929;E5RI09;E5RG95;K7EPM1;K7EKN2;E5RGZ4;P09104;F5H0C8;F5H1C3	ENO1;ENO3;ENO2	Alpha-enolase;Enolase;Beta-enolase;Gamma-enolase	2	HCD	TOF	MULTI-MSMS	23	1	902.97562	1803.9367	-1.0907	-0.00098485	574.27273	58.128	0.00028994	75.669	51.818	NaN	NaN	1	0	0	0	35651	85444	0.8590617522269811	3
2_RA2_01_2727	35717	34252	AAVPSGASTGIYEALELR	18	0	Unmodified	_AAVPSGASTGIYEALELR_									0	0	0	0	0	0	P06733;A0A2R8Y6G6;K7EM90;A0A2R8YEM5;A0A2R8Y879;K7ERS8;A0A2R8Y798;A0A2R8YEG5;P13929;E5RI09;E5RG95;K7EPM1;K7EKN2;E5RGZ4;P09104;F5H0C8;F5H1C3	ENO1;ENO3;ENO2	Alpha-enolase;Enolase;Beta-enolase;Gamma-enolase	2	HCD	TOF	MULTI-MSMS	24	0	902.97562	1803.9367	-1.0907	-0.00098485	16.207758	58.182	6.9911E-05	84.566	66.827	NaN	NaN	1	0	0	0	35693	72230	0.7176638912624446	5
2_RA2_01_2727	35337	33885	AAVPSGASTGIYEALELR	18	0	Unmodified	_AAVPSGASTGIYEALELR_									0	0	0	0	0	0	P06733;A0A2R8Y6G6;K7EM90;A0A2R8YEM5;A0A2R8Y879;K7ERS8;A0A2R8Y798;A0A2R8YEG5;P13929;E5RI09;E5RG95;K7EPM1;K7EKN2;E5RGZ4;P09104;F5H0C8;F5H1C3	ENO1;ENO3;ENO2	Alpha-enolase;Enolase;Beta-enolase;Gamma-enolase	3	HCD	TOF	MULTI-MSMS	26	0	602.3195	1803.9367	0.73587	0.00044323	16.877084	57.612	0.027693	23.726	11.441	NaN	NaN	1	0	0	0	-1	NaN	NaN	0
2_RA2_01_2727	35389	33935	AAVPSGASTGIYEALELR	18	0	Unmodified	_AAVPSGASTGIYEALELR_									0	0	0	0	0	0	P06733;A0A2R8Y6G6;K7EM90;A0A2R8YEM5;A0A2R8Y879;K7ERS8;A0A2R8Y798;A0A2R8YEG5;P13929;E5RI09;E5RG95;K7EPM1;K7EKN2;E5RGZ4;P09104;F5H0C8;F5H1C3	ENO1;ENO3;ENO2	Alpha-enolase;Enolase;Beta-enolase;Gamma-enolase	3	HCD	TOF	MULTI-MSMS	27	0	602.3195	1803.9367	0.73587	0.00044323	17.3846	57.7	3.9228E-05	67.995	49.857	NaN	NaN	1	0	0	0	35362	154286	0.5537426783048123	-8
2_RA2_01_2727	35411	33956	AAVPSGASTGIYEALELR	18	0	Unmodified	_AAVPSGASTGIYEALELR_									0	0	0	0	0	0	P06733;A0A2R8Y6G6;K7EM90;A0A2R8YEM5;A0A2R8Y879;K7ERS8;A0A2R8Y798;A0A2R8YEG5;P13929;E5RI09;E5RG95;K7EPM1;K7EKN2;E5RGZ4;P09104;F5H0C8;F5H1C3	ENO1;ENO3;ENO2	Alpha-enolase;Enolase;Beta-enolase;Gamma-enolase	3	HCD	TOF	MULTI-MSMS	17	0	602.3195	1803.9367	0.73587	0.00044323	17.486103	57.735	0.00028729	54.764	26.998	NaN	NaN	1	0	0	0	35394	182710	0.6557582979212128	-7
2_RA2_01_2727	35422	33967	AAVPSGASTGIYEALELR	18	0	Unmodified	_AAVPSGASTGIYEALELR_									0	0	0	0	0	0	P06733;A0A2R8Y6G6;K7EM90;A0A2R8YEM5;A0A2R8Y879;K7ERS8;A0A2R8Y798;A0A2R8YEG5;P13929;E5RI09;E5RG95;K7EPM1;K7EKN2;E5RGZ4;P09104;F5H0C8;F5H1C3	ENO1;ENO3;ENO2	Alpha-enolase;Enolase;Beta-enolase;Gamma-enolase	3	HCD	TOF	MULTI-MSMS	28	3	602.3195	1803.9367	0.73587	0.00044323	1680.6172	57.746	0.00018953	58.49	42.062	NaN	NaN	1	0	0	0	35394	61602	0.7365840826477903	-5
2_RA2_01_2727	35502	34043	AAVPSGASTGIYEALELR	18	0	Unmodified	_AAVPSGASTGIYEALELR_									0	0	0	0	0	0	P06733;A0A2R8Y6G6;K7EM90;A0A2R8YEM5;A0A2R8Y879;K7ERS8;A0A2R8Y798;A0A2R8YEG5;P13929;E5RI09;E5RG95;K7EPM1;K7EKN2;E5RGZ4;P09104;F5H0C8;F5H1C3	ENO1;ENO3;ENO2	Alpha-enolase;Enolase;Beta-enolase;Gamma-enolase	3	HCD	TOF	MULTI-MSMS	17	0	602.3195	1803.9367	0.73587	0.00044323	18.704142	57.885	2.8011E-05	69.148	44.957	NaN	NaN	1	0	0	0	35485	255394	0.9166259905822901	-3
2_RA2_01_2727	35533	34073	AAVPSGASTGIYEALELR	18	0	Unmodified	_AAVPSGASTGIYEALELR_									0	0	0	0	0	0	P06733;A0A2R8Y6G6;K7EM90;A0A2R8YEM5;A0A2R8Y879;K7ERS8;A0A2R8Y798;A0A2R8YEG5;P13929;E5RI09;E5RG95;K7EPM1;K7EKN2;E5RGZ4;P09104;F5H0C8;F5H1C3	ENO1;ENO3;ENO2	Alpha-enolase;Enolase;Beta-enolase;Gamma-enolase	3	HCD	TOF	MULTI-MSMS	8	0	602.3195	1803.9367	0.73587	0.00044323	19.211659	57.926	2.3886E-06	77.39	50.661	NaN	NaN	1	0	0	0	35525	276262	0.9915226254737568	-2
2_RA2_01_2727	35597	34135	AAVPSGASTGIYEALELR	18	0	Unmodified	_AAVPSGASTGIYEALELR_									0	0	0	0	0	0	P06733;A0A2R8Y6G6;K7EM90;A0A2R8YEM5;A0A2R8Y879;K7ERS8;A0A2R8Y798;A0A2R8YEG5;P13929;E5RI09;E5RG95;K7EPM1;K7EKN2;E5RGZ4;P09104;F5H0C8;F5H1C3	ENO1;ENO3;ENO2	Alpha-enolase;Enolase;Beta-enolase;Gamma-enolase	3	HCD	TOF	MULTI-MSMS	12	0	602.3195	1803.9367	0.73587	0.00044323	19.313162	58.017	1.8384E-10	118.24	92.091	NaN	NaN	1	0	0	0	35585	278624	1	0
2_RA2_01_2727	35666	34202	AAVPSGASTGIYEALELR	18	0	Unmodified	_AAVPSGASTGIYEALELR_									0	0	0	0	0	0	P06733;A0A2R8Y6G6;K7EM90;A0A2R8YEM5;A0A2R8Y879;K7ERS8;A0A2R8Y798;A0A2R8YEG5;P13929;E5RI09;E5RG95;K7EPM1;K7EKN2;E5RGZ4;P09104;F5H0C8;F5H1C3	ENO1;ENO3;ENO2	Alpha-enolase;Enolase;Beta-enolase;Gamma-enolase	3	HCD	TOF	MULTI-MSMS	15	0	602.3195	1803.9367	0.73587	0.00044323	19.820678	58.119	7.2033E-05	65.097	48.67	NaN	NaN	1	0	0	0	35651	225608	0.8097220627081658	2
2_RA2_01_2727	35707	34242	AAVPSGASTGIYEALELR	18	0	Unmodified	_AAVPSGASTGIYEALELR_									0	0	0	0	0	0	P06733;A0A2R8Y6G6;K7EM90;A0A2R8YEM5;A0A2R8Y879;K7ERS8;A0A2R8Y798;A0A2R8YEG5;P13929;E5RI09;E5RG95;K7EPM1;K7EKN2;E5RGZ4;P09104;F5H0C8;F5H1C3	ENO1;ENO3;ENO2	Alpha-enolase;Enolase;Beta-enolase;Gamma-enolase	3	HCD	TOF	MULTI-MSMS	14	0	602.3195	1803.9367	0.73587	0.00044323	18.805646	58.172	0.00019822	58.158	32.01	NaN	NaN	1	0	0	0	35693	198270	0.7116041690593775	3
2_RA2_01_2727	35784	34317	AAVPSGASTGIYEALELR	18	0	Unmodified	_AAVPSGASTGIYEALELR_									0	0	0	0	0	0	P06733;A0A2R8Y6G6;K7EM90;A0A2R8YEM5;A0A2R8Y879;K7ERS8;A0A2R8Y798;A0A2R8YEG5;P13929;E5RI09;E5RG95;K7EPM1;K7EKN2;E5RGZ4;P09104;F5H0C8;F5H1C3	ENO1;ENO3;ENO2	Alpha-enolase;Enolase;Beta-enolase;Gamma-enolase	3	HCD	TOF	MULTI-MSMS	23	0	602.3195	1803.9367	0.73587	0.00044323	18.501136	58.287	0.0040301	37.237	15.082	NaN	NaN	1	0	0	0	35761	127636	0.45809406224876537	5
2_RA2_01_2727	35829	34361	AAVPSGASTGIYEALELR	18	0	Unmodified	_AAVPSGASTGIYEALELR_									0	0	0	0	0	0	P06733;A0A2R8Y6G6;K7EM90;A0A2R8YEM5;A0A2R8Y879;K7ERS8;A0A2R8Y798;A0A2R8YEG5;P13929;E5RI09;E5RG95;K7EPM1;K7EKN2;E5RGZ4;P09104;F5H0C8;F5H1C3	ENO1;ENO3;ENO2	Alpha-enolase;Enolase;Beta-enolase;Gamma-enolase	3	HCD	TOF	MULTI-MSMS	30	0	602.3195	1803.9367	0.73587	0.00044323	19.008652	58.349	0.0031966	38.271	19.906	NaN	NaN	1	0	0	0	35799	98112	0.35213046973699325	6
2_RA2_01_2727	35863	34394	AAVPSGASTGIYEALELR	18	0	Unmodified	_AAVPSGASTGIYEALELR_									0	0	0	0	0	0	P06733;A0A2R8Y6G6;K7EM90;A0A2R8YEM5;A0A2R8Y879;K7ERS8;A0A2R8Y798;A0A2R8YEG5;P13929;E5RI09;E5RG95;K7EPM1;K7EKN2;E5RGZ4;P09104;F5H0C8;F5H1C3	ENO1;ENO3;ENO2	Alpha-enolase;Enolase;Beta-enolase;Gamma-enolase	3	HCD	TOF	MULTI-MSMS	25	0	602.3195	1803.9367	0.73587	0.00044323	18.805646	58.394	0.012218	29.818	18.774	NaN	NaN	1	0	0	0	35838	77630	0.2786192144251751	7
2_RA2_01_2731	35413	33963	AAVPSGASTGIYEALELR	18	0	Unmodified	_AAVPSGASTGIYEALELR_									0	0	0	0	0	0	P06733;A0A2R8Y6G6;K7EM90;A0A2R8YEM5;A0A2R8Y879;K7ERS8;A0A2R8Y798;A0A2R8YEG5;P13929;E5RI09;E5RG95;K7EPM1;K7EKN2;E5RGZ4;P09104;F5H0C8;F5H1C3	ENO1;ENO3;ENO2	Alpha-enolase;Enolase;Beta-enolase;Gamma-enolase	2	HCD	TOF	MULTI-MSMS	6	0	902.97562	1803.9367	-1.7117	-0.0015457	11.809284	57.658	0.021442	29.937	10.622	NaN	NaN	1	0	0	0	35407	9522	0.10280938910362997	-6
2_RA2_01_2731	35525	34072	AAVPSGASTGIYEALELR	18	0	Unmodified	_AAVPSGASTGIYEALELR_									0	0	0	0	0	0	P06733;A0A2R8Y6G6;K7EM90;A0A2R8YEM5;A0A2R8Y879;K7ERS8;A0A2R8Y798;A0A2R8YEG5;P13929;E5RI09;E5RG95;K7EPM1;K7EKN2;E5RGZ4;P09104;F5H0C8;F5H1C3	ENO1;ENO3;ENO2	Alpha-enolase;Enolase;Beta-enolase;Gamma-enolase	2	HCD	TOF	MULTI-MSMS	1	0	902.97562	1803.9367	-1.7117	-0.0015457	15.801745	57.816	1.8623E-08	107.37	73.411	NaN	NaN	1	0	0	0	35524	43804	0.47295342158111814	-3
2_RA2_01_2731	35628	34173	AAVPSGASTGIYEALELR	18	0	Unmodified	_AAVPSGASTGIYEALELR_									0	0	0	0	0	0	P06733;A0A2R8Y6G6;K7EM90;A0A2R8YEM5;A0A2R8Y879;K7ERS8;A0A2R8Y798;A0A2R8YEG5;P13929;E5RI09;E5RG95;K7EPM1;K7EKN2;E5RGZ4;P09104;F5H0C8;F5H1C3	ENO1;ENO3;ENO2	Alpha-enolase;Enolase;Beta-enolase;Gamma-enolase	2	HCD	TOF	MULTI-MSMS	28	0	902.97562	1803.9367	-1.7117	-0.0015457	17.425798	57.968	1.0668E-09	124.3	91.077	NaN	NaN	1	0	0	0	35600	69184	0.7469822280766157	-1
2_RA2_01_2731	35685	34228	AAVPSGASTGIYEALELR	18	0	Unmodified	_AAVPSGASTGIYEALELR_									0	0	0	0	0	0	P06733;A0A2R8Y6G6;K7EM90;A0A2R8YEM5;A0A2R8Y879;K7ERS8;A0A2R8Y798;A0A2R8YEG5;P13929;E5RI09;E5RG95;K7EPM1;K7EKN2;E5RGZ4;P09104;F5H0C8;F5H1C3	ENO1;ENO3;ENO2	Alpha-enolase;Enolase;Beta-enolase;Gamma-enolase	2	HCD	TOF	MULTI-MSMS	24	0	902.97562	1803.9367	-1.7117	-0.0015457	15.125057	58.056	4.1778E-06	95.651	72.046	NaN	NaN	1	0	0	0	35661	87202	0.9415232460212918	1
2_RA2_01_2731	35729	34271	AAVPSGASTGIYEALELR	18	0	Unmodified	_AAVPSGASTGIYEALELR_									0	0	0	0	0	0	P06733;A0A2R8Y6G6;K7EM90;A0A2R8YEM5;A0A2R8Y879;K7ERS8;A0A2R8Y798;A0A2R8YEG5;P13929;E5RI09;E5RG95;K7EPM1;K7EKN2;E5RGZ4;P09104;F5H0C8;F5H1C3	ENO1;ENO3;ENO2	Alpha-enolase;Enolase;Beta-enolase;Gamma-enolase	2	HCD	TOF	MULTI-MSMS	26	0	902.97562	1803.9367	-1.7117	-0.0015457	15.937083	58.115	1.0406E-09	123.02	96.346	NaN	NaN	1	0	0	0	35703	91916	0.9924204798203373	2
2_RA2_01_2731	35775	34316	AAVPSGASTGIYEALELR	18	0	Unmodified	_AAVPSGASTGIYEALELR_									0	0	0	0	0	0	P06733;A0A2R8Y6G6;K7EM90;A0A2R8YEM5;A0A2R8Y879;K7ERS8;A0A2R8Y798;A0A2R8YEG5;P13929;E5RI09;E5RG95;K7EPM1;K7EKN2;E5RGZ4;P09104;F5H0C8;F5H1C3	ENO1;ENO3;ENO2	Alpha-enolase;Enolase;Beta-enolase;Gamma-enolase	2	HCD	TOF	MULTI-MSMS	31	0	902.97562	1803.9367	-1.7117	-0.0015457	15.260395	58.18	3.4277E-10	145.71	115.9	NaN	NaN	1	0	0	0	35744	90028	0.972035673411216	3
2_RA2_01_2731	35805	34345	AAVPSGASTGIYEALELR	18	0	Unmodified	_AAVPSGASTGIYEALELR_									0	0	0	0	0	0	P06733;A0A2R8Y6G6;K7EM90;A0A2R8YEM5;A0A2R8Y879;K7ERS8;A0A2R8Y798;A0A2R8YEG5;P13929;E5RI09;E5RG95;K7EPM1;K7EKN2;E5RGZ4;P09104;F5H0C8;F5H1C3	ENO1;ENO3;ENO2	Alpha-enolase;Enolase;Beta-enolase;Gamma-enolase	2	HCD	TOF	MULTI-MSMS	24	0	902.97562	1803.9367	-1.7117	-0.0015457	16.275427	58.221	1.4933E-06	103.85	68.342	NaN	NaN	1	0	0	0	35781	80546	0.8696581657993047	4
2_RA2_01_2731	35875	34413	AAVPSGASTGIYEALELR	18	0	Unmodified	_AAVPSGASTGIYEALELR_									0	0	0	0	0	0	P06733;A0A2R8Y6G6;K7EM90;A0A2R8YEM5;A0A2R8Y879;K7ERS8;A0A2R8Y798;A0A2R8YEG5;P13929;E5RI09;E5RG95;K7EPM1;K7EKN2;E5RGZ4;P09104;F5H0C8;F5H1C3	ENO1;ENO3;ENO2	Alpha-enolase;Enolase;Beta-enolase;Gamma-enolase	2	HCD	TOF	MULTI-MSMS	29	0	902.97562	1803.9367	-1.7117	-0.0015457	17.222791	58.321	3.8545E-06	96.591	73.216	NaN	NaN	1	0	0	0	35846	57822	0.6243062903539269	6
2_RA2_01_2731	35429	33979	AAVPSGASTGIYEALELR	18	0	Unmodified	_AAVPSGASTGIYEALELR_									0	0	0	0	0	0	P06733;A0A2R8Y6G6;K7EM90;A0A2R8YEM5;A0A2R8Y879;K7ERS8;A0A2R8Y798;A0A2R8YEG5;P13929;E5RI09;E5RG95;K7EPM1;K7EKN2;E5RGZ4;P09104;F5H0C8;F5H1C3	ENO1;ENO3;ENO2	Alpha-enolase;Enolase;Beta-enolase;Gamma-enolase	3	HCD	TOF	MULTI-MSMS	22	0	602.3195	1803.9367	-0.042287	-2.547E-05	17.587606	57.684	0.0081063	32.181	14.264	NaN	NaN	1	0	0	0	-1	NaN	NaN	0
2_RA2_01_2731	35440	33990	AAVPSGASTGIYEALELR	18	0	Unmodified	_AAVPSGASTGIYEALELR_									0	0	0	0	0	0	P06733;A0A2R8Y6G6;K7EM90;A0A2R8YEM5;A0A2R8Y879;K7ERS8;A0A2R8Y798;A0A2R8YEG5;P13929;E5RI09;E5RG95;K7EPM1;K7EKN2;E5RGZ4;P09104;F5H0C8;F5H1C3	ENO1;ENO3;ENO2	Alpha-enolase;Enolase;Beta-enolase;Gamma-enolase	3	HCD	TOF	MULTI-MSMS	33	3	602.3195	1803.9367	-0.042287	-2.547E-05	1675.948	57.695	0.018554	27.324	9.1862	NaN	NaN	1	0	0	0	35407	58608	0.6194039315155359	-6
2_RA2_01_2731	35465	34014	AAVPSGASTGIYEALELR	18	0	Unmodified	_AAVPSGASTGIYEALELR_									0	0	0	0	0	0	P06733;A0A2R8Y6G6;K7EM90;A0A2R8YEM5;A0A2R8Y879;K7ERS8;A0A2R8Y798;A0A2R8YEG5;P13929;E5RI09;E5RG95;K7EPM1;K7EKN2;E5RGZ4;P09104;F5H0C8;F5H1C3	ENO1;ENO3;ENO2	Alpha-enolase;Enolase;Beta-enolase;Gamma-enolase	3	HCD	TOF	MULTI-MSMS	20	0	602.3195	1803.9367	-0.042287	-2.547E-05	19.313162	57.733	0.017657	27.678	14.165	NaN	NaN	1	0	0	0	35445	153076	0.4382138910677377	-6
2_RA2_01_2731	35473	34022	AAVPSGASTGIYEALELR	18	0	Unmodified	_AAVPSGASTGIYEALELR_									0	0	0	0	0	0	P06733;A0A2R8Y6G6;K7EM90;A0A2R8YEM5;A0A2R8Y879;K7ERS8;A0A2R8Y798;A0A2R8YEG5;P13929;E5RI09;E5RG95;K7EPM1;K7EKN2;E5RGZ4;P09104;F5H0C8;F5H1C3	ENO1;ENO3;ENO2	Alpha-enolase;Enolase;Beta-enolase;Gamma-enolase	3	HCD	TOF	MULTI-MSMS	28	3	602.3195	1803.9367	-0.042287	-2.547E-05	1676.557	57.742	0.0084509	31.753	14.053	NaN	NaN	1	0	0	0	35445	65744	0.6948213908264638	-5
2_RA2_01_2731	35510	34058	AAVPSGASTGIYEALELR	18	0	Unmodified	_AAVPSGASTGIYEALELR_									0	0	0	0	0	0	P06733;A0A2R8Y6G6;K7EM90;A0A2R8YEM5;A0A2R8Y879;K7ERS8;A0A2R8Y798;A0A2R8YEG5;P13929;E5RI09;E5RG95;K7EPM1;K7EKN2;E5RGZ4;P09104;F5H0C8;F5H1C3	ENO1;ENO3;ENO2	Alpha-enolase;Enolase;Beta-enolase;Gamma-enolase	3	HCD	TOF	MULTI-MSMS	23	0	602.3195	1803.9367	-0.042287	-2.547E-05	20.125188	57.797	0.0002303	56.936	37.613	NaN	NaN	1	0	0	0	35487	173114	0.49557709594123406	-5
2_RA2_01_2731	35519	34067	AAVPSGASTGIYEALELR	18	0	Unmodified	_AAVPSGASTGIYEALELR_									0	0	0	0	0	0	P06733;A0A2R8Y6G6;K7EM90;A0A2R8YEM5;A0A2R8Y879;K7ERS8;A0A2R8Y798;A0A2R8YEG5;P13929;E5RI09;E5RG95;K7EPM1;K7EKN2;E5RGZ4;P09104;F5H0C8;F5H1C3	ENO1;ENO3;ENO2	Alpha-enolase;Enolase;Beta-enolase;Gamma-enolase	3	HCD	TOF	MULTI-MSMS	32	3	602.3195	1803.9367	-0.042287	-2.547E-05	1679.0946	57.806	0.0034206	37.993	27.712	NaN	NaN	1	0	0	0	35487	67614	0.7145846544071021	-4
2_RA2_01_2731	35539	34086	AAVPSGASTGIYEALELR	18	0	Unmodified	_AAVPSGASTGIYEALELR_									0	0	0	0	0	0	P06733;A0A2R8Y6G6;K7EM90;A0A2R8YEM5;A0A2R8Y879;K7ERS8;A0A2R8Y798;A0A2R8YEG5;P13929;E5RI09;E5RG95;K7EPM1;K7EKN2;E5RGZ4;P09104;F5H0C8;F5H1C3	ENO1;ENO3;ENO2	Alpha-enolase;Enolase;Beta-enolase;Gamma-enolase	3	HCD	TOF	MULTI-MSMS	15	0	602.3195	1803.9367	-0.042287	-2.547E-05	19.313162	57.837	2.0125E-06	78.441	60.028	NaN	NaN	1	0	0	0	35524	206464	0.5910488437469583	-4
2_RA2_01_2731	35547	34094	AAVPSGASTGIYEALELR	18	0	Unmodified	_AAVPSGASTGIYEALELR_									0	0	0	0	0	0	P06733;A0A2R8Y6G6;K7EM90;A0A2R8YEM5;A0A2R8Y879;K7ERS8;A0A2R8Y798;A0A2R8YEG5;P13929;E5RI09;E5RG95;K7EPM1;K7EKN2;E5RGZ4;P09104;F5H0C8;F5H1C3	ENO1;ENO3;ENO2	Alpha-enolase;Enolase;Beta-enolase;Gamma-enolase	3	HCD	TOF	MULTI-MSMS	23	3	602.3195	1803.9367	-0.042287	-2.547E-05	1680.8202	57.845	2.2633E-09	89.661	62.326	NaN	NaN	1	0	0	0	35524	73708	0.778989642781653	-3
2_RA2_01_2731	35597	34143	AAVPSGASTGIYEALELR	18	0	Unmodified	_AAVPSGASTGIYEALELR_									0	0	0	0	0	0	P06733;A0A2R8Y6G6;K7EM90;A0A2R8YEM5;A0A2R8Y879;K7ERS8;A0A2R8Y798;A0A2R8YEG5;P13929;E5RI09;E5RG95;K7EPM1;K7EKN2;E5RGZ4;P09104;F5H0C8;F5H1C3	ENO1;ENO3;ENO2	Alpha-enolase;Enolase;Beta-enolase;Gamma-enolase	3	HCD	TOF	MULTI-MSMS	29	0	602.3195	1803.9367	-0.042287	-2.547E-05	18.907149	57.919	4.5657E-09	87.16	60.431	NaN	NaN	1	0	0	0	35568	258446	0.7398588105966484	-3
2_RA2_01_2731	35618	34163	AAVPSGASTGIYEALELR	18	0	Unmodified	_AAVPSGASTGIYEALELR_									0	0	0	0	0	0	P06733;A0A2R8Y6G6;K7EM90;A0A2R8YEM5;A0A2R8Y879;K7ERS8;A0A2R8Y798;A0A2R8YEG5;P13929;E5RI09;E5RG95;K7EPM1;K7EKN2;E5RGZ4;P09104;F5H0C8;F5H1C3	ENO1;ENO3;ENO2	Alpha-enolase;Enolase;Beta-enolase;Gamma-enolase	3	HCD	TOF	MULTI-MSMS	18	0	602.3195	1803.9367	-0.042287	-2.547E-05	20.328195	57.957	5.2284E-09	86.44	60.85	NaN	NaN	1	0	0	0	35600	281106	0.8047280701252154	-2
2_RA2_01_2731	35676	34219	AAVPSGASTGIYEALELR	18	0	Unmodified	_AAVPSGASTGIYEALELR_									0	0	0	0	0	0	P06733;A0A2R8Y6G6;K7EM90;A0A2R8YEM5;A0A2R8Y879;K7ERS8;A0A2R8Y798;A0A2R8YEG5;P13929;E5RI09;E5RG95;K7EPM1;K7EKN2;E5RGZ4;P09104;F5H0C8;F5H1C3	ENO1;ENO3;ENO2	Alpha-enolase;Enolase;Beta-enolase;Gamma-enolase	3	HCD	TOF	MULTI-MSMS	15	0	602.3195	1803.9367	-0.042287	-2.547E-05	18.298129	58.047	3.9302E-09	87.85	70.15	NaN	NaN	1	0	0	0	35661	349318	1	0
2_RA2_01_2731	35721	34263	AAVPSGASTGIYEALELR	18	0	Unmodified	_AAVPSGASTGIYEALELR_									0	0	0	0	0	0	P06733;A0A2R8Y6G6;K7EM90;A0A2R8YEM5;A0A2R8Y879;K7ERS8;A0A2R8Y798;A0A2R8YEG5;P13929;E5RI09;E5RG95;K7EPM1;K7EKN2;E5RGZ4;P09104;F5H0C8;F5H1C3	ENO1;ENO3;ENO2	Alpha-enolase;Enolase;Beta-enolase;Gamma-enolase	3	HCD	TOF	MULTI-MSMS	18	0	602.3195	1803.9367	-0.042287	-2.547E-05	18.399633	58.107	5.2689E-10	102.37	78.175	NaN	NaN	1	0	0	0	35703	342882	0.9815755271700857	1
2_RA2_01_2731	35767	34308	AAVPSGASTGIYEALELR	18	0	Unmodified	_AAVPSGASTGIYEALELR_									0	0	0	0	0	0	P06733;A0A2R8Y6G6;K7EM90;A0A2R8YEM5;A0A2R8Y879;K7ERS8;A0A2R8Y798;A0A2R8YEG5;P13929;E5RI09;E5RG95;K7EPM1;K7EKN2;E5RGZ4;P09104;F5H0C8;F5H1C3	ENO1;ENO3;ENO2	Alpha-enolase;Enolase;Beta-enolase;Gamma-enolase	3	HCD	TOF	MULTI-MSMS	23	0	602.3195	1803.9367	-0.042287	-2.547E-05	18.196626	58.172	3.268E-10	110.33	74.306	NaN	NaN	1	0	0	0	35744	331492	0.9489691341413841	2
2_RA2_01_2731	35795	34335	AAVPSGASTGIYEALELR	18	0	Unmodified	_AAVPSGASTGIYEALELR_									0	0	0	0	0	0	P06733;A0A2R8Y6G6;K7EM90;A0A2R8YEM5;A0A2R8Y879;K7ERS8;A0A2R8Y798;A0A2R8YEG5;P13929;E5RI09;E5RG95;K7EPM1;K7EKN2;E5RGZ4;P09104;F5H0C8;F5H1C3	ENO1;ENO3;ENO2	Alpha-enolase;Enolase;Beta-enolase;Gamma-enolase	3	HCD	TOF	MULTI-MSMS	14	0	602.3195	1803.9367	-0.042287	-2.547E-05	19.211659	58.21	4.5657E-09	87.16	69.46	NaN	NaN	1	0	0	0	35781	289220	0.8279561889166891	3
2_RA2_01_2731	35857	34395	AAVPSGASTGIYEALELR	18	0	Unmodified	_AAVPSGASTGIYEALELR_									0	0	0	0	0	0	P06733;A0A2R8Y6G6;K7EM90;A0A2R8YEM5;A0A2R8Y879;K7ERS8;A0A2R8Y798;A0A2R8YEG5;P13929;E5RI09;E5RG95;K7EPM1;K7EKN2;E5RGZ4;P09104;F5H0C8;F5H1C3	ENO1;ENO3;ENO2	Alpha-enolase;Enolase;Beta-enolase;Gamma-enolase	3	HCD	TOF	MULTI-MSMS	11	0	602.3195	1803.9367	-0.042287	-2.547E-05	19.414665	58.302	5.9476E-10	98.796	71.461	NaN	NaN	1	0	0	0	35846	212000	0.6068968676106012	5
2_RA2_01_2731	35950	34485	AAVPSGASTGIYEALELR	18	0	Unmodified	_AAVPSGASTGIYEALELR_									0	0	0	0	0	0	P06733;A0A2R8Y6G6;K7EM90;A0A2R8YEM5;A0A2R8Y879;K7ERS8;A0A2R8Y798;A0A2R8YEG5;P13929;E5RI09;E5RG95;K7EPM1;K7EKN2;E5RGZ4;P09104;F5H0C8;F5H1C3	ENO1;ENO3;ENO2	Alpha-enolase;Enolase;Beta-enolase;Gamma-enolase	3	HCD	TOF	MULTI-MSMS	21	0	602.3195	1803.9367	-0.042287	-2.547E-05	17.68911	58.442	0.000219	57.366	37.528	NaN	NaN	1	0	0	0	35929	121462	0.34771182704584364	8
2_RA2_01_2731	35993	34527	AAVPSGASTGIYEALELR	18	0	Unmodified	_AAVPSGASTGIYEALELR_									0	0	0	0	0	0	P06733;A0A2R8Y6G6;K7EM90;A0A2R8YEM5;A0A2R8Y879;K7ERS8;A0A2R8Y798;A0A2R8YEG5;P13929;E5RI09;E5RG95;K7EPM1;K7EKN2;E5RGZ4;P09104;F5H0C8;F5H1C3	ENO1;ENO3;ENO2	Alpha-enolase;Enolase;Beta-enolase;Gamma-enolase	3	HCD	TOF	MULTI-MSMS	24	0	602.3195	1803.9367	-0.042287	-2.547E-05	16.77558	58.497	0.0025204	40.432	30.093	NaN	NaN	1	0	0	0	35969	89350	0.25578412792927935	9
2_RA2_01_2731	36034	34567	AAVPSGASTGIYEALELR	18	0	Unmodified	_AAVPSGASTGIYEALELR_									0	0	0	0	0	0	P06733;A0A2R8Y6G6;K7EM90;A0A2R8YEM5;A0A2R8Y879;K7ERS8;A0A2R8Y798;A0A2R8YEG5;P13929;E5RI09;E5RG95;K7EPM1;K7EKN2;E5RGZ4;P09104;F5H0C8;F5H1C3	ENO1;ENO3;ENO2	Alpha-enolase;Enolase;Beta-enolase;Gamma-enolase	3	HCD	TOF	MULTI-MSMS	22	0	602.3195	1803.9367	-0.042287	-2.547E-05	17.3846	58.547	0.033506	22.01	11.156	NaN	NaN	1	0	0	0	36012	64724	0.18528675876994602	10
2_RA2_01_2723	51557	49628	AAYKLVLIR	9	1	Acetyl (Protein N-term),PhosphoGlyceroyl-Lys	_(Acetyl (Protein N-term))AAYK(PhosphoGlyceroyl-Lys)LVLIR_				AAYK(1)LVLIR				AAYK(42)LVLIR	1	0	0	0	1	0	P18669;Q8N0Y7	PGAM1;PGAM4	Phosphoglycerate mutase 1;Probable phosphoglycerate mutase 4	2	HCD	TOF	MULTI-MSMS	12	0	628.83615	1255.6577	2.0202	0.0012704	22.124274	81.158	0.010484	41.979	26.828	41.979	1	1	0	0	0	51545	32272	0.5851465042065565	-3
2_RA2_01_2723	51621	49690	AAYKLVLIR	9	1	Acetyl (Protein N-term),PhosphoGlyceroyl-Lys	_(Acetyl (Protein N-term))AAYK(PhosphoGlyceroyl-Lys)LVLIR_				AAYK(1)LVLIR				AAYK(53)LVLIR	1	0	0	0	1	0	P18669;Q8N0Y7	PGAM1;PGAM4	Phosphoglycerate mutase 1;Probable phosphoglycerate mutase 4	2	HCD	TOF	MULTI-MSMS	7	0	628.83615	1255.6577	2.0202	0.0012704	21.540977	81.261	0.0051209	53.17	39.175	53.17	1	1	0	0	0	51614	48614	0.8814548883086742	-1
2_RA2_01_2723	51663	49731	AAYKLVLIR	9	1	Acetyl (Protein N-term),PhosphoGlyceroyl-Lys	_(Acetyl (Protein N-term))AAYK(PhosphoGlyceroyl-Lys)LVLIR_				AAYK(1)LVLIR				AAYK(70)LVLIR	1	0	0	0	1	0	P18669;Q8N0Y7	PGAM1;PGAM4	Phosphoglycerate mutase 1;Probable phosphoglycerate mutase 4	2	HCD	TOF	MULTI-MSMS	13	0	628.83615	1255.6577	2.0202	0.0012704	21.540977	81.33	0.00071198	69.998	50.521	69.998	1	1	0	0	0	51650	55152	1	0
2_RA2_01_2723	51699	49765	AAYKLVLIR	9	1	Acetyl (Protein N-term),PhosphoGlyceroyl-Lys	_(Acetyl (Protein N-term))AAYK(PhosphoGlyceroyl-Lys)LVLIR_				AAYK(1)LVLIR				AAYK(42)LVLIR	1	0	0	0	1	0	P18669;Q8N0Y7	PGAM1;PGAM4	Phosphoglycerate mutase 1;Probable phosphoglycerate mutase 4	2	HCD	TOF	MULTI-MSMS	5	0	628.83615	1255.6577	2.0202	0.0012704	21.346544	81.391	0.010484	41.979	27.985	41.979	1	1	0	0	0	51694	51376	0.931534667827096	2
2_RA2_01_2723	51743	49808	AAYKLVLIR	9	1	Acetyl (Protein N-term),PhosphoGlyceroyl-Lys	_(Acetyl (Protein N-term))AAYK(PhosphoGlyceroyl-Lys)LVLIR_				AAYK(1)LVLIR				AAYK(65)LVLIR	1	0	0	0	1	0	P18669;Q8N0Y7	PGAM1;PGAM4	Phosphoglycerate mutase 1;Probable phosphoglycerate mutase 4	2	HCD	TOF	MULTI-MSMS	13	0	628.83615	1255.6577	2.0202	0.0012704	23.679734	81.464	0.0023232	64.836	48.634	64.836	1	1	0	0	0	51730	53924	0.9777342616768204	3
2_RA2_01_2723	51775	49839	AAYKLVLIR	9	1	Acetyl (Protein N-term),PhosphoGlyceroyl-Lys	_(Acetyl (Protein N-term))AAYK(PhosphoGlyceroyl-Lys)LVLIR_				AAYK(1)LVLIR				AAYK(69)LVLIR	1	0	0	0	1	0	P18669;Q8N0Y7	PGAM1;PGAM4	Phosphoglycerate mutase 1;Probable phosphoglycerate mutase 4	2	HCD	TOF	MULTI-MSMS	10	0	628.83615	1255.6577	2.0202	0.0012704	21.443761	81.513	0.0008176	68.915	48.013	68.915	1	1	0	0	0	51765	49528	0.8980272700899333	4
2_RA2_01_2723	51810	49873	AAYKLVLIR	9	1	Acetyl (Protein N-term),PhosphoGlyceroyl-Lys	_(Acetyl (Protein N-term))AAYK(PhosphoGlyceroyl-Lys)LVLIR_				AAYK(1)LVLIR				AAYK(44)LVLIR	1	0	0	0	1	0	P18669;Q8N0Y7	PGAM1;PGAM4	Phosphoglycerate mutase 1;Probable phosphoglycerate mutase 4	2	HCD	TOF	MULTI-MSMS	10	0	628.83615	1255.6577	2.0202	0.0012704	21.152112	81.569	0.0091432	44.135	30.141	44.135	1	1	0	0	0	51800	47248	0.8566869741804468	5
2_RA2_01_2723	51850	49912	AAYKLVLIR	9	1	Acetyl (Protein N-term),PhosphoGlyceroyl-Lys	_(Acetyl (Protein N-term))AAYK(PhosphoGlyceroyl-Lys)LVLIR_				AAYK(1)LVLIR				AAYK(53)LVLIR	1	0	0	0	1	0	P18669;Q8N0Y7	PGAM1;PGAM4	Phosphoglycerate mutase 1;Probable phosphoglycerate mutase 4	2	HCD	TOF	MULTI-MSMS	15	0	628.83615	1255.6577	2.0202	0.0012704	21.249328	81.635	0.0051209	53.17	39.175	53.17	1	1	0	0	0	51835	38854	0.7044894110821004	6
2_RA2_01_2723	51906	49966	AAYKLVLIR	9	1	Acetyl (Protein N-term),PhosphoGlyceroyl-Lys	_(Acetyl (Protein N-term))AAYK(PhosphoGlyceroyl-Lys)LVLIR_				AAYK(1)LVLIR				AAYK(63)LVLIR	1	0	0	0	1	0	P18669;Q8N0Y7	PGAM1;PGAM4	Phosphoglycerate mutase 1;Probable phosphoglycerate mutase 4	2	HCD	TOF	MULTI-MSMS	3	2	628.83615	1255.6577	2.0202	0.0012704	1617.5398	81.725	0.002824	63.48	42.998	63.48	1	1	0	0	0	51903	9394	0.6211319756678128	7
2_RA2_01_2727	51084	49138	AAYKLVLIR	9	1	Acetyl (Protein N-term),PhosphoGlyceroyl-Lys	_(Acetyl (Protein N-term))AAYK(PhosphoGlyceroyl-Lys)LVLIR_				AAYK(1)LVLIR				AAYK(50)LVLIR	1	0	0	0	1	0	P18669;Q8N0Y7	PGAM1;PGAM4	Phosphoglycerate mutase 1;Probable phosphoglycerate mutase 4	2	HCD	TOF	MULTI-MSMS	1	0	628.83615	1255.6577	-0.10071	-6.3329E-05	19.888301	81.155	0.0063145	50.127	36.132	50.127	1	1	0	0	0	51083	25456	0.6937373957595248	-5
2_RA2_01_2727	51144	49195	AAYKLVLIR	9	1	Acetyl (Protein N-term),PhosphoGlyceroyl-Lys	_(Acetyl (Protein N-term))AAYK(PhosphoGlyceroyl-Lys)LVLIR_				AAYK(1)LVLIR				AAYK(43)LVLIR	1	0	0	0	1	0	P18669;Q8N0Y7	PGAM1;PGAM4	Phosphoglycerate mutase 1;Probable phosphoglycerate mutase 4	2	HCD	TOF	MULTI-MSMS	14	0	628.83615	1255.6577	-0.10071	-6.3329E-05	20.471598	81.266	0.0096959	43.246	29.252	43.246	1	1	0	0	0	51130	35098	0.9565051507058374	-2
2_RA2_01_2727	51284	49330	AAYKLVLIR	9	1	Acetyl (Protein N-term),PhosphoGlyceroyl-Lys	_(Acetyl (Protein N-term))AAYK(PhosphoGlyceroyl-Lys)LVLIR_				AAYK(1)LVLIR				AAYK(78)LVLIR	1	0	0	0	1	0	P18669;Q8N0Y7	PGAM1;PGAM4	Phosphoglycerate mutase 1;Probable phosphoglycerate mutase 4	2	HCD	TOF	MULTI-MSMS	10	0	628.83615	1255.6577	-0.10071	-6.3329E-05	20.17995	81.506	6.8045E-05	77.674	63.68	77.674	1	1	0	0	0	51274	29786	0.8117403390200033	3
2_RA2_01_2731	51386	49453	AAYKLVLIR	9	1	Acetyl (Protein N-term),PhosphoGlyceroyl-Lys	_(Acetyl (Protein N-term))AAYK(PhosphoGlyceroyl-Lys)LVLIR_				AAYK(1)LVLIR				AAYK(55)LVLIR	1	0	0	0	1	0	P18669;Q8N0Y7	PGAM1;PGAM4	Phosphoglycerate mutase 1;Probable phosphoglycerate mutase 4	2	HCD	TOF	MULTI-MSMS	1	1	628.83615	1255.6577	1.0721	0.00067417	813.36718	80.968	0.0047515	54.549	39.883	54.549	1	1	0	0	0	51385	12468	0.30539362171165435	-9
2_RA2_01_2731	51495	49559	AAYKLVLIR	9	1	Acetyl (Protein N-term),PhosphoGlyceroyl-Lys	_(Acetyl (Protein N-term))AAYK(PhosphoGlyceroyl-Lys)LVLIR_				AAYK(1)LVLIR				AAYK(43)LVLIR	1	0	0	0	1	0	P18669;Q8N0Y7	PGAM1;PGAM4	Phosphoglycerate mutase 1;Probable phosphoglycerate mutase 4	2	HCD	TOF	MULTI-MSMS	25	0	628.83615	1255.6577	1.0721	0.00067417	18.235625	81.146	0.0096959	43.246	29.252	43.246	1	1	0	0	0	51470	25390	0.4467239073826448	-5
2_RA2_01_2731	51565	49626	AAYKLVLIR	9	1	Acetyl (Protein N-term),PhosphoGlyceroyl-Lys	_(Acetyl (Protein N-term))AAYK(PhosphoGlyceroyl-Lys)LVLIR_				AAYK(1)LVLIR				AAYK(47)LVLIR	1	0	0	0	1	0	P18669;Q8N0Y7	PGAM1;PGAM4	Phosphoglycerate mutase 1;Probable phosphoglycerate mutase 4	2	HCD	TOF	MULTI-MSMS	14	0	628.83615	1255.6577	1.0721	0.00067417	18.818922	81.272	0.0075087	47.082	35.931	47.082	1	1	0	0	0	51551	48610	0.8552677880216764	-2
2_RA2_01_2731	51592	49652	AAYKLVLIR	9	1	Acetyl (Protein N-term),PhosphoGlyceroyl-Lys	_(Acetyl (Protein N-term))AAYK(PhosphoGlyceroyl-Lys)LVLIR_				AAYK(1)LVLIR				AAYK(57)LVLIR	1	0	0	0	1	0	P18669;Q8N0Y7	PGAM1;PGAM4	Phosphoglycerate mutase 1;Probable phosphoglycerate mutase 4	2	HCD	TOF	MULTI-MSMS	7	0	628.83615	1255.6577	1.0721	0.00067417	18.527274	81.313	0.0042931	57.281	43.286	57.281	1	1	0	0	0	51585	51774	0.9109367302413963	-1
2_RA2_01_2731	51633	49692	AAYKLVLIR	9	1	Acetyl (Protein N-term),PhosphoGlyceroyl-Lys	_(Acetyl (Protein N-term))AAYK(PhosphoGlyceroyl-Lys)LVLIR_				AAYK(1)LVLIR				AAYK(53)LVLIR	1	0	0	0	1	0	P18669;Q8N0Y7	PGAM1;PGAM4	Phosphoglycerate mutase 1;Probable phosphoglycerate mutase 4	2	HCD	TOF	MULTI-MSMS	13	0	628.83615	1255.6577	1.0721	0.00067417	19.305004	81.38	0.0051209	53.17	29.613	53.17	1	1	0	0	0	51620	56836	1	0
2_RA2_01_2731	51676	49733	AAYKLVLIR	9	1	Acetyl (Protein N-term),PhosphoGlyceroyl-Lys	_(Acetyl (Protein N-term))AAYK(PhosphoGlyceroyl-Lys)LVLIR_				AAYK(1)LVLIR				AAYK(68)LVLIR	1	0	0	0	1	0	P18669;Q8N0Y7	PGAM1;PGAM4	Phosphoglycerate mutase 1;Probable phosphoglycerate mutase 4	2	HCD	TOF	MULTI-MSMS	12	0	628.83615	1255.6577	1.0721	0.00067417	19.40222	81.456	0.0012448	67.757	53.763	67.757	1	1	0	0	0	51664	52152	0.9175874445773805	2
2_RA2_01_2731	51727	49781	AAYKLVLIR	9	1	Acetyl (Protein N-term),PhosphoGlyceroyl-Lys	_(Acetyl (Protein N-term))AAYK(PhosphoGlyceroyl-Lys)LVLIR_				AAYK(1)LVLIR				AAYK(55)LVLIR	1	0	0	0	1	0	P18669;Q8N0Y7	PGAM1;PGAM4	Phosphoglycerate mutase 1;Probable phosphoglycerate mutase 4	2	HCD	TOF	MULTI-MSMS	8	0	628.83615	1255.6577	1.0721	0.00067417	20.666031	81.549	0.0047515	54.549	40.555	54.549	1	1	0	0	0	51719	46968	0.8263776479695968	5
2_RA2_01_2731	51767	49820	AAYKLVLIR	9	1	Acetyl (Protein N-term),PhosphoGlyceroyl-Lys	_(Acetyl (Protein N-term))AAYK(PhosphoGlyceroyl-Lys)LVLIR_				AAYK(1)LVLIR				AAYK(44)LVLIR	1	0	0	0	1	0	P18669;Q8N0Y7	PGAM1;PGAM4	Phosphoglycerate mutase 1;Probable phosphoglycerate mutase 4	2	HCD	TOF	MULTI-MSMS	12	0	628.83615	1255.6577	1.0721	0.00067417	20.374382	81.613	0.0089492	44.447	24.66	44.447	1	1	0	0	0	51755	42980	0.756210852276726	6
2_RA2_01_2731	51827	49876	AAYKLVLIR	9	1	Acetyl (Protein N-term),PhosphoGlyceroyl-Lys	_(Acetyl (Protein N-term))AAYK(PhosphoGlyceroyl-Lys)LVLIR_				AAYK(1)LVLIR				AAYK(43)LVLIR	1	0	0	0	1	0	P18669;Q8N0Y7	PGAM1;PGAM4	Phosphoglycerate mutase 1;Probable phosphoglycerate mutase 4	2	HCD	TOF	MULTI-MSMS	10	0	628.83615	1255.6577	1.0721	0.00067417	18.916139	81.724	0.0098325	43.027	34.686	43.027	1	1	0	0	0	51817	30708	0.5402913646280526	10
2_RA2_01_2731	51869	49917	AAYKLVLIR	9	1	Acetyl (Protein N-term),PhosphoGlyceroyl-Lys	_(Acetyl (Protein N-term))AAYK(PhosphoGlyceroyl-Lys)LVLIR_				AAYK(1)LVLIR				AAYK(42)LVLIR	1	0	0	0	1	0	P18669;Q8N0Y7	PGAM1;PGAM4	Phosphoglycerate mutase 1;Probable phosphoglycerate mutase 4	2	HCD	TOF	MULTI-MSMS	16	0	628.83615	1255.6577	1.0721	0.00067417	19.40222	81.791	0.010484	41.979	27.985	41.979	1	1	0	0	0	51853	22166	0.38999929622070517	11
1_RA1_01_2721	24953	23945	AAYLQETGKPLDETLK	16	1	Unmodified	_AAYLQETGKPLDETLK_									0	0	0	0	0	0	P04083;Q5T3N1;Q5T3N0	ANXA1	Annexin A1;Annexin	3	HCD	TOF	MULTI-MSMS	26	1	592.98412	1775.9305	-2.6942	-0.0015976	580.49395	42.531	0.024408	34.498	16.992	NaN	NaN	1	0	0	0	24927	129242	0.9600505125538553	-1
1_RA1_01_2725	23786	22652	AAYLQETGKPLDETLK	16	1	Unmodified	_AAYLQETGKPLDETLK_									0	0	0	0	0	0	P04083;Q5T3N1;Q5T3N0	ANXA1	Annexin A1;Annexin	3	HCD	TOF	MULTI-MSMS	30	1	592.98412	1775.9305	-4.2511	-0.0025208	577.09152	41.331	0.0076337	43.024	18.231	NaN	NaN	1	0	0	0	23756	88254	0.7332624337393443	-3
1_RA1_01_2725	23829	22694	AAYLQETGKPLDETLK	16	1	Unmodified	_AAYLQETGKPLDETLK_									0	0	0	0	0	0	P04083;Q5T3N1;Q5T3N0	ANXA1	Annexin A1;Annexin	3	HCD	TOF	MULTI-MSMS	30	1	592.98412	1775.9305	-4.2511	-0.0025208	576.576	41.385	0.004175	47.568	28.735	NaN	NaN	1	0	0	0	23799	101118	0.8401435716778278	-2
1_RA1_01_2729	23834	22713	AAYLQETGKPLDETLK	16	1	Unmodified	_AAYLQETGKPLDETLK_									0	0	0	0	0	0	P04083;Q5T3N1;Q5T3N0	ANXA1	Annexin A1;Annexin	3	HCD	TOF	MULTI-MSMS	42	1	592.98412	1775.9305	-3.7953	-0.0022505	581.11258	41.367	0.028087	33.308	15.607	NaN	NaN	1	0	0	0	23792	73186	0.63530616850987	-4
1_RA1_01_2729	23908	22785	AAYLQETGKPLDETLK	16	1	Unmodified	_AAYLQETGKPLDETLK_									0	0	0	0	0	0	P04083;Q5T3N1;Q5T3N0	ANXA1	Annexin A1;Annexin	3	HCD	TOF	MULTI-MSMS	27	1	592.98412	1775.9305	-3.7953	-0.0022505	581.21568	41.463	0.029269	32.926	14.787	NaN	NaN	1	0	0	0	23881	102662	0.8911786662962898	-2
2_RA2_01_2723	23519	22416	AAYLQETGKPLDETLK	16	1	Unmodified	_AAYLQETGKPLDETLK_									0	0	0	0	0	0	P04083;Q5T3N1;Q5T3N0	ANXA1	Annexin A1;Annexin	3	HCD	TOF	MULTI-MSMS	30	1	592.98412	1775.9305	-0.90522	-0.00053678	584.92742	41.152	0.029295	32.917	15.173	NaN	NaN	1	0	0	0	23489	89788	0.6923705680048118	-3
2_RA2_01_2723	23560	22456	AAYLQETGKPLDETLK	16	1	Unmodified	_AAYLQETGKPLDETLK_									0	0	0	0	0	0	P04083;Q5T3N1;Q5T3N0	ANXA1	Annexin A1;Annexin	3	HCD	TOF	MULTI-MSMS	31	1	592.98412	1775.9305	-0.90522	-0.00053678	583.27776	41.204	0.0089517	41.554	15.688	NaN	NaN	1	0	0	0	23529	111134	0.8569732113940254	-2
2_RA2_01_2727	23604	22489	AAYLQETGKPLDETLK	16	1	Unmodified	_AAYLQETGKPLDETLK_									0	0	0	0	0	0	P04083;Q5T3N1;Q5T3N0	ANXA1	Annexin A1;Annexin	3	HCD	TOF	MULTI-MSMS	39	1	592.98412	1775.9305	-2.7538	-0.001633	579.35981	41.319	0.013292	38.093	18.045	NaN	NaN	1	0	0	0	23565	56786	0.44183875134218265	-5
2_RA2_01_2727	23635	22519	AAYLQETGKPLDETLK	16	1	Unmodified	_AAYLQETGKPLDETLK_									0	0	0	0	0	0	P04083;Q5T3N1;Q5T3N0	ANXA1	Annexin A1;Annexin	3	HCD	TOF	MULTI-MSMS	27	1	592.98412	1775.9305	-2.7538	-0.001633	581.11258	41.359	0.029046	32.998	17.605	NaN	NaN	1	0	0	0	23608	80810	0.6287639470285243	-4
2_RA2_01_2727	23694	22576	AAYLQETGKPLDETLK	16	1	Unmodified	_AAYLQETGKPLDETLK_									0	0	0	0	0	0	P04083;Q5T3N1;Q5T3N0	ANXA1	Annexin A1;Annexin	3	HCD	TOF	MULTI-MSMS	26	1	592.98412	1775.9305	-2.7538	-0.001633	580.80326	41.442	0.026883	33.697	12.84	NaN	NaN	1	0	0	0	23668	101446	0.7893278971693563	-2
2_RA2_01_2727	23740	22621	AAYLQETGKPLDETLK	16	1	Unmodified	_AAYLQETGKPLDETLK_									0	0	0	0	0	0	P04083;Q5T3N1;Q5T3N0	ANXA1	Annexin A1;Annexin	3	HCD	TOF	MULTI-MSMS	28	1	592.98412	1775.9305	-2.7538	-0.001633	581.11258	41.504	0.0078229	42.813	22.163	NaN	NaN	1	0	0	0	23712	123354	0.9597889855433311	-1
2_RA2_01_2727	23779	22659	AAYLQETGKPLDETLK	16	1	Unmodified	_AAYLQETGKPLDETLK_									0	0	0	0	0	0	P04083;Q5T3N1;Q5T3N0	ANXA1	Annexin A1;Annexin	3	HCD	TOF	MULTI-MSMS	27	1	592.98412	1775.9305	-2.7538	-0.001633	579.2567	41.558	0.024408	34.498	19.105	NaN	NaN	1	0	0	0	23752	128522	1	0
2_RA2_01_2727	23832	22710	AAYLQETGKPLDETLK	16	1	Unmodified	_AAYLQETGKPLDETLK_									0	0	0	0	0	0	P04083;Q5T3N1;Q5T3N0	ANXA1	Annexin A1;Annexin	3	HCD	TOF	MULTI-MSMS	21	1	592.98412	1775.9305	-2.7538	-0.001633	579.2567	41.636	0.031848	32.091	13.953	NaN	NaN	1	0	0	0	23811	114748	0.8928276870885918	2
2_RA2_01_2731	23682	22565	AAYLQETGKPLDETLK	16	1	Unmodified	_AAYLQETGKPLDETLK_									0	0	0	0	0	0	P04083;Q5T3N1;Q5T3N0	ANXA1	Annexin A1;Annexin	3	HCD	TOF	MULTI-MSMS	40	1	592.98412	1775.9305	-2.2859	-0.0013555	582.96845	41.45	0.0020271	52.453	26.863	NaN	NaN	1	0	0	0	23642	60618	0.4551994473146702	-4
2_RA2_01_2731	23718	22600	AAYLQETGKPLDETLK	16	1	Unmodified	_AAYLQETGKPLDETLK_									0	0	0	0	0	0	P04083;Q5T3N1;Q5T3N0	ANXA1	Annexin A1;Annexin	3	HCD	TOF	MULTI-MSMS	34	1	592.98412	1775.9305	-2.2859	-0.0013555	581.42189	41.499	0.021838	35.329	17.84	NaN	NaN	1	0	0	0	23684	75706	0.5684999399255076	-3
2_RA2_01_2731	23755	22636	AAYLQETGKPLDETLK	16	1	Unmodified	_AAYLQETGKPLDETLK_									0	0	0	0	0	0	P04083;Q5T3N1;Q5T3N0	ANXA1	Annexin A1;Annexin	3	HCD	TOF	MULTI-MSMS	28	1	592.98412	1775.9305	-2.2859	-0.0013555	581.31878	41.546	0.0067183	44.045	24.987	NaN	NaN	1	0	0	0	23727	99408	0.7464856421963234	-2
2_RA2_01_2731	23797	22677	AAYLQETGKPLDETLK	16	1	Unmodified	_AAYLQETGKPLDETLK_									0	0	0	0	0	0	P04083;Q5T3N1;Q5T3N0	ANXA1	Annexin A1;Annexin	3	HCD	TOF	MULTI-MSMS	25	1	592.98412	1775.9305	-2.2859	-0.0013555	581.31878	41.599	0.021838	35.329	11.498	NaN	NaN	1	0	0	0	23772	115842	0.8698936681485041	-1
2_RA2_01_2731	23845	22724	AAYLQETGKPLDETLK	16	1	Unmodified	_AAYLQETGKPLDETLK_									0	0	0	0	0	0	P04083;Q5T3N1;Q5T3N0	ANXA1	Annexin A1;Annexin	3	HCD	TOF	MULTI-MSMS	28	1	592.98412	1775.9305	-2.2859	-0.0013555	581.93741	41.663	0.00043039	68.257	49.046	NaN	NaN	1	0	0	0	23817	133168	1	0
2_RA2_01_2731	23883	22761	AAYLQETGKPLDETLK	16	1	Unmodified	_AAYLQETGKPLDETLK_									0	0	0	0	0	0	P04083;Q5T3N1;Q5T3N0	ANXA1	Annexin A1;Annexin	3	HCD	TOF	MULTI-MSMS	25	1	592.98412	1775.9305	-2.2859	-0.0013555	580.18464	41.714	0.0032839	49.595	31.23	NaN	NaN	1	0	0	0	23858	124682	0.9362759822179503	1
2_RA2_01_2723	33642	32253	AAYLQETGKPLDETLK	16	1	PhosphoGlyceroyl-Lys	_AAYLQETGK(PhosphoGlyceroyl-Lys)PLDETLK_				AAYLQETGK(0.911)PLDETLK(0.089)				AAYLQETGK(10)PLDETLK(-10)	0	0	0	0	1	0	P04083;Q5T3N1;Q5T3N0	ANXA1	Annexin A1;Annexin	2	HCD	TOF	MULTI-MSMS	17	0	972.96373	1943.9129	1.9877	0.001934	22.623531	55.039	0.0013487	56.094	23.765	10.122	0.91138	2	0	0	0	33625	2514	1	0
1_RA1_01_2721	38952	37555	ACANPAAGSVILLENLR	17	0	Unmodified	_ACANPAAGSVILLENLR_									0	0	0	0	0	0	P00558	PGK1	Phosphoglycerate kinase 1	3	HCD	TOF	MULTI-MSMS	33	0	590.31733	1767.9302	0.11101	6.5529E-05	15.733134	61.655	0.0023124	41.348	13.051	NaN	NaN	1	0	0	0	38919	57214	0.3763039160232041	-6
1_RA1_01_2721	38991	37593	ACANPAAGSVILLENLR	17	0	Unmodified	_ACANPAAGSVILLENLR_									0	0	0	0	0	0	P00558	PGK1	Phosphoglycerate kinase 1	3	HCD	TOF	MULTI-MSMS	29	0	590.31733	1767.9302	0.11101	6.5529E-05	16.87241	61.711	0.00010863	64.275	17.074	NaN	NaN	1	0	0	0	38962	92646	0.6093447863090462	-5
1_RA1_01_2721	39021	37622	ACANPAAGSVILLENLR	17	0	Unmodified	_ACANPAAGSVILLENLR_									0	0	0	0	0	0	P00558	PGK1	Phosphoglycerate kinase 1	3	HCD	TOF	MULTI-MSMS	21	0	590.31733	1767.9302	0.11101	6.5529E-05	16.458128	61.756	0.0001238	62.203	12.893	NaN	NaN	1	0	0	0	39000	106830	0.7026347982794228	-4
1_RA1_01_2721	39066	37666	ACANPAAGSVILLENLR	17	0	Unmodified	_ACANPAAGSVILLENLR_									0	0	0	0	0	0	P00558	PGK1	Phosphoglycerate kinase 1	3	HCD	TOF	MULTI-MSMS	26	0	590.31733	1767.9302	0.11101	6.5529E-05	17.183122	61.819	0.00030637	54.974	27.325	NaN	NaN	1	0	0	0	39040	119520	0.7860985780244932	-3
1_RA1_01_2721	39108	37707	ACANPAAGSVILLENLR	17	0	Unmodified	_ACANPAAGSVILLENLR_									0	0	0	0	0	0	P00558	PGK1	Phosphoglycerate kinase 1	3	HCD	TOF	MULTI-MSMS	29	0	590.31733	1767.9302	0.11101	6.5529E-05	16.87241	61.879	1.0681E-05	75.97	48.322	NaN	NaN	1	0	0	0	39079	143908	0.9465016245511109	-2
1_RA1_01_2721	39131	37729	ACANPAAGSVILLENLR	17	0	Unmodified	_ACANPAAGSVILLENLR_									0	0	0	0	0	0	P00558	PGK1	Phosphoglycerate kinase 1	3	HCD	TOF	MULTI-MSMS	15	0	590.31733	1767.9302	0.11101	6.5529E-05	18.011686	61.912	0.0001238	62.203	15.722	NaN	NaN	1	0	0	0	39116	147968	0.9732047723655306	-1
1_RA1_01_2721	39181	37778	ACANPAAGSVILLENLR	17	0	Unmodified	_ACANPAAGSVILLENLR_									0	0	0	0	0	0	P00558	PGK1	Phosphoglycerate kinase 1	3	HCD	TOF	MULTI-MSMS	19	0	590.31733	1767.9302	0.11101	6.5529E-05	17.700974	61.975	4.6084E-09	93.226	43.599	NaN	NaN	1	0	0	0	39162	152042	1	0
1_RA1_01_2721	39221	37817	ACANPAAGSVILLENLR	17	0	Unmodified	_ACANPAAGSVILLENLR_									0	0	0	0	0	0	P00558	PGK1	Phosphoglycerate kinase 1	3	HCD	TOF	MULTI-MSMS	16	0	590.31733	1767.9302	0.11101	6.5529E-05	17.493833	62.029	0.00011191	63.827	25.873	NaN	NaN	1	0	0	0	39205	148634	0.977585140947896	1
1_RA1_01_2721	39263	37858	ACANPAAGSVILLENLR	17	0	Unmodified	_ACANPAAGSVILLENLR_									0	0	0	0	0	0	P00558	PGK1	Phosphoglycerate kinase 1	3	HCD	TOF	MULTI-MSMS	16	0	590.31733	1767.9302	0.11101	6.5529E-05	17.597404	62.082	5.6283E-05	70.942	42.973	NaN	NaN	1	0	0	0	39247	136570	0.8982386445850489	2
1_RA1_01_2721	39385	37977	ACANPAAGSVILLENLR	17	0	Unmodified	_ACANPAAGSVILLENLR_									0	0	0	0	0	0	P00558	PGK1	Phosphoglycerate kinase 1	3	HCD	TOF	MULTI-MSMS	24	0	590.31733	1767.9302	0.11101	6.5529E-05	17.183122	62.26	0.0021656	42.044	23.906	NaN	NaN	1	0	0	0	39361	84434	0.5553333947198801	5
1_RA1_01_2721	39434	38025	ACANPAAGSVILLENLR	17	0	Unmodified	_ACANPAAGSVILLENLR_									0	0	0	0	0	0	P00558	PGK1	Phosphoglycerate kinase 1	3	HCD	TOF	MULTI-MSMS	32	0	590.31733	1767.9302	0.11101	6.5529E-05	18.115257	62.326	0.024361	24.893	6.7552	NaN	NaN	1	0	0	0	39402	60786	0.3997974243958906	6
1_RA1_01_2725	37124	35606	ACANPAAGSVILLENLR	17	0	Unmodified	_ACANPAAGSVILLENLR_									0	0	0	0	0	0	P00558	PGK1	Phosphoglycerate kinase 1	3	HCD	TOF	MULTI-MSMS	32	0	590.31733	1767.9302	1.3336	0.00078724	17.700974	59.758	2.7466E-05	74.12	36.569	NaN	NaN	1	0	0	0	37092	52514	0.40371782650142995	-6
1_RA1_01_2725	37217	35697	ACANPAAGSVILLENLR	17	0	Unmodified	_ACANPAAGSVILLENLR_									0	0	0	0	0	0	P00558	PGK1	Phosphoglycerate kinase 1	3	HCD	TOF	MULTI-MSMS	34	0	590.31733	1767.9302	1.3336	0.00078724	17.597404	59.879	0.0001146	63.46	25.909	NaN	NaN	1	0	0	0	37183	82980	0.637934745840893	-4
1_RA1_01_2725	37245	35724	ACANPAAGSVILLENLR	17	0	Unmodified	_ACANPAAGSVILLENLR_									0	0	0	0	0	0	P00558	PGK1	Phosphoglycerate kinase 1	3	HCD	TOF	MULTI-MSMS	23	0	590.31733	1767.9302	1.3336	0.00078724	18.011686	59.923	5.1287E-09	101.15	60.057	NaN	NaN	1	0	0	0	37222	105304	0.8095574894676958	-3
1_RA1_01_2725	37304	35780	ACANPAAGSVILLENLR	17	0	Unmodified	_ACANPAAGSVILLENLR_									0	0	0	0	0	0	P00558	PGK1	Phosphoglycerate kinase 1	3	HCD	TOF	MULTI-MSMS	14	0	590.31733	1767.9302	1.3336	0.00078724	17.183122	60.018	4.8716E-09	94.882	46.257	NaN	NaN	1	0	0	0	37290	130076	1	0
1_RA1_01_2725	37359	35834	ACANPAAGSVILLENLR	17	0	Unmodified	_ACANPAAGSVILLENLR_									0	0	0	0	0	0	P00558	PGK1	Phosphoglycerate kinase 1	3	HCD	TOF	MULTI-MSMS	24	0	590.31733	1767.9302	1.3336	0.00078724	17.183122	60.09	0.00087025	49.537	24.602	NaN	NaN	1	0	0	0	37335	126406	0.9717857252683046	1
1_RA1_01_2725	37390	35864	ACANPAAGSVILLENLR	17	0	Unmodified	_ACANPAAGSVILLENLR_									0	0	0	0	0	0	P00558	PGK1	Phosphoglycerate kinase 1	3	HCD	TOF	MULTI-MSMS	16	0	590.31733	1767.9302	1.3336	0.00078724	18.73668	60.132	0.0012445	46.543	7.3242	NaN	NaN	1	0	0	0	37374	123664	0.9507057412589563	2
1_RA1_01_2725	37528	35999	ACANPAAGSVILLENLR	17	0	Unmodified	_ACANPAAGSVILLENLR_									0	0	0	0	0	0	P00558	PGK1	Phosphoglycerate kinase 1	3	HCD	TOF	MULTI-MSMS	34	0	590.31733	1767.9302	1.3336	0.00078724	17.597404	60.325	0.035644	21.2	3.2382	NaN	NaN	1	0	0	0	37494	78040	0.599956948245641	5
1_RA1_01_2725	37574	36043	ACANPAAGSVILLENLR	17	0	Unmodified	_ACANPAAGSVILLENLR_									0	0	0	0	0	0	P00558	PGK1	Phosphoglycerate kinase 1	3	HCD	TOF	MULTI-MSMS	27	0	590.31733	1767.9302	1.3336	0.00078724	17.597404	60.398	0.0074324	32.926	13.348	NaN	NaN	1	0	0	0	37547	59036	0.45385774470309664	7
1_RA1_01_2729	37085	35587	ACANPAAGSVILLENLR	17	0	Unmodified	_ACANPAAGSVILLENLR_									0	0	0	0	0	0	P00558	PGK1	Phosphoglycerate kinase 1	3	HCD	TOF	MULTI-MSMS	28	0	590.31733	1767.9302	0.98259	0.00058004	19.461674	59.711	7.7145E-05	68.576	43.047	NaN	NaN	1	0	0	0	37057	60998	0.446152720889409	-5
1_RA1_01_2729	37131	35632	ACANPAAGSVILLENLR	17	0	Unmodified	_ACANPAAGSVILLENLR_									0	0	0	0	0	0	P00558	PGK1	Phosphoglycerate kinase 1	3	HCD	TOF	MULTI-MSMS	30	0	590.31733	1767.9302	0.98259	0.00058004	17.804545	59.774	0.0010264	48.288	6.0788	NaN	NaN	1	0	0	0	37101	77832	0.5692802808660035	-4
1_RA1_01_2729	37165	35665	ACANPAAGSVILLENLR	17	0	Unmodified	_ACANPAAGSVILLENLR_									0	0	0	0	0	0	P00558	PGK1	Phosphoglycerate kinase 1	3	HCD	TOF	MULTI-MSMS	25	0	590.31733	1767.9302	0.98259	0.00058004	19.358103	59.824	3.341E-05	73.464	32.373	NaN	NaN	1	0	0	0	37140	92798	0.678744880046811	-3
1_RA1_01_2729	37211	35709	ACANPAAGSVILLENLR	17	0	Unmodified	_ACANPAAGSVILLENLR_									0	0	0	0	0	0	P00558	PGK1	Phosphoglycerate kinase 1	3	HCD	TOF	MULTI-MSMS	14	0	590.31733	1767.9302	0.98259	0.00058004	19.150962	59.895	5.2482E-06	77.506	39.552	NaN	NaN	1	0	0	0	37197	125256	0.9161497952018725	-1
1_RA1_01_2729	37260	35757	ACANPAAGSVILLENLR	17	0	Unmodified	_ACANPAAGSVILLENLR_									0	0	0	0	0	0	P00558	PGK1	Phosphoglycerate kinase 1	3	HCD	TOF	MULTI-MSMS	19	0	590.31733	1767.9302	0.98259	0.00058004	18.218827	59.959	1.8954E-08	84.035	59.844	NaN	NaN	1	0	0	0	37241	136720	1	0
1_RA1_01_2729	37308	35804	ACANPAAGSVILLENLR	17	0	Unmodified	_ACANPAAGSVILLENLR_									0	0	0	0	0	0	P00558	PGK1	Phosphoglycerate kinase 1	3	HCD	TOF	MULTI-MSMS	25	0	590.31733	1767.9302	0.98259	0.00058004	18.84025	60.026	5.6283E-05	70.942	31.723	NaN	NaN	1	0	0	0	37283	129226	0.9451872440023406	1
1_RA1_01_2729	37355	35849	ACANPAAGSVILLENLR	17	0	Unmodified	_ACANPAAGSVILLENLR_									0	0	0	0	0	0	P00558	PGK1	Phosphoglycerate kinase 1	3	HCD	TOF	MULTI-MSMS	22	0	590.31733	1767.9302	0.98259	0.00058004	17.597404	60.099	2.8142E-06	80.545	42.179	NaN	NaN	1	0	0	0	37333	128944	0.9431246342890579	3
1_RA1_01_2729	37407	35899	ACANPAAGSVILLENLR	17	0	Unmodified	_ACANPAAGSVILLENLR_									0	0	0	0	0	0	P00558	PGK1	Phosphoglycerate kinase 1	3	HCD	TOF	MULTI-MSMS	14	0	590.31733	1767.9302	0.98259	0.00058004	17.804545	60.177	8.8854E-05	66.977	29.023	NaN	NaN	1	0	0	0	37393	97064	0.7099473376243417	5
1_RA1_01_2729	37463	35954	ACANPAAGSVILLENLR	17	0	Unmodified	_ACANPAAGSVILLENLR_									0	0	0	0	0	0	P00558	PGK1	Phosphoglycerate kinase 1	3	HCD	TOF	MULTI-MSMS	24	0	590.31733	1767.9302	0.98259	0.00058004	18.943821	60.248	0.00095194	48.883	16.149	NaN	NaN	1	0	0	0	37439	89498	0.6546079578700995	6
1_RA1_01_2729	37514	36004	ACANPAAGSVILLENLR	17	0	Unmodified	_ACANPAAGSVILLENLR_									0	0	0	0	0	0	P00558	PGK1	Phosphoglycerate kinase 1	3	HCD	TOF	MULTI-MSMS	33	0	590.31733	1767.9302	0.98259	0.00058004	18.115257	60.319	0.0085953	31.462	4.1262	NaN	NaN	1	0	0	0	37481	76846	0.5620684610883557	7
1_RA1_01_2729	37553	36042	ACANPAAGSVILLENLR	17	0	Unmodified	_ACANPAAGSVILLENLR_									0	0	0	0	0	0	P00558	PGK1	Phosphoglycerate kinase 1	3	HCD	TOF	MULTI-MSMS	36	0	590.31733	1767.9302	0.98259	0.00058004	16.76884	60.375	0.030729	22.653	12.732	NaN	NaN	1	0	0	0	37517	57106	0.41768578115857224	8
1_RA1_01_2729	37292	35788	ACANPAAGSVILLENLR	17	0	Unmodified	_ACANPAAGSVILLENLR_									0	0	0	0	0	0	P00558	PGK1	Phosphoglycerate kinase 1	2	HCD	TOF	MULTI-SECPEP	9	-2	884.97235	1767.9302	-3.2206	-0.0028502	-1134.5137	60	0.0018205	86.028	75.102	NaN	NaN	1	0	0	0	37283	8214	0.9323496027241771	-1
2_RA2_01_2723	36936	35453	ACANPAAGSVILLENLR	17	0	Unmodified	_ACANPAAGSVILLENLR_									0	0	0	0	0	0	P00558	PGK1	Phosphoglycerate kinase 1	3	HCD	TOF	MULTI-MSMS	27	0	590.31733	1767.9302	1.7559	0.0010365	20.80809	59.664	0.00015861	60.317	21.951	NaN	NaN	1	0	0	0	36909	80566	0.8066602587208138	-2
2_RA2_01_2723	36972	35488	ACANPAAGSVILLENLR	17	0	Unmodified	_ACANPAAGSVILLENLR_									0	0	0	0	0	0	P00558	PGK1	Phosphoglycerate kinase 1	3	HCD	TOF	MULTI-MSMS	24	0	590.31733	1767.9302	1.7559	0.0010365	20.70452	59.715	0.00032311	54.368	26.399	NaN	NaN	1	0	0	0	36948	88532	0.8864191597581	-1
2_RA2_01_2723	37029	35543	ACANPAAGSVILLENLR	17	0	Unmodified	_ACANPAAGSVILLENLR_									0	0	0	0	0	0	P00558	PGK1	Phosphoglycerate kinase 1	3	HCD	TOF	MULTI-MSMS	23	0	590.31733	1767.9302	1.7559	0.0010365	20.083097	59.803	0.00027205	56.215	27.239	NaN	NaN	1	0	0	0	37006	98058	0.9817974288117265	1
2_RA2_01_2723	37075	35588	ACANPAAGSVILLENLR	17	0	Unmodified	_ACANPAAGSVILLENLR_									0	0	0	0	0	0	P00558	PGK1	Phosphoglycerate kinase 1	3	HCD	TOF	MULTI-MSMS	28	0	590.31733	1767.9302	1.7559	0.0010365	20.80809	59.865	5.2798E-09	90.714	41.087	NaN	NaN	1	0	0	0	37047	99752	0.9987584604910088	2
2_RA2_01_2723	37109	35621	ACANPAAGSVILLENLR	17	0	Unmodified	_ACANPAAGSVILLENLR_									0	0	0	0	0	0	P00558	PGK1	Phosphoglycerate kinase 1	3	HCD	TOF	MULTI-MSMS	23	0	590.31733	1767.9302	1.7559	0.0010365	21.429514	59.912	0.0073751	32.998	14.165	NaN	NaN	1	0	0	0	37086	96948	0.9706836477231767	3
2_RA2_01_2723	37158	35669	ACANPAAGSVILLENLR	17	0	Unmodified	_ACANPAAGSVILLENLR_									0	0	0	0	0	0	P00558	PGK1	Phosphoglycerate kinase 1	3	HCD	TOF	MULTI-MSMS	28	0	590.31733	1767.9302	1.7559	0.0010365	20.186667	59.978	0.00011191	63.827	26.277	NaN	NaN	1	0	0	0	37130	88090	0.8819936721534704	4
2_RA2_01_2723	37204	35714	ACANPAAGSVILLENLR	17	0	Unmodified	_ACANPAAGSVILLENLR_									0	0	0	0	0	0	P00558	PGK1	Phosphoglycerate kinase 1	3	HCD	TOF	MULTI-MSMS	35	0	590.31733	1767.9302	1.7559	0.0010365	20.290238	60.044	0.0088709	31.115	21.457	NaN	NaN	1	0	0	0	37169	71450	0.7153870799791742	5
2_RA2_01_2727	36835	35337	ACANPAAGSVILLENLR	17	0	Unmodified	_ACANPAAGSVILLENLR_									0	0	0	0	0	0	P00558	PGK1	Phosphoglycerate kinase 1	3	HCD	TOF	MULTI-MSMS	37	0	590.31733	1767.9302	1.733	0.001023	20.70452	59.771	0.0164	28.083	9.9443	NaN	NaN	1	0	0	0	36798	53890	0.5864620742191751	-5
2_RA2_01_2727	36863	35364	ACANPAAGSVILLENLR	17	0	Unmodified	_ACANPAAGSVILLENLR_									0	0	0	0	0	0	P00558	PGK1	Phosphoglycerate kinase 1	3	HCD	TOF	MULTI-MSMS	27	0	590.31733	1767.9302	1.733	0.001023	20.393808	59.812	0.00018083	59.513	30.881	NaN	NaN	1	0	0	0	36836	62238	0.6773098269670258	-4
2_RA2_01_2727	36901	35401	ACANPAAGSVILLENLR	17	0	Unmodified	_ACANPAAGSVILLENLR_									0	0	0	0	0	0	P00558	PGK1	Phosphoglycerate kinase 1	3	HCD	TOF	MULTI-MSMS	23	0	590.31733	1767.9302	1.733	0.001023	19.668815	59.86	9.6374E-05	65.949	47.117	NaN	NaN	1	0	0	0	36878	73620	0.801175318315377	-3
2_RA2_01_2727	36946	35445	ACANPAAGSVILLENLR	17	0	Unmodified	_ACANPAAGSVILLENLR_									0	0	0	0	0	0	P00558	PGK1	Phosphoglycerate kinase 1	3	HCD	TOF	MULTI-MSMS	22	0	590.31733	1767.9302	1.733	0.001023	19.565244	59.915	6.5017E-05	69.979	21.839	NaN	NaN	1	0	0	0	36924	78112	0.8500598541734683	-2
2_RA2_01_2727	37026	35523	ACANPAAGSVILLENLR	17	0	Unmodified	_ACANPAAGSVILLENLR_									0	0	0	0	0	0	P00558	PGK1	Phosphoglycerate kinase 1	3	HCD	TOF	MULTI-MSMS	28	0	590.31733	1767.9302	1.733	0.001023	19.565244	60.036	6.5017E-05	69.979	32.025	NaN	NaN	1	0	0	0	36998	91890	1	0
2_RA2_01_2727	37055	35551	ACANPAAGSVILLENLR	17	0	Unmodified	_ACANPAAGSVILLENLR_									0	0	0	0	0	0	P00558	PGK1	Phosphoglycerate kinase 1	3	HCD	TOF	MULTI-MSMS	18	0	590.31733	1767.9302	1.733	0.001023	20.600949	60.073	0.00031206	54.768	16.402	NaN	NaN	1	0	0	0	37037	91026	0.9905974534769834	1
2_RA2_01_2727	37107	35602	ACANPAAGSVILLENLR	17	0	Unmodified	_ACANPAAGSVILLENLR_									0	0	0	0	0	0	P00558	PGK1	Phosphoglycerate kinase 1	3	HCD	TOF	MULTI-MSMS	23	0	590.31733	1767.9302	1.733	0.001023	20.393808	60.139	0.0085953	31.462	3.4925	NaN	NaN	1	0	0	0	37084	86618	0.9426270540864077	2
2_RA2_01_2727	37157	35651	ACANPAAGSVILLENLR	17	0	Unmodified	_ACANPAAGSVILLENLR_									0	0	0	0	0	0	P00558	PGK1	Phosphoglycerate kinase 1	3	HCD	TOF	MULTI-MSMS	30	0	590.31733	1767.9302	1.733	0.001023	21.015232	60.205	0.0012445	46.543	18.894	NaN	NaN	1	0	0	0	37127	71536	0.7784960278593971	3
2_RA2_01_2727	37196	35689	ACANPAAGSVILLENLR	17	0	Unmodified	_ACANPAAGSVILLENLR_									0	0	0	0	0	0	P00558	PGK1	Phosphoglycerate kinase 1	3	HCD	TOF	MULTI-MSMS	29	0	590.31733	1767.9302	1.733	0.001023	21.429514	60.256	0.0092266	30.956	2.6592	NaN	NaN	1	0	0	0	37167	62162	0.6764827511154642	4
2_RA2_01_2731	36955	35461	ACANPAAGSVILLENLR	17	0	Unmodified	_ACANPAAGSVILLENLR_									0	0	0	0	0	0	P00558	PGK1	Phosphoglycerate kinase 1	3	HCD	TOF	MULTI-MSMS	29	0	590.31733	1767.9302	1.6888	0.00099691	16.147416	59.845	0.0012978	46.159	21.224	NaN	NaN	1	0	0	0	36926	68778	0.6473954705472618	-4
2_RA2_01_2731	36991	35496	ACANPAAGSVILLENLR	17	0	Unmodified	_ACANPAAGSVILLENLR_									0	0	0	0	0	0	P00558	PGK1	Phosphoglycerate kinase 1	3	HCD	TOF	MULTI-MSMS	23	0	590.31733	1767.9302	1.6888	0.00099691	17.908116	59.893	0.00011291	63.691	25.737	NaN	NaN	1	0	0	0	36968	79070	0.7442722942826484	-3
2_RA2_01_2731	37035	35539	ACANPAAGSVILLENLR	17	0	Unmodified	_ACANPAAGSVILLENLR_									0	0	0	0	0	0	P00558	PGK1	Phosphoglycerate kinase 1	3	HCD	TOF	MULTI-MSMS	24	0	590.31733	1767.9302	1.6888	0.00099691	17.493833	59.955	0.0012978	46.159	6.94	NaN	NaN	1	0	0	0	37011	94214	0.8868201585120202	-2
2_RA2_01_2731	37072	35575	ACANPAAGSVILLENLR	17	0	Unmodified	_ACANPAAGSVILLENLR_									0	0	0	0	0	0	P00558	PGK1	Phosphoglycerate kinase 1	3	HCD	TOF	MULTI-MSMS	23	0	590.31733	1767.9302	1.6888	0.00099691	17.804545	60.007	0.00027205	56.215	22.036	NaN	NaN	1	0	0	0	37049	98118	0.923567838249967	-1
2_RA2_01_2731	37113	35615	ACANPAAGSVILLENLR	17	0	Unmodified	_ACANPAAGSVILLENLR_									0	0	0	0	0	0	P00558	PGK1	Phosphoglycerate kinase 1	3	HCD	TOF	MULTI-MSMS	24	0	590.31733	1767.9302	1.6888	0.00099691	17.493833	60.063	3.0705E-09	110.12	61.002	NaN	NaN	1	0	0	0	37089	106238	1	0
2_RA2_01_2731	37165	35665	ACANPAAGSVILLENLR	17	0	Unmodified	_ACANPAAGSVILLENLR_									0	0	0	0	0	0	P00558	PGK1	Phosphoglycerate kinase 1	3	HCD	TOF	MULTI-MSMS	21	0	590.31733	1767.9302	1.6888	0.00099691	18.84025	60.14	0.0001155	63.337	22.785	NaN	NaN	1	0	0	0	37144	97960	0.922080611457294	2
2_RA2_01_2731	37228	35726	ACANPAAGSVILLENLR	17	0	Unmodified	_ACANPAAGSVILLENLR_									0	0	0	0	0	0	P00558	PGK1	Phosphoglycerate kinase 1	3	HCD	TOF	MULTI-MSMS	23	0	590.31733	1767.9302	1.6888	0.00099691	17.700974	60.232	0.0026254	39.863	21.031	NaN	NaN	1	0	0	0	37205	79414	0.747510307046443	4
1_RA1_01_2721	29448	28314	ACARPLISVYSEK	13	1	Acetyl (Protein N-term)	_(Acetyl (Protein N-term))ACARPLISVYSEK_									1	0	0	0	0	0	P36578;H3BTP7;H3BU31	RPL4	60S ribosomal protein L4	2	HCD	TOF	MULTI-MSMS	2	0	768.39796	1534.7814	1.1028	0.00084737	17.645337	48.581	0.019729	48.004	21.406	NaN	NaN	1	0	0	0	29446	18692	0.2020014265026909	-6
1_RA1_01_2721	29578	28441	ACARPLISVYSEK	13	1	Acetyl (Protein N-term)	_(Acetyl (Protein N-term))ACARPLISVYSEK_									1	0	0	0	0	0	P36578;H3BTP7;H3BU31	RPL4	60S ribosomal protein L4	2	HCD	TOF	MULTI-MSMS	1	0	768.39796	1534.7814	1.1028	0.00084737	21.701671	48.747	0.0019122	97.214	46.305	NaN	NaN	1	0	0	0	29577	59382	0.6417316878120475	-3
1_RA1_01_2721	29697	28558	ACARPLISVYSEK	13	1	Acetyl (Protein N-term)	_(Acetyl (Protein N-term))ACARPLISVYSEK_									1	0	0	0	0	0	P36578;H3BTP7;H3BU31	RPL4	60S ribosomal protein L4	2	HCD	TOF	MULTI-MSMS	38	0	768.39796	1534.7814	1.1028	0.00084737	20.031416	48.906	0.0022267	103.34	65.62	NaN	NaN	1	0	0	0	29659	82414	0.8906347936974518	-1
1_RA1_01_2721	29779	28638	ACARPLISVYSEK	13	1	Acetyl (Protein N-term)	_(Acetyl (Protein N-term))ACARPLISVYSEK_									1	0	0	0	0	0	P36578;H3BTP7;H3BU31	RPL4	60S ribosomal protein L4	2	HCD	TOF	MULTI-MSMS	39	0	768.39796	1534.7814	1.1028	0.00084737	20.270024	49.02	0.0023659	115.33	74.043	NaN	NaN	1	0	0	0	29740	80634	0.8713986210473988	1
1_RA1_01_2721	29821	28679	ACARPLISVYSEK	13	1	Acetyl (Protein N-term)	_(Acetyl (Protein N-term))ACARPLISVYSEK_									1	0	0	0	0	0	P36578;H3BTP7;H3BU31	RPL4	60S ribosomal protein L4	2	HCD	TOF	MULTI-MSMS	40	0	768.39796	1534.7814	1.1028	0.00084737	18.758841	49.077	0.0023222	68.107	39.709	NaN	NaN	1	0	0	0	29781	77004	0.8321697970475717	2
1_RA1_01_2721	29906	28761	ACARPLISVYSEK	13	1	Acetyl (Protein N-term)	_(Acetyl (Protein N-term))ACARPLISVYSEK_									1	0	0	0	0	0	P36578;H3BTP7;H3BU31	RPL4	60S ribosomal protein L4	2	HCD	TOF	MULTI-MSMS	43	0	768.39796	1534.7814	1.1028	0.00084737	19.95188	49.199	0.0019479	90.689	53.996	NaN	NaN	1	0	0	0	29863	54398	0.5878704043918992	5
1_RA1_01_2725	28140	26885	ACARPLISVYSEK	13	1	Acetyl (Protein N-term)	_(Acetyl (Protein N-term))ACARPLISVYSEK_									1	0	0	0	0	0	P36578;H3BTP7;H3BU31	RPL4	60S ribosomal protein L4	2	HCD	TOF	MULTI-MSMS	5	0	768.39796	1534.7814	-0.48057	-0.00036927	14.543435	47.232	0.0017692	81.865	54.75	NaN	NaN	1	0	0	0	28135	29482	0.3157883461868038	-7
1_RA1_01_2725	28305	27046	ACARPLISVYSEK	13	1	Acetyl (Protein N-term)	_(Acetyl (Protein N-term))ACARPLISVYSEK_									1	0	0	0	0	0	P36578;H3BTP7;H3BU31	RPL4	60S ribosomal protein L4	2	HCD	TOF	MULTI-MSMS	26	0	768.39796	1534.7814	-0.48057	-0.00036927	17.327194	47.453	0.0016998	131.82	89.075	NaN	NaN	1	0	0	0	28279	81362	0.8714867180805485	-3
1_RA1_01_2725	28373	27111	ACARPLISVYSEK	13	1	Acetyl (Protein N-term)	_(Acetyl (Protein N-term))ACARPLISVYSEK_									1	0	0	0	0	0	P36578;H3BTP7;H3BU31	RPL4	60S ribosomal protein L4	2	HCD	TOF	MULTI-MSMS	21	0	768.39796	1534.7814	-0.48057	-0.00036927	15.975082	47.552	0.00091564	122.51	71.602	NaN	NaN	1	0	0	0	28352	93360	1	0
1_RA1_01_2725	28427	27164	ACARPLISVYSEK	13	1	Acetyl (Protein N-term)	_(Acetyl (Protein N-term))ACARPLISVYSEK_									1	0	0	0	0	0	P36578;H3BTP7;H3BU31	RPL4	60S ribosomal protein L4	2	HCD	TOF	MULTI-MSMS	28	0	768.39796	1534.7814	-0.48057	-0.00036927	17.804409	47.617	0.0022822	89.403	51.317	NaN	NaN	1	0	0	0	28399	87986	0.9424378748928878	1
1_RA1_01_2729	28178	26938	ACARPLISVYSEK	13	1	Acetyl (Protein N-term)	_(Acetyl (Protein N-term))ACARPLISVYSEK_									1	0	0	0	0	0	P36578;H3BTP7;H3BU31	RPL4	60S ribosomal protein L4	2	HCD	TOF	MULTI-MSMS	3	0	768.39796	1534.7814	0.13462	0.00010344	20.508632	47.242	0.0065026	63.408	35.666	NaN	NaN	1	0	0	0	28175	24044	0.29309798376283	-8
1_RA1_01_2729	28334	27090	ACARPLISVYSEK	13	1	Acetyl (Protein N-term)	_(Acetyl (Protein N-term))ACARPLISVYSEK_									1	0	0	0	0	0	P36578;H3BTP7;H3BU31	RPL4	60S ribosomal protein L4	2	HCD	TOF	MULTI-MSMS	1	0	768.39796	1534.7814	0.13462	0.00010344	19.872344	47.463	0.0022164	121.08	70.167	NaN	NaN	1	0	0	0	28333	78700	0.9593583148450643	-4
1_RA1_01_2729	28392	27146	ACARPLISVYSEK	13	1	Acetyl (Protein N-term)	_(Acetyl (Protein N-term))ACARPLISVYSEK_									1	0	0	0	0	0	P36578;H3BTP7;H3BU31	RPL4	60S ribosomal protein L4	2	HCD	TOF	MULTI-MSMS	31	0	768.39796	1534.7814	0.13462	0.00010344	20.429096	47.555	4.62E-07	151.15	94.365	NaN	NaN	1	0	0	0	28361	78286	0.9543116268864129	-2
1_RA1_01_2729	28445	27197	ACARPLISVYSEK	13	1	Acetyl (Protein N-term)	_(Acetyl (Protein N-term))ACARPLISVYSEK_									1	0	0	0	0	0	P36578;H3BTP7;H3BU31	RPL4	60S ribosomal protein L4	2	HCD	TOF	MULTI-MSMS	25	0	768.39796	1534.7814	0.13462	0.00010344	21.14492	47.629	0.00090576	138.25	87.341	NaN	NaN	1	0	0	0	28420	82034	1	0
1_RA1_01_2729	28517	27267	ACARPLISVYSEK	13	1	Acetyl (Protein N-term)	_(Acetyl (Protein N-term))ACARPLISVYSEK_									1	0	0	0	0	0	P36578;H3BTP7;H3BU31	RPL4	60S ribosomal protein L4	2	HCD	TOF	MULTI-MSMS	37	0	768.39796	1534.7814	0.13462	0.00010344	19.076985	47.729	0.001822	125.74	65.983	NaN	NaN	1	0	0	0	28480	69880	0.8518419192042324	2
2_RA2_01_2723	27918	26690	ACARPLISVYSEK	13	1	Acetyl (Protein N-term)	_(Acetyl (Protein N-term))ACARPLISVYSEK_									1	0	0	0	0	0	P36578;H3BTP7;H3BU31	RPL4	60S ribosomal protein L4	2	HCD	TOF	MULTI-MSMS	1	0	768.39796	1534.7814	3.8843	0.0029847	21.5426	47.126	0.0016877	73.781	33.78	NaN	NaN	1	0	0	0	27917	35578	0.3675717001405075	-5
2_RA2_01_2723	28031	26800	ACARPLISVYSEK	13	1	Acetyl (Protein N-term)	_(Acetyl (Protein N-term))ACARPLISVYSEK_									1	0	0	0	0	0	P36578;H3BTP7;H3BU31	RPL4	60S ribosomal protein L4	2	HCD	TOF	MULTI-MSMS	42	0	768.39796	1534.7814	3.8843	0.0029847	22.417495	47.291	0.0024648	119.22	68.315	NaN	NaN	1	0	0	0	27989	66774	0.6898710637242748	-2
2_RA2_01_2723	28065	26833	ACARPLISVYSEK	13	1	Acetyl (Protein N-term)	_(Acetyl (Protein N-term))ACARPLISVYSEK_									1	0	0	0	0	0	P36578;H3BTP7;H3BU31	RPL4	60S ribosomal protein L4	2	HCD	TOF	MULTI-MSMS	32	0	768.39796	1534.7814	3.8843	0.0029847	21.383528	47.336	0.0014721	96.015	55.663	NaN	NaN	1	0	0	0	28033	82654	0.8539342094387966	-1
2_RA2_01_2723	28110	26877	ACARPLISVYSEK	13	1	Acetyl (Protein N-term)	_(Acetyl (Protein N-term))ACARPLISVYSEK_									1	0	0	0	0	0	P36578;H3BTP7;H3BU31	RPL4	60S ribosomal protein L4	2	HCD	TOF	MULTI-MSMS	32	0	768.39796	1534.7814	3.8843	0.0029847	22.178887	47.397	0.0015756	97.456	48.816	NaN	NaN	1	0	0	0	28078	96792	1	0
2_RA2_01_2723	28146	26912	ACARPLISVYSEK	13	1	Acetyl (Protein N-term)	_(Acetyl (Protein N-term))ACARPLISVYSEK_									1	0	0	0	0	0	P36578;H3BTP7;H3BU31	RPL4	60S ribosomal protein L4	2	HCD	TOF	MULTI-MSMS	29	0	768.39796	1534.7814	3.8843	0.0029847	21.463064	47.447	0.0012954	91.961	44.701	NaN	NaN	1	0	0	0	28117	92684	0.9575584759070997	1
2_RA2_01_2723	28184	26949	ACARPLISVYSEK	13	1	Acetyl (Protein N-term)	_(Acetyl (Protein N-term))ACARPLISVYSEK_									1	0	0	0	0	0	P36578;H3BTP7;H3BU31	RPL4	60S ribosomal protein L4	2	HCD	TOF	MULTI-MSMS	25	0	768.39796	1534.7814	3.8843	0.0029847	21.5426	47.495	0.0011805	89.548	45.239	NaN	NaN	1	0	0	0	28159	83338	0.8610009091660468	2
2_RA2_01_2723	28256	27019	ACARPLISVYSEK	13	1	Acetyl (Protein N-term)	_(Acetyl (Protein N-term))ACARPLISVYSEK_									1	0	0	0	0	0	P36578;H3BTP7;H3BU31	RPL4	60S ribosomal protein L4	2	HCD	TOF	MULTI-MSMS	30	0	768.39796	1534.7814	3.8843	0.0029847	20.190488	47.596	0.0026329	105.86	58.04	NaN	NaN	1	0	0	0	28226	65220	0.673816017852715	4
2_RA2_01_2727	28089	26845	ACARPLISVYSEK	13	1	Acetyl (Protein N-term)	_(Acetyl (Protein N-term))ACARPLISVYSEK_									1	0	0	0	0	0	P36578;H3BTP7;H3BU31	RPL4	60S ribosomal protein L4	2	HCD	TOF	MULTI-MSMS	1	0	768.39796	1534.7814	2.8162	0.0021639	20.74724	47.43	0.0013709	94.616	45.249	NaN	NaN	1	0	0	0	28088	46352	0.5268949211112627	-4
2_RA2_01_2727	28197	26950	ACARPLISVYSEK	13	1	Acetyl (Protein N-term)	_(Acetyl (Protein N-term))ACARPLISVYSEK_									1	0	0	0	0	0	P36578;H3BTP7;H3BU31	RPL4	60S ribosomal protein L4	2	HCD	TOF	MULTI-MSMS	36	0	768.39796	1534.7814	2.8162	0.0021639	19.633736	47.589	0.0028741	112.15	61.238	NaN	NaN	1	0	0	0	28161	72270	0.8215113899877233	-1
2_RA2_01_2727	28252	27002	ACARPLISVYSEK	13	1	Acetyl (Protein N-term)	_(Acetyl (Protein N-term))ACARPLISVYSEK_									1	0	0	0	0	0	P36578;H3BTP7;H3BU31	RPL4	60S ribosomal protein L4	2	HCD	TOF	MULTI-MSMS	25	0	768.39796	1534.7814	2.8162	0.0021639	20.588168	47.676	0.00090066	115.18	72.458	NaN	NaN	1	0	0	0	28227	87164	0.9908152594007185	2
2_RA2_01_2727	28303	27052	ACARPLISVYSEK	13	1	Acetyl (Protein N-term)	_(Acetyl (Protein N-term))ACARPLISVYSEK_									1	0	0	0	0	0	P36578;H3BTP7;H3BU31	RPL4	60S ribosomal protein L4	2	HCD	TOF	MULTI-MSMS	31	0	768.39796	1534.7814	2.8162	0.0021639	20.031416	47.744	0.0017408	100.88	55.51	NaN	NaN	1	0	0	0	28272	85878	0.976196971763743	3
2_RA2_01_2727	28343	27091	ACARPLISVYSEK	13	1	Acetyl (Protein N-term)	_(Acetyl (Protein N-term))ACARPLISVYSEK_									1	0	0	0	0	0	P36578;H3BTP7;H3BU31	RPL4	60S ribosomal protein L4	2	HCD	TOF	MULTI-MSMS	32	0	768.39796	1534.7814	2.8162	0.0021639	20.429096	47.8	0.0021092	101.93	51.02	NaN	NaN	1	0	0	0	28311	79730	0.906311098986041	4
2_RA2_01_2731	28201	26958	ACARPLISVYSEK	13	1	Acetyl (Protein N-term)	_(Acetyl (Protein N-term))ACARPLISVYSEK_									1	0	0	0	0	0	P36578;H3BTP7;H3BU31	RPL4	60S ribosomal protein L4	2	HCD	TOF	MULTI-MSMS	1	0	768.39796	1534.7814	0.47197	0.00036266	18.520233	47.602	0.0023467	101.95	52.587	NaN	NaN	1	0	0	0	28200	75078	0.8759742381107948	-1
2_RA2_01_2731	28320	27073	ACARPLISVYSEK	13	1	Acetyl (Protein N-term)	_(Acetyl (Protein N-term))ACARPLISVYSEK_									1	0	0	0	0	0	P36578;H3BTP7;H3BU31	RPL4	60S ribosomal protein L4	2	HCD	TOF	MULTI-MSMS	27	0	768.39796	1534.7814	0.47197	0.00036266	19.076985	47.786	1.6891E-07	152.85	106.25	NaN	NaN	1	0	0	0	28293	79948	0.9327950716385869	3
2_RA2_01_2731	28362	27114	ACARPLISVYSEK	13	1	Acetyl (Protein N-term)	_(Acetyl (Protein N-term))ACARPLISVYSEK_									1	0	0	0	0	0	P36578;H3BTP7;H3BU31	RPL4	60S ribosomal protein L4	2	HCD	TOF	MULTI-MSMS	27	0	768.39796	1534.7814	0.47197	0.00036266	19.156521	47.838	0.0023467	93.258	54.901	NaN	NaN	1	0	0	0	28335	68378	0.7978018388015121	4
1_RA1_01_2729	24193	23061	ACARPLISVYSEKGESSGK	19	2	Acetyl (Protein N-term)	_(Acetyl (Protein N-term))ACARPLISVYSEKGESSGK_									1	0	0	0	0	0	P36578;H3BTP7;H3BU31	RPL4	60S ribosomal protein L4	3	HCD	TOF	MULTI-SECPEP	1	3	694.34924	2080.0259	1.9091	0.0013256	1461.6547	41.854	0.0091108	53.773	28.265	NaN	NaN	1	0	0	0	24192	28280	0.31874126504666156	-5
1_RA1_01_2721	36670	35335	ACGLVASNLNLKPGECLR	18	1	Acetyl (Protein N-term)	_(Acetyl (Protein N-term))ACGLVASNLNLKPGECLR_									1	0	0	0	0	0	P09382;F8WEI7	LGALS1	Galectin-1	3	HCD	TOF	MULTI-MSMS	35	1	672.0118	2013.0136	1.5874	0.0010667	515.81179	58.468	5.2651E-05	72.819	49.338	NaN	NaN	1	0	0	0	36635	85382	0.7388926389393703	-4
1_RA1_01_2721	36710	35374	ACGLVASNLNLKPGECLR	18	1	Acetyl (Protein N-term)	_(Acetyl (Protein N-term))ACGLVASNLNLKPGECLR_									1	0	0	0	0	0	P09382;F8WEI7	LGALS1	Galectin-1	3	HCD	TOF	MULTI-MSMS	34	1	672.0118	2013.0136	1.5874	0.0010667	519.08638	58.523	3.725E-05	74.12	56.838	NaN	NaN	1	0	0	0	36676	94316	0.8162071412499784	-3
1_RA1_01_2721	36745	35408	ACGLVASNLNLKPGECLR	18	1	Acetyl (Protein N-term)	_(Acetyl (Protein N-term))ACGLVASNLNLKPGECLR_									1	0	0	0	0	0	P09382;F8WEI7	LGALS1	Galectin-1	3	HCD	TOF	MULTI-MSMS	29	1	672.0118	2013.0136	1.5874	0.0010667	518.3587	58.569	1.6729E-09	92.551	75.671	NaN	NaN	1	0	0	0	36716	108332	0.9375010817453312	-2
1_RA1_01_2721	36806	35467	ACGLVASNLNLKPGECLR	18	1	Acetyl (Protein N-term)	_(Acetyl (Protein N-term))ACGLVASNLNLKPGECLR_									1	0	0	0	0	0	P09382;F8WEI7	LGALS1	Galectin-1	3	HCD	TOF	MULTI-MSMS	30	1	672.0118	2013.0136	1.5874	0.0010667	518.54062	58.664	0.00031556	63.337	46.056	NaN	NaN	1	0	0	0	36776	115554	1	0
1_RA1_01_2721	36839	35499	ACGLVASNLNLKPGECLR	18	1	Acetyl (Protein N-term)	_(Acetyl (Protein N-term))ACGLVASNLNLKPGECLR_									1	0	0	0	0	0	P09382;F8WEI7	LGALS1	Galectin-1	3	HCD	TOF	MULTI-MSMS	26	1	672.0118	2013.0136	1.5874	0.0010667	518.08581	58.709	1.6412E-09	104.45	68.433	NaN	NaN	1	0	0	0	36813	105526	0.913218062550842	1
1_RA1_01_2721	36886	35545	ACGLVASNLNLKPGECLR	18	1	Acetyl (Protein N-term)	_(Acetyl (Protein N-term))ACGLVASNLNLKPGECLR_									1	0	0	0	0	0	P09382;F8WEI7	LGALS1	Galectin-1	3	HCD	TOF	MULTI-MSMS	29	1	672.0118	2013.0136	1.5874	0.0010667	518.90446	58.772	0.00019908	66.335	49.054	NaN	NaN	1	0	0	0	36857	100142	0.8666251276459491	2
1_RA1_01_2721	36968	35625	ACGLVASNLNLKPGECLR	18	1	Acetyl (Protein N-term)	_(Acetyl (Protein N-term))ACGLVASNLNLKPGECLR_									1	0	0	0	0	0	P09382;F8WEI7	LGALS1	Galectin-1	3	HCD	TOF	MULTI-MSMS	35	1	672.0118	2013.0136	1.5874	0.0010667	518.3587	58.887	0.00044515	60.768	43.487	NaN	NaN	1	0	0	0	36933	69428	0.600827318829292	4
1_RA1_01_2725	34806	33356	ACGLVASNLNLKPGECLR	18	1	Acetyl (Protein N-term)	_(Acetyl (Protein N-term))ACGLVASNLNLKPGECLR_									1	0	0	0	0	0	P09382;F8WEI7	LGALS1	Galectin-1	3	HCD	TOF	MULTI-MSMS	2	1	672.0118	2013.0136	3.7243	0.0025028	517.63101	56.466	0.008104	41.202	21.363	NaN	NaN	1	0	0	0	34804	45174	0.4669340334484113	-5
1_RA1_01_2725	34938	33485	ACGLVASNLNLKPGECLR	18	1	Acetyl (Protein N-term)	_(Acetyl (Protein N-term))ACGLVASNLNLKPGECLR_									1	0	0	0	0	0	P09382;F8WEI7	LGALS1	Galectin-1	3	HCD	TOF	MULTI-MSMS	35	1	672.0118	2013.0136	3.7243	0.0025028	519.54119	56.661	0.00018595	66.673	49.794	NaN	NaN	1	0	0	0	34903	77208	0.7980484981291216	-2
1_RA1_01_2725	34979	33525	ACGLVASNLNLKPGECLR	18	1	Acetyl (Protein N-term)	_(Acetyl (Protein N-term))ACGLVASNLNLKPGECLR_									1	0	0	0	0	0	P09382;F8WEI7	LGALS1	Galectin-1	3	HCD	TOF	MULTI-MSMS	36	1	672.0118	2013.0136	3.7243	0.0025028	519.72311	56.715	0.00027009	64.507	47.226	NaN	NaN	1	0	0	0	34943	87086	0.9001509106319641	-1
1_RA1_01_2725	35023	33567	ACGLVASNLNLKPGECLR	18	1	Acetyl (Protein N-term)	_(Acetyl (Protein N-term))ACGLVASNLNLKPGECLR_									1	0	0	0	0	0	P09382;F8WEI7	LGALS1	Galectin-1	3	HCD	TOF	MULTI-MSMS	25	1	672.0118	2013.0136	3.7243	0.0025028	519.72311	56.782	0.00060415	59.003	41.721	NaN	NaN	1	0	0	0	34998	93434	0.9657660265023877	1
1_RA1_01_2725	35091	33633	ACGLVASNLNLKPGECLR	18	1	Acetyl (Protein N-term)	_(Acetyl (Protein N-term))ACGLVASNLNLKPGECLR_									1	0	0	0	0	0	P09382;F8WEI7	LGALS1	Galectin-1	3	HCD	TOF	MULTI-MSMS	29	1	672.0118	2013.0136	3.7243	0.0025028	518.72254	56.876	1.7127E-09	93.226	75.737	NaN	NaN	1	0	0	0	35062	89482	0.9249167924255266	3
1_RA1_01_2725	35166	33706	ACGLVASNLNLKPGECLR	18	1	Acetyl (Protein N-term)	_(Acetyl (Protein N-term))ACGLVASNLNLKPGECLR_									1	0	0	0	0	0	P09382;F8WEI7	LGALS1	Galectin-1	3	HCD	TOF	MULTI-MSMS	36	1	672.0118	2013.0136	3.7243	0.0025028	519.35927	56.985	0.0020771	51.606	40.336	NaN	NaN	1	0	0	0	35130	73452	0.7592251876046555	5
1_RA1_01_2725	35212	33751	ACGLVASNLNLKPGECLR	18	1	Acetyl (Protein N-term)	_(Acetyl (Protein N-term))ACGLVASNLNLKPGECLR_									1	0	0	0	0	0	P09382;F8WEI7	LGALS1	Galectin-1	3	HCD	TOF	MULTI-MSMS	41	1	672.0118	2013.0136	3.7243	0.0025028	520.26887	57.041	6.0172E-05	72.184	60.492	NaN	NaN	1	0	0	0	35171	59294	0.6128832199780869	6
1_RA1_01_2729	34766	33336	ACGLVASNLNLKPGECLR	18	1	Acetyl (Protein N-term)	_(Acetyl (Protein N-term))ACGLVASNLNLKPGECLR_									1	0	0	0	0	0	P09382;F8WEI7	LGALS1	Galectin-1	3	HCD	TOF	MULTI-MSMS	1	1	672.0118	2013.0136	0.70383	0.00047298	516.2666	56.422	9.0709E-05	69.605	52.323	NaN	NaN	1	0	0	0	34765	47148	0.47945818418483566	-6
1_RA1_01_2729	34905	33471	ACGLVASNLNLKPGECLR	18	1	Acetyl (Protein N-term)	_(Acetyl (Protein N-term))ACGLVASNLNLKPGECLR_									1	0	0	0	0	0	P09382;F8WEI7	LGALS1	Galectin-1	3	HCD	TOF	MULTI-MSMS	29	1	672.0118	2013.0136	0.70383	0.00047298	516.44852	56.629	7.9108E-05	70.584	52.884	NaN	NaN	1	0	0	0	34876	86388	0.878498210218028	-2
1_RA1_01_2729	34958	33523	ACGLVASNLNLKPGECLR	18	1	Acetyl (Protein N-term)	_(Acetyl (Protein N-term))ACGLVASNLNLKPGECLR_									1	0	0	0	0	0	P09382;F8WEI7	LGALS1	Galectin-1	3	HCD	TOF	MULTI-MSMS	35	1	672.0118	2013.0136	0.70383	0.00047298	515.81179	56.699	0.00035964	62.203	44.921	NaN	NaN	1	0	0	0	34923	91978	0.9353441262609827	-1
1_RA1_01_2729	34990	33554	ACGLVASNLNLKPGECLR	18	1	Acetyl (Protein N-term)	_(Acetyl (Protein N-term))ACGLVASNLNLKPGECLR_									1	0	0	0	0	0	P09382;F8WEI7	LGALS1	Galectin-1	3	HCD	TOF	MULTI-MSMS	27	1	672.0118	2013.0136	0.70383	0.00047298	514.99314	56.744	8.3244E-05	70.235	53.356	NaN	NaN	1	0	0	0	34963	98336	1	0
1_RA1_01_2729	35032	33595	ACGLVASNLNLKPGECLR	18	1	Acetyl (Protein N-term)	_(Acetyl (Protein N-term))ACGLVASNLNLKPGECLR_									1	0	0	0	0	0	P09382;F8WEI7	LGALS1	Galectin-1	3	HCD	TOF	MULTI-MSMS	26	1	672.0118	2013.0136	0.70383	0.00047298	516.63044	56.798	1.6529E-09	92.211	75.331	NaN	NaN	1	0	0	0	35006	98278	0.9994101854864953	1
1_RA1_01_2729	35087	33649	ACGLVASNLNLKPGECLR	18	1	Acetyl (Protein N-term)	_(Acetyl (Protein N-term))ACGLVASNLNLKPGECLR_									1	0	0	0	0	0	P09382;F8WEI7	LGALS1	Galectin-1	3	HCD	TOF	MULTI-MSMS	37	1	672.0118	2013.0136	0.70383	0.00047298	517.35813	56.87	0.00017462	66.965	49.459	NaN	NaN	1	0	0	0	35050	85184	0.8662544744549301	2
1_RA1_01_2729	35145	33705	ACGLVASNLNLKPGECLR	18	1	Acetyl (Protein N-term)	_(Acetyl (Protein N-term))ACGLVASNLNLKPGECLR_									1	0	0	0	0	0	P09382;F8WEI7	LGALS1	Galectin-1	3	HCD	TOF	MULTI-MSMS	35	1	672.0118	2013.0136	0.70383	0.00047298	516.35756	56.952	1.4957E-09	106.28	81.737	NaN	NaN	1	0	0	0	35110	65290	0.6639480963228116	4
2_RA2_01_2723	34536	33122	ACGLVASNLNLKPGECLR	18	1	Acetyl (Protein N-term)	_(Acetyl (Protein N-term))ACGLVASNLNLKPGECLR_									1	0	0	0	0	0	P09382;F8WEI7	LGALS1	Galectin-1	3	HCD	TOF	MULTI-MSMS	1	1	672.0118	2013.0136	1.2015	0.00080742	515.08411	56.247	0.00083791	56.407	40.589	NaN	NaN	1	0	0	0	34535	34962	0.44283723875870806	-5
2_RA2_01_2723	34654	33238	ACGLVASNLNLKPGECLR	18	1	Acetyl (Protein N-term)	_(Acetyl (Protein N-term))ACGLVASNLNLKPGECLR_									1	0	0	0	0	0	P09382;F8WEI7	LGALS1	Galectin-1	3	HCD	TOF	MULTI-MSMS	39	1	672.0118	2013.0136	1.2015	0.00080742	515.53891	56.406	2.3667E-09	91.371	74.972	NaN	NaN	1	0	0	0	34615	52210	0.6613046231792273	-3
2_RA2_01_2723	34728	33310	ACGLVASNLNLKPGECLR	18	1	Acetyl (Protein N-term)	_(Acetyl (Protein N-term))ACGLVASNLNLKPGECLR_									1	0	0	0	0	0	P09382;F8WEI7	LGALS1	Galectin-1	3	HCD	TOF	MULTI-MSMS	33	1	672.0118	2013.0136	1.2015	0.00080742	515.99371	56.511	9.6118E-05	69.148	57.878	NaN	NaN	1	0	0	0	34695	75436	0.9554908169727676	-1
2_RA2_01_2723	34799	33379	ACGLVASNLNLKPGECLR	18	1	Acetyl (Protein N-term)	_(Acetyl (Protein N-term))ACGLVASNLNLKPGECLR_									1	0	0	0	0	0	P09382;F8WEI7	LGALS1	Galectin-1	3	HCD	TOF	MULTI-MSMS	36	1	672.0118	2013.0136	1.2015	0.00080742	516.2666	56.619	0.0024543	50.787	33.907	NaN	NaN	1	0	0	0	34763	76820	0.9730208993033566	1
2_RA2_01_2723	34883	33461	ACGLVASNLNLKPGECLR	18	1	Acetyl (Protein N-term)	_(Acetyl (Protein N-term))ACGLVASNLNLKPGECLR_									1	0	0	0	0	0	P09382;F8WEI7	LGALS1	Galectin-1	3	HCD	TOF	MULTI-MSMS	38	1	672.0118	2013.0136	1.2015	0.00080742	516.7214	56.732	6.1047E-05	72.11	44.774	NaN	NaN	1	0	0	0	34845	62356	0.7898163394553515	3
2_RA2_01_2727	34560	33128	ACGLVASNLNLKPGECLR	18	1	Acetyl (Protein N-term)	_(Acetyl (Protein N-term))ACGLVASNLNLKPGECLR_									1	0	0	0	0	0	P09382;F8WEI7	LGALS1	Galectin-1	3	HCD	TOF	MULTI-MSMS	2	1	672.0118	2013.0136	-1.2878	-0.0008654	514.35642	56.511	0.0070825	42.647	26.525	NaN	NaN	1	0	0	0	34558	40432	0.5834511818522901	-4
2_RA2_01_2727	34714	33279	ACGLVASNLNLKPGECLR	18	1	Acetyl (Protein N-term)	_(Acetyl (Protein N-term))ACGLVASNLNLKPGECLR_									1	0	0	0	0	0	P09382;F8WEI7	LGALS1	Galectin-1	3	HCD	TOF	MULTI-MSMS	38	1	672.0118	2013.0136	-1.2878	-0.0008654	515.08411	56.722	1.6674E-06	82.707	65.425	NaN	NaN	1	0	0	0	34676	64420	0.9296083581055731	-1
2_RA2_01_2727	34755	33319	ACGLVASNLNLKPGECLR	18	1	Acetyl (Protein N-term)	_(Acetyl (Protein N-term))ACGLVASNLNLKPGECLR_									1	0	0	0	0	0	P09382;F8WEI7	LGALS1	Galectin-1	3	HCD	TOF	MULTI-MSMS	36	1	672.0118	2013.0136	-1.2878	-0.0008654	516.44852	56.776	0.0042476	46.892	35.517	NaN	NaN	1	0	0	0	34719	69298	1	0
2_RA2_01_2727	34801	33364	ACGLVASNLNLKPGECLR	18	1	Acetyl (Protein N-term)	_(Acetyl (Protein N-term))ACGLVASNLNLKPGECLR_									1	0	0	0	0	0	P09382;F8WEI7	LGALS1	Galectin-1	3	HCD	TOF	MULTI-MSMS	39	1	672.0118	2013.0136	-1.2878	-0.0008654	516.08467	56.836	6.0172E-05	72.184	55.304	NaN	NaN	1	0	0	0	34762	65322	0.9426246067707582	1
2_RA2_01_2727	34857	33418	ACGLVASNLNLKPGECLR	18	1	Acetyl (Protein N-term)	_(Acetyl (Protein N-term))ACGLVASNLNLKPGECLR_									1	0	0	0	0	0	P09382;F8WEI7	LGALS1	Galectin-1	3	HCD	TOF	MULTI-MSMS	36	1	672.0118	2013.0136	-1.2878	-0.0008654	514.6293	56.92	0.00083791	56.407	45.137	NaN	NaN	1	0	0	0	34821	60118	0.867528644405322	3
2_RA2_01_2731	34705	33276	ACGLVASNLNLKPGECLR	18	1	Acetyl (Protein N-term)	_(Acetyl (Protein N-term))ACGLVASNLNLKPGECLR_									1	0	0	0	0	0	P09382;F8WEI7	LGALS1	Galectin-1	3	HCD	TOF	MULTI-MSMS	43	1	672.0118	2013.0136	0.27465	0.00018457	515.62987	56.644	0.0088939	40.085	24.663	NaN	NaN	1	0	0	0	34662	44500	0.5933333333333334	-4
2_RA2_01_2731	34756	33325	ACGLVASNLNLKPGECLR	18	1	Acetyl (Protein N-term)	_(Acetyl (Protein N-term))ACGLVASNLNLKPGECLR_									1	0	0	0	0	0	P09382;F8WEI7	LGALS1	Galectin-1	3	HCD	TOF	MULTI-MSMS	34	1	672.0118	2013.0136	0.27465	0.00018457	515.17507	56.722	8.4951E-05	70.091	53.968	NaN	NaN	1	0	0	0	34722	64494	0.85992	-2
2_RA2_01_2731	34840	33407	ACGLVASNLNLKPGECLR	18	1	Acetyl (Protein N-term)	_(Acetyl (Protein N-term))ACGLVASNLNLKPGECLR_									1	0	0	0	0	0	P09382;F8WEI7	LGALS1	Galectin-1	3	HCD	TOF	MULTI-MSMS	36	1	672.0118	2013.0136	0.27465	0.00018457	518.3587	56.836	9.6384E-05	69.125	52.632	NaN	NaN	1	0	0	0	34804	75000	1	0
2_RA2_01_2731	34886	33452	ACGLVASNLNLKPGECLR	18	1	Acetyl (Protein N-term)	_(Acetyl (Protein N-term))ACGLVASNLNLKPGECLR_									1	0	0	0	0	0	P09382;F8WEI7	LGALS1	Galectin-1	3	HCD	TOF	MULTI-MSMS	40	1	672.0118	2013.0136	0.27465	0.00018457	518.26774	56.897	7.3178E-05	71.085	53.804	NaN	NaN	1	0	0	0	34846	70168	0.9355733333333334	1
2_RA2_01_2731	34965	33529	ACGLVASNLNLKPGECLR	18	1	Acetyl (Protein N-term)	_(Acetyl (Protein N-term))ACGLVASNLNLKPGECLR_									1	0	0	0	0	0	P09382;F8WEI7	LGALS1	Galectin-1	3	HCD	TOF	MULTI-MSMS	38	1	672.0118	2013.0136	0.27465	0.00018457	515.72083	57.003	7.9108E-05	70.584	52.884	NaN	NaN	1	0	0	0	34927	58028	0.7737066666666667	3
1_RA1_01_2721	31004	29827	ACLDTAVENMPSLK	14	0	Unmodified	_ACLDTAVENMPSLK_									0	0	0	0	0	0	A0A0U1RQF0;P49327	FASN	Fatty acid synthase;[Acyl-carrier-protein] S-acetyltransferase;[Acyl-carrier-protein] S-malonyltransferase;3-oxoacyl-[acyl-carrier-protein] synthase;3-oxoacyl-[acyl-carrier-protein] reductase;3-hydroxyacyl-[acyl-carrier-protein] dehydratase;Enoyl-[acyl-carrier-protein] reductase;Oleoyl-[acyl-carrier-protein] hydrolase	2	HCD	TOF	MULTI-MSMS	14	0	774.87346	1547.7324	1.0983	0.00085102	16.346229	50.72	0.00064213	96.015	75.711	NaN	NaN	1	0	0	0	30990	15044	0.431480525440257	-6
1_RA1_01_2725	29574	28277	ACLDTAVENMPSLK	14	0	Unmodified	_ACLDTAVENMPSLK_									0	0	0	0	0	0	A0A0U1RQF0;P49327	FASN	Fatty acid synthase;[Acyl-carrier-protein] S-acetyltransferase;[Acyl-carrier-protein] S-malonyltransferase;3-oxoacyl-[acyl-carrier-protein] synthase;3-oxoacyl-[acyl-carrier-protein] reductase;3-hydroxyacyl-[acyl-carrier-protein] dehydratase;Enoyl-[acyl-carrier-protein] reductase;Oleoyl-[acyl-carrier-protein] hydrolase	2	HCD	TOF	MULTI-MSMS	3	0	774.87346	1547.7324	1.0732	0.00083161	17.529286	49.216	0.001397	58.676	42.452	NaN	NaN	1	0	0	0	29571	17408	0.4577198148927219	-5
1_RA1_01_2725	30042	28733	ACLDTAVENMPSLK	14	0	Unmodified	_ACLDTAVENMPSLK_									0	0	0	0	0	0	A0A0U1RQF0;P49327	FASN	Fatty acid synthase;[Acyl-carrier-protein] S-acetyltransferase;[Acyl-carrier-protein] S-malonyltransferase;3-oxoacyl-[acyl-carrier-protein] synthase;3-oxoacyl-[acyl-carrier-protein] reductase;3-hydroxyacyl-[acyl-carrier-protein] dehydratase;Enoyl-[acyl-carrier-protein] reductase;Oleoyl-[acyl-carrier-protein] hydrolase	2	HCD	TOF	MULTI-MSMS	4	1	774.87346	1547.7324	1.0732	0.00083161	670.33981	49.833	0.030275	32.329	15.756	NaN	NaN	1	0	0	0	30038	12366	0.37366289961926635	7
1_RA1_01_2729	29731	28446	ACLDTAVENMPSLK	14	0	Unmodified	_ACLDTAVENMPSLK_									0	0	0	0	0	0	A0A0U1RQF0;P49327	FASN	Fatty acid synthase;[Acyl-carrier-protein] S-acetyltransferase;[Acyl-carrier-protein] S-malonyltransferase;3-oxoacyl-[acyl-carrier-protein] synthase;3-oxoacyl-[acyl-carrier-protein] reductase;3-hydroxyacyl-[acyl-carrier-protein] dehydratase;Enoyl-[acyl-carrier-protein] reductase;Oleoyl-[acyl-carrier-protein] hydrolase	2	HCD	TOF	MULTI-MSMS	12	0	774.87346	1547.7324	2.0561	0.0015932	17.213804	49.413	0.00051973	87.363	66.461	NaN	NaN	1	0	0	0	29719	31550	1	0
2_RA2_01_2727	29507	28221	ACLDTAVENMPSLK	14	0	Unmodified	_ACLDTAVENMPSLK_									0	0	0	0	0	0	A0A0U1RQF0;P49327	FASN	Fatty acid synthase;[Acyl-carrier-protein] S-acetyltransferase;[Acyl-carrier-protein] S-malonyltransferase;3-oxoacyl-[acyl-carrier-protein] synthase;3-oxoacyl-[acyl-carrier-protein] reductase;3-hydroxyacyl-[acyl-carrier-protein] dehydratase;Enoyl-[acyl-carrier-protein] reductase;Oleoyl-[acyl-carrier-protein] hydrolase	2	HCD	TOF	MULTI-MSMS	7	0	774.87346	1547.7324	0.58079	0.00045004	19.264435	49.419	0.0087583	42.041	25.467	NaN	NaN	1	0	0	0	29500	19646	0.8523950017355085	-2
1_RA1_01_2725	32053	30681	ACLISLGYDVENDRQGEAEFNR	22	1	Unmodified	_ACLISLGYDVENDRQGEAEFNR_									0	0	0	0	0	0	F5GXS2;A0A8V8TL71;O43707	ACTN4	Alpha-actinin-4	3	HCD	TOF	MULTI-MSMS	5	1	852.73096	2555.1711	4.0855	0.0034838	412.97198	52.649	0.0049946	45.047	11.74	NaN	NaN	1	0	0	0	32048	5782	1	0
1_RA1_01_2721	62556	60348	ACPLDQAIGLLVAIFHK	17	0	Acetyl (Protein N-term)	_(Acetyl (Protein N-term))ACPLDQAIGLLVAIFHK_									1	0	0	0	0	0	R4GN98;P06703	S100A6	Protein S100;Protein S100-A6	3	HCD	TOF	MULTI-MSMS	4	1	636.68524	1907.0339	3.9053	0.0024865	544.50901	99.662	0.0012284	52.823	44.699	NaN	NaN	1	0	0	0	62552	45040	0.09438746641742564	-12
1_RA1_01_2721	62585	60376	ACPLDQAIGLLVAIFHK	17	0	Acetyl (Protein N-term)	_(Acetyl (Protein N-term))ACPLDQAIGLLVAIFHK_									1	0	0	0	0	0	R4GN98;P06703	S100A6	Protein S100;Protein S100-A6	3	HCD	TOF	MULTI-MSMS	4	1	636.68524	1907.0339	3.9053	0.0024865	544.22097	99.718	0.00029314	64.136	55.09	NaN	NaN	1	0	0	0	62581	68432	0.14340859462427333	-11
1_RA1_01_2721	62613	60403	ACPLDQAIGLLVAIFHK	17	0	Acetyl (Protein N-term)	_(Acetyl (Protein N-term))ACPLDQAIGLLVAIFHK_									1	0	0	0	0	0	R4GN98;P06703	S100A6	Protein S100;Protein S100-A6	3	HCD	TOF	MULTI-MSMS	4	1	636.68524	1907.0339	3.9053	0.0024865	544.02893	99.772	2.6154E-08	86.378	72.123	NaN	NaN	1	0	0	0	62609	104420	0.2188263597537208	-10
1_RA1_01_2721	62642	60431	ACPLDQAIGLLVAIFHK	17	0	Acetyl (Protein N-term)	_(Acetyl (Protein N-term))ACPLDQAIGLLVAIFHK_									1	0	0	0	0	0	R4GN98;P06703	S100A6	Protein S100;Protein S100-A6	3	HCD	TOF	MULTI-MSMS	4	1	636.68524	1907.0339	3.9053	0.0024865	544.89308	99.827	1.55E-05	76.82	66.481	NaN	NaN	1	0	0	0	62638	154972	0.324764974370366	-9
1_RA1_01_2721	62675	60463	ACPLDQAIGLLVAIFHK	17	0	Acetyl (Protein N-term)	_(Acetyl (Protein N-term))ACPLDQAIGLLVAIFHK_									1	0	0	0	0	0	R4GN98;P06703	S100A6	Protein S100;Protein S100-A6	3	HCD	TOF	MULTI-MSMS	9	1	636.68524	1907.0339	3.9053	0.0024865	544.89308	99.891	1.9777E-07	83.966	77.118	NaN	NaN	1	0	0	0	62666	204550	0.42866243906936974	-8
1_RA1_01_2721	62703	60490	ACPLDQAIGLLVAIFHK	17	0	Acetyl (Protein N-term)	_(Acetyl (Protein N-term))ACPLDQAIGLLVAIFHK_									1	0	0	0	0	0	R4GN98;P06703	S100A6	Protein S100;Protein S100-A6	3	HCD	TOF	MULTI-MSMS	8	1	636.68524	1907.0339	3.9053	0.0024865	545.94925	99.943	2.7841E-08	85.77	75.847	NaN	NaN	1	0	0	0	62695	255472	0.5353764391783429	-7
1_RA1_01_2721	62730	60516	ACPLDQAIGLLVAIFHK	17	0	Acetyl (Protein N-term)	_(Acetyl (Protein N-term))ACPLDQAIGLLVAIFHK_									1	0	0	0	0	0	R4GN98;P06703	S100A6	Protein S100;Protein S100-A6	3	HCD	TOF	MULTI-MSMS	6	1	636.68524	1907.0339	3.9053	0.0024865	545.18112	99.994	1.2425E-08	103.39	92.919	NaN	NaN	1	0	0	0	62724	310914	0.6515627161125105	-6
1_RA1_01_2721	62755	60540	ACPLDQAIGLLVAIFHK	17	0	Acetyl (Protein N-term)	_(Acetyl (Protein N-term))ACPLDQAIGLLVAIFHK_									1	0	0	0	0	0	R4GN98;P06703	S100A6	Protein S100;Protein S100-A6	3	HCD	TOF	MULTI-MSMS	3	6	636.68524	1907.0339	3.9053	0.0024865	3168.9101	100.04	0.0029923	47.545	42.928	NaN	NaN	1	0	0	0	62752	5606	0.8239271017048795	-5
1_RA1_01_2721	62758	60543	ACPLDQAIGLLVAIFHK	17	0	Acetyl (Protein N-term)	_(Acetyl (Protein N-term))ACPLDQAIGLLVAIFHK_									1	0	0	0	0	0	R4GN98;P06703	S100A6	Protein S100;Protein S100-A6	3	HCD	TOF	MULTI-MSMS	6	1	636.68524	1907.0339	3.9053	0.0024865	545.08511	100.05	1.3575E-08	101.39	90.727	NaN	NaN	1	0	0	0	62752	373206	0.7821041028370727	-5
1_RA1_01_2721	62789	60572	ACPLDQAIGLLVAIFHK	17	0	Acetyl (Protein N-term)	_(Acetyl (Protein N-term))ACPLDQAIGLLVAIFHK_									1	0	0	0	0	0	R4GN98;P06703	S100A6	Protein S100;Protein S100-A6	3	HCD	TOF	MULTI-MSMS	3	1	636.68524	1907.0339	3.9053	0.0024865	545.46917	100.11	2.1398E-09	130.06	123.93	NaN	NaN	1	0	0	0	62786	399532	0.8372738284344339	-3
1_RA1_01_2721	62819	60601	ACPLDQAIGLLVAIFHK	17	0	Acetyl (Protein N-term)	_(Acetyl (Protein N-term))ACPLDQAIGLLVAIFHK_									1	0	0	0	0	0	R4GN98;P06703	S100A6	Protein S100;Protein S100-A6	3	HCD	TOF	MULTI-MSMS	4	1	636.68524	1907.0339	3.9053	0.0024865	544.98909	100.16	3.6769E-09	122.33	112.23	NaN	NaN	1	0	0	0	62815	463464	0.9712520589628276	-2
1_RA1_01_2721	62834	60616	ACPLDQAIGLLVAIFHK	17	0	Acetyl (Protein N-term)	_(Acetyl (Protein N-term))ACPLDQAIGLLVAIFHK_									1	0	0	0	0	0	R4GN98;P06703	S100A6	Protein S100;Protein S100-A6	3	HCD	TOF	MULTI-MSMS	19	6	636.68524	1907.0339	3.9053	0.0024865	3170.0623	100.19	0.0040443	45.14	34.672	NaN	NaN	1	0	0	0	62815	5268	0.7742504409171076	-2
1_RA1_01_2721	62848	60629	ACPLDQAIGLLVAIFHK	17	0	Acetyl (Protein N-term)	_(Acetyl (Protein N-term))ACPLDQAIGLLVAIFHK_									1	0	0	0	0	0	R4GN98;P06703	S100A6	Protein S100;Protein S100-A6	3	HCD	TOF	MULTI-MSMS	4	1	636.68524	1907.0339	3.9053	0.0024865	544.413	100.22	3.7811E-09	121.79	112.69	NaN	NaN	1	0	0	0	62844	455414	0.9543821854135319	-1
1_RA1_01_2721	62877	60657	ACPLDQAIGLLVAIFHK	17	0	Acetyl (Protein N-term)	_(Acetyl (Protein N-term))ACPLDQAIGLLVAIFHK_									1	0	0	0	0	0	R4GN98;P06703	S100A6	Protein S100;Protein S100-A6	3	HCD	TOF	MULTI-MSMS	3	1	636.68524	1907.0339	3.9053	0.0024865	544.89308	100.27	3.7811E-09	121.79	113	NaN	NaN	1	0	0	0	62874	477182	1	0
1_RA1_01_2721	62907	60686	ACPLDQAIGLLVAIFHK	17	0	Acetyl (Protein N-term)	_(Acetyl (Protein N-term))ACPLDQAIGLLVAIFHK_									1	0	0	0	0	0	R4GN98;P06703	S100A6	Protein S100;Protein S100-A6	3	HCD	TOF	MULTI-MSMS	4	1	636.68524	1907.0339	3.9053	0.0024865	545.6612	100.33	2.8836E-10	136.17	125.92	NaN	NaN	1	0	0	0	62903	457122	0.9579615324970346	1
1_RA1_01_2721	62935	60713	ACPLDQAIGLLVAIFHK	17	0	Acetyl (Protein N-term)	_(Acetyl (Protein N-term))ACPLDQAIGLLVAIFHK_									1	0	0	0	0	0	R4GN98;P06703	S100A6	Protein S100;Protein S100-A6	3	HCD	TOF	MULTI-MSMS	2	1	636.68524	1907.0339	3.9053	0.0024865	545.6612	100.38	5.1254E-09	115.5	106.57	NaN	NaN	1	0	0	0	62933	441864	0.9259863113026057	2
1_RA1_01_2721	62957	60735	ACPLDQAIGLLVAIFHK	17	0	Acetyl (Protein N-term)	_(Acetyl (Protein N-term))ACPLDQAIGLLVAIFHK_									1	0	0	0	0	0	R4GN98;P06703	S100A6	Protein S100;Protein S100-A6	3	HCD	TOF	MULTI-MSMS	24	6	636.68524	1907.0339	3.9053	0.0024865	3174.287	100.42	0.0021454	50.079	45.462	NaN	NaN	1	0	0	0	62933	5384	0.7912992357436802	2
1_RA1_01_2721	62969	60746	ACPLDQAIGLLVAIFHK	17	0	Acetyl (Protein N-term)	_(Acetyl (Protein N-term))ACPLDQAIGLLVAIFHK_									1	0	0	0	0	0	R4GN98;P06703	S100A6	Protein S100;Protein S100-A6	3	HCD	TOF	MULTI-MSMS	6	1	636.68524	1907.0339	3.9053	0.0024865	545.08511	100.44	1.3575E-08	101.39	90.278	NaN	NaN	1	0	0	0	62963	378562	0.7933283317476351	3
1_RA1_01_2721	63000	60776	ACPLDQAIGLLVAIFHK	17	0	Acetyl (Protein N-term)	_(Acetyl (Protein N-term))ACPLDQAIGLLVAIFHK_									1	0	0	0	0	0	R4GN98;P06703	S100A6	Protein S100;Protein S100-A6	3	HCD	TOF	MULTI-MSMS	7	1	636.68524	1907.0339	3.9053	0.0024865	546.42933	100.5	3.7752E-09	121.82	113	NaN	NaN	1	0	0	0	62993	351192	0.7359707616800298	4
1_RA1_01_2721	63030	60805	ACPLDQAIGLLVAIFHK	17	0	Acetyl (Protein N-term)	_(Acetyl (Protein N-term))ACPLDQAIGLLVAIFHK_									1	0	0	0	0	0	R4GN98;P06703	S100A6	Protein S100;Protein S100-A6	3	HCD	TOF	MULTI-MSMS	7	1	636.68524	1907.0339	3.9053	0.0024865	545.75722	100.55	1.3707E-08	96.489	91.129	NaN	NaN	1	0	0	0	63023	314182	0.6584112560825849	5
1_RA1_01_2721	63056	60830	ACPLDQAIGLLVAIFHK	17	0	Acetyl (Protein N-term)	_(Acetyl (Protein N-term))ACPLDQAIGLLVAIFHK_									1	0	0	0	0	0	R4GN98;P06703	S100A6	Protein S100;Protein S100-A6	3	HCD	TOF	MULTI-MSMS	4	1	636.68524	1907.0339	3.9053	0.0024865	547.00542	100.6	1.4644E-08	98.694	89.003	NaN	NaN	1	0	0	0	63052	262742	0.5506117162843527	6
1_RA1_01_2721	63095	60865	ACPLDQAIGLLVAIFHK	17	0	Acetyl (Protein N-term)	_(Acetyl (Protein N-term))ACPLDQAIGLLVAIFHK_									1	0	0	0	0	0	R4GN98;P06703	S100A6	Protein S100;Protein S100-A6	3	HCD	TOF	MULTI-MSMS	1	1	636.68524	1907.0339	3.9053	0.0024865	546.81339	100.68	1.4621E-08	99.566	83.167	NaN	NaN	1	0	0	0	63094	206318	0.43236752434081754	10
1_RA1_01_2721	63131	60899	ACPLDQAIGLLVAIFHK	17	0	Acetyl (Protein N-term)	_(Acetyl (Protein N-term))ACPLDQAIGLLVAIFHK_									1	0	0	0	0	0	R4GN98;P06703	S100A6	Protein S100;Protein S100-A6	3	HCD	TOF	MULTI-MSMS	3	1	636.68524	1907.0339	3.9053	0.0024865	547.86957	100.76	2.4372E-08	87.02	81.038	NaN	NaN	1	0	0	0	63128	158756	0.33269486275676785	12
1_RA1_01_2721	63162	60929	ACPLDQAIGLLVAIFHK	17	0	Acetyl (Protein N-term)	_(Acetyl (Protein N-term))ACPLDQAIGLLVAIFHK_									1	0	0	0	0	0	R4GN98;P06703	S100A6	Protein S100;Protein S100-A6	3	HCD	TOF	MULTI-MSMS	5	1	636.68524	1907.0339	3.9053	0.0024865	546.90941	100.81	0.0014948	52.026	41.433	NaN	NaN	1	0	0	0	63157	127436	0.2670595286494461	13
1_RA1_01_2721	63190	60956	ACPLDQAIGLLVAIFHK	17	0	Acetyl (Protein N-term)	_(Acetyl (Protein N-term))ACPLDQAIGLLVAIFHK_									1	0	0	0	0	0	R4GN98;P06703	S100A6	Protein S100;Protein S100-A6	3	HCD	TOF	MULTI-MSMS	4	1	636.68524	1907.0339	3.9053	0.0024865	547.4855	100.87	0.00064795	57.288	51.835	NaN	NaN	1	0	0	0	63186	103242	0.2163576999970661	14
1_RA1_01_2721	63287	61049	ACPLDQAIGLLVAIFHK	17	0	Acetyl (Protein N-term)	_(Acetyl (Protein N-term))ACPLDQAIGLLVAIFHK_									1	0	0	0	0	0	R4GN98;P06703	S100A6	Protein S100;Protein S100-A6	3	HCD	TOF	MULTI-MSMS	11	1	636.68524	1907.0339	3.9053	0.0024865	546.04527	101.05	0.0045211	44.294	34.237	NaN	NaN	1	0	0	0	63276	42196	0.08842747630882976	18
1_RA1_01_2721	62584	60375	ACPLDQAIGLLVAIFHK	17	0	Acetyl (Protein N-term)	_(Acetyl (Protein N-term))ACPLDQAIGLLVAIFHK_									1	0	0	0	0	0	R4GN98;P06703	S100A6	Protein S100;Protein S100-A6	2	HCD	TOF	MULTI-MSMS	3	1	954.52422	1907.0339	0.37037	0.00035353	544.93205	99.717	2.6872E-06	110.08	95.919	NaN	NaN	1	0	0	0	62581	2812	0.12523381134764408	-13
1_RA1_01_2721	62656	60445	ACPLDQAIGLLVAIFHK	17	0	Acetyl (Protein N-term)	_(Acetyl (Protein N-term))ACPLDQAIGLLVAIFHK_									1	0	0	0	0	0	R4GN98;P06703	S100A6	Protein S100;Protein S100-A6	2	HCD	TOF	MULTI-MSMS	18	0	954.52422	1907.0339	0.37037	0.00035353	14.092449	99.851	7.1042E-09	121.68	100.43	NaN	NaN	1	0	0	0	62638	6236	0.27153182966123834	-8
1_RA1_01_2721	62693	60481	ACPLDQAIGLLVAIFHK	17	0	Acetyl (Protein N-term)	_(Acetyl (Protein N-term))ACPLDQAIGLLVAIFHK_									1	0	0	0	0	0	R4GN98;P06703	S100A6	Protein S100;Protein S100-A6	2	HCD	TOF	MULTI-MSMS	27	0	954.52422	1907.0339	0.37037	0.00035353	19.021263	99.921	2.5026E-09	142.08	128.41	NaN	NaN	1	0	0	0	62666	7474	0.32543760341374206	-7
1_RA1_01_2721	62712	60499	ACPLDQAIGLLVAIFHK	17	0	Acetyl (Protein N-term)	_(Acetyl (Protein N-term))ACPLDQAIGLLVAIFHK_									1	0	0	0	0	0	R4GN98;P06703	S100A6	Protein S100;Protein S100-A6	2	HCD	TOF	MULTI-MSMS	17	1	954.52422	1907.0339	0.37037	0.00035353	545.12408	99.957	4.167E-09	124.42	105.32	NaN	NaN	1	0	0	0	62695	10280	0.45782488643448827	-9
1_RA1_01_2721	62735	60521	ACPLDQAIGLLVAIFHK	17	0	Acetyl (Protein N-term)	_(Acetyl (Protein N-term))ACPLDQAIGLLVAIFHK_									1	0	0	0	0	0	R4GN98;P06703	S100A6	Protein S100;Protein S100-A6	2	HCD	TOF	MULTI-MSMS	11	0	954.52422	1907.0339	0.37037	0.00035353	18.957252	100	1.4553E-09	149.38	118.15	NaN	NaN	1	0	0	0	62724	12550	0.5464599843246538	-5
1_RA1_01_2721	62763	60548	ACPLDQAIGLLVAIFHK	17	0	Acetyl (Protein N-term)	_(Acetyl (Protein N-term))ACPLDQAIGLLVAIFHK_									1	0	0	0	0	0	R4GN98;P06703	S100A6	Protein S100;Protein S100-A6	2	HCD	TOF	MULTI-MSMS	11	1	954.52422	1907.0339	0.37037	0.00035353	543.84387	100.05	4.8313E-09	126.76	113.09	NaN	NaN	1	0	0	0	62752	14772	0.6578783290282355	-7
1_RA1_01_2721	62792	60575	ACPLDQAIGLLVAIFHK	17	0	Acetyl (Protein N-term)	_(Acetyl (Protein N-term))ACPLDQAIGLLVAIFHK_									1	0	0	0	0	0	R4GN98;P06703	S100A6	Protein S100;Protein S100-A6	2	HCD	TOF	MULTI-MSMS	6	1	954.52422	1907.0339	0.37037	0.00035353	543.52381	100.11	3.2183E-09	135.6	113.73	NaN	NaN	1	0	0	0	62786	20176	0.8985481428698673	-5
1_RA1_01_2721	62824	60606	ACPLDQAIGLLVAIFHK	17	0	Acetyl (Protein N-term)	_(Acetyl (Protein N-term))ACPLDQAIGLLVAIFHK_									1	0	0	0	0	0	R4GN98;P06703	S100A6	Protein S100;Protein S100-A6	2	HCD	TOF	MULTI-MSMS	9	1	954.52422	1907.0339	0.37037	0.00035353	543.52381	100.17	4.7104E-09	126.34	105.39	NaN	NaN	1	0	0	0	62815	18606	0.8286274160505923	-4
1_RA1_01_2721	62852	60633	ACPLDQAIGLLVAIFHK	17	0	Acetyl (Protein N-term)	_(Acetyl (Protein N-term))ACPLDQAIGLLVAIFHK_									1	0	0	0	0	0	R4GN98;P06703	S100A6	Protein S100;Protein S100-A6	2	HCD	TOF	MULTI-MSMS	8	0	954.52422	1907.0339	0.37037	0.00035353	16.524851	100.22	1.0366E-08	105.17	89.415	NaN	NaN	1	0	0	0	62844	22966	1	0
1_RA1_01_2721	62881	60661	ACPLDQAIGLLVAIFHK	17	0	Acetyl (Protein N-term)	_(Acetyl (Protein N-term))ACPLDQAIGLLVAIFHK_									1	0	0	0	0	0	R4GN98;P06703	S100A6	Protein S100;Protein S100-A6	2	HCD	TOF	MULTI-MSMS	7	1	954.52422	1907.0339	0.37037	0.00035353	543.01173	100.28	3.9415E-09	143	120.76	NaN	NaN	1	0	0	0	62874	20920	0.9316825509931416	-2
1_RA1_01_2721	62911	60690	ACPLDQAIGLLVAIFHK	17	0	Acetyl (Protein N-term)	_(Acetyl (Protein N-term))ACPLDQAIGLLVAIFHK_									1	0	0	0	0	0	R4GN98;P06703	S100A6	Protein S100;Protein S100-A6	2	HCD	TOF	MULTI-MSMS	8	0	954.52422	1907.0339	0.37037	0.00035353	18.509178	100.33	2.3316E-09	145.91	124.28	NaN	NaN	1	0	0	0	62903	21656	0.9429591570147174	2
1_RA1_01_2721	62938	60716	ACPLDQAIGLLVAIFHK	17	0	Acetyl (Protein N-term)	_(Acetyl (Protein N-term))ACPLDQAIGLLVAIFHK_									1	0	0	0	0	0	R4GN98;P06703	S100A6	Protein S100;Protein S100-A6	2	HCD	TOF	MULTI-MSMS	5	1	954.52422	1907.0339	0.37037	0.00035353	543.26777	100.38	6.6034E-21	191.26	169.5	NaN	NaN	1	0	0	0	62933	22454	1	0
1_RA1_01_2721	62972	60749	ACPLDQAIGLLVAIFHK	17	0	Acetyl (Protein N-term)	_(Acetyl (Protein N-term))ACPLDQAIGLLVAIFHK_									1	0	0	0	0	0	R4GN98;P06703	S100A6	Protein S100;Protein S100-A6	2	HCD	TOF	MULTI-MSMS	9	1	954.52422	1907.0339	0.37037	0.00035353	544.41996	100.45	4.8313E-09	128.85	116.05	NaN	NaN	1	0	0	0	62963	21316	0.949318606929723	1
1_RA1_01_2721	63004	60780	ACPLDQAIGLLVAIFHK	17	0	Acetyl (Protein N-term)	_(Acetyl (Protein N-term))ACPLDQAIGLLVAIFHK_									1	0	0	0	0	0	R4GN98;P06703	S100A6	Protein S100;Protein S100-A6	2	HCD	TOF	MULTI-MSMS	11	0	954.52422	1907.0339	0.37037	0.00035353	19.277305	100.5	1.2788E-09	158.05	137.58	NaN	NaN	1	0	0	0	62993	21002	0.9144822781503091	5
1_RA1_01_2721	63034	60809	ACPLDQAIGLLVAIFHK	17	0	Acetyl (Protein N-term)	_(Acetyl (Protein N-term))ACPLDQAIGLLVAIFHK_									1	0	0	0	0	0	R4GN98;P06703	S100A6	Protein S100;Protein S100-A6	2	HCD	TOF	MULTI-MSMS	11	1	954.52422	1907.0339	0.37037	0.00035353	543.90788	100.56	8.848E-10	164.04	141.98	NaN	NaN	1	0	0	0	63023	17112	0.7620913868353077	3
1_RA1_01_2721	63060	60834	ACPLDQAIGLLVAIFHK	17	0	Acetyl (Protein N-term)	_(Acetyl (Protein N-term))ACPLDQAIGLLVAIFHK_									1	0	0	0	0	0	R4GN98;P06703	S100A6	Protein S100;Protein S100-A6	2	HCD	TOF	MULTI-MSMS	8	0	954.52422	1907.0339	0.37037	0.00035353	19.213294	100.61	6.4578E-09	114.72	100.76	NaN	NaN	1	0	0	0	63052	15624	0.6803100235130193	7
1_RA1_01_2721	63105	60875	ACPLDQAIGLLVAIFHK	17	0	Acetyl (Protein N-term)	_(Acetyl (Protein N-term))ACPLDQAIGLLVAIFHK_									1	0	0	0	0	0	R4GN98;P06703	S100A6	Protein S100;Protein S100-A6	2	HCD	TOF	MULTI-MSMS	11	1	954.52422	1907.0339	0.37037	0.00035353	543.71585	100.7	0.00027901	75.819	51.748	NaN	NaN	1	0	0	0	63094	10292	0.4583593123719604	8
1_RA1_01_2721	63144	60912	ACPLDQAIGLLVAIFHK	17	0	Acetyl (Protein N-term)	_(Acetyl (Protein N-term))ACPLDQAIGLLVAIFHK_									1	0	0	0	0	0	R4GN98;P06703	S100A6	Protein S100;Protein S100-A6	2	HCD	TOF	MULTI-MSMS	16	1	954.52422	1907.0339	0.37037	0.00035353	545.12408	100.78	0.00011473	85.522	69.632	NaN	NaN	1	0	0	0	63128	8160	0.3634096374810724	10
1_RA1_01_2721	63176	60943	ACPLDQAIGLLVAIFHK	17	0	Acetyl (Protein N-term)	_(Acetyl (Protein N-term))ACPLDQAIGLLVAIFHK_									1	0	0	0	0	0	R4GN98;P06703	S100A6	Protein S100;Protein S100-A6	2	HCD	TOF	MULTI-MSMS	19	1	954.52422	1907.0339	0.37037	0.00035353	545.2521	100.84	9.3695E-05	81.431	65.178	NaN	NaN	1	0	0	0	63157	6348	0.28271132092277546	11
1_RA1_01_2721	63206	60972	ACPLDQAIGLLVAIFHK	17	0	Acetyl (Protein N-term)	_(Acetyl (Protein N-term))ACPLDQAIGLLVAIFHK_									1	0	0	0	0	0	R4GN98;P06703	S100A6	Protein S100;Protein S100-A6	2	HCD	TOF	MULTI-MSMS	20	1	954.52422	1907.0339	0.37037	0.00035353	544.29194	100.89	4.3833E-06	101.93	87.671	NaN	NaN	1	0	0	0	63186	5644	0.2513583325910751	12
1_RA1_01_2725	59963	57635	ACPLDQAIGLLVAIFHK	17	0	Acetyl (Protein N-term)	_(Acetyl (Protein N-term))ACPLDQAIGLLVAIFHK_									1	0	0	0	0	0	R4GN98;P06703	S100A6	Protein S100;Protein S100-A6	2	HCD	TOF	MULTI-MSMS	3	0	954.52422	1907.0339	5.0644	0.0048341	21.965749	97.415	0.00011337	78.548	65.568	NaN	NaN	1	0	0	0	59960	2660	0.05886258021686214	-15
1_RA1_01_2725	59991	57662	ACPLDQAIGLLVAIFHK	17	0	Acetyl (Protein N-term)	_(Acetyl (Protein N-term))ACPLDQAIGLLVAIFHK_									1	0	0	0	0	0	R4GN98;P06703	S100A6	Protein S100;Protein S100-A6	2	HCD	TOF	MULTI-MSMS	3	2	954.52422	1907.0339	5.0644	0.0048341	1071.611	97.47	9.8009E-09	115.33	99.939	NaN	NaN	1	0	0	0	59988	3438	0.12128695406759331	-11
1_RA1_01_2725	60037	57707	ACPLDQAIGLLVAIFHK	17	0	Acetyl (Protein N-term)	_(Acetyl (Protein N-term))ACPLDQAIGLLVAIFHK_									1	0	0	0	0	0	R4GN98;P06703	S100A6	Protein S100;Protein S100-A6	2	HCD	TOF	MULTI-MSMS	21	1	954.52422	1907.0339	5.0644	0.0048341	547.62049	97.556	4.3833E-06	90.653	60.649	NaN	NaN	1	0	0	0	60016	6366	0.12884031572556162	-14
1_RA1_01_2725	60056	57725	ACPLDQAIGLLVAIFHK	17	0	Acetyl (Protein N-term)	_(Acetyl (Protein N-term))ACPLDQAIGLLVAIFHK_									1	0	0	0	0	0	R4GN98;P06703	S100A6	Protein S100;Protein S100-A6	2	HCD	TOF	MULTI-MSMS	12	1	954.52422	1907.0339	5.0644	0.0048341	544.41996	97.592	4.7865E-09	115.14	99.272	NaN	NaN	1	0	0	0	60044	10858	0.21975308641975308	-13
1_RA1_01_2725	60083	57751	ACPLDQAIGLLVAIFHK	17	0	Acetyl (Protein N-term)	_(Acetyl (Protein N-term))ACPLDQAIGLLVAIFHK_									1	0	0	0	0	0	R4GN98;P06703	S100A6	Protein S100;Protein S100-A6	2	HCD	TOF	MULTI-MSMS	10	1	954.52422	1907.0339	5.0644	0.0048341	546.66033	97.642	3.2183E-09	135.6	121.64	NaN	NaN	1	0	0	0	60073	12938	0.2618498279700465	-12
1_RA1_01_2725	60108	57775	ACPLDQAIGLLVAIFHK	17	0	Acetyl (Protein N-term)	_(Acetyl (Protein N-term))ACPLDQAIGLLVAIFHK_									1	0	0	0	0	0	R4GN98;P06703	S100A6	Protein S100;Protein S100-A6	2	HCD	TOF	MULTI-MSMS	6	0	954.52422	1907.0339	5.0644	0.0048341	19.725379	97.691	1.2435000000000001E-20	194.96	177.75	NaN	NaN	1	0	0	0	60102	18674	0.41323301615401636	-10
1_RA1_01_2725	60139	57804	ACPLDQAIGLLVAIFHK	17	0	Acetyl (Protein N-term)	_(Acetyl (Protein N-term))ACPLDQAIGLLVAIFHK_									1	0	0	0	0	0	R4GN98;P06703	S100A6	Protein S100;Protein S100-A6	2	HCD	TOF	MULTI-MSMS	4	1	954.52422	1907.0339	5.0644	0.0048341	546.08424	97.752	8.4252E-12	172.92	158.96	NaN	NaN	1	0	0	0	60135	25570	0.5175065776158673	-9
1_RA1_01_2725	60171	57835	ACPLDQAIGLLVAIFHK	17	0	Acetyl (Protein N-term)	_(Acetyl (Protein N-term))ACPLDQAIGLLVAIFHK_									1	0	0	0	0	0	R4GN98;P06703	S100A6	Protein S100;Protein S100-A6	2	HCD	TOF	MULTI-MSMS	7	1	954.52422	1907.0339	5.0644	0.0048341	544.74001	97.813	4.1874E-12	176.8	155.57	NaN	NaN	1	0	0	0	60164	32664	0.6610807528840316	-8
1_RA1_01_2725	60206	57867	ACPLDQAIGLLVAIFHK	17	0	Acetyl (Protein N-term)	_(Acetyl (Protein N-term))ACPLDQAIGLLVAIFHK_									1	0	0	0	0	0	R4GN98;P06703	S100A6	Protein S100;Protein S100-A6	2	HCD	TOF	MULTI-MSMS	6	0	954.52422	1907.0339	5.0644	0.0048341	18.765221	97.886	4.6374E-09	121.02	105.63	NaN	NaN	1	0	0	0	60200	39582	0.8759017481743748	-4
1_RA1_01_2725	60236	57896	ACPLDQAIGLLVAIFHK	17	0	Acetyl (Protein N-term)	_(Acetyl (Protein N-term))ACPLDQAIGLLVAIFHK_									1	0	0	0	0	0	R4GN98;P06703	S100A6	Protein S100;Protein S100-A6	2	HCD	TOF	MULTI-MSMS	7	1	954.52422	1907.0339	5.0644	0.0048341	544.99606	97.943	8.6464E-16	197.07	166.87	NaN	NaN	1	0	0	0	60229	47412	0.9595628415300547	-4
1_RA1_01_2725	60264	57923	ACPLDQAIGLLVAIFHK	17	0	Acetyl (Protein N-term)	_(Acetyl (Protein N-term))ACPLDQAIGLLVAIFHK_									1	0	0	0	0	0	R4GN98;P06703	S100A6	Protein S100;Protein S100-A6	2	HCD	TOF	MULTI-MSMS	6	0	954.52422	1907.0339	5.0644	0.0048341	20.301474	97.996	1.5537E-09	151.98	134.31	NaN	NaN	1	0	0	0	60258	44830	0.9920336357601239	-2
1_RA1_01_2725	60295	57952	ACPLDQAIGLLVAIFHK	17	0	Acetyl (Protein N-term)	_(Acetyl (Protein N-term))ACPLDQAIGLLVAIFHK_									1	0	0	0	0	0	R4GN98;P06703	S100A6	Protein S100;Protein S100-A6	2	HCD	TOF	MULTI-MSMS	4	0	954.52422	1907.0339	5.0644	0.0048341	19.405326	98.057	4.1491E-09	120.57	103.8	NaN	NaN	1	0	0	0	60291	45190	1	0
1_RA1_01_2725	60324	57980	ACPLDQAIGLLVAIFHK	17	0	Acetyl (Protein N-term)	_(Acetyl (Protein N-term))ACPLDQAIGLLVAIFHK_									1	0	0	0	0	0	R4GN98;P06703	S100A6	Protein S100;Protein S100-A6	2	HCD	TOF	MULTI-MSMS	3	1	954.52422	1907.0339	5.0644	0.0048341	544.93205	98.112	4.9449E-09	127.17	113.77	NaN	NaN	1	0	0	0	60321	49410	1	0
1_RA1_01_2725	60357	58012	ACPLDQAIGLLVAIFHK	17	0	Acetyl (Protein N-term)	_(Acetyl (Protein N-term))ACPLDQAIGLLVAIFHK_									1	0	0	0	0	0	R4GN98;P06703	S100A6	Protein S100;Protein S100-A6	2	HCD	TOF	MULTI-MSMS	6	1	954.52422	1907.0339	5.0644	0.0048341	546.27627	98.173	4.9778E-09	123.84	108.45	NaN	NaN	1	0	0	0	60351	44100	0.8925318761384335	1
1_RA1_01_2725	60385	58039	ACPLDQAIGLLVAIFHK	17	0	Acetyl (Protein N-term)	_(Acetyl (Protein N-term))ACPLDQAIGLLVAIFHK_									1	0	0	0	0	0	R4GN98;P06703	S100A6	Protein S100;Protein S100-A6	2	HCD	TOF	MULTI-MSMS	3	1	954.52422	1907.0339	5.0644	0.0048341	546.14825	98.223	4.8313E-09	126.76	106.67	NaN	NaN	1	0	0	0	60382	38972	0.7887472171625177	2
1_RA1_01_2725	60420	58072	ACPLDQAIGLLVAIFHK	17	0	Acetyl (Protein N-term)	_(Acetyl (Protein N-term))ACPLDQAIGLLVAIFHK_									1	0	0	0	0	0	R4GN98;P06703	S100A6	Protein S100;Protein S100-A6	2	HCD	TOF	MULTI-MSMS	5	1	954.52422	1907.0339	5.0644	0.0048341	545.38012	98.291	4.5189E-09	117.23	95.177	NaN	NaN	1	0	0	0	60415	35266	0.7137421574580044	4
1_RA1_01_2725	60452	58103	ACPLDQAIGLLVAIFHK	17	0	Acetyl (Protein N-term)	_(Acetyl (Protein N-term))ACPLDQAIGLLVAIFHK_									1	0	0	0	0	0	R4GN98;P06703	S100A6	Protein S100;Protein S100-A6	2	HCD	TOF	MULTI-MSMS	6	1	954.52422	1907.0339	5.0644	0.0048341	546.21226	98.349	2.5026E-09	140.39	119.14	NaN	NaN	1	0	0	0	60446	31962	0.6468731026108075	5
1_RA1_01_2725	60480	58130	ACPLDQAIGLLVAIFHK	17	0	Acetyl (Protein N-term)	_(Acetyl (Protein N-term))ACPLDQAIGLLVAIFHK_									1	0	0	0	0	0	R4GN98;P06703	S100A6	Protein S100;Protein S100-A6	2	HCD	TOF	MULTI-MSMS	5	1	954.52422	1907.0339	5.0644	0.0048341	545.82819	98.401	7.0489E-05	85.522	72.337	NaN	NaN	1	0	0	0	60475	26150	0.5292450920866222	6
1_RA1_01_2725	60510	58159	ACPLDQAIGLLVAIFHK	17	0	Acetyl (Protein N-term)	_(Acetyl (Protein N-term))ACPLDQAIGLLVAIFHK_									1	0	0	0	0	0	R4GN98;P06703	S100A6	Protein S100;Protein S100-A6	2	HCD	TOF	MULTI-MSMS	5	1	954.52422	1907.0339	5.0644	0.0048341	546.02023	98.456	5.1716E-09	117.79	96.492	NaN	NaN	1	0	0	0	60505	20268	0.410200364298725	7
1_RA1_01_2725	60565	58210	ACPLDQAIGLLVAIFHK	17	0	Acetyl (Protein N-term)	_(Acetyl (Protein N-term))ACPLDQAIGLLVAIFHK_									1	0	0	0	0	0	R4GN98;P06703	S100A6	Protein S100;Protein S100-A6	2	HCD	TOF	MULTI-MSMS	9	1	954.52422	1907.0339	5.0644	0.0048341	544.54798	98.57	8.9621E-05	85.522	72.118	NaN	NaN	1	0	0	0	60556	14386	0.29115563651082776	11
1_RA1_01_2725	60596	58240	ACPLDQAIGLLVAIFHK	17	0	Acetyl (Protein N-term)	_(Acetyl (Protein N-term))ACPLDQAIGLLVAIFHK_									1	0	0	0	0	0	R4GN98;P06703	S100A6	Protein S100;Protein S100-A6	2	HCD	TOF	MULTI-MSMS	11	0	954.52422	1907.0339	5.0644	0.0048341	19.085273	98.63	8.0755E-09	111.79	104.07	NaN	NaN	1	0	0	0	60585	12180	0.269528656782474	13
1_RA1_01_2725	60629	58271	ACPLDQAIGLLVAIFHK	17	0	Acetyl (Protein N-term)	_(Acetyl (Protein N-term))ACPLDQAIGLLVAIFHK_									1	0	0	0	0	0	R4GN98;P06703	S100A6	Protein S100;Protein S100-A6	2	HCD	TOF	MULTI-MSMS	11	0	954.52422	1907.0339	5.0644	0.0048341	20.813559	98.696	4.6374E-09	118.48	104.23	NaN	NaN	1	0	0	0	60618	8058	0.1783137862358929	15
1_RA1_01_2725	60660	58301	ACPLDQAIGLLVAIFHK	17	0	Acetyl (Protein N-term)	_(Acetyl (Protein N-term))ACPLDQAIGLLVAIFHK_									1	0	0	0	0	0	R4GN98;P06703	S100A6	Protein S100;Protein S100-A6	2	HCD	TOF	MULTI-MSMS	14	1	954.52422	1907.0339	5.0644	0.0048341	544.54798	98.756	7.6985E-05	85.288	71.861	NaN	NaN	1	0	0	0	60646	7984	0.1615867233353572	15
1_RA1_01_2725	60695	58335	ACPLDQAIGLLVAIFHK	17	0	Acetyl (Protein N-term)	_(Acetyl (Protein N-term))ACPLDQAIGLLVAIFHK_									1	0	0	0	0	0	R4GN98;P06703	S100A6	Protein S100;Protein S100-A6	2	HCD	TOF	MULTI-MSMS	21	1	954.52422	1907.0339	5.0644	0.0048341	545.70017	98.825	0.00014095	77.64	69.241	NaN	NaN	1	0	0	0	60674	5192	0.10507994333130945	16
1_RA1_01_2725	60728	58367	ACPLDQAIGLLVAIFHK	17	0	Acetyl (Protein N-term)	_(Acetyl (Protein N-term))ACPLDQAIGLLVAIFHK_									1	0	0	0	0	0	R4GN98;P06703	S100A6	Protein S100;Protein S100-A6	2	HCD	TOF	MULTI-MSMS	26	0	954.52422	1907.0339	5.0644	0.0048341	20.749548	98.889	6.2598E-05	88.441	74.477	NaN	NaN	1	0	0	0	60702	4752	0.10515600796636423	18
1_RA1_01_2729	60349	58053	ACPLDQAIGLLVAIFHK	17	0	Acetyl (Protein N-term)	_(Acetyl (Protein N-term))ACPLDQAIGLLVAIFHK_									1	0	0	0	0	0	R4GN98;P06703	S100A6	Protein S100;Protein S100-A6	2	HCD	TOF	MULTI-MSMS	3	1	954.52422	1907.0339	0.72542	0.00069243	541.34746	97.521	1.7656E-09	142.91	120.68	NaN	NaN	1	0	0	0	60346	3810	0.11391496741015368	-11
1_RA1_01_2729	60390	58093	ACPLDQAIGLLVAIFHK	17	0	Acetyl (Protein N-term)	_(Acetyl (Protein N-term))ACPLDQAIGLLVAIFHK_									1	0	0	0	0	0	R4GN98;P06703	S100A6	Protein S100;Protein S100-A6	2	HCD	TOF	MULTI-MSMS	16	1	954.52422	1907.0339	0.72542	0.00069243	541.47548	97.596	4.2464E-09	131.43	109.67	NaN	NaN	1	0	0	0	60374	6520	0.19494109908509238	-10
1_RA1_01_2729	60415	58117	ACPLDQAIGLLVAIFHK	17	0	Acetyl (Protein N-term)	_(Acetyl (Protein N-term))ACPLDQAIGLLVAIFHK_									1	0	0	0	0	0	R4GN98;P06703	S100A6	Protein S100;Protein S100-A6	2	HCD	TOF	MULTI-MSMS	13	0	954.52422	1907.0339	0.72542	0.00069243	14.732555	97.644	1.3745E-09	151.98	130.34	NaN	NaN	1	0	0	0	60402	9076	0.2930388738215162	-8
1_RA1_01_2729	60448	58147	ACPLDQAIGLLVAIFHK	17	0	Acetyl (Protein N-term)	_(Acetyl (Protein N-term))ACPLDQAIGLLVAIFHK_									1	0	0	0	0	0	R4GN98;P06703	S100A6	Protein S100;Protein S100-A6	2	HCD	TOF	MULTI-MSMS	7	0	954.52422	1907.0339	0.72542	0.00069243	14.476513	97.715	2.0189E-15	182.08	168.4	NaN	NaN	1	0	0	0	60441	14484	0.46764819837272376	-5
1_RA1_01_2729	60474	58172	ACPLDQAIGLLVAIFHK	17	0	Acetyl (Protein N-term)	_(Acetyl (Protein N-term))ACPLDQAIGLLVAIFHK_									1	0	0	0	0	0	R4GN98;P06703	S100A6	Protein S100;Protein S100-A6	2	HCD	TOF	MULTI-MSMS	5	1	954.52422	1907.0339	0.72542	0.00069243	541.98756	97.766	4.2464E-09	131.43	102.13	NaN	NaN	1	0	0	0	60469	18596	0.5560007175745979	-5
1_RA1_01_2729	60504	58201	ACPLDQAIGLLVAIFHK	17	0	Acetyl (Protein N-term)	_(Acetyl (Protein N-term))ACPLDQAIGLLVAIFHK_									1	0	0	0	0	0	R4GN98;P06703	S100A6	Protein S100;Protein S100-A6	2	HCD	TOF	MULTI-MSMS	6	1	954.52422	1907.0339	0.72542	0.00069243	541.98756	97.822	8.5456E-16	188.91	167.35	NaN	NaN	1	0	0	0	60498	23088	0.6903067631405848	-4
1_RA1_01_2729	60534	58230	ACPLDQAIGLLVAIFHK	17	0	Acetyl (Protein N-term)	_(Acetyl (Protein N-term))ACPLDQAIGLLVAIFHK_									1	0	0	0	0	0	R4GN98;P06703	S100A6	Protein S100;Protein S100-A6	2	HCD	TOF	MULTI-MSMS	7	1	954.52422	1907.0339	0.72542	0.00069243	541.98756	97.881	1.2526E-11	169.89	154.69	NaN	NaN	1	0	0	0	60527	27206	0.8134306045565987	-3
1_RA1_01_2729	60565	58260	ACPLDQAIGLLVAIFHK	17	0	Acetyl (Protein N-term)	_(Acetyl (Protein N-term))ACPLDQAIGLLVAIFHK_									1	0	0	0	0	0	R4GN98;P06703	S100A6	Protein S100;Protein S100-A6	2	HCD	TOF	MULTI-MSMS	9	1	954.52422	1907.0339	0.72542	0.00069243	542.2436	97.941	6.0905E-10	164.04	150.03	NaN	NaN	1	0	0	0	60556	28040	0.8383663218322072	-2
1_RA1_01_2729	60598	58291	ACPLDQAIGLLVAIFHK	17	0	Acetyl (Protein N-term)	_(Acetyl (Protein N-term))ACPLDQAIGLLVAIFHK_									1	0	0	0	0	0	R4GN98;P06703	S100A6	Protein S100;Protein S100-A6	2	HCD	TOF	MULTI-MSMS	7	1	954.52422	1907.0339	0.72542	0.00069243	541.79553	98.006	8.4252E-12	172.92	158.96	NaN	NaN	1	0	0	0	60591	33446	1	0
1_RA1_01_2729	60634	58324	ACPLDQAIGLLVAIFHK	17	0	Acetyl (Protein N-term)	_(Acetyl (Protein N-term))ACPLDQAIGLLVAIFHK_									1	0	0	0	0	0	R4GN98;P06703	S100A6	Protein S100;Protein S100-A6	2	HCD	TOF	MULTI-MSMS	5	1	954.52422	1907.0339	0.72542	0.00069243	541.21943	98.08	8.4302E-10	160.67	147.27	NaN	NaN	1	0	0	0	60629	30450	0.9104227710339055	3
1_RA1_01_2729	60662	58351	ACPLDQAIGLLVAIFHK	17	0	Acetyl (Protein N-term)	_(Acetyl (Protein N-term))ACPLDQAIGLLVAIFHK_									1	0	0	0	0	0	R4GN98;P06703	S100A6	Protein S100;Protein S100-A6	2	HCD	TOF	MULTI-MSMS	4	1	954.52422	1907.0339	0.72542	0.00069243	542.05157	98.132	5.1152E-12	178.1	146.87	NaN	NaN	1	0	0	0	60658	30242	0.904203791185792	4
1_RA1_01_2729	60692	58380	ACPLDQAIGLLVAIFHK	17	0	Acetyl (Protein N-term)	_(Acetyl (Protein N-term))ACPLDQAIGLLVAIFHK_									1	0	0	0	0	0	R4GN98;P06703	S100A6	Protein S100;Protein S100-A6	2	HCD	TOF	MULTI-MSMS	5	1	954.52422	1907.0339	0.72542	0.00069243	539.93922	98.189	1.25E-11	179.19	161.98	NaN	NaN	1	0	0	0	60687	28030	0.8380673324164325	5
1_RA1_01_2729	60722	58409	ACPLDQAIGLLVAIFHK	17	0	Acetyl (Protein N-term)	_(Acetyl (Protein N-term))ACPLDQAIGLLVAIFHK_									1	0	0	0	0	0	R4GN98;P06703	S100A6	Protein S100;Protein S100-A6	2	HCD	TOF	MULTI-MSMS	6	1	954.52422	1907.0339	0.72542	0.00069243	542.43563	98.247	1.5347E-09	140.63	119.79	NaN	NaN	1	0	0	0	60716	27290	0.815942115649106	6
1_RA1_01_2729	60754	58440	ACPLDQAIGLLVAIFHK	17	0	Acetyl (Protein N-term)	_(Acetyl (Protein N-term))ACPLDQAIGLLVAIFHK_									1	0	0	0	0	0	R4GN98;P06703	S100A6	Protein S100;Protein S100-A6	2	HCD	TOF	MULTI-MSMS	9	1	954.52422	1907.0339	0.72542	0.00069243	542.11558	98.305	8.4252E-12	167.2	149.53	NaN	NaN	1	0	0	0	60745	25790	0.7710937032829038	7
1_RA1_01_2729	60785	58470	ACPLDQAIGLLVAIFHK	17	0	Acetyl (Protein N-term)	_(Acetyl (Protein N-term))ACPLDQAIGLLVAIFHK_									1	0	0	0	0	0	R4GN98;P06703	S100A6	Protein S100;Protein S100-A6	2	HCD	TOF	MULTI-MSMS	9	1	954.52422	1907.0339	0.72542	0.00069243	543.84387	98.361	6.9941E-09	117.2	102.1	NaN	NaN	1	0	0	0	60776	19864	0.5939125754948275	8
1_RA1_01_2729	60813	58497	ACPLDQAIGLLVAIFHK	17	0	Acetyl (Protein N-term)	_(Acetyl (Protein N-term))ACPLDQAIGLLVAIFHK_									1	0	0	0	0	0	R4GN98;P06703	S100A6	Protein S100;Protein S100-A6	2	HCD	TOF	MULTI-MSMS	7	1	954.52422	1907.0339	0.72542	0.00069243	543.01173	98.414	5.0715E-09	113.24	99.561	NaN	NaN	1	0	0	0	60806	16450	0.4918375889493512	9
1_RA1_01_2729	60845	58528	ACPLDQAIGLLVAIFHK	17	0	Acetyl (Protein N-term)	_(Acetyl (Protein N-term))ACPLDQAIGLLVAIFHK_									1	0	0	0	0	0	R4GN98;P06703	S100A6	Protein S100;Protein S100-A6	2	HCD	TOF	MULTI-MSMS	10	0	954.52422	1907.0339	0.72542	0.00069243	16.524851	98.477	1.7298E-09	148.18	126.95	NaN	NaN	1	0	0	0	60835	14016	0.4525377760557923	11
1_RA1_01_2729	60884	58565	ACPLDQAIGLLVAIFHK	17	0	Acetyl (Protein N-term)	_(Acetyl (Protein N-term))ACPLDQAIGLLVAIFHK_									1	0	0	0	0	0	R4GN98;P06703	S100A6	Protein S100;Protein S100-A6	2	HCD	TOF	MULTI-MSMS	11	0	954.52422	1907.0339	0.72542	0.00069243	17.61303	98.554	6.0905E-10	151.1	135.34	NaN	NaN	1	0	0	0	60873	9168	0.2960092987214258	13
1_RA1_01_2729	60919	58598	ACPLDQAIGLLVAIFHK	17	0	Acetyl (Protein N-term)	_(Acetyl (Protein N-term))ACPLDQAIGLLVAIFHK_									1	0	0	0	0	0	R4GN98;P06703	S100A6	Protein S100;Protein S100-A6	2	HCD	TOF	MULTI-MSMS	12	1	954.52422	1907.0339	0.72542	0.00069243	543.39579	98.624	1.9891E-09	132.32	118.36	NaN	NaN	1	0	0	0	60907	8826	0.26388805836273393	14
1_RA1_01_2729	60954	58631	ACPLDQAIGLLVAIFHK	17	0	Acetyl (Protein N-term)	_(Acetyl (Protein N-term))ACPLDQAIGLLVAIFHK_									1	0	0	0	0	0	R4GN98;P06703	S100A6	Protein S100;Protein S100-A6	2	HCD	TOF	MULTI-MSMS	14	0	954.52422	1907.0339	0.72542	0.00069243	15.692714	98.695	4.2464E-09	131.43	118.01	NaN	NaN	1	0	0	0	60940	6936	0.22394420767144518	17
1_RA1_01_2729	60352	58056	ACPLDQAIGLLVAIFHK	17	0	Acetyl (Protein N-term)	_(Acetyl (Protein N-term))ACPLDQAIGLLVAIFHK_									1	0	0	0	0	0	R4GN98;P06703	S100A6	Protein S100;Protein S100-A6	3	HCD	TOF	MULTI-MSMS	6	0	636.68524	1907.0339	2.2235	0.0014157	16.229838	97.524	0.0056241	42.338	33.629	NaN	NaN	1	0	0	0	60346	24768	0.16179563893860807	-13
1_RA1_01_2729	60379	58082	ACPLDQAIGLLVAIFHK	17	0	Acetyl (Protein N-term)	_(Acetyl (Protein N-term))ACPLDQAIGLLVAIFHK_									1	0	0	0	0	0	R4GN98;P06703	S100A6	Protein S100;Protein S100-A6	3	HCD	TOF	MULTI-MSMS	5	1	636.68524	1907.0339	2.2235	0.0014157	542.78073	97.577	0.00014956	70.98	61.289	NaN	NaN	1	0	0	0	60374	35968	0.20954023256355883	-13
1_RA1_01_2729	60407	58109	ACPLDQAIGLLVAIFHK	17	0	Acetyl (Protein N-term)	_(Acetyl (Protein N-term))ACPLDQAIGLLVAIFHK_									1	0	0	0	0	0	R4GN98;P06703	S100A6	Protein S100;Protein S100-A6	3	HCD	TOF	MULTI-MSMS	5	1	636.68524	1907.0339	2.2235	0.0014157	542.68471	97.631	0.00024349	66.673	61.343	NaN	NaN	1	0	0	0	60402	45934	0.26759956190431805	-12
1_RA1_01_2729	60445	58144	ACPLDQAIGLLVAIFHK	17	0	Acetyl (Protein N-term)	_(Acetyl (Protein N-term))ACPLDQAIGLLVAIFHK_									1	0	0	0	0	0	R4GN98;P06703	S100A6	Protein S100;Protein S100-A6	3	HCD	TOF	MULTI-MSMS	4	0	636.68524	1907.0339	2.2235	0.0014157	16.133822	97.711	1.7579E-08	89.466	79.127	NaN	NaN	1	0	0	0	60441	78746	0.5144040448909735	-8
1_RA1_01_2729	60471	58169	ACPLDQAIGLLVAIFHK	17	0	Acetyl (Protein N-term)	_(Acetyl (Protein N-term))ACPLDQAIGLLVAIFHK_									1	0	0	0	0	0	R4GN98;P06703	S100A6	Protein S100;Protein S100-A6	3	HCD	TOF	MULTI-MSMS	2	1	636.68524	1907.0339	2.2235	0.0014157	542.0126	97.762	0.00063084	57.52	51.739	NaN	NaN	1	0	0	0	60469	100550	0.5857782024095263	-8
1_RA1_01_2729	60501	58198	ACPLDQAIGLLVAIFHK	17	0	Acetyl (Protein N-term)	_(Acetyl (Protein N-term))ACPLDQAIGLLVAIFHK_									1	0	0	0	0	0	R4GN98;P06703	S100A6	Protein S100;Protein S100-A6	3	HCD	TOF	MULTI-MSMS	3	1	636.68524	1907.0339	2.2235	0.0014157	543.26081	97.819	1.3675E-08	96.414	80.107	NaN	NaN	1	0	0	0	60498	116278	0.6774054482324704	-7
1_RA1_01_2729	60531	58227	ACPLDQAIGLLVAIFHK	17	0	Acetyl (Protein N-term)	_(Acetyl (Protein N-term))ACPLDQAIGLLVAIFHK_									1	0	0	0	0	0	R4GN98;P06703	S100A6	Protein S100;Protein S100-A6	3	HCD	TOF	MULTI-MSMS	4	1	636.68524	1907.0339	2.2235	0.0014157	542.49268	97.877	2.9535E-08	85.16	79.58	NaN	NaN	1	0	0	0	60527	138038	0.8041735604595344	-6
1_RA1_01_2729	60562	58257	ACPLDQAIGLLVAIFHK	17	0	Acetyl (Protein N-term)	_(Acetyl (Protein N-term))ACPLDQAIGLLVAIFHK_									1	0	0	0	0	0	R4GN98;P06703	S100A6	Protein S100;Protein S100-A6	3	HCD	TOF	MULTI-MSMS	6	1	636.68524	1907.0339	2.2235	0.0014157	542.49268	97.937	1.9571E-05	76.341	67.409	NaN	NaN	1	0	0	0	60556	155342	0.904982173234218	-5
1_RA1_01_2729	60595	58288	ACPLDQAIGLLVAIFHK	17	0	Acetyl (Protein N-term)	_(Acetyl (Protein N-term))ACPLDQAIGLLVAIFHK_									1	0	0	0	0	0	R4GN98;P06703	S100A6	Protein S100;Protein S100-A6	3	HCD	TOF	MULTI-MSMS	4	1	636.68524	1907.0339	2.2235	0.0014157	543.06877	98.003	1.2881E-08	94.544	73.011	NaN	NaN	1	0	0	0	60591	138506	0.8069000069908886	-3
1_RA1_01_2729	60631	58321	ACPLDQAIGLLVAIFHK	17	0	Acetyl (Protein N-term)	_(Acetyl (Protein N-term))ACPLDQAIGLLVAIFHK_									1	0	0	0	0	0	R4GN98;P06703	S100A6	Protein S100;Protein S100-A6	3	HCD	TOF	MULTI-MSMS	2	1	636.68524	1907.0339	2.2235	0.0014157	542.5887	98.077	9.3995E-09	108.36	99.431	NaN	NaN	1	0	0	0	60629	171652	1	0
1_RA1_01_2729	60659	58348	ACPLDQAIGLLVAIFHK	17	0	Acetyl (Protein N-term)	_(Acetyl (Protein N-term))ACPLDQAIGLLVAIFHK_									1	0	0	0	0	0	R4GN98;P06703	S100A6	Protein S100;Protein S100-A6	3	HCD	TOF	MULTI-MSMS	1	1	636.68524	1907.0339	2.2235	0.0014157	543.64487	98.129	1.3921E-08	96.993	92.376	NaN	NaN	1	0	0	0	60658	164774	0.9599305571738168	1
1_RA1_01_2729	60689	58377	ACPLDQAIGLLVAIFHK	17	0	Acetyl (Protein N-term)	_(Acetyl (Protein N-term))ACPLDQAIGLLVAIFHK_									1	0	0	0	0	0	R4GN98;P06703	S100A6	Protein S100;Protein S100-A6	3	HCD	TOF	MULTI-MSMS	2	1	636.68524	1907.0339	2.2235	0.0014157	543.06877	98.185	1.788E-08	89.358	79.884	NaN	NaN	1	0	0	0	60687	150046	0.8741290518024841	2
1_RA1_01_2729	60720	58407	ACPLDQAIGLLVAIFHK	17	0	Acetyl (Protein N-term)	_(Acetyl (Protein N-term))ACPLDQAIGLLVAIFHK_									1	0	0	0	0	0	R4GN98;P06703	S100A6	Protein S100;Protein S100-A6	3	HCD	TOF	MULTI-MSMS	4	1	636.68524	1907.0339	2.2235	0.0014157	543.06877	98.245	8.3429E-05	73.707	64.888	NaN	NaN	1	0	0	0	60716	139108	0.8104071027427586	3
1_RA1_01_2729	60751	58437	ACPLDQAIGLLVAIFHK	17	0	Acetyl (Protein N-term)	_(Acetyl (Protein N-term))ACPLDQAIGLLVAIFHK_									1	0	0	0	0	0	R4GN98;P06703	S100A6	Protein S100;Protein S100-A6	3	HCD	TOF	MULTI-MSMS	6	1	636.68524	1907.0339	2.2235	0.0014157	543.8369	98.301	0.00061728	57.703	48.298	NaN	NaN	1	0	0	0	60745	108674	0.6331065178384173	4
1_RA1_01_2729	60780	58465	ACPLDQAIGLLVAIFHK	17	0	Acetyl (Protein N-term)	_(Acetyl (Protein N-term))ACPLDQAIGLLVAIFHK_									1	0	0	0	0	0	R4GN98;P06703	S100A6	Protein S100;Protein S100-A6	3	HCD	TOF	MULTI-MSMS	4	1	636.68524	1907.0339	2.2235	0.0014157	545.18112	98.355	0.00028309	64.65	55.718	NaN	NaN	1	0	0	0	60776	102582	0.5976161070072006	5
1_RA1_01_2729	60810	58494	ACPLDQAIGLLVAIFHK	17	0	Acetyl (Protein N-term)	_(Acetyl (Protein N-term))ACPLDQAIGLLVAIFHK_									1	0	0	0	0	0	R4GN98;P06703	S100A6	Protein S100;Protein S100-A6	3	HCD	TOF	MULTI-MSMS	4	1	636.68524	1907.0339	2.2235	0.0014157	543.8369	98.411	0.00021251	68.257	62.714	NaN	NaN	1	0	0	0	60806	90402	0.5266585883065737	6
1_RA1_01_2729	60842	58525	ACPLDQAIGLLVAIFHK	17	0	Acetyl (Protein N-term)	_(Acetyl (Protein N-term))ACPLDQAIGLLVAIFHK_									1	0	0	0	0	0	R4GN98;P06703	S100A6	Protein S100;Protein S100-A6	3	HCD	TOF	MULTI-MSMS	7	0	636.68524	1907.0339	2.2235	0.0014157	18.342187	98.473	0.0013289	52.522	43.476	NaN	NaN	1	0	0	0	60835	79114	0.5168079852628004	8
1_RA1_01_2729	60878	58559	ACPLDQAIGLLVAIFHK	17	0	Acetyl (Protein N-term)	_(Acetyl (Protein N-term))ACPLDQAIGLLVAIFHK_									1	0	0	0	0	0	R4GN98;P06703	S100A6	Protein S100;Protein S100-A6	3	HCD	TOF	MULTI-MSMS	5	1	636.68524	1907.0339	2.2235	0.0014157	544.22097	98.544	7.1792E-06	80.706	70.367	NaN	NaN	1	0	0	0	60873	55466	0.3231305198890779	9
1_RA1_01_2729	60915	58594	ACPLDQAIGLLVAIFHK	17	0	Acetyl (Protein N-term)	_(Acetyl (Protein N-term))ACPLDQAIGLLVAIFHK_									1	0	0	0	0	0	R4GN98;P06703	S100A6	Protein S100;Protein S100-A6	3	HCD	TOF	MULTI-MSMS	8	0	636.68524	1907.0339	2.2235	0.0014157	19.302345	98.617	0.0014948	52.026	42.862	NaN	NaN	1	0	0	0	60907	45358	0.29629871572098615	12
1_RA1_01_2729	60945	58622	ACPLDQAIGLLVAIFHK	17	0	Acetyl (Protein N-term)	_(Acetyl (Protein N-term))ACPLDQAIGLLVAIFHK_									1	0	0	0	0	0	R4GN98;P06703	S100A6	Protein S100;Protein S100-A6	3	HCD	TOF	MULTI-MSMS	5	1	636.68524	1907.0339	2.2235	0.0014157	545.37316	98.679	0.0010596	53.328	44.164	NaN	NaN	1	0	0	0	60940	34318	0.19992776081840002	13
1_RA1_01_2729	61000	58675	ACPLDQAIGLLVAIFHK	17	0	Acetyl (Protein N-term)	_(Acetyl (Protein N-term))ACPLDQAIGLLVAIFHK_									1	0	0	0	0	0	R4GN98;P06703	S100A6	Protein S100;Protein S100-A6	3	HCD	TOF	MULTI-MSMS	3	1	636.68524	1907.0339	2.2235	0.0014157	543.74089	98.784	0.0058638	41.912	36.253	NaN	NaN	1	0	0	0	60997	18634	0.10855684757532683	15
2_RA2_01_2723	60388	58085	ACPLDQAIGLLVAIFHK	17	0	Acetyl (Protein N-term)	_(Acetyl (Protein N-term))ACPLDQAIGLLVAIFHK_									1	0	0	0	0	0	R4GN98;P06703	S100A6	Protein S100;Protein S100-A6	2	HCD	TOF	MULTI-MSMS	17	1	954.52422	1907.0339	5.2136	0.0049765	546.4683	97.587	4.8803E-09	121.08	107.11	NaN	NaN	1	0	0	0	60371	5836	0.2094158174250036	-8
2_RA2_01_2723	60413	58109	ACPLDQAIGLLVAIFHK	17	0	Acetyl (Protein N-term)	_(Acetyl (Protein N-term))ACPLDQAIGLLVAIFHK_									1	0	0	0	0	0	R4GN98;P06703	S100A6	Protein S100;Protein S100-A6	2	HCD	TOF	MULTI-MSMS	14	1	954.52422	1907.0339	5.2136	0.0049765	544.48397	97.635	4.1164E-09	106.49	92.586	NaN	NaN	1	0	0	0	60399	9974	0.35790153581168366	-7
2_RA2_01_2723	60443	58137	ACPLDQAIGLLVAIFHK	17	0	Acetyl (Protein N-term)	_(Acetyl (Protein N-term))ACPLDQAIGLLVAIFHK_									1	0	0	0	0	0	R4GN98;P06703	S100A6	Protein S100;Protein S100-A6	2	HCD	TOF	MULTI-MSMS	8	1	954.52422	1907.0339	5.2136	0.0049765	545.70017	97.697	3.8679E-09	138.63	123.24	NaN	NaN	1	0	0	0	60435	12702	0.45579158891919047	-5
2_RA2_01_2723	60482	58174	ACPLDQAIGLLVAIFHK	17	0	Acetyl (Protein N-term)	_(Acetyl (Protein N-term))ACPLDQAIGLLVAIFHK_									1	0	0	0	0	0	R4GN98;P06703	S100A6	Protein S100;Protein S100-A6	2	HCD	TOF	MULTI-MSMS	10	1	954.52422	1907.0339	5.2136	0.0049765	544.86804	97.775	6.0905E-10	151.1	135.71	NaN	NaN	1	0	0	0	60472	16966	0.6087986220754987	-3
2_RA2_01_2723	60511	58202	ACPLDQAIGLLVAIFHK	17	0	Acetyl (Protein N-term)	_(Acetyl (Protein N-term))ACPLDQAIGLLVAIFHK_									1	0	0	0	0	0	R4GN98;P06703	S100A6	Protein S100;Protein S100-A6	2	HCD	TOF	MULTI-MSMS	9	1	954.52422	1907.0339	5.2136	0.0049765	546.4683	97.829	6.2758E-06	99.215	77.342	NaN	NaN	1	0	0	0	60502	23976	0.8603416104492608	-2
2_RA2_01_2723	60540	58230	ACPLDQAIGLLVAIFHK	17	0	Acetyl (Protein N-term)	_(Acetyl (Protein N-term))ACPLDQAIGLLVAIFHK_									1	0	0	0	0	0	R4GN98;P06703	S100A6	Protein S100;Protein S100-A6	2	HCD	TOF	MULTI-MSMS	9	1	954.52422	1907.0339	5.2136	0.0049765	547.0444	97.882	3.0852E-10	170.04	148.79	NaN	NaN	1	0	0	0	60531	22002	0.7895076790584182	-1
2_RA2_01_2723	60571	58259	ACPLDQAIGLLVAIFHK	17	0	Acetyl (Protein N-term)	_(Acetyl (Protein N-term))ACPLDQAIGLLVAIFHK_									1	0	0	0	0	0	R4GN98;P06703	S100A6	Protein S100;Protein S100-A6	2	HCD	TOF	MULTI-MSMS	8	0	954.52422	1907.0339	5.2136	0.0049765	20.429495	97.943	5.2585E-05	94.688	65.385	NaN	NaN	1	0	0	0	60563	25892	0.9008419734186904	-2
2_RA2_01_2723	60597	58284	ACPLDQAIGLLVAIFHK	17	0	Acetyl (Protein N-term)	_(Acetyl (Protein N-term))ACPLDQAIGLLVAIFHK_									1	0	0	0	0	0	R4GN98;P06703	S100A6	Protein S100;Protein S100-A6	2	HCD	TOF	MULTI-MSMS	5	1	954.52422	1907.0339	5.2136	0.0049765	546.27627	97.992	8.9491E-09	113.99	85.661	NaN	NaN	1	0	0	0	60592	25540	0.9164633271135353	2
2_RA2_01_2723	60629	58315	ACPLDQAIGLLVAIFHK	17	0	Acetyl (Protein N-term)	_(Acetyl (Protein N-term))ACPLDQAIGLLVAIFHK_									1	0	0	0	0	0	R4GN98;P06703	S100A6	Protein S100;Protein S100-A6	2	HCD	TOF	MULTI-MSMS	8	0	954.52422	1907.0339	5.2136	0.0049765	20.173453	98.052	1.4553E-09	158.3	120.06	NaN	NaN	1	0	0	0	60621	28742	1	0
2_RA2_01_2723	60658	58343	ACPLDQAIGLLVAIFHK	17	0	Acetyl (Protein N-term)	_(Acetyl (Protein N-term))ACPLDQAIGLLVAIFHK_									1	0	0	0	0	0	R4GN98;P06703	S100A6	Protein S100;Protein S100-A6	2	HCD	TOF	MULTI-MSMS	8	1	954.52422	1907.0339	5.2136	0.0049765	545.38012	98.106	3.983E-09	124.39	111.62	NaN	NaN	1	0	0	0	60650	26900	0.9652648198650782	4
2_RA2_01_2723	60687	58371	ACPLDQAIGLLVAIFHK	17	0	Acetyl (Protein N-term)	_(Acetyl (Protein N-term))ACPLDQAIGLLVAIFHK_									1	0	0	0	0	0	R4GN98;P06703	S100A6	Protein S100;Protein S100-A6	2	HCD	TOF	MULTI-MSMS	7	1	954.52422	1907.0339	5.2136	0.0049765	545.38012	98.159	4.2521E-09	119.45	102.24	NaN	NaN	1	0	0	0	60680	26122	0.9373474953351514	5
2_RA2_01_2723	60724	58405	ACPLDQAIGLLVAIFHK	17	0	Acetyl (Protein N-term)	_(Acetyl (Protein N-term))ACPLDQAIGLLVAIFHK_									1	0	0	0	0	0	R4GN98;P06703	S100A6	Protein S100;Protein S100-A6	2	HCD	TOF	MULTI-MSMS	7	1	954.52422	1907.0339	5.2136	0.0049765	543.84387	98.236	4.6117E-09	132.32	115.11	NaN	NaN	1	0	0	0	60717	23680	0.8497201090856897	8
2_RA2_01_2723	60753	58433	ACPLDQAIGLLVAIFHK	17	0	Acetyl (Protein N-term)	_(Acetyl (Protein N-term))ACPLDQAIGLLVAIFHK_									1	0	0	0	0	0	R4GN98;P06703	S100A6	Protein S100;Protein S100-A6	2	HCD	TOF	MULTI-MSMS	6	1	954.52422	1907.0339	5.2136	0.0049765	545.06007	98.289	4.9778E-09	129.34	111.27	NaN	NaN	1	0	0	0	60747	20766	0.7451557341753983	9
2_RA2_01_2723	60785	58464	ACPLDQAIGLLVAIFHK	17	0	Acetyl (Protein N-term)	_(Acetyl (Protein N-term))ACPLDQAIGLLVAIFHK_									1	0	0	0	0	0	R4GN98;P06703	S100A6	Protein S100;Protein S100-A6	2	HCD	TOF	MULTI-MSMS	8	1	954.52422	1907.0339	5.2136	0.0049765	547.0444	98.348	5.5495E-05	101.35	82.772	NaN	NaN	1	0	0	0	60777	16556	0.5940864073489307	10
2_RA2_01_2723	60815	58493	ACPLDQAIGLLVAIFHK	17	0	Acetyl (Protein N-term)	_(Acetyl (Protein N-term))ACPLDQAIGLLVAIFHK_									1	0	0	0	0	0	R4GN98;P06703	S100A6	Protein S100;Protein S100-A6	2	HCD	TOF	MULTI-MSMS	9	1	954.52422	1907.0339	5.2136	0.0049765	545.2521	98.405	1.5347E-09	147.71	132.32	NaN	NaN	1	0	0	0	60806	15096	0.5416965695421272	11
2_RA2_01_2723	60844	58521	ACPLDQAIGLLVAIFHK	17	0	Acetyl (Protein N-term)	_(Acetyl (Protein N-term))ACPLDQAIGLLVAIFHK_									1	0	0	0	0	0	R4GN98;P06703	S100A6	Protein S100;Protein S100-A6	2	HCD	TOF	MULTI-MSMS	9	1	954.52422	1907.0339	5.2136	0.0049765	548.19659	98.458	0.00023249	74.46	53.62	NaN	NaN	1	0	0	0	60835	13596	0.48787139371321947	12
2_RA2_01_2723	60880	58555	ACPLDQAIGLLVAIFHK	17	0	Acetyl (Protein N-term)	_(Acetyl (Protein N-term))ACPLDQAIGLLVAIFHK_									1	0	0	0	0	0	R4GN98;P06703	S100A6	Protein S100;Protein S100-A6	2	HCD	TOF	MULTI-MSMS	13	0	954.52422	1907.0339	5.2136	0.0049765	20.365485	98.53	4.394E-09	124.42	109.86	NaN	NaN	1	0	0	0	60867	10324	0.3591956022545404	11
2_RA2_01_2723	60912	58586	ACPLDQAIGLLVAIFHK	17	0	Acetyl (Protein N-term)	_(Acetyl (Protein N-term))ACPLDQAIGLLVAIFHK_									1	0	0	0	0	0	R4GN98;P06703	S100A6	Protein S100;Protein S100-A6	2	HCD	TOF	MULTI-MSMS	16	1	954.52422	1907.0339	5.2136	0.0049765	547.30044	98.59	1.0751E-06	108.56	93.176	NaN	NaN	1	0	0	0	60896	8952	0.3212286493469212	15
2_RA2_01_2723	60944	58617	ACPLDQAIGLLVAIFHK	17	0	Acetyl (Protein N-term)	_(Acetyl (Protein N-term))ACPLDQAIGLLVAIFHK_									1	0	0	0	0	0	R4GN98;P06703	S100A6	Protein S100;Protein S100-A6	2	HCD	TOF	MULTI-MSMS	19	0	954.52422	1907.0339	5.2136	0.0049765	17.356988	98.651	7.8248E-05	88.187	74.223	NaN	NaN	1	0	0	0	60925	6850	0.2383271866954283	13
2_RA2_01_2723	60313	58012	ACPLDQAIGLLVAIFHK	17	0	Acetyl (Protein N-term)	_(Acetyl (Protein N-term))ACPLDQAIGLLVAIFHK_									1	0	0	0	0	0	R4GN98;P06703	S100A6	Protein S100;Protein S100-A6	2	HCD	TOF	MSMS	1		954.52422	1907.0339	NaN	NaN	17.805062	97.449	0.00045796	79.82	64.064	NaN	NaN	1	0	0	0	60312	2340	0.18136722988683926	-4
2_RA2_01_2723	60369	58067	ACPLDQAIGLLVAIFHK	17	0	Acetyl (Protein N-term)	_(Acetyl (Protein N-term))ACPLDQAIGLLVAIFHK_									1	0	0	0	0	0	R4GN98;P06703	S100A6	Protein S100;Protein S100-A6	2	HCD	TOF	MSMS	27		954.52422	1907.0339	NaN	NaN	17.54902	97.551	0.0038107	76.326	68.956	NaN	NaN	1	0	0	0	60342	4040	0.31312974732599597	-3
2_RA2_01_2727	59495	57181	ACPLDQAIGLLVAIFHK	17	0	Acetyl (Protein N-term)	_(Acetyl (Protein N-term))ACPLDQAIGLLVAIFHK_									1	0	0	0	0	0	R4GN98;P06703	S100A6	Protein S100;Protein S100-A6	2	HCD	TOF	MULTI-MSMS	4	1	954.52422	1907.0339	3.5908	0.0034275	543.58782	97.405	0.00010872	75.819	62.619	NaN	NaN	1	0	0	0	59491	2624	0.06475494792951977	-11
2_RA2_01_2727	59574	57257	ACPLDQAIGLLVAIFHK	17	0	Acetyl (Protein N-term)	_(Acetyl (Protein N-term))ACPLDQAIGLLVAIFHK_									1	0	0	0	0	0	R4GN98;P06703	S100A6	Protein S100;Protein S100-A6	2	HCD	TOF	MULTI-MSMS	21	1	954.52422	1907.0339	3.5908	0.0034275	541.15542	97.556	1.2175E-09	154.66	140.69	NaN	NaN	1	0	0	0	59553	6628	0.1635654706085583	-8
2_RA2_01_2727	59594	57276	ACPLDQAIGLLVAIFHK	17	0	Acetyl (Protein N-term)	_(Acetyl (Protein N-term))ACPLDQAIGLLVAIFHK_									1	0	0	0	0	0	R4GN98;P06703	S100A6	Protein S100;Protein S100-A6	2	HCD	TOF	MULTI-MSMS	12	1	954.52422	1907.0339	3.5908	0.0034275	541.85954	97.594	1.9577E-05	94.191	64.648	NaN	NaN	1	0	0	0	59582	11024	0.27204975075267757	-7
2_RA2_01_2727	59619	57300	ACPLDQAIGLLVAIFHK	17	0	Acetyl (Protein N-term)	_(Acetyl (Protein N-term))ACPLDQAIGLLVAIFHK_									1	0	0	0	0	0	R4GN98;P06703	S100A6	Protein S100;Protein S100-A6	2	HCD	TOF	MULTI-MSMS	8	0	954.52422	1907.0339	3.5908	0.0034275	16.908914	97.641	2.6348E-15	180.18	159.23	NaN	NaN	1	0	0	0	59611	15544	0.3789740589038424	-7
2_RA2_01_2727	59646	57326	ACPLDQAIGLLVAIFHK	17	0	Acetyl (Protein N-term)	_(Acetyl (Protein N-term))ACPLDQAIGLLVAIFHK_									1	0	0	0	0	0	R4GN98;P06703	S100A6	Protein S100;Protein S100-A6	2	HCD	TOF	MULTI-MSMS	6	1	954.52422	1907.0339	3.5908	0.0034275	543.58782	97.693	8.6176E-12	179.35	163.97	NaN	NaN	1	0	0	0	59640	20440	0.5044173535363506	-5
2_RA2_01_2727	59675	57354	ACPLDQAIGLLVAIFHK	17	0	Acetyl (Protein N-term)	_(Acetyl (Protein N-term))ACPLDQAIGLLVAIFHK_									1	0	0	0	0	0	R4GN98;P06703	S100A6	Protein S100;Protein S100-A6	2	HCD	TOF	MULTI-MSMS	6	1	954.52422	1907.0339	3.5908	0.0034275	543.20376	97.748	4.3101E-09	125.97	104.34	NaN	NaN	1	0	0	0	59669	26594	0.6562854745570308	-4
2_RA2_01_2727	59709	57386	ACPLDQAIGLLVAIFHK	17	0	Acetyl (Protein N-term)	_(Acetyl (Protein N-term))ACPLDQAIGLLVAIFHK_									1	0	0	0	0	0	R4GN98;P06703	S100A6	Protein S100;Protein S100-A6	2	HCD	TOF	MULTI-MSMS	8	1	954.52422	1907.0339	3.5908	0.0034275	542.30761	97.815	5.0651E-10	171.67	155.91	NaN	NaN	1	0	0	0	59701	31610	0.7800700853857164	-2
2_RA2_01_2727	59734	57410	ACPLDQAIGLLVAIFHK	17	0	Acetyl (Protein N-term)	_(Acetyl (Protein N-term))ACPLDQAIGLLVAIFHK_									1	0	0	0	0	0	R4GN98;P06703	S100A6	Protein S100;Protein S100-A6	2	HCD	TOF	MULTI-MSMS	4	1	954.52422	1907.0339	3.5908	0.0034275	541.79553	97.863	1.5544E-09	158.3	142.91	NaN	NaN	1	0	0	0	59730	34218	0.8444301860717635	-1
2_RA2_01_2727	59765	57440	ACPLDQAIGLLVAIFHK	17	0	Acetyl (Protein N-term)	_(Acetyl (Protein N-term))ACPLDQAIGLLVAIFHK_									1	0	0	0	0	0	R4GN98;P06703	S100A6	Protein S100;Protein S100-A6	2	HCD	TOF	MULTI-MSMS	6	1	954.52422	1907.0339	3.5908	0.0034275	541.6035	97.921	1.4268E-20	187.44	172.41	NaN	NaN	1	0	0	0	59759	40522	1	0
2_RA2_01_2727	59794	57468	ACPLDQAIGLLVAIFHK	17	0	Acetyl (Protein N-term)	_(Acetyl (Protein N-term))ACPLDQAIGLLVAIFHK_									1	0	0	0	0	0	R4GN98;P06703	S100A6	Protein S100;Protein S100-A6	2	HCD	TOF	MULTI-MSMS	5	0	954.52422	1907.0339	3.5908	0.0034275	15.180629	97.975	9.5326E-28	206.1	182.42	NaN	NaN	1	0	0	0	59789	41016	1	0
2_RA2_01_2727	59834	57506	ACPLDQAIGLLVAIFHK	17	0	Acetyl (Protein N-term)	_(Acetyl (Protein N-term))ACPLDQAIGLLVAIFHK_									1	0	0	0	0	0	R4GN98;P06703	S100A6	Protein S100;Protein S100-A6	2	HCD	TOF	MULTI-MSMS	7	1	954.52422	1907.0339	3.5908	0.0034275	542.56366	98.056	7.5666E-16	186.02	170.99	NaN	NaN	1	0	0	0	59827	39366	0.9714722866590988	3
2_RA2_01_2727	59865	57535	ACPLDQAIGLLVAIFHK	17	0	Acetyl (Protein N-term)	_(Acetyl (Protein N-term))ACPLDQAIGLLVAIFHK_									1	0	0	0	0	0	R4GN98;P06703	S100A6	Protein S100;Protein S100-A6	2	HCD	TOF	MULTI-MSMS	4	1	954.52422	1907.0339	3.5908	0.0034275	542.75569	98.116	9.686E-10	164.9	149.8	NaN	NaN	1	0	0	0	59861	38742	0.9560732441636642	5
2_RA2_01_2727	59896	57565	ACPLDQAIGLLVAIFHK	17	0	Acetyl (Protein N-term)	_(Acetyl (Protein N-term))ACPLDQAIGLLVAIFHK_									1	0	0	0	0	0	R4GN98;P06703	S100A6	Protein S100;Protein S100-A6	2	HCD	TOF	MULTI-MSMS	5	1	954.52422	1907.0339	3.5908	0.0034275	543.07574	98.173	4.8471E-10	165.66	136.32	NaN	NaN	1	0	0	0	59891	37208	0.9182172646957208	6
2_RA2_01_2727	59927	57595	ACPLDQAIGLLVAIFHK	17	0	Acetyl (Protein N-term)	_(Acetyl (Protein N-term))ACPLDQAIGLLVAIFHK_									1	0	0	0	0	0	R4GN98;P06703	S100A6	Protein S100;Protein S100-A6	2	HCD	TOF	MULTI-MSMS	6	1	954.52422	1907.0339	3.5908	0.0034275	542.94772	98.23	4.1164E-09	121.02	112.99	NaN	NaN	1	0	0	0	59921	33656	0.8305611766447856	7
2_RA2_01_2727	59959	57625	ACPLDQAIGLLVAIFHK	17	0	Acetyl (Protein N-term)	_(Acetyl (Protein N-term))ACPLDQAIGLLVAIFHK_									1	0	0	0	0	0	R4GN98;P06703	S100A6	Protein S100;Protein S100-A6	2	HCD	TOF	MULTI-MSMS	4	0	954.52422	1907.0339	3.5908	0.0034275	15.628703	98.291	4.6439E-09	123.95	108.01	NaN	NaN	1	0	0	0	59955	29386	0.7164521162473181	8
2_RA2_01_2727	59991	57656	ACPLDQAIGLLVAIFHK	17	0	Acetyl (Protein N-term)	_(Acetyl (Protein N-term))ACPLDQAIGLLVAIFHK_									1	0	0	0	0	0	R4GN98;P06703	S100A6	Protein S100;Protein S100-A6	2	HCD	TOF	MULTI-MSMS	6	1	954.52422	1907.0339	3.5908	0.0034275	541.98756	98.349	4.8471E-10	165.66	143.43	NaN	NaN	1	0	0	0	59985	26408	0.6516953753516608	10
2_RA2_01_2727	60022	57686	ACPLDQAIGLLVAIFHK	17	0	Acetyl (Protein N-term)	_(Acetyl (Protein N-term))ACPLDQAIGLLVAIFHK_									1	0	0	0	0	0	R4GN98;P06703	S100A6	Protein S100;Protein S100-A6	2	HCD	TOF	MULTI-MSMS	8	0	954.52422	1907.0339	3.5908	0.0034275	18.061104	98.406	1.1112E-27	201.6	176.91	NaN	NaN	1	0	0	0	60014	21838	0.5324263701969963	10
2_RA2_01_2727	60058	57720	ACPLDQAIGLLVAIFHK	17	0	Acetyl (Protein N-term)	_(Acetyl (Protein N-term))ACPLDQAIGLLVAIFHK_									1	0	0	0	0	0	R4GN98;P06703	S100A6	Protein S100;Protein S100-A6	2	HCD	TOF	MULTI-MSMS	9	0	954.52422	1907.0339	3.5908	0.0034275	16.332819	98.476	8.3545E-12	172.17	143.37	NaN	NaN	1	0	0	0	60049	15376	0.37487809635264285	12
2_RA2_01_2727	60087	57748	ACPLDQAIGLLVAIFHK	17	0	Acetyl (Protein N-term)	_(Acetyl (Protein N-term))ACPLDQAIGLLVAIFHK_									1	0	0	0	0	0	R4GN98;P06703	S100A6	Protein S100;Protein S100-A6	2	HCD	TOF	MULTI-MSMS	8	1	954.52422	1907.0339	3.5908	0.0034275	542.69168	98.531	3.113E-06	104.59	83.292	NaN	NaN	1	0	0	0	60079	13832	0.3413454419821332	14
2_RA2_01_2727	60122	57782	ACPLDQAIGLLVAIFHK	17	0	Acetyl (Protein N-term)	_(Acetyl (Protein N-term))ACPLDQAIGLLVAIFHK_									1	0	0	0	0	0	R4GN98;P06703	S100A6	Protein S100;Protein S100-A6	2	HCD	TOF	MULTI-MSMS	14	1	954.52422	1907.0339	3.5908	0.0034275	543.97189	98.597	3.2183E-09	123.84	108.45	NaN	NaN	1	0	0	0	60108	9450	0.23320665317605252	15
2_RA2_01_2727	60149	57808	ACPLDQAIGLLVAIFHK	17	0	Acetyl (Protein N-term)	_(Acetyl (Protein N-term))ACPLDQAIGLLVAIFHK_									1	0	0	0	0	0	R4GN98;P06703	S100A6	Protein S100;Protein S100-A6	2	HCD	TOF	MULTI-MSMS	12	1	954.52422	1907.0339	3.5908	0.0034275	538.33896	98.649	1.0713E-08	111.63	97.724	NaN	NaN	1	0	0	0	60137	8312	0.20512314298405804	16
2_RA2_01_2727	60190	57848	ACPLDQAIGLLVAIFHK	17	0	Acetyl (Protein N-term)	_(Acetyl (Protein N-term))ACPLDQAIGLLVAIFHK_									1	0	0	0	0	0	R4GN98;P06703	S100A6	Protein S100;Protein S100-A6	2	HCD	TOF	MULTI-MSMS	25	0	954.52422	1907.0339	3.5908	0.0034275	16.844904	98.729	4.9778E-09	125.54	109.6	NaN	NaN	1	0	0	0	60165	5958	0.14526038619075482	16
2_RA2_01_2727	59645	57325	ACPLDQAIGLLVAIFHK	17	0	Acetyl (Protein N-term)	_(Acetyl (Protein N-term))ACPLDQAIGLLVAIFHK_									1	0	0	0	0	0	R4GN98;P06703	S100A6	Protein S100;Protein S100-A6	3	HCD	TOF	MULTI-MSMS	5	1	636.68524	1907.0339	4.4959	0.0028625	543.8369	97.691	0.0058873	41.871	36.442	NaN	NaN	1	0	0	0	59640	28962	0.4732043657277302	-7
2_RA2_01_2727	59674	57353	ACPLDQAIGLLVAIFHK	17	0	Acetyl (Protein N-term)	_(Acetyl (Protein N-term))ACPLDQAIGLLVAIFHK_									1	0	0	0	0	0	R4GN98;P06703	S100A6	Protein S100;Protein S100-A6	3	HCD	TOF	MULTI-MSMS	5	1	636.68524	1907.0339	4.4959	0.0028625	544.413	97.747	0.0019686	50.608	45.991	NaN	NaN	1	0	0	0	59669	37958	0.6201882229919613	-6
2_RA2_01_2727	59708	57385	ACPLDQAIGLLVAIFHK	17	0	Acetyl (Protein N-term)	_(Acetyl (Protein N-term))ACPLDQAIGLLVAIFHK_									1	0	0	0	0	0	R4GN98;P06703	S100A6	Protein S100;Protein S100-A6	3	HCD	TOF	MULTI-MSMS	7	1	636.68524	1907.0339	4.4959	0.0028625	543.54885	97.814	0.0013522	52.453	41.968	NaN	NaN	1	0	0	0	59701	43122	0.7045617933468401	-4
2_RA2_01_2727	59731	57407	ACPLDQAIGLLVAIFHK	17	0	Acetyl (Protein N-term)	_(Acetyl (Protein N-term))ACPLDQAIGLLVAIFHK_									1	0	0	0	0	0	R4GN98;P06703	S100A6	Protein S100;Protein S100-A6	3	HCD	TOF	MULTI-MSMS	1	1	636.68524	1907.0339	4.4959	0.0028625	544.79706	97.86	2.0785E-08	88.311	79.265	NaN	NaN	1	0	0	0	59730	49794	0.8135742761910986	-3
2_RA2_01_2727	59762	57437	ACPLDQAIGLLVAIFHK	17	0	Acetyl (Protein N-term)	_(Acetyl (Protein N-term))ACPLDQAIGLLVAIFHK_									1	0	0	0	0	0	R4GN98;P06703	S100A6	Protein S100;Protein S100-A6	3	HCD	TOF	MULTI-MSMS	3	1	636.68524	1907.0339	4.4959	0.0028625	543.74089	97.917	1.0785E-05	79.022	68.683	NaN	NaN	1	0	0	0	59759	55494	0.9067054440886216	-2
2_RA2_01_2727	59791	57465	ACPLDQAIGLLVAIFHK	17	0	Acetyl (Protein N-term)	_(Acetyl (Protein N-term))ACPLDQAIGLLVAIFHK_									1	0	0	0	0	0	R4GN98;P06703	S100A6	Protein S100;Protein S100-A6	3	HCD	TOF	MULTI-MSMS	2	1	636.68524	1907.0339	4.4959	0.0028625	543.45284	97.972	0.00050208	59.261	51.943	NaN	NaN	1	0	0	0	59789	55256	0.9028168093588654	-1
2_RA2_01_2727	59832	57504	ACPLDQAIGLLVAIFHK	17	0	Acetyl (Protein N-term)	_(Acetyl (Protein N-term))ACPLDQAIGLLVAIFHK_									1	0	0	0	0	0	R4GN98;P06703	S100A6	Protein S100;Protein S100-A6	3	HCD	TOF	MULTI-MSMS	5	0	636.68524	1907.0339	4.4959	0.0028625	18.630234	98.053	0.00030303	63.631	58.313	NaN	NaN	1	0	0	0	59827	56254	1	0
2_RA2_01_2727	59863	57533	ACPLDQAIGLLVAIFHK	17	0	Acetyl (Protein N-term)	_(Acetyl (Protein N-term))ACPLDQAIGLLVAIFHK_									1	0	0	0	0	0	R4GN98;P06703	S100A6	Protein S100;Protein S100-A6	3	HCD	TOF	MULTI-MSMS	2	1	636.68524	1907.0339	4.4959	0.0028625	544.02893	98.113	0.00028309	64.65	58.528	NaN	NaN	1	0	0	0	59861	58630	0.9579439252336449	3
2_RA2_01_2727	59894	57563	ACPLDQAIGLLVAIFHK	17	0	Acetyl (Protein N-term)	_(Acetyl (Protein N-term))ACPLDQAIGLLVAIFHK_									1	0	0	0	0	0	R4GN98;P06703	S100A6	Protein S100;Protein S100-A6	3	HCD	TOF	MULTI-MSMS	3	1	636.68524	1907.0339	4.4959	0.0028625	543.06877	98.17	0.00058952	58.079	52.369	NaN	NaN	1	0	0	0	59891	54040	0.8829488268740605	4
2_RA2_01_2727	59925	57593	ACPLDQAIGLLVAIFHK	17	0	Acetyl (Protein N-term)	_(Acetyl (Protein N-term))ACPLDQAIGLLVAIFHK_									1	0	0	0	0	0	R4GN98;P06703	S100A6	Protein S100;Protein S100-A6	3	HCD	TOF	MULTI-MSMS	4	1	636.68524	1907.0339	4.4959	0.0028625	544.70104	98.228	0.00034197	61.641	52.709	NaN	NaN	1	0	0	0	59921	49342	0.8061891379648389	5
2_RA2_01_2727	59957	57623	ACPLDQAIGLLVAIFHK	17	0	Acetyl (Protein N-term)	_(Acetyl (Protein N-term))ACPLDQAIGLLVAIFHK_									1	0	0	0	0	0	R4GN98;P06703	S100A6	Protein S100;Protein S100-A6	3	HCD	TOF	MULTI-MSMS	2	1	636.68524	1907.0339	4.4959	0.0028625	541.91658	98.288	0.0050208	43.408	39.804	NaN	NaN	1	0	0	0	59955	37974	0.6204496438141298	7
2_RA2_01_2727	60055	57717	ACPLDQAIGLLVAIFHK	17	0	Acetyl (Protein N-term)	_(Acetyl (Protein N-term))ACPLDQAIGLLVAIFHK_									1	0	0	0	0	0	R4GN98;P06703	S100A6	Protein S100;Protein S100-A6	3	HCD	TOF	MULTI-MSMS	6	0	636.68524	1907.0339	4.4959	0.0028625	17.57406	98.472	0.001541	51.888	40.783	NaN	NaN	1	0	0	0	60049	22396	0.3981228001564333	10
2_RA2_01_2731	60386	58092	ACPLDQAIGLLVAIFHK	17	0	Acetyl (Protein N-term)	_(Acetyl (Protein N-term))ACPLDQAIGLLVAIFHK_									1	0	0	0	0	0	R4GN98;P06703	S100A6	Protein S100;Protein S100-A6	3	HCD	TOF	MULTI-MSMS	7	1	636.68524	1907.0339	2.7804	0.0017703	547.4855	97.537	7.0103E-05	74.257	63.79	NaN	NaN	1	0	0	0	60379	50146	0.10901209554699524	-13
2_RA2_01_2731	60415	58120	ACPLDQAIGLLVAIFHK	17	0	Acetyl (Protein N-term)	_(Acetyl (Protein N-term))ACPLDQAIGLLVAIFHK_									1	0	0	0	0	0	R4GN98;P06703	S100A6	Protein S100;Protein S100-A6	3	HCD	TOF	MULTI-MSMS	7	1	636.68524	1907.0339	2.7804	0.0017703	545.18112	97.592	0.00045765	59.862	50.766	NaN	NaN	1	0	0	0	60408	78802	0.17130720602429544	-12
2_RA2_01_2731	60443	58147	ACPLDQAIGLLVAIFHK	17	0	Acetyl (Protein N-term)	_(Acetyl (Protein N-term))ACPLDQAIGLLVAIFHK_									1	0	0	0	0	0	R4GN98;P06703	S100A6	Protein S100;Protein S100-A6	3	HCD	TOF	MULTI-MSMS	6	1	636.68524	1907.0339	2.7804	0.0017703	546.33331	97.647	1.5435E-05	76.85	60.966	NaN	NaN	1	0	0	0	60437	120140	0.26117164198572185	-11
2_RA2_01_2731	60472	58175	ACPLDQAIGLLVAIFHK	17	0	Acetyl (Protein N-term)	_(Acetyl (Protein N-term))ACPLDQAIGLLVAIFHK_									1	0	0	0	0	0	R4GN98;P06703	S100A6	Protein S100;Protein S100-A6	3	HCD	TOF	MULTI-MSMS	7	1	636.68524	1907.0339	2.7804	0.0017703	546.52535	97.703	1.1834E-08	104.41	93.947	NaN	NaN	1	0	0	0	60465	175754	0.38207059069051574	-10
2_RA2_01_2731	60504	58206	ACPLDQAIGLLVAIFHK	17	0	Acetyl (Protein N-term)	_(Acetyl (Protein N-term))ACPLDQAIGLLVAIFHK_									1	0	0	0	0	0	R4GN98;P06703	S100A6	Protein S100;Protein S100-A6	3	HCD	TOF	MULTI-MSMS	11	1	636.68524	1907.0339	2.7804	0.0017703	545.85323	97.763	2.1967E-12	144.12	135.07	NaN	NaN	1	0	0	0	60493	216948	0.4716219858957748	-9
2_RA2_01_2731	60534	58234	ACPLDQAIGLLVAIFHK	17	0	Acetyl (Protein N-term)	_(Acetyl (Protein N-term))ACPLDQAIGLLVAIFHK_									1	0	0	0	0	0	R4GN98;P06703	S100A6	Protein S100;Protein S100-A6	3	HCD	TOF	MULTI-MSMS	3	1	636.68524	1907.0339	2.7804	0.0017703	547.58152	97.824	0.00022895	67.416	58.163	NaN	NaN	1	0	0	0	60531	293192	0.6373683707098199	-7
2_RA2_01_2731	60565	58264	ACPLDQAIGLLVAIFHK	17	0	Acetyl (Protein N-term)	_(Acetyl (Protein N-term))ACPLDQAIGLLVAIFHK_									1	0	0	0	0	0	R4GN98;P06703	S100A6	Protein S100;Protein S100-A6	3	HCD	TOF	MULTI-MSMS	5	1	636.68524	1907.0339	2.7804	0.0017703	545.85323	97.883	1.3604E-08	96.247	80.855	NaN	NaN	1	0	0	0	60560	338294	0.7354153442143981	-6
2_RA2_01_2731	60592	58290	ACPLDQAIGLLVAIFHK	17	0	Acetyl (Protein N-term)	_(Acetyl (Protein N-term))ACPLDQAIGLLVAIFHK_									1	0	0	0	0	0	R4GN98;P06703	S100A6	Protein S100;Protein S100-A6	3	HCD	TOF	MULTI-MSMS	3	1	636.68524	1907.0339	2.7804	0.0017703	545.75722	97.933	1.4182E-09	132.44	123.26	NaN	NaN	1	0	0	0	60589	384222	0.8352579542786585	-5
2_RA2_01_2731	60629	58325	ACPLDQAIGLLVAIFHK	17	0	Acetyl (Protein N-term)	_(Acetyl (Protein N-term))ACPLDQAIGLLVAIFHK_									1	0	0	0	0	0	R4GN98;P06703	S100A6	Protein S100;Protein S100-A6	3	HCD	TOF	MULTI-MSMS	2	1	636.68524	1907.0339	2.7804	0.0017703	545.94925	98.006	5.866E-09	113.59	104.88	NaN	NaN	1	0	0	0	60627	430906	0.9367440283127972	-3
2_RA2_01_2731	60661	58356	ACPLDQAIGLLVAIFHK	17	0	Acetyl (Protein N-term)	_(Acetyl (Protein N-term))ACPLDQAIGLLVAIFHK_									1	0	0	0	0	0	R4GN98;P06703	S100A6	Protein S100;Protein S100-A6	3	HCD	TOF	MULTI-MSMS	4	1	636.68524	1907.0339	2.7804	0.0017703	546.04527	98.065	3.9227E-09	121.13	111.1	NaN	NaN	1	0	0	0	60657	442296	0.9615046825679777	-2
2_RA2_01_2731	60682	58377	ACPLDQAIGLLVAIFHK	17	0	Acetyl (Protein N-term)	_(Acetyl (Protein N-term))ACPLDQAIGLLVAIFHK_									1	0	0	0	0	0	R4GN98;P06703	S100A6	Protein S100;Protein S100-A6	3	HCD	TOF	MULTI-MSMS	25	6	636.68524	1907.0339	2.7804	0.0017703	3171.5985	98.1	0.0010596	53.328	44.509	NaN	NaN	1	0	0	0	60657	5790	1	0
2_RA2_01_2731	60694	58388	ACPLDQAIGLLVAIFHK	17	0	Acetyl (Protein N-term)	_(Acetyl (Protein N-term))ACPLDQAIGLLVAIFHK_									1	0	0	0	0	0	R4GN98;P06703	S100A6	Protein S100;Protein S100-A6	3	HCD	TOF	MULTI-MSMS	7	1	636.68524	1907.0339	2.7804	0.0017703	544.79706	98.126	7.3224E-09	111.43	102.18	NaN	NaN	1	0	0	0	60687	442996	0.9630264084660133	-1
2_RA2_01_2731	60728	58421	ACPLDQAIGLLVAIFHK	17	0	Acetyl (Protein N-term)	_(Acetyl (Protein N-term))ACPLDQAIGLLVAIFHK_									1	0	0	0	0	0	R4GN98;P06703	S100A6	Protein S100;Protein S100-A6	3	HCD	TOF	MULTI-MSMS	11	1	636.68524	1907.0339	2.7804	0.0017703	544.413	98.19	1.1419E-08	105.14	90.871	NaN	NaN	1	0	0	0	60717	460004	1	0
2_RA2_01_2731	60756	58447	ACPLDQAIGLLVAIFHK	17	0	Acetyl (Protein N-term)	_(Acetyl (Protein N-term))ACPLDQAIGLLVAIFHK_									1	0	0	0	0	0	R4GN98;P06703	S100A6	Protein S100;Protein S100-A6	3	HCD	TOF	MULTI-MSMS	4	1	636.68524	1907.0339	2.7804	0.0017703	544.31698	98.245	1.4803E-08	99.069	89.173	NaN	NaN	1	0	0	0	60752	435488	0.9467048112625107	2
2_RA2_01_2731	60795	58484	ACPLDQAIGLLVAIFHK	17	0	Acetyl (Protein N-term)	_(Acetyl (Protein N-term))ACPLDQAIGLLVAIFHK_									1	0	0	0	0	0	R4GN98;P06703	S100A6	Protein S100;Protein S100-A6	3	HCD	TOF	MULTI-MSMS	8	1	636.68524	1907.0339	2.7804	0.0017703	544.31698	98.321	9.6609E-09	107.98	97.695	NaN	NaN	1	0	0	0	60787	374696	0.8145494387005331	4
2_RA2_01_2731	60820	58508	ACPLDQAIGLLVAIFHK	17	0	Acetyl (Protein N-term)	_(Acetyl (Protein N-term))ACPLDQAIGLLVAIFHK_									1	0	0	0	0	0	R4GN98;P06703	S100A6	Protein S100;Protein S100-A6	3	HCD	TOF	MULTI-MSMS	3	1	636.68524	1907.0339	2.7804	0.0017703	544.79706	98.366	1.3352E-08	95.654	85.513	NaN	NaN	1	0	0	0	60817	361094	0.7849801306075599	5
2_RA2_01_2731	60856	58543	ACPLDQAIGLLVAIFHK	17	0	Acetyl (Protein N-term)	_(Acetyl (Protein N-term))ACPLDQAIGLLVAIFHK_									1	0	0	0	0	0	R4GN98;P06703	S100A6	Protein S100;Protein S100-A6	3	HCD	TOF	MULTI-MSMS	9	1	636.68524	1907.0339	2.7804	0.0017703	543.93292	98.432	3.3416E-09	124.09	114.4	NaN	NaN	1	0	0	0	60847	313538	0.6815984208832967	6
2_RA2_01_2731	60880	58566	ACPLDQAIGLLVAIFHK	17	0	Acetyl (Protein N-term)	_(Acetyl (Protein N-term))ACPLDQAIGLLVAIFHK_									1	0	0	0	0	0	R4GN98;P06703	S100A6	Protein S100;Protein S100-A6	3	HCD	TOF	MULTI-MSMS	3	1	636.68524	1907.0339	2.7804	0.0017703	543.35682	98.476	1.4644E-08	98.694	89.597	NaN	NaN	1	0	0	0	60877	276138	0.6002947800453909	7
2_RA2_01_2731	60910	58595	ACPLDQAIGLLVAIFHK	17	0	Acetyl (Protein N-term)	_(Acetyl (Protein N-term))ACPLDQAIGLLVAIFHK_									1	0	0	0	0	0	R4GN98;P06703	S100A6	Protein S100;Protein S100-A6	3	HCD	TOF	MULTI-MSMS	3	1	636.68524	1907.0339	2.7804	0.0017703	544.89308	98.531	3.2259E-09	124.7	115.01	NaN	NaN	1	0	0	0	60907	226674	0.4927652803019104	8
2_RA2_01_2731	60942	58626	ACPLDQAIGLLVAIFHK	17	0	Acetyl (Protein N-term)	_(Acetyl (Protein N-term))ACPLDQAIGLLVAIFHK_									1	0	0	0	0	0	R4GN98;P06703	S100A6	Protein S100;Protein S100-A6	3	HCD	TOF	MULTI-MSMS	5	1	636.68524	1907.0339	2.7804	0.0017703	544.413	98.591	8.4319E-09	109.79	100.21	NaN	NaN	1	0	0	0	60937	174658	0.3796880027130199	9
2_RA2_01_2731	60973	58655	ACPLDQAIGLLVAIFHK	17	0	Acetyl (Protein N-term)	_(Acetyl (Protein N-term))ACPLDQAIGLLVAIFHK_									1	0	0	0	0	0	R4GN98;P06703	S100A6	Protein S100;Protein S100-A6	3	HCD	TOF	MULTI-MSMS	2	1	636.68524	1907.0339	2.7804	0.0017703	544.79706	98.65	1.3317E-08	95.57	86.638	NaN	NaN	1	0	0	0	60971	143324	0.3115712037286632	11
2_RA2_01_2731	61004	58685	ACPLDQAIGLLVAIFHK	17	0	Acetyl (Protein N-term)	_(Acetyl (Protein N-term))ACPLDQAIGLLVAIFHK_									1	0	0	0	0	0	R4GN98;P06703	S100A6	Protein S100;Protein S100-A6	3	HCD	TOF	MULTI-MSMS	3	1	636.68524	1907.0339	2.7804	0.0017703	544.98909	98.707	1.2845E-08	94.461	82.084	NaN	NaN	1	0	0	0	61001	114320	0.2485195780906253	12
2_RA2_01_2731	61038	58717	ACPLDQAIGLLVAIFHK	17	0	Acetyl (Protein N-term)	_(Acetyl (Protein N-term))ACPLDQAIGLLVAIFHK_									1	0	0	0	0	0	R4GN98;P06703	S100A6	Protein S100;Protein S100-A6	3	HCD	TOF	MULTI-MSMS	4	1	636.68524	1907.0339	2.7804	0.0017703	543.64487	98.773	0.00018954	69.331	60.284	NaN	NaN	1	0	0	0	61034	92778	0.2016895505256476	14
2_RA2_01_2731	61070	58748	ACPLDQAIGLLVAIFHK	17	0	Acetyl (Protein N-term)	_(Acetyl (Protein N-term))ACPLDQAIGLLVAIFHK_									1	0	0	0	0	0	R4GN98;P06703	S100A6	Protein S100;Protein S100-A6	3	HCD	TOF	MULTI-MSMS	7	1	636.68524	1907.0339	2.7804	0.0017703	542.68471	98.834	1.0785E-05	79.022	68.429	NaN	NaN	1	0	0	0	61063	71672	0.15580734080573214	15
2_RA2_01_2731	61095	58772	ACPLDQAIGLLVAIFHK	17	0	Acetyl (Protein N-term)	_(Acetyl (Protein N-term))ACPLDQAIGLLVAIFHK_									1	0	0	0	0	0	R4GN98;P06703	S100A6	Protein S100;Protein S100-A6	3	HCD	TOF	MULTI-MSMS	3	1	636.68524	1907.0339	2.7804	0.0017703	544.02893	98.88	0.00016651	70.281	61.027	NaN	NaN	1	0	0	0	61092	56184	0.12213806836462292	16
2_RA2_01_2731	61126	58802	ACPLDQAIGLLVAIFHK	17	0	Acetyl (Protein N-term)	_(Acetyl (Protein N-term))ACPLDQAIGLLVAIFHK_									1	0	0	0	0	0	R4GN98;P06703	S100A6	Protein S100;Protein S100-A6	3	HCD	TOF	MULTI-MSMS	5	1	636.68524	1907.0339	2.7804	0.0017703	543.93292	98.937	9.6784E-05	73.156	63.873	NaN	NaN	1	0	0	0	61121	46142	0.10030782341023121	17
2_RA2_01_2731	61156	58831	ACPLDQAIGLLVAIFHK	17	0	Acetyl (Protein N-term)	_(Acetyl (Protein N-term))ACPLDQAIGLLVAIFHK_									1	0	0	0	0	0	R4GN98;P06703	S100A6	Protein S100;Protein S100-A6	3	HCD	TOF	MULTI-MSMS	6	1	636.68524	1907.0339	2.7804	0.0017703	542.5887	98.993	0.0061458	41.412	31.755	NaN	NaN	1	0	0	0	61150	40712	0.08850357822975452	18
2_RA2_01_2731	61185	58859	ACPLDQAIGLLVAIFHK	17	0	Acetyl (Protein N-term)	_(Acetyl (Protein N-term))ACPLDQAIGLLVAIFHK_									1	0	0	0	0	0	R4GN98;P06703	S100A6	Protein S100;Protein S100-A6	3	HCD	TOF	MULTI-MSMS	5	1	636.68524	1907.0339	2.7804	0.0017703	543.54885	99.047	0.0012071	52.887	43.723	NaN	NaN	1	0	0	0	61180	32940	0.0716080729732785	19
2_RA2_01_2731	61249	58921	ACPLDQAIGLLVAIFHK	17	0	Acetyl (Protein N-term)	_(Acetyl (Protein N-term))ACPLDQAIGLLVAIFHK_									1	0	0	0	0	0	R4GN98;P06703	S100A6	Protein S100;Protein S100-A6	3	HCD	TOF	MULTI-MSMS	9	1	636.68524	1907.0339	2.7804	0.0017703	543.54885	99.164	0.0052371	43.024	33.494	NaN	NaN	1	0	0	0	61240	21352	0.046416987678368014	21
2_RA2_01_2731	60442	58146	ACPLDQAIGLLVAIFHK	17	0	Acetyl (Protein N-term)	_(Acetyl (Protein N-term))ACPLDQAIGLLVAIFHK_									1	0	0	0	0	0	R4GN98;P06703	S100A6	Protein S100;Protein S100-A6	2	HCD	TOF	MULTI-MSMS	5	0	954.52422	1907.0339	-0.59977	-0.0005725	16.524851	97.646	4.7579E-09	119.76	107.4	NaN	NaN	1	0	0	0	60437	2260	0.1789673740893253	-7
2_RA2_01_2731	60467	58170	ACPLDQAIGLLVAIFHK	17	0	Acetyl (Protein N-term)	_(Acetyl (Protein N-term))ACPLDQAIGLLVAIFHK_									1	0	0	0	0	0	R4GN98;P06703	S100A6	Protein S100;Protein S100-A6	2	HCD	TOF	MULTI-MSMS	2	1	954.52422	1907.0339	-0.59977	-0.0005725	543.26777	97.694	5.4852E-05	93.258	72.594	NaN	NaN	1	0	0	0	60465	4414	0.33592085235920854	-9
2_RA2_01_2731	60550	58250	ACPLDQAIGLLVAIFHK	17	0	Acetyl (Protein N-term)	_(Acetyl (Protein N-term))ACPLDQAIGLLVAIFHK_									1	0	0	0	0	0	R4GN98;P06703	S100A6	Protein S100;Protein S100-A6	2	HCD	TOF	MULTI-MSMS	19	1	954.52422	1907.0339	-0.59977	-0.0005725	546.53231	97.851	4.7546E-06	97.214	75.341	NaN	NaN	1	0	0	0	60531	6492	0.4940639269406393	-6
2_RA2_01_2731	60577	58276	ACPLDQAIGLLVAIFHK	17	0	Acetyl (Protein N-term)	_(Acetyl (Protein N-term))ACPLDQAIGLLVAIFHK_									1	0	0	0	0	0	R4GN98;P06703	S100A6	Protein S100;Protein S100-A6	2	HCD	TOF	MULTI-MSMS	17	1	954.52422	1907.0339	-0.59977	-0.0005725	543.84387	97.902	0.00018652	80.014	66.611	NaN	NaN	1	0	0	0	60560	8374	0.6372907153729072	-5
2_RA2_01_2731	60603	58301	ACPLDQAIGLLVAIFHK	17	0	Acetyl (Protein N-term)	_(Acetyl (Protein N-term))ACPLDQAIGLLVAIFHK_									1	0	0	0	0	0	R4GN98;P06703	S100A6	Protein S100;Protein S100-A6	2	HCD	TOF	MULTI-MSMS	14	1	954.52422	1907.0339	-0.59977	-0.0005725	543.01173	97.949	4.8803E-09	121.08	107.35	NaN	NaN	1	0	0	0	60589	10610	0.8074581430745814	-4
2_RA2_01_2731	60639	58335	ACPLDQAIGLLVAIFHK	17	0	Acetyl (Protein N-term)	_(Acetyl (Protein N-term))ACPLDQAIGLLVAIFHK_									1	0	0	0	0	0	R4GN98;P06703	S100A6	Protein S100;Protein S100-A6	2	HCD	TOF	MULTI-MSMS	12	0	954.52422	1907.0339	-0.59977	-0.0005725	19.8534	98.02	4.9778E-09	125.54	109.07	NaN	NaN	1	0	0	0	60627	11496	0.9103579347481786	1
2_RA2_01_2731	60670	58365	ACPLDQAIGLLVAIFHK	17	0	Acetyl (Protein N-term)	_(Acetyl (Protein N-term))ACPLDQAIGLLVAIFHK_									1	0	0	0	0	0	R4GN98;P06703	S100A6	Protein S100;Protein S100-A6	2	HCD	TOF	MULTI-MSMS	13	1	954.52422	1907.0339	-0.59977	-0.0005725	543.4598	98.078	6.629E-10	155.97	133.74	NaN	NaN	1	0	0	0	60657	12914	0.9828006088280061	-1
2_RA2_01_2731	60703	58397	ACPLDQAIGLLVAIFHK	17	0	Acetyl (Protein N-term)	_(Acetyl (Protein N-term))ACPLDQAIGLLVAIFHK_									1	0	0	0	0	0	R4GN98;P06703	S100A6	Protein S100;Protein S100-A6	2	HCD	TOF	MULTI-MSMS	16	1	954.52422	1907.0339	-0.59977	-0.0005725	542.94772	98.139	3.6963E-09	130.01	111.74	NaN	NaN	1	0	0	0	60687	13140	1	0
2_RA2_01_2731	60736	58429	ACPLDQAIGLLVAIFHK	17	0	Acetyl (Protein N-term)	_(Acetyl (Protein N-term))ACPLDQAIGLLVAIFHK_									1	0	0	0	0	0	R4GN98;P06703	S100A6	Protein S100;Protein S100-A6	2	HCD	TOF	MULTI-MSMS	19	1	954.52422	1907.0339	-0.59977	-0.0005725	543.07574	98.202	4.4971E-09	122.39	93.587	NaN	NaN	1	0	0	0	60717	11668	0.8879756468797565	1
2_RA2_01_2731	60765	58456	ACPLDQAIGLLVAIFHK	17	0	Acetyl (Protein N-term)	_(Acetyl (Protein N-term))ACPLDQAIGLLVAIFHK_									1	0	0	0	0	0	R4GN98;P06703	S100A6	Protein S100;Protein S100-A6	2	HCD	TOF	MULTI-MSMS	13	1	954.52422	1907.0339	-0.59977	-0.0005725	541.92355	98.258	4.2038E-09	140.78	119.55	NaN	NaN	1	0	0	0	60752	10676	0.8124809741248098	3
2_RA2_01_2731	60803	58492	ACPLDQAIGLLVAIFHK	17	0	Acetyl (Protein N-term)	_(Acetyl (Protein N-term))ACPLDQAIGLLVAIFHK_									1	0	0	0	0	0	R4GN98;P06703	S100A6	Protein S100;Protein S100-A6	2	HCD	TOF	MULTI-MSMS	16	1	954.52422	1907.0339	-0.59977	-0.0005725	542.8197	98.332	5.2753E-06	97.911	76.354	NaN	NaN	1	0	0	0	60787	12100	0.9208523592085236	5
2_RA2_01_2731	60867	58554	ACPLDQAIGLLVAIFHK	17	0	Acetyl (Protein N-term)	_(Acetyl (Protein N-term))ACPLDQAIGLLVAIFHK_									1	0	0	0	0	0	R4GN98;P06703	S100A6	Protein S100;Protein S100-A6	2	HCD	TOF	MULTI-MSMS	20	1	954.52422	1907.0339	-0.59977	-0.0005725	543.01173	98.449	5.2975E-06	102.4	81.171	NaN	NaN	1	0	0	0	60847	10104	0.7689497716894977	7
2_RA2_01_2731	60833	58521	ACPLDQAIGLLVAIFHK	17	0	Acetyl (Protein N-term)	_(Acetyl (Protein N-term))ACPLDQAIGLLVAIFHK_									1	0	0	0	0	0	R4GN98;P06703	S100A6	Protein S100;Protein S100-A6	2	HCD	TOF	MSMS	16		954.52422	1907.0339	NaN	NaN	17.805062	98.386	9.1858E-154	203.83	187.3	NaN	NaN	1	0	0	0	60817	9260	0.873914684786712	1
2_RA2_01_2731	60932	58617	ACPLDQAIGLLVAIFHK	17	0	Acetyl (Protein N-term)	_(Acetyl (Protein N-term))ACPLDQAIGLLVAIFHK_									1	0	0	0	0	0	R4GN98;P06703	S100A6	Protein S100;Protein S100-A6	2	HCD	TOF	MSMS	25		954.52422	1907.0339	NaN	NaN	15.564692	98.569	4.1529999999999996E-36	119.76	105.51	NaN	NaN	1	0	0	0	60907	6264	0.5911664779161948	4
2_RA2_01_2731	60121	57842	ACPLEKALDVMVSTFHK	17	1	Acetyl (Protein N-term),PhosphoGlyceroyl-Lys	_(Acetyl (Protein N-term))ACPLEK(PhosphoGlyceroyl-Lys)ALDVMVSTFHK_				ACPLEK(0.999)ALDVMVSTFHK(0.001)				ACPLEK(29)ALDVMVSTFHK(-29)	1	0	0	0	1	0	P26447	S100A4	Protein S100-A4	3	HCD	TOF	MULTI-MSMS	10	0	719.33164	2154.9731	2.5955	0.0018671	19.328329	97.015	0.00013293	62.646	45.766	28.698	0.99865	2	0	0	0	60111	15124	0.7828967802049902	-7
2_RA2_01_2731	60155	57874	ACPLEKALDVMVSTFHK	17	1	Acetyl (Protein N-term),PhosphoGlyceroyl-Lys	_(Acetyl (Protein N-term))ACPLEK(PhosphoGlyceroyl-Lys)ALDVMVSTFHK_				ACPLEK(0.991)ALDVMVSTFHK(0.009)				ACPLEK(20)ALDVMVSTFHK(-20)	1	0	0	0	1	0	P26447	S100A4	Protein S100-A4	3	HCD	TOF	MULTI-MSMS	6	0	719.33164	2154.9731	2.5955	0.0018671	20.772798	97.082	0.00026017	57.52	42.098	20.428	0.99102	2	0	0	0	60149	17568	0.9094109121027022	-5
2_RA2_01_2731	60219	57935	ACPLEKALDVMVSTFHK	17	1	Acetyl (Protein N-term),PhosphoGlyceroyl-Lys	_(Acetyl (Protein N-term))ACPLEK(PhosphoGlyceroyl-Lys)ALDVMVSTFHK_				ACPLEK(0.999)ALDVMVSTFHK(0.001)				ACPLEK(30)ALDVMVSTFHK(-30)	1	0	0	0	1	0	P26447	S100A4	Protein S100-A4	3	HCD	TOF	MULTI-MSMS	6	1	719.33164	2154.9731	2.5955	0.0018671	486.31683	97.208	0.00028055	56.851	46.794	30.07	0.99902	2	0	0	0	60213	21582	1	0
2_RA2_01_2731	60248	57963	ACPLEKALDVMVSTFHK	17	1	Acetyl (Protein N-term),PhosphoGlyceroyl-Lys	_(Acetyl (Protein N-term))ACPLEK(PhosphoGlyceroyl-Lys)ALDVMVSTFHK_				ACPLEK(0.997)ALDVMVSTFHK(0.003)				ACPLEK(25)ALDVMVSTFHK(-25)	1	0	0	0	1	0	P26447	S100A4	Protein S100-A4	3	HCD	TOF	MULTI-MSMS	6	1	719.33164	2154.9731	2.5955	0.0018671	486.4018	97.261	0.0025836	41.202	35.08	24.708	0.99663	2	0	0	0	60242	19924	0.9231767213418589	1
1_RA1_01_2721	31097	29916	ACQSIYPLHDVFVR	14	0	Unmodified	_ACQSIYPLHDVFVR_									0	0	0	0	0	0	P61247;D6RG13;D6RAT0;D6RB09;H0Y9Y4;D6R9B6	RPS3A	40S ribosomal protein S3a	3	HCD	TOF	MULTI-MSMS	32	1	568.95573	1703.8454	-1.9966	-0.001136	604.4232	50.859	0.0066587	29.491	18.704	NaN	NaN	1	0	0	0	31065	64054	0.986964560862866	1
1_RA1_01_2721	31151	29969	ACQSIYPLHDVFVR	14	0	Unmodified	_ACQSIYPLHDVFVR_									0	0	0	0	0	0	P61247;D6RG13;D6RAT0;D6RB09;H0Y9Y4;D6R9B6	RPS3A	40S ribosomal protein S3a	3	HCD	TOF	MULTI-MSMS	36	1	568.95573	1703.8454	-1.9966	-0.001136	604.31574	50.922	0.024269	22.803	11.189	NaN	NaN	1	0	0	0	31115	62466	0.9624961479198767	2
1_RA1_01_2721	31203	30020	ACQSIYPLHDVFVR	14	0	Unmodified	_ACQSIYPLHDVFVR_									0	0	0	0	0	0	P61247;D6RG13;D6RAT0;D6RB09;H0Y9Y4;D6R9B6	RPS3A	40S ribosomal protein S3a	3	HCD	TOF	MULTI-MSMS	40	1	568.95573	1703.8454	-1.9966	-0.001136	604.85307	50.984	0.011729	27.208	16.263	NaN	NaN	1	0	0	0	31163	61832	0.9527272727272728	3
1_RA1_01_2721	31253	30069	ACQSIYPLHDVFVR	14	0	Unmodified	_ACQSIYPLHDVFVR_									0	0	0	0	0	0	P61247;D6RG13;D6RAT0;D6RB09;H0Y9Y4;D6R9B6	RPS3A	40S ribosomal protein S3a	3	HCD	TOF	MULTI-MSMS	43	1	568.95573	1703.8454	-1.9966	-0.001136	604.10081	51.047	0.043883	18.138	6.3456	NaN	NaN	1	0	0	0	31210	57028	0.8787057010785825	4
1_RA1_01_2729	19993	18979	ACTILLR	7	0	Unmodified	_ACTILLR_									0	0	0	0	0	0	P49368;B4DUR8	CCT3	T-complex protein 1 subunit gamma	2	HCD	TOF	MULTI-MSMS	22	0	423.74693	845.47931	0.66885	0.00028342	11.375739	36.217	0.043413	31.289	13.523	NaN	NaN	1	0	0	0	19971	111686	1	0
1_RA1_01_2729	20097	19080	ACTILLR	7	0	Unmodified	_ACTILLR_									0	0	0	0	0	0	P49368;B4DUR8	CCT3	T-complex protein 1 subunit gamma	2	HCD	TOF	MULTI-MSMS	21	0	423.74693	845.47931	0.66885	0.00028342	11.447929	36.351	0.01571	41.502	9.0317	NaN	NaN	1	0	0	0	20076	92184	0.8253854556524542	3
2_RA2_01_2723	19685	18687	ACTILLR	7	0	Unmodified	_ACTILLR_									0	0	0	0	0	0	P49368;B4DUR8	CCT3	T-complex protein 1 subunit gamma	2	HCD	TOF	MULTI-MSMS	21	0	423.74693	845.47931	1.054	0.00044664	14.913049	35.971	0.039573	32.47	22.164	NaN	NaN	1	0	0	0	19664	76984	0.9157130962293327	1
2_RA2_01_2731	19742	18735	ACTILLR	7	0	Unmodified	_ACTILLR_									0	0	0	0	0	0	P49368;B4DUR8	CCT3	T-complex protein 1 subunit gamma	2	HCD	TOF	MULTI-MSMS	35	1	423.74693	845.47931	-0.37673	-0.00015964	1175.5118	36.126	0.0076923	52.683	25.366	NaN	NaN	1	0	0	0	-1	NaN	NaN	0
2_RA2_01_2731	19964	18951	ACTILLR	7	0	Unmodified	_ACTILLR_									0	0	0	0	0	0	P49368;B4DUR8	CCT3	T-complex protein 1 subunit gamma	2	HCD	TOF	MULTI-MSMS	22	0	423.74693	845.47931	-0.37673	-0.00015964	12.458589	36.421	0.043413	31.289	15.136	NaN	NaN	1	0	0	0	19942	73146	0.8480892310546332	3
2_RA2_01_2731	20023	19009	ACTILLR	7	0	Unmodified	_ACTILLR_									0	0	0	0	0	0	P49368;B4DUR8	CCT3	T-complex protein 1 subunit gamma	2	HCD	TOF	MULTI-MSMS	35	0	423.74693	845.47931	-0.37673	-0.00015964	13.830199	36.494	0.0317	34.892	16.087	NaN	NaN	1	0	0	0	19988	57950	0.6718996382524812	4
1_RA1_01_2725	45128	43366	ADAVQDSEMVELVELEIR	18	0	Unmodified	_ADAVQDSEMVELVELEIR_									0	0	0	0	0	0	P49411	TUFM	Elongation factor Tu, mitochondrial	3	HCD	TOF	MULTI-MSMS	41	2	682.67351	2044.9987	4.4579	0.0030433	1000.884	71.276	0.031257	22.653	12.314	NaN	NaN	1	0	0	0	45087	18984	0.5052429871719806	8
1_RA1_01_2729	44801	43077	ADAVQDSEMVELVELEIR	18	0	Unmodified	_ADAVQDSEMVELVELEIR_									0	0	0	0	0	0	P49411	TUFM	Elongation factor Tu, mitochondrial	3	HCD	TOF	MULTI-MSMS	28	2	682.67351	2044.9987	3.8076	0.0025993	1000.5258	70.699	0.007747	32.627	16.504	NaN	NaN	1	0	0	0	44773	37446	0.8296627819382284	-4
1_RA1_01_2729	44961	43231	ADAVQDSEMVELVELEIR	18	0	Unmodified	_ADAVQDSEMVELVELEIR_									0	0	0	0	0	0	P49411	TUFM	Elongation factor Tu, mitochondrial	3	HCD	TOF	MULTI-MSMS	23	2	682.67351	2044.9987	3.8076	0.0025993	1000.1677	70.945	0.039001	20.439	9.9718	NaN	NaN	1	0	0	0	44938	42668	0.9453626977444942	2
1_RA1_01_2729	45040	43307	ADAVQDSEMVELVELEIR	18	0	Unmodified	_ADAVQDSEMVELVELEIR_									0	0	0	0	0	0	P49411	TUFM	Elongation factor Tu, mitochondrial	3	HCD	TOF	MULTI-MSMS	30	2	682.67351	2044.9987	3.8076	0.0025993	999.9886	71.067	0.0064185	34.274	16.993	NaN	NaN	1	0	0	0	45010	30262	0.6704923117826915	5
1_RA1_01_2729	45134	43399	ADAVQDSEMVELVELEIR	18	0	Unmodified	_ADAVQDSEMVELVELEIR_									0	0	0	0	0	0	P49411	TUFM	Elongation factor Tu, mitochondrial	3	HCD	TOF	MULTI-MSMS	39	2	682.67351	2044.9987	3.8076	0.0025993	1002.6747	71.192	0.0023617	41.202	24.708	NaN	NaN	1	0	0	0	45095	22844	0.50613728009926	7
2_RA2_01_2731	44689	42964	ADAVQDSEMVELVELEIR	18	0	Unmodified	_ADAVQDSEMVELVELEIR_									0	0	0	0	0	0	P49411	TUFM	Elongation factor Tu, mitochondrial	3	HCD	TOF	MULTI-SECPEP	17	-1	682.67351	2044.9987	1.214	0.00082874	-466.46778	70.848	0.042328	43.598	25.681	NaN	NaN	1	0	0	0	44672	79016	1	0
2_RA2_01_2723	26120	24943	ADDGRPFPQVIKSK	14	2	PhosphoGlyceroyl-Lys	_ADDGRPFPQVIKSK(PhosphoGlyceroyl-Lys)_				ADDGRPFPQVIK(0.455)SK(0.545)				ADDGRPFPQVIK(-0.79)SK(0.79)	0	0	0	0	1	0	P04075;J3KPS3;H3BQN4;H3BUH7;H3BPS8;H3BR04;H3BMQ8;H3BU78	ALDOA	Fructose-bisphosphate aldolase A;Fructose-bisphosphate aldolase	3	HCD	TOF	MULTI-MSMS	32	0	575.9451	1724.8135	-0.83716	-0.00048216	17.252128	44.68	0.031178	44.196	26.69	0.7882	0.54525	2	0	0	0	26088	77566	0.9955846489539212	1
2_RA2_01_2727	26114	24927	ADDGRPFPQVIKSK	14	2	PhosphoGlyceroyl-Lys	_ADDGRPFPQVIKSK(PhosphoGlyceroyl-Lys)_				ADDGRPFPQVIK(0.431)SK(0.569)				ADDGRPFPQVIK(-1.2)SK(1.2)	0	0	0	0	1	0	P04075;J3KPS3;H3BQN4;H3BUH7;H3BPS8;H3BR04;H3BMQ8;H3BU78	ALDOA	Fructose-bisphosphate aldolase A;Fructose-bisphosphate aldolase	3	HCD	TOF	MULTI-MSMS	36	1	575.9451	1724.8135	0.058591	3.3745E-05	598.68813	44.727	0.016411	49.31	28.929	1.1981	0.56853	2	0	0	0	26078	60126	0.8234859068123922	-5
2_RA2_01_2727	26243	25053	ADDGRPFPQVIKSK	14	2	PhosphoGlyceroyl-Lys	_ADDGRPFPQVIKSK(PhosphoGlyceroyl-Lys)_				ADDGRPFPQVIK(0.432)SK(0.568)				ADDGRPFPQVIK(-1.2)SK(1.2)	0	0	0	0	1	0	P04075;J3KPS3;H3BQN4;H3BUH7;H3BPS8;H3BR04;H3BMQ8;H3BU78	ALDOA	Fructose-bisphosphate aldolase A;Fructose-bisphosphate aldolase	3	HCD	TOF	MULTI-MSMS	34	1	575.9451	1724.8135	0.058591	3.3745E-05	598.68813	44.896	0.0096836	54.598	35.02	1.1945	0.56833	2	0	0	0	26209	72724	0.9960281589832087	-2
2_RA2_01_2727	26281	25090	ADDGRPFPQVIKSK	14	2	PhosphoGlyceroyl-Lys	_ADDGRPFPQVIK(PhosphoGlyceroyl-Lys)SK_				ADDGRPFPQVIK(0.5)SK(0.5)				ADDGRPFPQVIK(0)SK(0)	0	0	0	0	1	0	P04075;J3KPS3;H3BQN4;H3BUH7;H3BPS8;H3BR04;H3BMQ8;H3BU78	ALDOA	Fructose-bisphosphate aldolase A;Fructose-bisphosphate aldolase	3	HCD	TOF	MULTI-MSMS	29	1	575.9451	1724.8135	0.058591	3.3745E-05	598.15734	44.943	0.020395	46.408	35.75	0	0.5	2	0	0	0	26252	71740	0.9825512915331306	-1
2_RA2_01_2731	26205	25018	ADDGRPFPQVIKSK	14	2	PhosphoGlyceroyl-Lys	_ADDGRPFPQVIKSK(PhosphoGlyceroyl-Lys)_				ADDGRPFPQVIK(0.432)SK(0.568)				ADDGRPFPQVIK(-1.2)SK(1.2)	0	0	0	0	1	0	P04075;J3KPS3;H3BQN4;H3BUH7;H3BPS8;H3BR04;H3BMQ8;H3BU78	ALDOA	Fructose-bisphosphate aldolase A;Fructose-bisphosphate aldolase	3	HCD	TOF	MULTI-MSMS	33	0	575.9451	1724.8135	-1.0099	-0.00058165	14.067341	44.882	0.0096836	54.598	35.02	1.1945	0.56833	2	0	0	0	26172	71626	0.9260226508765579	-2
2_RA2_01_2731	26297	25108	ADDGRPFPQVIKSK	14	2	PhosphoGlyceroyl-Lys	_ADDGRPFPQVIK(PhosphoGlyceroyl-Lys)SK_				ADDGRPFPQVIK(0.755)SK(0.245)				ADDGRPFPQVIK(4.9)SK(-4.9)	0	0	0	0	1	0	P04075;J3KPS3;H3BQN4;H3BUH7;H3BPS8;H3BR04;H3BMQ8;H3BU78	ALDOA	Fructose-bisphosphate aldolase A;Fructose-bisphosphate aldolase	3	HCD	TOF	MULTI-MSMS	38	0	575.9451	1724.8135	-1.0099	-0.00058165	16.402852	45	0.0044124	62.69	43.615	4.8963	0.75536	2	0	0	0	26259	77348	1	0
2_RA2_01_2731	26351	25160	ADDGRPFPQVIKSK	14	2	PhosphoGlyceroyl-Lys	_ADDGRPFPQVIK(PhosphoGlyceroyl-Lys)SK_				ADDGRPFPQVIK(0.82)SK(0.18)				ADDGRPFPQVIK(6.6)SK(-6.6)	0	0	0	0	1	0	P04075;J3KPS3;H3BQN4;H3BUH7;H3BPS8;H3BR04;H3BMQ8;H3BU78	ALDOA	Fructose-bisphosphate aldolase A;Fructose-bisphosphate aldolase	3	HCD	TOF	MULTI-MSMS	37	1	575.9451	1724.8135	-1.0099	-0.00058165	598.47582	45.081	0.023237	45.723	34.869	6.5801	0.81982	2	0	0	0	26314	69850	0.8972152288958537	3
1_RA1_01_2721	47434	45780	ADDLDFETGDAGASATFPMQCSALR	25	0	Acetyl (Protein N-term)	_(Acetyl (Protein N-term))ADDLDFETGDAGASATFPMQCSALR_									1	0	0	0	0	0	P63241;I3L397;I3L504;Q6IS14	EIF5A;EIF5AL1	Eukaryotic translation initiation factor 5A-1;Eukaryotic translation initiation factor 5A;Eukaryotic translation initiation factor 5A-1-like	3	HCD	TOF	MULTI-SECPEP	1	5	896.72326	2687.1479	-0.36626	-0.00032843	1912.4599	73.806	0.0010971	48.389	39.895	NaN	NaN	1	0	0	0	47433	13760	0.7357501871457598	-4
2_RA2_01_2731	45078	43343	ADDLDFETGDAGASATFPMQCSALR	25	0	Acetyl (Protein N-term)	_(Acetyl (Protein N-term))ADDLDFETGDAGASATFPMQCSALR_									1	0	0	0	0	0	P63241;I3L397;I3L504;Q6IS14	EIF5A;EIF5AL1	Eukaryotic translation initiation factor 5A-1;Eukaryotic translation initiation factor 5A;Eukaryotic translation initiation factor 5A-1-like	3	HCD	TOF	MULTI-MSMS	24	1	896.72326	2687.1479	-0.72744	-0.00065231	391.41219	71.391	0.00078472	48.389	34.517	NaN	NaN	1	0	0	0	45054	38540	0.7794046270829963	-3
2_RA2_01_2731	45120	43384	ADDLDFETGDAGASATFPMQCSALR	25	0	Acetyl (Protein N-term)	_(Acetyl (Protein N-term))ADDLDFETGDAGASATFPMQCSALR_									1	0	0	0	0	0	P63241;I3L397;I3L504;Q6IS14	EIF5A;EIF5AL1	Eukaryotic translation initiation factor 5A-1;Eukaryotic translation initiation factor 5A;Eukaryotic translation initiation factor 5A-1-like	3	HCD	TOF	MULTI-MSMS	25	1	896.72326	2687.1479	-0.72744	-0.00065231	390.66264	71.451	0.0033031	40.142	32.055	NaN	NaN	1	0	0	0	45095	43522	0.8801569325351885	-2
2_RA2_01_2731	45152	43415	ADDLDFETGDAGASATFPMQCSALR	25	0	Acetyl (Protein N-term)	_(Acetyl (Protein N-term))ADDLDFETGDAGASATFPMQCSALR_									1	0	0	0	0	0	P63241;I3L397;I3L504;Q6IS14	EIF5A;EIF5AL1	Eukaryotic translation initiation factor 5A-1;Eukaryotic translation initiation factor 5A;Eukaryotic translation initiation factor 5A-1-like	3	HCD	TOF	MULTI-MSMS	19	1	896.72326	2687.1479	-0.72744	-0.00065231	389.02725	71.491	0.00086832	47.52	39.987	NaN	NaN	1	0	0	0	45133	42428	0.8580326807959877	-1
1_RA1_01_2721	41052	39593	ADDLDFETGDAGASATFPMQCSALRK	26	1	Acetyl (Protein N-term)	_(Acetyl (Protein N-term))ADDLDFETGDAGASATFPMQCSALRK_									1	0	0	0	0	0	P63241;I3L397;I3L504;Q6IS14	EIF5A;EIF5AL1	Eukaryotic translation initiation factor 5A-1;Eukaryotic translation initiation factor 5A;Eukaryotic translation initiation factor 5A-1-like	3	HCD	TOF	MULTI-MSMS	7	6	939.42158	2815.2429	0.97757	0.00091835	2158.4317	64.639	3.5988E-39	133.32	114.27	NaN	NaN	1	0	0	0	41045	3732	0.9749216300940439	2
1_RA1_01_2729	38997	37443	ADDLDFETGDAGASATFPMQCSALRK	26	1	Acetyl (Protein N-term)	_(Acetyl (Protein N-term))ADDLDFETGDAGASATFPMQCSALRK_									1	0	0	0	0	0	P63241;I3L397;I3L504;Q6IS14	EIF5A;EIF5AL1	Eukaryotic translation initiation factor 5A-1;Eukaryotic translation initiation factor 5A;Eukaryotic translation initiation factor 5A-1-like	3	HCD	TOF	MULTI-MSMS	45	1	939.42158	2815.2429	1.9408	0.0018232	373.64883	62.428	2.2795E-39	135.72	116.17	NaN	NaN	1	0	0	0	38952	35364	0.9099891925274046	-1
1_RA1_01_2729	39075	37518	ADDLDFETGDAGASATFPMQCSALRK	26	1	Acetyl (Protein N-term)	_(Acetyl (Protein N-term))ADDLDFETGDAGASATFPMQCSALRK_									1	0	0	0	0	0	P63241;I3L397;I3L504;Q6IS14	EIF5A;EIF5AL1	Eukaryotic translation initiation factor 5A-1;Eukaryotic translation initiation factor 5A;Eukaryotic translation initiation factor 5A-1-like	3	HCD	TOF	MULTI-MSMS	12	6	939.42158	2815.2429	1.9408	0.0018232	2164.0252	62.548	7.7481E-42	145.14	131.57	NaN	NaN	1	0	0	0	39063	3890	0.9715284715284715	-1
2_RA2_01_2723	38782	37244	ADDLDFETGDAGASATFPMQCSALRK	26	1	Acetyl (Protein N-term)	_(Acetyl (Protein N-term))ADDLDFETGDAGASATFPMQCSALRK_									1	0	0	0	0	0	P63241;I3L397;I3L504;Q6IS14	EIF5A;EIF5AL1	Eukaryotic translation initiation factor 5A-1;Eukaryotic translation initiation factor 5A;Eukaryotic translation initiation factor 5A-1-like	3	HCD	TOF	MULTI-SECPEP	15	-1	939.42158	2815.2429	-0.58671	-0.00055117	-470.70999	62.275	1.9099E-09	72.425	59.105	NaN	NaN	1	0	0	0	38767	3912	0.11710471172843202	11
1_RA1_01_2725	28771	27498	ADDPSAADRNVEIWK	15	1	Acetyl (Protein N-term)	_(Acetyl (Protein N-term))ADDPSAADRNVEIWK_									1	0	0	0	0	0	P62495;D6RCB3	ETF1	Eukaryotic peptide chain release factor subunit 1	2	HCD	TOF	MULTI-MSMS	10	1	864.91302	1727.8115	-1.885	-0.0016304	594.39174	48.101	0.0046823	45.357	30.385	NaN	NaN	1	0	0	0	28761	8514	0.9345773874862788	-1
1_RA1_01_2725	18591	17605	ADEASELACPTPK	13	0	Unmodified	_ADEASELACPTPK_									0	0	0	0	0	0	A0A0U1RQF0;P49327	FASN	Fatty acid synthase;[Acyl-carrier-protein] S-acetyltransferase;[Acyl-carrier-protein] S-malonyltransferase;3-oxoacyl-[acyl-carrier-protein] synthase;3-oxoacyl-[acyl-carrier-protein] reductase;3-hydroxyacyl-[acyl-carrier-protein] dehydratase;Enoyl-[acyl-carrier-protein] reductase;Oleoyl-[acyl-carrier-protein] hydrolase	2	HCD	TOF	MULTI-MSMS	3	0	694.82175	1387.6289	0.50964	0.00035411	16.139444	34.334	0.013868	40.589	28.742	NaN	NaN	1	0	0	0	18588	22948	1	0
1_RA1_01_2729	18679	17702	ADEASELACPTPK	13	0	Unmodified	_ADEASELACPTPK_									0	0	0	0	0	0	A0A0U1RQF0;P49327	FASN	Fatty acid synthase;[Acyl-carrier-protein] S-acetyltransferase;[Acyl-carrier-protein] S-malonyltransferase;3-oxoacyl-[acyl-carrier-protein] synthase;3-oxoacyl-[acyl-carrier-protein] reductase;3-hydroxyacyl-[acyl-carrier-protein] dehydratase;Enoyl-[acyl-carrier-protein] reductase;Oleoyl-[acyl-carrier-protein] hydrolase	2	HCD	TOF	MULTI-MSMS	4	0	694.82175	1387.6289	-0.31048	-0.00021573	17.722912	34.443	0.0037083	56.225	36.438	NaN	NaN	1	0	0	0	18675	17600	0.6786457931672708	-2
1_RA1_01_2721	41866	40383	ADEDPIMGFHQMFLLK	16	0	Unmodified	_ADEDPIMGFHQMFLLK_									0	0	0	0	0	0	A0A8V8TRD3;H3BRV9;P61970	NUTF2	Nuclear transport factor 2	3	HCD	TOF	MULTI-MSMS	21	0	631.30755	1890.9008	7.1619	0.0045214	27.701418	65.787	0.0065564	34.612	17.331	NaN	NaN	1	0	0	0	41845	53976	0.7972114731338433	-3
1_RA1_01_2721	41919	40435	ADEDPIMGFHQMFLLK	16	0	Unmodified	_ADEDPIMGFHQMFLLK_									0	0	0	0	0	0	A0A8V8TRD3;H3BRV9;P61970	NUTF2	Nuclear transport factor 2	3	HCD	TOF	MULTI-MSMS	28	0	631.30755	1890.9008	7.1619	0.0045214	24.796366	65.856	0.0023392	41.967	30.861	NaN	NaN	1	0	0	0	41891	57408	0.8479012199805039	-2
1_RA1_01_2721	41961	40476	ADEDPIMGFHQMFLLK	16	0	Unmodified	_ADEDPIMGFHQMFLLK_									0	0	0	0	0	0	A0A8V8TRD3;H3BRV9;P61970	NUTF2	Nuclear transport factor 2	3	HCD	TOF	MULTI-MSMS	30	0	631.30755	1890.9008	7.1619	0.0045214	23.150171	65.914	0.0076569	33.307	21.391	NaN	NaN	1	0	0	0	41931	64604	0.9541842672732106	-1
1_RA1_01_2721	42003	40517	ADEDPIMGFHQMFLLK	16	0	Unmodified	_ADEDPIMGFHQMFLLK_									0	0	0	0	0	0	A0A8V8TRD3;H3BRV9;P61970	NUTF2	Nuclear transport factor 2	3	HCD	TOF	MULTI-MSMS	32	0	631.30755	1890.9008	7.1619	0.0045214	24.796366	65.973	0.013899	29.341	18.682	NaN	NaN	1	0	0	0	41971	67706	1	0
1_RA1_01_2721	42100	40611	ADEDPIMGFHQMFLLK	16	0	Unmodified	_ADEDPIMGFHQMFLLK_									0	0	0	0	0	0	A0A8V8TRD3;H3BRV9;P61970	NUTF2	Nuclear transport factor 2	3	HCD	TOF	MULTI-MSMS	30	0	631.30755	1890.9008	7.1619	0.0045214	23.537511	66.115	0.030763	22.803	12.318	NaN	NaN	1	0	0	0	42070	55552	0.8204885829911677	3
1_RA1_01_2725	39951	38347	ADEDPIMGFHQMFLLK	16	0	Unmodified	_ADEDPIMGFHQMFLLK_									0	0	0	0	0	0	A0A8V8TRD3;H3BRV9;P61970	NUTF2	Nuclear transport factor 2	3	HCD	TOF	MULTI-MSMS	29	0	631.30755	1890.9008	7.727	0.0048781	23.343841	63.8	0.021877	26.148	13.982	NaN	NaN	1	0	0	0	39922	47110	0.9350190536678311	-1
1_RA1_01_2725	40005	38400	ADEDPIMGFHQMFLLK	16	0	Unmodified	_ADEDPIMGFHQMFLLK_									0	0	0	0	0	0	A0A8V8TRD3;H3BRV9;P61970	NUTF2	Nuclear transport factor 2	3	HCD	TOF	MULTI-MSMS	38	0	631.30755	1890.9008	7.727	0.0048781	22.084985	63.871	0.03669	20.966	1.3884	NaN	NaN	1	0	0	0	39967	50384	1	0
1_RA1_01_2729	39915	38332	ADEDPIMGFHQMFLLK	16	0	Unmodified	_ADEDPIMGFHQMFLLK_									0	0	0	0	0	0	A0A8V8TRD3;H3BRV9;P61970	NUTF2	Nuclear transport factor 2	3	HCD	TOF	MULTI-MSMS	26	0	631.30755	1890.9008	7.656	0.0048333	25.764717	63.753	0.0065564	34.612	16.474	NaN	NaN	1	0	0	0	39889	48068	0.7915033755969043	-2
1_RA1_01_2729	39963	38379	ADEDPIMGFHQMFLLK	16	0	Unmodified	_ADEDPIMGFHQMFLLK_									0	0	0	0	0	0	A0A8V8TRD3;H3BRV9;P61970	NUTF2	Nuclear transport factor 2	3	HCD	TOF	MULTI-MSMS	30	0	631.30755	1890.9008	7.656	0.0048333	25.667882	63.815	0.023947	25.319	6.7235	NaN	NaN	1	0	0	0	39933	56260	0.9263955211592294	-1
1_RA1_01_2729	40004	38419	ADEDPIMGFHQMFLLK	16	0	Unmodified	_ADEDPIMGFHQMFLLK_									0	0	0	0	0	0	A0A8V8TRD3;H3BRV9;P61970	NUTF2	Nuclear transport factor 2	3	HCD	TOF	MULTI-MSMS	28	0	631.30755	1890.9008	7.656	0.0048333	24.505861	63.869	0.013899	29.341	9.2341	NaN	NaN	1	0	0	0	39976	60730	1	0
2_RA2_01_2731	39622	38053	ADEDPIMGFHQMFLLK	16	0	Unmodified	_ADEDPIMGFHQMFLLK_									0	0	0	0	0	0	A0A8V8TRD3;H3BRV9;P61970	NUTF2	Nuclear transport factor 2	3	HCD	TOF	MULTI-MSMS	39	0	631.30755	1890.9008	8.5068	0.0053704	22.472325	63.606	0.025261	24.793	15.862	NaN	NaN	1	0	0	0	39583	30180	0.506801007556675	-7
2_RA2_01_2731	39710	38138	ADEDPIMGFHQMFLLK	16	0	Unmodified	_ADEDPIMGFHQMFLLK_									0	0	0	0	0	0	A0A8V8TRD3;H3BRV9;P61970	NUTF2	Nuclear transport factor 2	3	HCD	TOF	MULTI-MSMS	28	0	631.30755	1890.9008	8.5068	0.0053704	22.084985	63.738	0.0016953	44.601	27.523	NaN	NaN	1	0	0	0	39682	50204	0.843056255247691	-4
2_RA2_01_2731	39749	38176	ADEDPIMGFHQMFLLK	16	0	Unmodified	_ADEDPIMGFHQMFLLK_									0	0	0	0	0	0	A0A8V8TRD3;H3BRV9;P61970	NUTF2	Nuclear transport factor 2	3	HCD	TOF	MULTI-MSMS	27	0	631.30755	1890.9008	8.5068	0.0053704	23.150171	63.789	0.0062682	34.954	23.341	NaN	NaN	1	0	0	0	39722	49504	0.8313014273719563	-3
2_RA2_01_2731	39798	38224	ADEDPIMGFHQMFLLK	16	0	Unmodified	_ADEDPIMGFHQMFLLK_									0	0	0	0	0	0	A0A8V8TRD3;H3BRV9;P61970	NUTF2	Nuclear transport factor 2	3	HCD	TOF	MULTI-MSMS	33	0	631.30755	1890.9008	8.5068	0.0053704	22.56916	63.854	0.016719	28.212	9.8473	NaN	NaN	1	0	0	0	39765	55022	0.9239630562552477	-2
2_RA2_01_2731	39851	38275	ADEDPIMGFHQMFLLK	16	0	Unmodified	_ADEDPIMGFHQMFLLK_									0	0	0	0	0	0	A0A8V8TRD3;H3BRV9;P61970	NUTF2	Nuclear transport factor 2	3	HCD	TOF	MULTI-MSMS	27	0	631.30755	1890.9008	8.5068	0.0053704	23.924851	63.936	0.0059743	35.303	24.516	NaN	NaN	1	0	0	0	39824	59550	1	0
1_RA1_01_2721	18464	17642	ADEGISFR	8	0	Unmodified	_ADEGISFR_									0	0	0	0	0	0	A0A0A0MSI0;Q06830	PRDX1	Peroxiredoxin-1	2	HCD	TOF	MULTI-MSMS	21	0	447.71942	893.4243	7.9087	0.0035409	18.985328	33.869	0.0074023	52.716	35.752	NaN	NaN	1	0	0	0	18443	101442	0.3737041812488488	-4
1_RA1_01_2721	18557	17733	ADEGISFR	8	0	Unmodified	_ADEGISFR_									0	0	0	0	0	0	A0A0A0MSI0;Q06830	PRDX1	Peroxiredoxin-1	2	HCD	TOF	MULTI-MSMS	23	0	447.71942	893.4243	7.9087	0.0035409	17.277428	33.99	0.026066	36.395	11.397	NaN	NaN	1	0	0	0	18534	200444	0.7384195984527537	-2
1_RA1_01_2721	18590	17765	ADEGISFR	8	0	Unmodified	_ADEGISFR_									0	0	0	0	0	0	A0A0A0MSI0;Q06830	PRDX1	Peroxiredoxin-1	2	HCD	TOF	MULTI-MSMS	15	0	447.71942	893.4243	7.9087	0.0035409	17.41406	34.034	0.019518	39.646	6.7172	NaN	NaN	1	0	0	0	18575	242252	0.8924369128752994	-1
1_RA1_01_2721	18663	17834	ADEGISFR	8	0	Unmodified	_ADEGISFR_									0	0	0	0	0	0	A0A0A0MSI0;Q06830	PRDX1	Peroxiredoxin-1	2	HCD	TOF	MULTI-MSMS	12	0	447.71942	893.4243	7.9087	0.0035409	18.507116	34.148	0.0081176	51.346	35.192	NaN	NaN	1	0	0	0	18651	261424	0.9630650211825382	3
1_RA1_01_2721	18716	17886	ADEGISFR	8	0	Unmodified	_ADEGISFR_									0	0	0	0	0	0	A0A0A0MSI0;Q06830	PRDX1	Peroxiredoxin-1	2	HCD	TOF	MULTI-MSMS	19	0	447.71942	893.4243	7.9087	0.0035409	17.75564	34.216	0.0053601	57.047	30.939	NaN	NaN	1	0	0	0	18697	269154	0.9915417203904955	4
1_RA1_01_2721	18764	17932	ADEGISFR	8	0	Unmodified	_ADEGISFR_									0	0	0	0	0	0	A0A0A0MSI0;Q06830	PRDX1	Peroxiredoxin-1	2	HCD	TOF	MULTI-MSMS	13	0	447.71942	893.4243	7.9087	0.0035409	17.07248	34.283	0.0013038	67.169	43.197	NaN	NaN	1	0	0	0	18751	227430	0.8378338552219562	6
1_RA1_01_2721	18814	17981	ADEGISFR	8	0	Unmodified	_ADEGISFR_									0	0	0	0	0	0	A0A0A0MSI0;Q06830	PRDX1	Peroxiredoxin-1	2	HCD	TOF	MULTI-MSMS	14	0	447.71942	893.4243	7.9087	0.0035409	17.004164	34.344	0.031026	34.253	9.2542	NaN	NaN	1	0	0	0	18800	199324	0.7342936083993369	7
1_RA1_01_2721	18869	18035	ADEGISFR	8	0	Unmodified	_ADEGISFR_									0	0	0	0	0	0	A0A0A0MSI0;Q06830	PRDX1	Peroxiredoxin-1	2	HCD	TOF	MULTI-MSMS	23	0	447.71942	893.4243	7.9087	0.0035409	18.575432	34.414	0.026066	36.395	20.241	NaN	NaN	1	0	0	0	18846	159500	0.587585190642844	8
1_RA1_01_2721	18961	18125	ADEGISFR	8	0	Unmodified	_ADEGISFR_									0	0	0	0	0	0	A0A0A0MSI0;Q06830	PRDX1	Peroxiredoxin-1	2	HCD	TOF	MULTI-MSMS	30	0	447.71942	893.4243	7.9087	0.0035409	22.059547	34.532	0.022982	37.727	15.105	NaN	NaN	1	0	0	0	18931	88248	0.32509854485172224	10
1_RA1_01_2725	17835	16872	ADEGISFR	8	0	Unmodified	_ADEGISFR_									0	0	0	0	0	0	A0A0A0MSI0;Q06830	PRDX1	Peroxiredoxin-1	2	HCD	TOF	MULTI-MSMS	25	1	447.71942	893.4243	5.524	0.0024732	1175.7115	33.306	0.0026038	63.565	46.638	NaN	NaN	1	0	0	0	-1	NaN	NaN	0
1_RA1_01_2725	17880	16916	ADEGISFR	8	0	Unmodified	_ADEGISFR_									0	0	0	0	0	0	A0A0A0MSI0;Q06830	PRDX1	Peroxiredoxin-1	2	HCD	TOF	MULTI-MSMS	27	0	447.71942	893.4243	5.524	0.0024732	13.793313	33.369	0.010686	46.426	29.499	NaN	NaN	1	0	0	0	17853	156068	0.6123147181833162	-5
1_RA1_01_2725	17911	16946	ADEGISFR	8	0	Unmodified	_ADEGISFR_									0	0	0	0	0	0	A0A0A0MSI0;Q06830	PRDX1	Peroxiredoxin-1	2	HCD	TOF	MULTI-MSMS	20	0	447.71942	893.4243	5.524	0.0024732	13.656681	33.414	0.0066749	54.157	29.159	NaN	NaN	1	0	0	0	17891	207088	0.8124857777324409	-4
1_RA1_01_2725	17951	16985	ADEGISFR	8	0	Unmodified	_ADEGISFR_									0	0	0	0	0	0	A0A0A0MSI0;Q06830	PRDX1	Peroxiredoxin-1	2	HCD	TOF	MULTI-MSMS	18	0	447.71942	893.4243	5.524	0.0024732	13.246786	33.466	0.022982	37.727	8.3894	NaN	NaN	1	0	0	0	17933	246964	0.9689346442667587	-3
1_RA1_01_2725	18024	17055	ADEGISFR	8	0	Unmodified	_ADEGISFR_									0	0	0	0	0	0	A0A0A0MSI0;Q06830	PRDX1	Peroxiredoxin-1	2	HCD	TOF	MULTI-MSMS	14	0	447.71942	893.4243	5.524	0.0024732	13.17847	33.578	0.0058301	56.014	15.094	NaN	NaN	1	0	0	0	18010	254882	1	0
1_RA1_01_2725	18075	17105	ADEGISFR	8	0	Unmodified	_ADEGISFR_									0	0	0	0	0	0	A0A0A0MSI0;Q06830	PRDX1	Peroxiredoxin-1	2	HCD	TOF	MULTI-MSMS	22	0	447.71942	893.4243	5.524	0.0024732	12.426994	33.643	0.0059839	55.676	20.571	NaN	NaN	1	0	0	0	18053	238558	0.9359546770662502	1
1_RA1_01_2725	18114	17143	ADEGISFR	8	0	Unmodified	_ADEGISFR_									0	0	0	0	0	0	A0A0A0MSI0;Q06830	PRDX1	Peroxiredoxin-1	2	HCD	TOF	MULTI-MSMS	18	0	447.71942	893.4243	5.524	0.0024732	12.426994	33.694	0.013995	43.808	18.809	NaN	NaN	1	0	0	0	18096	210186	0.8246404218422643	2
1_RA1_01_2725	18159	17187	ADEGISFR	8	0	Unmodified	_ADEGISFR_									0	0	0	0	0	0	A0A0A0MSI0;Q06830	PRDX1	Peroxiredoxin-1	2	HCD	TOF	MULTI-MSMS	19	0	447.71942	893.4243	5.524	0.0024732	12.15373	33.75	0.010686	46.426	21.427	NaN	NaN	1	0	0	0	18140	175552	0.6887579350444519	3
1_RA1_01_2725	18213	17240	ADEGISFR	8	0	Unmodified	_ADEGISFR_									0	0	0	0	0	0	A0A0A0MSI0;Q06830	PRDX1	Peroxiredoxin-1	2	HCD	TOF	MULTI-MSMS	27	0	447.71942	893.4243	5.524	0.0024732	13.110154	33.816	0.0074023	52.716	31.169	NaN	NaN	1	0	0	0	18186	147644	0.5792641300680315	4
1_RA1_01_2729	17958	17001	ADEGISFR	8	0	Unmodified	_ADEGISFR_									0	0	0	0	0	0	A0A0A0MSI0;Q06830	PRDX1	Peroxiredoxin-1	2	HCD	TOF	MULTI-MSMS	12	2	447.71942	893.4243	3.8816	0.0017379	2261.3207	33.488	0.00013501	75.109	40.004	NaN	NaN	1	0	0	0	17946	24574	0.5253998118532456	-6
1_RA1_01_2729	18014	17056	ADEGISFR	8	0	Unmodified	_ADEGISFR_									0	0	0	0	0	0	A0A0A0MSI0;Q06830	PRDX1	Peroxiredoxin-1	2	HCD	TOF	MULTI-MSMS	26	0	447.71942	893.4243	3.8816	0.0017379	15.227949	33.563	0.013995	43.808	27.253	NaN	NaN	1	0	0	0	17988	181154	0.6887199178800897	-3
1_RA1_01_2729	18047	17088	ADEGISFR	8	0	Unmodified	_ADEGISFR_									0	0	0	0	0	0	A0A0A0MSI0;Q06830	PRDX1	Peroxiredoxin-1	2	HCD	TOF	MULTI-MSMS	18	0	447.71942	893.4243	3.8816	0.0017379	14.886369	33.608	0.0074023	52.716	26.607	NaN	NaN	1	0	0	0	18029	219326	0.8338440482074289	-2
1_RA1_01_2729	18117	17155	ADEGISFR	8	0	Unmodified	_ADEGISFR_									0	0	0	0	0	0	A0A0A0MSI0;Q06830	PRDX1	Peroxiredoxin-1	2	HCD	TOF	MULTI-MSMS	11	0	447.71942	893.4243	3.8816	0.0017379	14.271525	33.717	1.4067E-05	77.282	42.177	NaN	NaN	1	0	0	0	18106	246562	0.9373911721096453	1
1_RA1_01_2729	18168	17205	ADEGISFR	8	0	Unmodified	_ADEGISFR_									0	0	0	0	0	0	A0A0A0MSI0;Q06830	PRDX1	Peroxiredoxin-1	2	HCD	TOF	MULTI-MSMS	15	0	447.71942	893.4243	3.8816	0.0017379	12.83689	33.78	0.0019953	65.252	40.254	NaN	NaN	1	0	0	0	18153	251024	0.9543550165380374	2
1_RA1_01_2729	18218	17254	ADEGISFR	8	0	Unmodified	_ADEGISFR_									0	0	0	0	0	0	A0A0A0MSI0;Q06830	PRDX1	Peroxiredoxin-1	2	HCD	TOF	MULTI-MSMS	20	0	447.71942	893.4243	3.8816	0.0017379	14.749737	33.843	0.0053009	57.177	22.072	NaN	NaN	1	0	0	0	18198	224366	0.8530053606052541	3
1_RA1_01_2729	18259	17294	ADEGISFR	8	0	Unmodified	_ADEGISFR_									0	0	0	0	0	0	A0A0A0MSI0;Q06830	PRDX1	Peroxiredoxin-1	2	HCD	TOF	MULTI-MSMS	17	0	447.71942	893.4243	3.8816	0.0017379	13.656681	33.893	0.018692	40.268	22.502	NaN	NaN	1	0	0	0	18242	191990	0.7299167395354142	4
1_RA1_01_2729	18317	17351	ADEGISFR	8	0	Unmodified	_ADEGISFR_									0	0	0	0	0	0	A0A0A0MSI0;Q06830	PRDX1	Peroxiredoxin-1	2	HCD	TOF	MULTI-MSMS	27	0	447.71942	893.4243	3.8816	0.0017379	13.929945	33.968	0.013995	43.808	20.788	NaN	NaN	1	0	0	0	18290	161524	0.6140896475687184	5
1_RA1_01_2729	18353	17386	ADEGISFR	8	0	Unmodified	_ADEGISFR_									0	0	0	0	0	0	A0A0A0MSI0;Q06830	PRDX1	Peroxiredoxin-1	2	HCD	TOF	MULTI-MSMS	23	0	447.71942	893.4243	3.8816	0.0017379	14.476473	34.013	0.021979	38.16	17.606	NaN	NaN	1	0	0	0	18330	125634	0.47764133368817246	6
1_RA1_01_2729	18449	17480	ADEGISFR	8	0	Unmodified	_ADEGISFR_									0	0	0	0	0	0	A0A0A0MSI0;Q06830	PRDX1	Peroxiredoxin-1	2	HCD	TOF	MULTI-MSMS	32	0	447.71942	893.4243	3.8816	0.0017379	15.842793	34.135	0.022982	37.727	21.574	NaN	NaN	1	0	0	0	18417	69658	0.2648291069459757	8
1_RA1_01_2729	18535	17562	ADEGISFR	8	0	Unmodified	_ADEGISFR_									0	0	0	0	0	0	A0A0A0MSI0;Q06830	PRDX1	Peroxiredoxin-1	2	HCD	TOF	MULTI-MSMS	42	0	447.71942	893.4243	3.8816	0.0017379	18.848696	34.259	0.020425	38.962	21.268	NaN	NaN	1	0	0	0	18493	45954	0.17471010911302892	12
2_RA2_01_2723	17723	16779	ADEGISFR	8	0	Unmodified	_ADEGISFR_									0	0	0	0	0	0	A0A0A0MSI0;Q06830	PRDX1	Peroxiredoxin-1	2	HCD	TOF	MULTI-MSMS	15	0	447.71942	893.4243	3.562	0.0015948	14.203209	33.335	0.013995	43.808	23.961	NaN	NaN	1	0	0	0	17708	171474	0.6351500514864394	-3
2_RA2_01_2723	17792	16846	ADEGISFR	8	0	Unmodified	_ADEGISFR_									0	0	0	0	0	0	A0A0A0MSI0;Q06830	PRDX1	Peroxiredoxin-1	2	HCD	TOF	MULTI-MSMS	17	0	447.71942	893.4243	3.562	0.0015948	13.793313	33.437	0.0019953	65.252	40.254	NaN	NaN	1	0	0	0	17775	236964	0.8777289664930698	-1
[truncated: 52,726 more rows]
[truncated: 30 more columns]
