# Supplementary material for: DJ-1 protects proteins from acylation by catalyzing the hydrolysis of highly reactive cyclic 3-phosphoglyceric anhydride
Source: Nat Commun. 2024 Mar 5;15:2004. doi: 10.1038/s41467-024-46391-9 (PMC10915168; doi:10.1038/s41467-024-46391-9)
Supplement: Supplementary file 4 — Supplementary Data 1 [file 41467_2024_46391_MOESM4_ESM.zip › mzRange.txt]

Raw file	m/z	Peaks / Da	Single peaks / Da	Isotope patterns / Da	Single isotope patterns / Da	SILAC pairs / Da	Identified SILAC pairs / Da	SILAC identification rate [%]	MS/MS / Da	Identified MS/MS / Da	Identification rate [%]
1_RA1_01_2721	144.909970335511	4546	209.5	180.7	0	9.037	0	0	0	0
1_RA1_01_2721	145.909970335511	4672	215.1	187.3	0	9.363	0	0	0	0
1_RA1_01_2721	146.909970335511	4799	220.8	193.8	0	9.69	0	0	0	0
1_RA1_01_2721	147.909970335511	4925	226.5	200.3	0	10.02	0	0	0	0
1_RA1_01_2721	148.909970335511	5052	232.2	206.9	0	10.34	0	0	0	0
1_RA1_01_2721	149.909970335511	5178	237.9	213.4	0	10.67	0	0	0	0
1_RA1_01_2721	150.909970335511	5367	246.2	223.9	0	11.19	0	0	0	0
1_RA1_01_2721	151.909970335511	5562	254.8	234.8	0	11.74	0	0	0	0
1_RA1_01_2721	152.909970335511	5756	263.4	245.7	0	12.28	0	0	0	0
1_RA1_01_2721	153.909970335511	5951	272	256.5	0	12.83	0	0	0	0
1_RA1_01_2721	154.909970335511	6145	280.6	267.4	0	13.37	0	0	0	0
1_RA1_01_2721	155.909970335511	6340	289.2	278.3	0	13.91	0	0	0	0
1_RA1_01_2721	156.909970335511	6535	297.8	289.2	0	14.46	0	0	0	0
1_RA1_01_2721	157.909970335511	6729	306.4	300	0	15	0	0	0	0
1_RA1_01_2721	158.909970335511	6924	315	310.9	0	15.55	0	0	0	0
1_RA1_01_2721	159.909970335511	7118	323.5	321.8	0	16.09	0	0	0	0
1_RA1_01_2721	160.909970335511	7313	332.1	332.7	0	16.63	0	0	0	0
1_RA1_01_2721	161.909970335511	7508	340.7	343.6	0	17.18	0	0	0	0
1_RA1_01_2721	162.909970335511	7702	349.3	354.4	0	17.72	0	0	0	0
1_RA1_01_2721	163.909970335511	7897	357.9	365.3	0	18.27	0	0	0	0
1_RA1_01_2721	164.909970335511	8091	366.5	376.2	0	18.81	0	0	0	0
1_RA1_01_2721	165.909970335511	8286	375.1	387.1	0	19.35	0	0	0	0
1_RA1_01_2721	166.909970335511	8481	383.7	398	0	19.9	0	0	0	0
1_RA1_01_2721	167.909970335511	8675	392.3	408.8	0	20.44	0	0	0	0
1_RA1_01_2721	168.909970335511	8870	400.9	419.7	0	20.99	0	0	0	0
1_RA1_01_2721	169.909970335511	9064	409.5	430.6	0	21.53	0	0	0	0
1_RA1_01_2721	170.909970335511	9338	421.3	448.6	0	22.43	0	0	0	0
1_RA1_01_2721	171.909970335511	9619	433.4	467.4	0	23.37	0	0	0	0
1_RA1_01_2721	172.909970335511	9900	445.5	486.2	0	24.31	0	0	0	0
1_RA1_01_2721	173.909970335511	10180	457.6	504.9	0	25.25	0	0	0	0
1_RA1_01_2721	174.909970335511	10460	469.7	523.7	0	26.18	0	0	0	0
1_RA1_01_2721	175.909970335511	10740	481.8	542.4	0	27.12	0	0	0	0
1_RA1_01_2721	176.909970335511	11030	493.9	561.2	0	28.06	0	0	0	0
1_RA1_01_2721	177.909970335511	11310	506	579.9	0	29	0	0	0	0
1_RA1_01_2721	178.909970335511	11590	518.1	598.7	0	29.93	0	0	0	0
1_RA1_01_2721	179.909970335511	11870	530.3	617.5	0	30.87	0	0	0	0
1_RA1_01_2721	180.909970335511	12150	542.4	636.2	0	31.81	0	0	0	0
1_RA1_01_2721	181.909970335511	12430	554.5	655	0	32.75	0	0	0	0
1_RA1_01_2721	182.909970335511	12710	566.6	673.7	0	33.69	0	0	0	0
1_RA1_01_2721	183.909970335511	12990	578.7	692.5	0	34.62	0	0	0	0
1_RA1_01_2721	184.909970335511	13280	590.8	711.2	0	35.56	0	0	0	0
1_RA1_01_2721	185.909970335511	13560	602.9	730	0	36.5	0	0	0	0
1_RA1_01_2721	186.909970335511	13840	615	748.8	0	37.44	0	0	0	0
1_RA1_01_2721	187.909970335511	14120	627.1	767.5	0	38.38	0	0	0	0
1_RA1_01_2721	188.909970335511	14400	639.2	786.3	0	39.31	0	0	0	0
1_RA1_01_2721	189.909970335511	14680	651.3	805	0	40.25	0	0	0	0
1_RA1_01_2721	190.909970335511	15050	666.7	832.9	0	41.65	0	0	0	0
1_RA1_01_2721	191.909970335511	15420	682.4	861.7	0	43.09	0	0	0	0
1_RA1_01_2721	192.909970335511	15790	698	890.6	0	44.53	0	0	0	0
1_RA1_01_2721	193.909970335511	16170	713.7	919.4	0	45.97	0	0	0	0
1_RA1_01_2721	194.909970335511	16540	729.4	948.2	0	47.41	0	0	0	0
1_RA1_01_2721	195.909970335511	16910	745	977	0	48.85	0	0	0	0
1_RA1_01_2721	196.909970335511	17280	760.7	1006	0	50.29	0	0	0	0
1_RA1_01_2721	197.909970335511	17660	776.3	1035	0	51.73	0	0	0	0
1_RA1_01_2721	198.909970335511	18030	792	1063	0	53.17	0	0	0	0
1_RA1_01_2721	199.909970335511	18400	807.7	1092	0	54.61	0	0	0	0
1_RA1_01_2721	200.909970335511	18780	823.3	1121	0	56.05	0	0	0	0
1_RA1_01_2721	201.909970335511	19150	839	1150	0	57.49	0	0	0	0
1_RA1_01_2721	202.909970335511	19520	854.7	1179	0	58.94	0	0	0	0
1_RA1_01_2721	203.909970335511	19890	870.3	1208	0	60.38	0	0	0	0
1_RA1_01_2721	204.909970335511	20270	886	1236	0	61.82	0	0	0	0
1_RA1_01_2721	205.909970335511	20640	901.7	1265	0	63.26	0	0	0	0
1_RA1_01_2721	206.909970335511	21010	917.3	1294	0	64.7	0	0	0	0
1_RA1_01_2721	207.909970335511	21390	933	1323	0	66.14	0	0	0	0
1_RA1_01_2721	208.909970335511	21760	948.7	1352	0	67.58	0	0	0	0
1_RA1_01_2721	209.909970335511	22130	964.3	1380	0	69.02	0	0	0	0
1_RA1_01_2721	210.909970335511	22570	982.5	1417	0	70.85	0	0	0	0
1_RA1_01_2721	211.909970335511	23020	1001	1454	0	72.71	0	0	0	0
1_RA1_01_2721	212.909970335511	23470	1019	1492	0	74.58	0	0	0	0
1_RA1_01_2721	213.909970335511	23910	1038	1529	0	76.45	0	0	0	0
1_RA1_01_2721	214.909970335511	24360	1056	1566	0	78.31	0	0	0	0
1_RA1_01_2721	215.909970335511	24810	1074	1604	0	80.18	0	0	0	0
1_RA1_01_2721	216.909970335511	25260	1093	1641	0	82.05	0	0	0	0
1_RA1_01_2721	217.909970335511	25700	1111	1678	0	83.91	0	0	0	0
1_RA1_01_2721	218.909970335511	26150	1129	1716	0	85.78	0	0	0	0
1_RA1_01_2721	219.909970335511	26600	1148	1753	0	87.65	0	0	0	0
1_RA1_01_2721	220.909970335511	27050	1166	1790	0	89.51	0	0	0	0
1_RA1_01_2721	221.909970335511	27490	1185	1828	0	91.38	0	0	0	0
1_RA1_01_2721	222.909970335511	27940	1203	1865	0	93.25	0	0	0	0
1_RA1_01_2721	223.909970335511	28390	1221	1902	0	95.11	0	0	0	0
1_RA1_01_2721	224.909970335511	28830	1240	1940	0	96.98	0	0	0	0
1_RA1_01_2721	225.909970335511	29280	1258	1977	0	98.84	0	0	0	0
1_RA1_01_2721	226.909970335511	29730	1276	2014	0	100.7	0	0	0	0
1_RA1_01_2721	227.909970335511	30180	1295	2052	0	102.6	0	0	0	0
1_RA1_01_2721	228.909970335511	30620	1313	2089	0	104.4	0	0	0	0
1_RA1_01_2721	229.909970335511	31070	1332	2126	0	106.3	0	0	0	0
1_RA1_01_2721	230.909970335511	31530	1350	2168	0	108.4	0	0	0.6253	0	0
1_RA1_01_2721	231.909970335511	31990	1368	2211	0	110.5	0	0	1.312	0	0
1_RA1_01_2721	232.909970335511	32450	1387	2254	0	112.7	0	0	2	0	0
1_RA1_01_2721	233.909970335511	32910	1405	2296	0	114.8	0	0	2.687	0	0
1_RA1_01_2721	234.909970335511	33370	1424	2339	0	116.9	0	0	3.374	0	0
1_RA1_01_2721	235.909970335511	33830	1442	2382	0	119.1	0	0	4.061	0	0
1_RA1_01_2721	236.909970335511	34280	1461	2424	0	121.2	0	0	4.748	0	0
1_RA1_01_2721	237.909970335511	34740	1479	2467	0	123.3	0	0	5.435	0	0
1_RA1_01_2721	238.909970335511	35200	1497	2509	0	125.5	0	0	6.122	0	0
1_RA1_01_2721	239.909970335511	35660	1516	2552	0	127.6	0	0	6.81	0	0
1_RA1_01_2721	240.909970335511	36120	1534	2595	0	129.7	0	0	7.497	0	0
1_RA1_01_2721	241.909970335511	36580	1553	2637	0	131.9	0	0	8.184	0	0
1_RA1_01_2721	242.909970335511	37040	1571	2680	0	134	0	0	8.871	0	0
1_RA1_01_2721	243.909970335511	37500	1590	2723	0	136.1	0	0	9.558	0	0
1_RA1_01_2721	244.909970335511	37960	1608	2765	0	138.3	0	0	10.25	0	0
1_RA1_01_2721	245.909970335511	38420	1626	2808	0	140.4	0	0	10.93	0	0
1_RA1_01_2721	246.909970335511	38880	1645	2850	0	142.5	0	0	11.62	0	0
1_RA1_01_2721	247.909970335511	39340	1663	2893	0	144.7	0	0	12.31	0	0
1_RA1_01_2721	248.909970335511	39790	1682	2936	0	146.8	0	0	12.99	0	0
1_RA1_01_2721	249.909970335511	40250	1700	2978	0	148.9	0	0	13.68	0	0
1_RA1_01_2721	250.909970335511	40720	1718	3025	0	151.2	0.00065	0.0004298	14.44	0.000325	0.00225
1_RA1_01_2721	251.909970335511	41180	1737	3071	0	153.6	0.001364	0.0008884	15.22	0.0006821	0.004483
1_RA1_01_2721	252.909970335511	41650	1755	3118	0	155.9	0.002079	0.001333	15.99	0.001039	0.0065
1_RA1_01_2721	253.909970335511	42110	1773	3165	0	158.2	0.002793	0.001765	16.76	0.001396	0.008332
1_RA1_01_2721	254.909970335511	42580	1792	3211	0	160.6	0.003507	0.002184	17.53	0.001754	0.01
1_RA1_01_2721	255.909970335511	43050	1810	3258	0	162.9	0.004221	0.002591	18.3	0.002111	0.01153
1_RA1_01_2721	256.909970335511	43510	1828	3305	0	165.2	0.004936	0.002987	19.07	0.002468	0.01294
1_RA1_01_2721	257.909970335511	43980	1847	3351	0	167.6	0.00565	0.003372	19.84	0.002825	0.01424
1_RA1_01_2721	258.909970335511	44440	1865	3398	0	169.9	0.006364	0.003746	20.62	0.003182	0.01544
1_RA1_01_2721	259.909970335511	44910	1883	3445	0	172.2	0.007079	0.00411	21.39	0.003539	0.01655
1_RA1_01_2721	260.909970335511	45370	1902	3491	0	174.6	0.007793	0.004464	22.16	0.003896	0.01758
1_RA1_01_2721	261.909970335511	45840	1920	3538	0	176.9	0.008507	0.004809	22.93	0.004254	0.01855
1_RA1_01_2721	262.909970335511	46300	1938	3585	0	179.2	0.009221	0.005145	23.7	0.004611	0.01945
1_RA1_01_2721	263.909970335511	46770	1957	3631	0	181.6	0.009936	0.005472	24.47	0.004968	0.0203
1_RA1_01_2721	264.909970335511	47230	1975	3678	0	183.9	0.01065	0.005791	25.24	0.005325	0.02109
1_RA1_01_2721	265.909970335511	47700	1993	3725	0	186.2	0.01136	0.006102	26.02	0.005682	0.02184
1_RA1_01_2721	266.909970335511	48170	2012	3771	0	188.6	0.01208	0.006405	26.79	0.006039	0.02254
1_RA1_01_2721	267.909970335511	48630	2030	3818	0	190.9	0.01279	0.006701	27.56	0.006396	0.02321
1_RA1_01_2721	268.909970335511	49100	2048	3865	0	193.2	0.01351	0.00699	28.33	0.006754	0.02384
1_RA1_01_2721	269.909970335511	49560	2067	3911	0	195.6	0.01422	0.007272	29.1	0.007111	0.02443
1_RA1_01_2721	270.909970335511	50010	2084	3962	0	198.1	0.01494	0.00754	29.77	0.008768	0.02945
1_RA1_01_2721	271.909970335511	50460	2101	4012	0	200.6	0.01565	0.007801	30.43	0.01055	0.03468
1_RA1_01_2721	272.909970335511	50900	2118	4063	0	203.1	0.01636	0.008056	31.09	0.01234	0.03969
1_RA1_01_2721	273.909970335511	51350	2135	4113	0	205.7	0.01708	0.008304	31.75	0.01412	0.04449
1_RA1_01_2721	274.909970335511	51800	2151	4164	0	208.2	0.01779	0.008546	32.4	0.01591	0.0491
1_RA1_01_2721	275.909970335511	52250	2168	4215	0	210.7	0.01851	0.008782	33.06	0.0177	0.05352
1_RA1_01_2721	276.909970335511	52690	2185	4265	0	213.3	0.01922	0.009013	33.72	0.01948	0.05777
1_RA1_01_2721	277.909970335511	53140	2202	4316	0	215.8	0.01994	0.009239	34.38	0.02127	0.06186
1_RA1_01_2721	278.909970335511	53590	2219	4366	0	218.3	0.02065	0.009459	35.04	0.02305	0.06579
1_RA1_01_2721	279.909970335511	54030	2236	4417	0	220.8	0.02136	0.009674	35.7	0.02484	0.06958
1_RA1_01_2721	280.909970335511	54480	2253	4468	0	223.4	0.02208	0.009884	36.36	0.02662	0.07323
1_RA1_01_2721	281.909970335511	54930	2270	4518	0	225.9	0.02279	0.01009	37.01	0.02841	0.07675
1_RA1_01_2721	282.909970335511	55370	2287	4569	0	228.4	0.02351	0.01029	37.67	0.0302	0.08015
1_RA1_01_2721	283.909970335511	55820	2304	4619	0	231	0.02422	0.01049	38.33	0.03198	0.08343
1_RA1_01_2721	284.909970335511	56270	2321	4670	0	233.5	0.02494	0.01068	38.99	0.03377	0.0866
1_RA1_01_2721	285.909970335511	56720	2338	4721	0	236	0.02565	0.01087	39.65	0.03555	0.08967
1_RA1_01_2721	286.909970335511	57160	2355	4771	0	238.6	0.02636	0.01105	40.31	0.03734	0.09264
1_RA1_01_2721	287.909970335511	57610	2372	4822	0	241.1	0.02708	0.01123	40.97	0.03912	0.0955
1_RA1_01_2721	288.909970335511	58060	2389	4872	0	243.6	0.02779	0.01141	41.62	0.04091	0.09828
1_RA1_01_2721	289.909970335511	58500	2406	4923	0	246.1	0.02851	0.01158	42.28	0.0427	0.101
1_RA1_01_2721	290.909970335511	58910	2420	4973	0	248.6	0.03085	0.01241	43.05	0.05163	0.1199
1_RA1_01_2721	291.909970335511	59310	2435	5023	0	251.2	0.03335	0.01328	43.82	0.06127	0.1398
1_RA1_01_2721	292.909970335511	59710	2449	5073	0	253.7	0.03585	0.01413	44.59	0.07092	0.159
1_RA1_01_2721	293.909970335511	60110	2464	5123	0	256.2	0.03835	0.01497	45.37	0.08056	0.1776
1_RA1_01_2721	294.909970335511	60500	2479	5173	0	258.7	0.04085	0.01579	46.14	0.0902	0.1955
1_RA1_01_2721	295.909970335511	60900	2493	5223	0	261.2	0.04335	0.0166	46.92	0.09985	0.2128
1_RA1_01_2721	296.909970335511	61300	2508	5273	0	263.7	0.04585	0.01739	47.69	0.1095	0.2296
1_RA1_01_2721	297.909970335511	61700	2522	5323	0	266.2	0.04835	0.01816	48.46	0.1191	0.2458
1_RA1_01_2721	298.909970335511	62100	2537	5373	0	268.7	0.05085	0.01893	49.24	0.1288	0.2615
1_RA1_01_2721	299.909970335511	62500	2551	5423	0	271.2	0.05335	0.01967	50.01	0.1384	0.2768
1_RA1_01_2721	300.909970335511	62900	2566	5473	0	273.7	0.05585	0.02041	50.79	0.1481	0.2915
1_RA1_01_2721	301.909970335511	63300	2581	5523	0	276.2	0.05835	0.02113	51.56	0.1577	0.3059
1_RA1_01_2721	302.909970335511	63700	2595	5573	0	278.7	0.06085	0.02183	52.33	0.1673	0.3198
1_RA1_01_2721	303.909970335511	64100	2610	5624	0	281.2	0.06335	0.02253	53.11	0.177	0.3333
1_RA1_01_2721	304.909970335511	64500	2624	5674	0	283.7	0.06585	0.02321	53.88	0.1866	0.3464
1_RA1_01_2721	305.909970335511	64900	2639	5724	0	286.2	0.06835	0.02388	54.66	0.1963	0.3591
1_RA1_01_2721	306.909970335511	65300	2653	5774	0	288.7	0.07085	0.02454	55.43	0.2059	0.3715
1_RA1_01_2721	307.909970335511	65690	2668	5824	0	291.2	0.07335	0.02519	56.2	0.2156	0.3835
1_RA1_01_2721	308.909970335511	66090	2683	5874	0	293.7	0.07585	0.02583	56.98	0.2252	0.3952
1_RA1_01_2721	309.909970335511	66490	2697	5924	0	296.2	0.07835	0.02645	57.75	0.2348	0.4066
1_RA1_01_2721	310.909970335511	66830	2709	5968	0	298.4	0.08215	0.02753	58.52	0.2474	0.4228
1_RA1_01_2721	311.909970335511	67160	2721	6011	0	300.6	0.08607	0.02864	59.28	0.2603	0.439
1_RA1_01_2721	312.909970335511	67490	2733	6055	0	302.7	0.09	0.02973	60.05	0.2731	0.4549
1_RA1_01_2721	313.909970335511	67830	2745	6098	0	304.9	0.09393	0.03081	60.81	0.286	0.4703
1_RA1_01_2721	314.909970335511	68160	2757	6142	0	307.1	0.09786	0.03187	61.58	0.2988	0.4853
1_RA1_01_2721	315.909970335511	68490	2768	6185	0	309.3	0.1018	0.03291	62.34	0.3117	0.5
1_RA1_01_2721	316.909970335511	68820	2780	6229	0	311.4	0.1057	0.03394	63.11	0.3246	0.5143
1_RA1_01_2721	317.909970335511	69150	2792	6272	0	313.6	0.1096	0.03496	63.87	0.3374	0.5283
1_RA1_01_2721	318.909970335511	69480	2804	6316	0	315.8	0.1136	0.03597	64.63	0.3503	0.5419
1_RA1_01_2721	319.909970335511	69820	2816	6359	0	318	0.1175	0.03695	65.4	0.3631	0.5553
1_RA1_01_2721	320.909970335511	70150	2828	6403	0	320.1	0.1214	0.03793	66.16	0.376	0.5683
1_RA1_01_2721	321.909970335511	70480	2840	6446	0	322.3	0.1254	0.03889	66.93	0.3888	0.581
1_RA1_01_2721	322.909970335511	70810	2851	6490	0	324.5	0.1293	0.03984	67.69	0.4017	0.5934
1_RA1_01_2721	323.909970335511	71140	2863	6533	0	326.7	0.1332	0.04078	68.46	0.4146	0.6056
1_RA1_01_2721	324.909970335511	71470	2875	6577	0	328.8	0.1371	0.04171	69.22	0.4274	0.6175
1_RA1_01_2721	325.909970335511	71810	2887	6620	0	331	0.1411	0.04262	69.99	0.4403	0.6291
1_RA1_01_2721	326.909970335511	72140	2899	6664	0	333.2	0.145	0.04352	70.75	0.4531	0.6405
1_RA1_01_2721	327.909970335511	72470	2911	6707	0	335.4	0.1489	0.04441	71.52	0.466	0.6516
1_RA1_01_2721	328.909970335511	72800	2922	6751	0	337.5	0.1529	0.04529	72.28	0.4788	0.6625
1_RA1_01_2721	329.909970335511	73130	2934	6794	0	339.7	0.1568	0.04615	73.05	0.4917	0.6731
1_RA1_01_2721	330.909970335511	73390	2943	6833	0	341.6	0.1633	0.0478	73.84	0.5237	0.7093
1_RA1_01_2721	331.909970335511	73630	2951	6871	0	343.5	0.1701	0.04952	74.64	0.5577	0.7471
1_RA1_01_2721	332.909970335511	73880	2959	6909	0	345.4	0.1769	0.05121	75.44	0.5916	0.7842
1_RA1_01_2721	333.909970335511	74120	2967	6947	0	347.3	0.1837	0.05288	76.24	0.6255	0.8205
1_RA1_01_2721	334.909970335511	74370	2976	6985	0	349.2	0.1905	0.05454	77.03	0.6594	0.8561
1_RA1_01_2721	335.909970335511	74620	2984	7023	0	351.1	0.1972	0.05618	77.83	0.6934	0.8909
1_RA1_01_2721	336.909970335511	74860	2992	7060	0	353	0.204	0.0578	78.63	0.7273	0.925
1_RA1_01_2721	337.909970335511	75110	3000	7098	0	354.9	0.2108	0.0594	79.43	0.7612	0.9584
1_RA1_01_2721	338.909970335511	75350	3008	7136	0	356.8	0.2176	0.06098	80.23	0.7952	0.9911
1_RA1_01_2721	339.909970335511	75600	3016	7174	0	358.7	0.2244	0.06255	81.02	0.8291	1.023
1_RA1_01_2721	340.909970335511	75840	3025	7212	0	360.6	0.2312	0.06411	81.82	0.863	1.055
1_RA1_01_2721	341.909970335511	76090	3033	7250	0	362.5	0.238	0.06564	82.62	0.8969	1.086
1_RA1_01_2721	342.909970335511	76340	3041	7288	0	364.4	0.2447	0.06716	83.42	0.9309	1.116
1_RA1_01_2721	343.909970335511	76580	3049	7326	0	366.3	0.2515	0.06867	84.22	0.9648	1.146
1_RA1_01_2721	344.909970335511	76830	3057	7364	0	368.2	0.2583	0.07016	85.02	0.9987	1.175
1_RA1_01_2721	345.909970335511	77070	3066	7402	0	370.1	0.2651	0.07163	85.81	1.033	1.203
1_RA1_01_2721	346.909970335511	77320	3074	7440	0	372	0.2719	0.07309	86.61	1.067	1.231
1_RA1_01_2721	347.909970335511	77570	3082	7478	0	373.9	0.2787	0.07453	87.41	1.101	1.259
1_RA1_01_2721	348.909970335511	77810	3090	7516	0	375.8	0.2855	0.07596	88.21	1.134	1.286
1_RA1_01_2721	349.909970335511	78060	3098	7554	0	377.7	0.2922	0.07738	89.01	1.168	1.313
1_RA1_01_2721	350.909970335511	78240	3104	7585	0	379.3	0.3029	0.07987	89.82	1.216	1.354
1_RA1_01_2721	351.909970335511	78410	3109	7616	0	380.8	0.314	0.08246	90.64	1.265	1.396
1_RA1_01_2721	352.909970335511	78580	3114	7647	0	382.3	0.3251	0.08502	91.46	1.314	1.437
1_RA1_01_2721	353.909970335511	78750	3119	7678	0	383.9	0.3361	0.08756	92.27	1.363	1.477
1_RA1_01_2721	354.909970335511	78920	3124	7708	0	385.4	0.3472	0.09009	93.09	1.412	1.516
1_RA1_01_2721	355.909970335511	79090	3130	7739	0	387	0.3583	0.09259	93.91	1.461	1.555
1_RA1_01_2721	356.909970335511	79260	3135	7770	0	388.5	0.3694	0.09507	94.73	1.51	1.594
1_RA1_01_2721	357.909970335511	79430	3140	7801	0	390	0.3804	0.09754	95.54	1.558	1.631
1_RA1_01_2721	358.909970335511	79610	3145	7832	0	391.6	0.3915	0.09998	96.36	1.607	1.668
1_RA1_01_2721	359.909970335511	79780	3150	7862	0	393.1	0.4026	0.1024	97.18	1.656	1.704
1_RA1_01_2721	360.909970335511	79950	3155	7893	0	394.7	0.4136	0.1048	97.99	1.705	1.74
1_RA1_01_2721	361.909970335511	80120	3161	7924	0	396.2	0.4247	0.1072	98.81	1.754	1.775
1_RA1_01_2721	362.909970335511	80290	3166	7955	0	397.7	0.4358	0.1096	99.63	1.803	1.81
1_RA1_01_2721	363.909970335511	80460	3171	7985	0	399.3	0.4469	0.1119	100.4	1.852	1.844
1_RA1_01_2721	364.909970335511	80630	3176	8016	0	400.8	0.4579	0.1143	101.3	1.901	1.877
1_RA1_01_2721	365.909970335511	80800	3181	8047	0	402.3	0.469	0.1166	102.1	1.95	1.91
1_RA1_01_2721	366.909970335511	80980	3187	8078	0	403.9	0.4801	0.1189	102.9	1.999	1.943
1_RA1_01_2721	367.909970335511	81150	3192	8108	0	405.4	0.4911	0.1211	103.7	2.048	1.974
1_RA1_01_2721	368.909970335511	81320	3197	8139	0	407	0.5022	0.1234	104.5	2.097	2.006
1_RA1_01_2721	369.909970335511	81490	3202	8170	0	408.5	0.5133	0.1257	105.3	2.146	2.037
1_RA1_01_2721	370.909970335511	81610	3205	8196	0	409.8	0.527	0.1286	105.6	2.217	2.099
1_RA1_01_2721	371.909970335511	81730	3208	8222	0	411.1	0.5409	0.1316	105.9	2.291	2.164
1_RA1_01_2721	372.909970335511	81850	3211	8247	0	412.4	0.5548	0.1345	106.1	2.365	2.228
1_RA1_01_2721	373.909970335511	81960	3214	8273	0	413.6	0.5687	0.1375	106.4	2.439	2.292
1_RA1_01_2721	374.909970335511	82080	3217	8298	0	414.9	0.5827	0.1404	106.6	2.513	2.356
1_RA1_01_2721	375.909970335511	82200	3220	8324	0	416.2	0.5966	0.1433	106.9	2.587	2.42
1_RA1_01_2721	376.909970335511	82310	3223	8350	0	417.5	0.6105	0.1462	107.1	2.661	2.484
1_RA1_01_2721	377.909970335511	82430	3226	8375	0	418.8	0.6245	0.1491	107.4	2.735	2.547
1_RA1_01_2721	378.909970335511	82550	3229	8401	0	420	0.6384	0.152	107.6	2.809	2.609
1_RA1_01_2721	379.909970335511	82660	3232	8426	0	421.3	0.6523	0.1548	107.9	2.883	2.672
1_RA1_01_2721	380.909970335511	82780	3235	8452	0	422.6	0.6662	0.1577	108.1	2.957	2.734
1_RA1_01_2721	381.909970335511	82900	3238	8478	0	423.9	0.6802	0.1605	108.4	3.03	2.796
1_RA1_01_2721	382.909970335511	83010	3241	8503	0	425.2	0.6941	0.1633	108.6	3.104	2.858
1_RA1_01_2721	383.909970335511	83130	3245	8529	0	426.4	0.708	0.166	108.9	3.178	2.919
1_RA1_01_2721	384.909970335511	83250	3248	8554	0	427.7	0.722	0.1688	109.1	3.252	2.98
1_RA1_01_2721	385.909970335511	83360	3251	8580	0	429	0.7359	0.1715	109.4	3.326	3.041
1_RA1_01_2721	386.909970335511	83480	3254	8605	0	430.3	0.7498	0.1743	109.6	3.4	3.102
1_RA1_01_2721	387.909970335511	83600	3257	8631	0	431.6	0.7637	0.177	109.9	3.474	3.162
1_RA1_01_2721	388.909970335511	83710	3260	8657	0	432.8	0.7777	0.1797	110.1	3.548	3.222
1_RA1_01_2721	389.909970335511	83830	3263	8682	0	434.1	0.7916	0.1823	110.4	3.622	3.282
1_RA1_01_2721	390.909970335511	83910	3264	8701	0	435.1	0.8094	0.186	110.5	3.704	3.352
1_RA1_01_2721	391.909970335511	83980	3266	8720	0	436	0.8276	0.1898	110.6	3.786	3.424
1_RA1_01_2721	392.909970335511	84060	3267	8738	0	436.9	0.8459	0.1936	110.7	3.869	3.495
1_RA1_01_2721	393.909970335511	84130	3269	8757	0	437.8	0.8641	0.1974	110.8	3.951	3.566
1_RA1_01_2721	394.909970335511	84200	3270	8775	0	438.7	0.8823	0.2011	110.9	4.034	3.637
1_RA1_01_2721	395.909970335511	84280	3272	8793	0	439.7	0.9005	0.2048	111	4.116	3.708
1_RA1_01_2721	396.909970335511	84350	3274	8812	0	440.6	0.9187	0.2085	111.1	4.199	3.779
1_RA1_01_2721	397.909970335511	84430	3275	8830	0	441.5	0.9369	0.2122	111.2	4.281	3.85
1_RA1_01_2721	398.909970335511	84500	3277	8849	0	442.4	0.9551	0.2159	111.3	4.364	3.92
1_RA1_01_2721	399.909970335511	84570	3278	8867	0	443.3	0.9734	0.2195	111.4	4.446	3.99
1_RA1_01_2721	400.909970335511	84650	3280	8885	0	444.3	0.9916	0.2232	111.5	4.529	4.061
1_RA1_01_2721	401.909970335511	84720	3281	8904	0	445.2	1.01	0.2268	111.6	4.611	4.131
1_RA1_01_2721	402.909970335511	84800	3283	8922	0	446.1	1.028	0.2304	111.7	4.694	4.201
1_RA1_01_2721	403.909970335511	84870	3284	8941	0	447	1.046	0.234	111.8	4.776	4.271
1_RA1_01_2721	404.909970335511	84940	3286	8959	0	448	1.064	0.2376	111.9	4.859	4.341
1_RA1_01_2721	405.909970335511	85020	3287	8977	0	448.9	1.083	0.2412	112	4.941	4.41
1_RA1_01_2721	406.909970335511	85090	3289	8996	0	449.8	1.101	0.2447	112.1	5.024	4.48
1_RA1_01_2721	407.909970335511	85160	3291	9014	0	450.7	1.119	0.2483	112.2	5.106	4.549
1_RA1_01_2721	408.909970335511	85240	3292	9033	0	451.6	1.137	0.2518	112.4	5.189	4.618
1_RA1_01_2721	409.909970335511	85310	3294	9051	0	452.6	1.156	0.2553	112.5	5.271	4.687
1_RA1_01_2721	410.909970335511	85360	3295	9063	0	453.1	1.18	0.2605	112.7	5.387	4.778
1_RA1_01_2721	411.909970335511	85410	3296	9074	0	453.7	1.206	0.2657	113.1	5.506	4.871
1_RA1_01_2721	412.909970335511	85450	3296	9085	0	454.2	1.231	0.271	113.4	5.626	4.962
1_RA1_01_2721	413.909970335511	85500	3297	9096	0	454.8	1.256	0.2762	113.7	5.745	5.054
1_RA1_01_2721	414.909970335511	85550	3298	9107	0	455.4	1.282	0.2815	114	5.864	5.145
1_RA1_01_2721	415.909970335511	85590	3299	9118	0	455.9	1.307	0.2867	114.3	5.984	5.235
1_RA1_01_2721	416.909970335511	85640	3300	9129	0	456.5	1.332	0.2919	114.6	6.103	5.325
1_RA1_01_2721	417.909970335511	85680	3301	9140	0	457	1.358	0.2971	114.9	6.222	5.415
1_RA1_01_2721	418.909970335511	85730	3302	9151	0	457.6	1.383	0.3023	115.2	6.341	5.504
1_RA1_01_2721	419.909970335511	85780	3303	9162	0	458.1	1.408	0.3074	115.5	6.461	5.592
1_RA1_01_2721	420.909970335511	85820	3304	9173	0	458.7	1.434	0.3126	115.8	6.58	5.68
1_RA1_01_2721	421.909970335511	85870	3305	9184	0	459.2	1.459	0.3177	116.1	6.699	5.768
1_RA1_01_2721	422.909970335511	85910	3306	9196	0	459.8	1.485	0.3229	116.5	6.819	5.855
1_RA1_01_2721	423.909970335511	85960	3307	9207	0	460.3	1.51	0.328	116.8	6.938	5.942
1_RA1_01_2721	424.909970335511	86010	3308	9218	0	460.9	1.535	0.3331	117.1	7.057	6.028
1_RA1_01_2721	425.909970335511	86050	3309	9229	0	461.4	1.561	0.3382	117.4	7.176	6.114
1_RA1_01_2721	426.909970335511	86100	3310	9240	0	462	1.586	0.3433	117.7	7.296	6.199
1_RA1_01_2721	427.909970335511	86150	3311	9251	0	462.5	1.611	0.3484	118	7.415	6.284
1_RA1_01_2721	428.909970335511	86190	3312	9262	0	463.1	1.637	0.3534	118.3	7.534	6.368
1_RA1_01_2721	429.909970335511	86240	3313	9273	0	463.7	1.662	0.3585	118.6	7.654	6.452
1_RA1_01_2721	430.909970335511	86250	3312	9284	0	464.2	1.683	0.3627	118.8	7.766	6.535
1_RA1_01_2721	431.909970335511	86250	3311	9295	0	464.8	1.705	0.3668	119	7.878	6.618
1_RA1_01_2721	432.909970335511	86260	3309	9306	0	465.3	1.726	0.3709	119.2	7.99	6.701
1_RA1_01_2721	433.909970335511	86270	3308	9317	0	465.9	1.747	0.3749	119.4	8.101	6.783
1_RA1_01_2721	434.909970335511	86270	3307	9328	0	466.4	1.768	0.379	119.6	8.213	6.865
1_RA1_01_2721	435.909970335511	86280	3306	9339	0	467	1.789	0.3831	119.8	8.325	6.947
1_RA1_01_2721	436.909970335511	86290	3305	9350	0	467.5	1.81	0.3871	120	8.437	7.028
1_RA1_01_2721	437.909970335511	86290	3304	9361	0	468.1	1.831	0.3912	120.2	8.549	7.109
1_RA1_01_2721	438.909970335511	86300	3303	9372	0	468.6	1.852	0.3952	120.4	8.66	7.19
1_RA1_01_2721	439.909970335511	86310	3302	9383	0	469.2	1.873	0.3992	120.6	8.772	7.271
1_RA1_01_2721	440.909970335511	86310	3301	9394	0	469.7	1.894	0.4033	120.8	8.884	7.351
1_RA1_01_2721	441.909970335511	86320	3300	9405	0	470.3	1.915	0.4073	121	8.996	7.431
1_RA1_01_2721	442.909970335511	86320	3299	9416	0	470.8	1.936	0.4113	121.3	9.107	7.511
1_RA1_01_2721	443.909970335511	86330	3297	9427	0	471.4	1.957	0.4153	121.5	9.219	7.591
1_RA1_01_2721	444.909970335511	86340	3296	9438	0	471.9	1.978	0.4192	121.7	9.331	7.67
1_RA1_01_2721	445.909970335511	86340	3295	9449	0	472.5	2	0.4232	121.9	9.443	7.749
1_RA1_01_2721	446.909970335511	86350	3294	9460	0	473	2.021	0.4272	122.1	9.555	7.828
1_RA1_01_2721	447.909970335511	86360	3293	9471	0	473.6	2.042	0.4311	122.3	9.666	7.907
1_RA1_01_2721	448.909970335511	86360	3292	9482	0	474.1	2.063	0.4351	122.5	9.778	7.985
1_RA1_01_2721	449.909970335511	86370	3291	9493	0	474.7	2.084	0.439	122.7	9.89	8.063
1_RA1_01_2721	450.909970335511	86340	3289	9500	0	475	2.106	0.4433	122.8	10.01	8.152
1_RA1_01_2721	451.909970335511	86310	3286	9507	0	475.3	2.128	0.4477	123	10.14	8.241
1_RA1_01_2721	452.909970335511	86280	3284	9514	0	475.7	2.15	0.452	123.2	10.26	8.331
1_RA1_01_2721	453.909970335511	86250	3281	9520	0	476	2.172	0.4564	123.4	10.39	8.42
1_RA1_01_2721	454.909970335511	86220	3279	9527	0	476.3	2.194	0.4607	123.5	10.51	8.508
1_RA1_01_2721	455.909970335511	86190	3276	9534	0	476.7	2.217	0.465	123.7	10.63	8.597
1_RA1_01_2721	456.909970335511	86150	3274	9540	0	477	2.239	0.4693	123.9	10.76	8.685
1_RA1_01_2721	457.909970335511	86120	3271	9547	0	477.3	2.261	0.4736	124	10.88	8.773
1_RA1_01_2721	458.909970335511	86090	3269	9553	0	477.7	2.283	0.4779	124.2	11.01	8.861
1_RA1_01_2721	459.909970335511	86060	3266	9560	0	478	2.305	0.4822	124.4	11.13	8.949
1_RA1_01_2721	460.909970335511	86030	3264	9567	0	478.3	2.327	0.4865	124.6	11.26	9.036
1_RA1_01_2721	461.909970335511	86000	3261	9573	0	478.7	2.349	0.4908	124.7	11.38	9.123
1_RA1_01_2721	462.909970335511	85970	3259	9580	0	479	2.372	0.4951	124.9	11.5	9.21
1_RA1_01_2721	463.909970335511	85940	3256	9587	0	479.3	2.394	0.4994	125.1	11.63	9.297
1_RA1_01_2721	464.909970335511	85900	3254	9593	0	479.7	2.416	0.5037	125.3	11.75	9.383
1_RA1_01_2721	465.909970335511	85870	3251	9600	0	480	2.438	0.5079	125.4	11.88	9.469
1_RA1_01_2721	466.909970335511	85840	3249	9606	0	480.3	2.46	0.5122	125.6	12	9.555
1_RA1_01_2721	467.909970335511	85810	3247	9613	0	480.7	2.482	0.5164	125.8	12.13	9.641
1_RA1_01_2721	468.909970335511	85780	3244	9620	0	481	2.504	0.5207	125.9	12.25	9.726
1_RA1_01_2721	469.909970335511	85750	3242	9626	0	481.3	2.527	0.5249	126.1	12.37	9.812
1_RA1_01_2721	470.909970335511	85710	3239	9629	0	481.5	2.548	0.5292	126.4	12.51	9.892
1_RA1_01_2721	471.909970335511	85660	3236	9631	0	481.6	2.569	0.5334	126.8	12.64	9.97
1_RA1_01_2721	472.909970335511	85620	3234	9634	0	481.7	2.59	0.5377	127.1	12.77	10.05
1_RA1_01_2721	473.909970335511	85580	3231	9636	0	481.8	2.611	0.5419	127.4	12.91	10.13
1_RA1_01_2721	474.909970335511	85540	3228	9638	0	481.9	2.632	0.5462	127.8	13.04	10.2
1_RA1_01_2721	475.909970335511	85490	3226	9640	0	482	2.653	0.5504	128.1	13.17	10.28
1_RA1_01_2721	476.909970335511	85450	3223	9643	0	482.1	2.674	0.5547	128.5	13.31	10.36
1_RA1_01_2721	477.909970335511	85410	3220	9645	0	482.2	2.695	0.5589	128.8	13.44	10.44
1_RA1_01_2721	478.909970335511	85370	3218	9647	0	482.4	2.716	0.5631	129.1	13.57	10.51
1_RA1_01_2721	479.909970335511	85320	3215	9650	0	482.5	2.737	0.5674	129.5	13.71	10.59
1_RA1_01_2721	480.909970335511	85280	3212	9652	0	482.6	2.758	0.5716	129.8	13.84	10.66
1_RA1_01_2721	481.909970335511	85240	3210	9654	0	482.7	2.78	0.5758	130.1	13.97	10.74
1_RA1_01_2721	482.909970335511	85200	3207	9656	0	482.8	2.801	0.5801	130.5	14.11	10.81
1_RA1_01_2721	483.909970335511	85150	3204	9659	0	482.9	2.822	0.5843	130.8	14.24	10.89
1_RA1_01_2721	484.909970335511	85110	3202	9661	0	483	2.843	0.5885	131.1	14.37	10.96
1_RA1_01_2721	485.909970335511	85070	3199	9663	0	483.2	2.864	0.5927	131.5	14.51	11.03
1_RA1_01_2721	486.909970335511	85030	3196	9665	0	483.3	2.885	0.597	131.8	14.64	11.11
1_RA1_01_2721	487.909970335511	84980	3194	9668	0	483.4	2.906	0.6012	132.1	14.77	11.18
1_RA1_01_2721	488.909970335511	84940	3191	9670	0	483.5	2.927	0.6054	132.5	14.9	11.25
1_RA1_01_2721	489.909970335511	84900	3188	9672	0	483.6	2.948	0.6096	132.8	15.04	11.32
1_RA1_01_2721	490.909970335511	84840	3185	9672	0	483.6	2.967	0.6134	133	15.16	11.4
1_RA1_01_2721	491.909970335511	84780	3182	9672	0	483.6	2.985	0.6172	133.2	15.29	11.48
1_RA1_01_2721	492.909970335511	84720	3179	9672	0	483.6	3.003	0.621	133.4	15.41	11.56
1_RA1_01_2721	493.909970335511	84660	3175	9672	0	483.6	3.021	0.6247	133.6	15.54	11.64
1_RA1_01_2721	494.909970335511	84600	3172	9672	0	483.6	3.039	0.6285	133.7	15.67	11.71
1_RA1_01_2721	495.909970335511	84540	3169	9672	0	483.6	3.058	0.6323	133.9	15.79	11.79
1_RA1_01_2721	496.909970335511	84480	3166	9672	0	483.6	3.076	0.636	134.1	15.92	11.87
1_RA1_01_2721	497.909970335511	84420	3162	9672	0	483.6	3.094	0.6398	134.3	16.04	11.95
1_RA1_01_2721	498.909970335511	84360	3159	9672	0	483.6	3.112	0.6436	134.5	16.17	12.02
1_RA1_01_2721	499.909970335511	84300	3156	9672	0	483.6	3.131	0.6473	134.7	16.29	12.1
1_RA1_01_2721	500.909970335511	84240	3153	9672	0	483.6	3.149	0.6511	134.8	16.42	12.18
1_RA1_01_2721	501.909970335511	84180	3149	9672	0	483.6	3.167	0.6549	135	16.54	12.25
1_RA1_01_2721	502.909970335511	84120	3146	9672	0	483.6	3.185	0.6587	135.2	16.67	12.33
1_RA1_01_2721	503.909970335511	84060	3143	9672	0	483.6	3.203	0.6624	135.4	16.79	12.4
1_RA1_01_2721	504.909970335511	84000	3140	9671	0	483.6	3.222	0.6662	135.6	16.92	12.48
1_RA1_01_2721	505.909970335511	83940	3136	9671	0	483.6	3.24	0.67	135.7	17.04	12.56
1_RA1_01_2721	506.909970335511	83880	3133	9671	0	483.6	3.258	0.6737	135.9	17.17	12.63
1_RA1_01_2721	507.909970335511	83820	3130	9671	0	483.6	3.276	0.6775	136.1	17.3	12.71
1_RA1_01_2721	508.909970335511	83760	3127	9671	0	483.6	3.294	0.6813	136.3	17.42	12.78
1_RA1_01_2721	509.909970335511	83700	3124	9671	0	483.6	3.313	0.6851	136.5	17.55	12.86
1_RA1_01_2721	510.909970335511	83640	3121	9670	0	483.5	3.334	0.6896	136.7	17.69	12.95
1_RA1_01_2721	511.909970335511	83580	3117	9668	0	483.4	3.356	0.6942	136.9	17.84	13.04
1_RA1_01_2721	512.9099703355109	83530	3114	9667	0	483.3	3.378	0.6988	137.1	17.99	13.13
1_RA1_01_2721	513.9099703355109	83470	3111	9665	0	483.3	3.399	0.7034	137.3	18.14	13.21
1_RA1_01_2721	514.9099703355109	83410	3108	9664	0	483.2	3.421	0.7081	137.5	18.29	13.3
1_RA1_01_2721	515.9099703355109	83350	3105	9662	0	483.1	3.443	0.7127	137.7	18.44	13.39
1_RA1_01_2721	516.9099703355109	83290	3102	9661	0	483	3.465	0.7173	137.9	18.59	13.48
1_RA1_01_2721	517.9099703355109	83230	3099	9659	0	483	3.487	0.7219	138.1	18.74	13.57
1_RA1_01_2721	518.9099703355109	83180	3096	9658	0	482.9	3.508	0.7265	138.3	18.89	13.66
1_RA1_01_2721	519.9099703355109	83120	3093	9656	0	482.8	3.53	0.7312	138.5	19.04	13.74
1_RA1_01_2721	520.9099703355109	83060	3090	9655	0	482.7	3.552	0.7358	138.7	19.19	13.83
1_RA1_01_2721	521.9099703355109	83000	3087	9653	0	482.7	3.574	0.7404	138.9	19.34	13.92
1_RA1_01_2721	522.9099703355109	82940	3084	9652	0	482.6	3.596	0.7451	139.1	19.48	14.01
1_RA1_01_2721	523.9099703355109	82890	3081	9650	0	482.5	3.617	0.7497	139.3	19.63	14.09
1_RA1_01_2721	524.9099703355109	82830	3078	9649	0	482.4	3.639	0.7543	139.5	19.78	14.18
1_RA1_01_2721	525.9099703355109	82770	3075	9647	0	482.4	3.661	0.7589	139.7	19.93	14.27
1_RA1_01_2721	526.9099703355109	82710	3072	9646	0	482.3	3.683	0.7636	139.9	20.08	14.35
1_RA1_01_2721	527.9099703355109	82650	3069	9644	0	482.2	3.704	0.7682	140.1	20.23	14.44
1_RA1_01_2721	528.9099703355109	82600	3066	9643	0	482.1	3.726	0.7729	140.3	20.38	14.52
1_RA1_01_2721	529.9099703355109	82540	3063	9641	0	482.1	3.748	0.7775	140.5	20.53	14.61
1_RA1_01_2721	530.9099703355109	82480	3060	9641	0	482	3.763	0.7806	140.5	20.65	14.7
1_RA1_01_2721	531.9099703355109	82410	3057	9640	0	482	3.777	0.7836	140.5	20.77	14.78
1_RA1_01_2721	532.9099703355109	82350	3054	9640	0	482	3.792	0.7866	140.4	20.88	14.87
1_RA1_01_2721	533.9099703355109	82290	3050	9640	0	482	3.806	0.7896	140.4	21	14.96
1_RA1_01_2721	534.9099703355109	82230	3047	9639	0	482	3.82	0.7926	140.3	21.11	15.05
1_RA1_01_2721	535.9099703355109	82170	3044	9639	0	481.9	3.834	0.7956	140.3	21.23	15.14
1_RA1_01_2721	536.9099703355109	82110	3040	9638	0	481.9	3.849	0.7986	140.2	21.35	15.22
1_RA1_01_2721	537.9099703355109	82050	3037	9638	0	481.9	3.863	0.8016	140.2	21.46	15.31
1_RA1_01_2721	538.9099703355109	81980	3034	9638	0	481.9	3.877	0.8046	140.1	21.58	15.4
1_RA1_01_2721	539.9099703355109	81920	3031	9637	0	481.9	3.892	0.8076	140.1	21.7	15.49
1_RA1_01_2721	540.9099703355109	81860	3027	9637	0	481.8	3.906	0.8106	140	21.81	15.58
1_RA1_01_2721	541.9099703355109	81800	3024	9636	0	481.8	3.92	0.8136	140	21.93	15.67
1_RA1_01_2721	542.9099703355109	81740	3021	9636	0	481.8	3.934	0.8166	139.9	22.05	15.76
1_RA1_01_2721	543.9099703355109	81680	3018	9636	0	481.8	3.949	0.8196	139.9	22.16	15.84
1_RA1_01_2721	544.9099703355109	81610	3014	9635	0	481.8	3.963	0.8226	139.8	22.28	15.93
1_RA1_01_2721	545.9099703355109	81550	3011	9635	0	481.7	3.977	0.8256	139.8	22.4	16.02
1_RA1_01_2721	546.9099703355109	81490	3008	9634	0	481.7	3.992	0.8286	139.7	22.51	16.11
1_RA1_01_2721	547.9099703355109	81430	3005	9634	0	481.7	4.006	0.8316	139.7	22.63	16.2
1_RA1_01_2721	548.9099703355109	81370	3001	9634	0	481.7	4.02	0.8346	139.6	22.74	16.29
1_RA1_01_2721	549.9099703355109	81310	2998	9633	0	481.7	4.034	0.8376	139.6	22.86	16.38
1_RA1_01_2721	550.9099703355109	81230	2994	9630	0	481.5	4.045	0.84	139.6	22.96	16.45
1_RA1_01_2721	551.9099703355109	81150	2991	9627	0	481.3	4.055	0.8424	139.5	23.06	16.53
1_RA1_01_2721	552.9099703355109	81080	2987	9623	0	481.2	4.065	0.8448	139.5	23.16	16.6
1_RA1_01_2721	553.9099703355109	81000	2983	9620	0	481	4.075	0.8472	139.5	23.26	16.68
1_RA1_01_2721	554.9099703355109	80920	2980	9616	0	480.8	4.085	0.8495	139.4	23.36	16.75
1_RA1_01_2721	555.9099703355109	80850	2976	9613	0	480.7	4.095	0.8519	139.4	23.46	16.83
1_RA1_01_2721	556.9099703355109	80770	2972	9610	0	480.5	4.105	0.8543	139.4	23.56	16.9
1_RA1_01_2721	557.9099703355109	80690	2969	9606	0	480.3	4.115	0.8567	139.3	23.66	16.98
1_RA1_01_2721	558.9099703355109	80620	2965	9603	0	480.1	4.125	0.8591	139.3	23.76	17.06
1_RA1_01_2721	559.9099703355109	80540	2961	9599	0	480	4.135	0.8615	139.3	23.86	17.13
1_RA1_01_2721	560.9099703355109	80460	2958	9596	0	479.8	4.145	0.8639	139.2	23.96	17.21
1_RA1_01_2721	561.9099703355109	80390	2954	9593	0	479.6	4.155	0.8663	139.2	24.06	17.28
1_RA1_01_2721	562.9099703355109	80310	2950	9589	0	479.5	4.165	0.8687	139.2	24.16	17.36
1_RA1_01_2721	563.9099703355109	80230	2947	9586	0	479.3	4.175	0.8711	139.2	24.26	17.43
1_RA1_01_2721	564.9099703355109	80160	2943	9582	0	479.1	4.185	0.8734	139.1	24.36	17.51
1_RA1_01_2721	565.9099703355109	80080	2939	9579	0	478.9	4.195	0.8758	139.1	24.46	17.58
1_RA1_01_2721	566.9099703355109	80000	2936	9575	0	478.8	4.205	0.8783	139.1	24.56	17.66
1_RA1_01_2721	567.9099703355109	79930	2932	9572	0	478.6	4.215	0.8807	139	24.66	17.73
1_RA1_01_2721	568.9099703355109	79850	2928	9569	0	478.4	4.225	0.8831	139	24.76	17.81
1_RA1_01_2721	569.9099703355109	79770	2924	9565	0	478.3	4.235	0.8855	139	24.86	17.89
1_RA1_01_2721	570.9099703355109	79700	2922	9557	0	477.8	4.253	0.89	139	24.99	17.98
1_RA1_01_2721	571.9099703355109	79630	2919	9548	0	477.4	4.272	0.8948	139	25.12	18.07
1_RA1_01_2721	572.9099703355109	79560	2917	9539	0	477	4.291	0.8996	139.1	25.26	18.16
1_RA1_01_2721	573.9099703355109	79490	2914	9530	0	476.5	4.31	0.9044	139.1	25.39	18.25
1_RA1_01_2721	574.9099703355109	79420	2911	9521	0	476.1	4.329	0.9093	139.2	25.53	18.34
1_RA1_01_2721	575.9099703355109	79360	2909	9513	0	475.6	4.348	0.9141	139.2	25.66	18.43
1_RA1_01_2721	576.9099703355109	79290	2906	9504	0	475.2	4.367	0.9189	139.3	25.79	18.52
1_RA1_01_2721	577.9099703355109	79220	2904	9495	0	474.7	4.385	0.9238	139.3	25.93	18.61
1_RA1_01_2721	578.9099703355109	79150	2901	9486	0	474.3	4.404	0.9286	139.3	26.06	18.7
1_RA1_01_2721	579.9099703355109	79080	2898	9477	0	473.9	4.423	0.9335	139.4	26.2	18.79
1_RA1_01_2721	580.9099703355109	79010	2896	9468	0	473.4	4.442	0.9383	139.4	26.33	18.89
1_RA1_01_2721	581.9099703355109	78940	2893	9459	0	473	4.461	0.9432	139.5	26.47	18.98
1_RA1_01_2721	582.9099703355109	78870	2890	9451	0	472.5	4.48	0.9481	139.5	26.6	19.07
1_RA1_01_2721	583.9099703355109	78800	2888	9442	0	472.1	4.499	0.953	139.6	26.74	19.16
1_RA1_01_2721	584.9099703355109	78730	2885	9433	0	471.6	4.518	0.9579	139.6	26.87	19.25
1_RA1_01_2721	585.9099703355109	78660	2883	9424	0	471.2	4.537	0.9628	139.7	27.01	19.34
1_RA1_01_2721	586.9099703355109	78590	2880	9415	0	470.8	4.556	0.9678	139.7	27.14	19.43
1_RA1_01_2721	587.9099703355109	78520	2877	9406	0	470.3	4.575	0.9727	139.7	27.28	19.52
1_RA1_01_2721	588.9099703355109	78450	2875	9397	0	469.9	4.594	0.9776	139.8	27.41	19.61
1_RA1_01_2721	589.9099703355109	78380	2872	9389	0	469.4	4.613	0.9826	139.8	27.55	19.7
1_RA1_01_2721	590.9099703355109	78320	2870	9382	0	469.1	4.626	0.9861	140	27.62	19.73
1_RA1_01_2721	591.9099703355109	78270	2868	9377	0	468.8	4.639	0.9895	140.1	27.68	19.76
1_RA1_01_2721	592.9099703355109	78210	2865	9371	0	468.5	4.652	0.9928	140.2	27.75	19.79
1_RA1_01_2721	593.9099703355109	78150	2863	9365	0	468.2	4.665	0.9962	140.4	27.82	19.81
1_RA1_01_2721	594.9099703355109	78100	2860	9359	0	467.9	4.677	0.9996	140.5	27.88	19.84
1_RA1_01_2721	595.9099703355109	78040	2858	9353	0	467.7	4.69	1.003	140.7	27.95	19.87
1_RA1_01_2721	596.9099703355109	77980	2856	9347	0	467.4	4.703	1.006	140.8	28.01	19.9
1_RA1_01_2721	597.9099703355109	77920	2853	9341	0	467.1	4.716	1.01	140.9	28.08	19.92
1_RA1_01_2721	598.9099703355109	77870	2851	9335	0	466.8	4.729	1.013	141.1	28.15	19.95
1_RA1_01_2721	599.9099703355109	77810	2849	9330	0	466.5	4.742	1.016	141.2	28.21	19.98
1_RA1_01_2721	600.9099703355109	77750	2846	9324	0	466.2	4.755	1.02	141.4	28.28	20
1_RA1_01_2721	601.9099703355109	77690	2844	9318	0	465.9	4.767	1.023	141.5	28.34	20.03
1_RA1_01_2721	602.9099703355109	77640	2842	9312	0	465.6	4.78	1.027	141.6	28.41	20.06
1_RA1_01_2721	603.9099703355109	77580	2839	9306	0	465.3	4.793	1.03	141.8	28.48	20.08
1_RA1_01_2721	604.9099703355109	77520	2837	9300	0	465	4.806	1.034	141.9	28.54	20.11
1_RA1_01_2721	605.9099703355109	77460	2835	9294	0	464.7	4.819	1.037	142.1	28.61	20.14
1_RA1_01_2721	606.9099703355109	77410	2832	9288	0	464.4	4.832	1.04	142.2	28.67	20.16
1_RA1_01_2721	607.9099703355109	77350	2830	9283	0	464.1	4.845	1.044	142.3	28.74	20.19
1_RA1_01_2721	608.9099703355109	77290	2827	9277	0	463.8	4.857	1.047	142.5	28.81	20.22
1_RA1_01_2721	609.9099703355109	77230	2825	9271	0	463.5	4.87	1.051	142.6	28.87	20.24
1_RA1_01_2721	610.9099703355109	77160	2822	9262	0	463.1	4.881	1.054	142.4	28.92	20.3
1_RA1_01_2721	611.9099703355109	77090	2820	9253	0	462.6	4.892	1.057	142.2	28.96	20.36
1_RA1_01_2721	612.9099703355109	77020	2817	9244	0	462.2	4.903	1.061	142	29	20.42
1_RA1_01_2721	613.9099703355109	76950	2814	9235	0	461.7	4.913	1.064	141.8	29.04	20.48
1_RA1_01_2721	614.9099703355109	76880	2812	9225	0	461.3	4.924	1.067	141.6	29.08	20.54
1_RA1_01_2721	615.9099703355109	76810	2809	9216	0	460.8	4.935	1.071	141.3	29.12	20.6
1_RA1_01_2721	616.9099703355109	76740	2806	9207	0	460.4	4.945	1.074	141.1	29.16	20.66
1_RA1_01_2721	617.9099703355109	76670	2804	9198	0	459.9	4.956	1.078	140.9	29.2	20.73
1_RA1_01_2721	618.9099703355109	76600	2801	9189	0	459.4	4.967	1.081	140.7	29.24	20.79
1_RA1_01_2721	619.9099703355109	76530	2798	9180	0	459	4.978	1.084	140.5	29.28	20.85
1_RA1_01_2721	620.9099703355109	76460	2796	9171	0	458.5	4.988	1.088	140.2	29.32	20.91
1_RA1_01_2721	621.9099703355109	76390	2793	9161	0	458.1	4.999	1.091	140	29.36	20.97
1_RA1_01_2721	622.9099703355109	76320	2790	9152	0	457.6	5.01	1.095	139.8	29.4	21.03
1_RA1_01_2721	623.9099703355109	76250	2788	9143	0	457.2	5.02	1.098	139.6	29.44	21.1
1_RA1_01_2721	624.9099703355109	76180	2785	9134	0	456.7	5.031	1.102	139.4	29.49	21.16
1_RA1_01_2721	625.9099703355109	76110	2782	9125	0	456.2	5.042	1.105	139.1	29.53	21.22
1_RA1_01_2721	626.9099703355109	76040	2780	9116	0	455.8	5.053	1.109	138.9	29.57	21.29
1_RA1_01_2721	627.9099703355109	75970	2777	9107	0	455.3	5.063	1.112	138.7	29.61	21.35
1_RA1_01_2721	628.9099703355109	75900	2774	9097	0	454.9	5.074	1.115	138.5	29.65	21.41
1_RA1_01_2721	629.9099703355109	75830	2772	9088	0	454.4	5.085	1.119	138.2	29.69	21.48
1_RA1_01_2721	630.9099703355109	75760	2769	9080	0	454	5.086	1.12	138.3	29.69	21.46
1_RA1_01_2721	631.9099703355109	75690	2766	9073	0	453.6	5.087	1.121	138.5	29.69	21.44
1_RA1_01_2721	632.9099703355109	75620	2764	9065	0	453.3	5.088	1.123	138.6	29.69	21.42
1_RA1_01_2721	633.9099703355109	75550	2761	9057	0	452.9	5.089	1.124	138.7	29.69	21.4
1_RA1_01_2721	634.9099703355109	75480	2758	9050	0	452.5	5.089	1.125	138.8	29.68	21.38
1_RA1_01_2721	635.9099703355109	75410	2755	9042	0	452.1	5.09	1.126	139	29.68	21.36
1_RA1_01_2721	636.9099703355109	75340	2753	9034	0	451.7	5.091	1.127	139.1	29.68	21.34
1_RA1_01_2721	637.9099703355109	75280	2750	9027	0	451.3	5.091	1.128	139.2	29.68	21.32
1_RA1_01_2721	638.9099703355109	75210	2747	9019	0	450.9	5.092	1.129	139.3	29.68	21.3
1_RA1_01_2721	639.9099703355109	75140	2745	9011	0	450.6	5.093	1.13	139.5	29.68	21.28
1_RA1_01_2721	640.9099703355109	75070	2742	9004	0	450.2	5.094	1.131	139.6	29.67	21.26
1_RA1_01_2721	641.9099703355109	75000	2739	8996	0	449.8	5.094	1.133	139.7	29.67	21.24
1_RA1_01_2721	642.9099703355109	74930	2736	8988	0	449.4	5.095	1.134	139.8	29.67	21.22
1_RA1_01_2721	643.9099703355109	74860	2734	8981	0	449	5.096	1.135	140	29.67	21.2
1_RA1_01_2721	644.9099703355109	74790	2731	8973	0	448.6	5.096	1.136	140.1	29.67	21.18
1_RA1_01_2721	645.9099703355109	74720	2728	8965	0	448.3	5.097	1.137	140.2	29.66	21.16
1_RA1_01_2721	646.9099703355109	74650	2726	8957	0	447.9	5.098	1.138	140.3	29.66	21.14
1_RA1_01_2721	647.9099703355109	74580	2723	8950	0	447.5	5.099	1.139	140.4	29.66	21.12
1_RA1_01_2721	648.9099703355109	74510	2720	8942	0	447.1	5.099	1.14	140.6	29.66	21.1
1_RA1_01_2721	649.9099703355109	74440	2718	8934	0	446.7	5.1	1.142	140.7	29.66	21.08
1_RA1_01_2721	650.9099703355109	74380	2715	8926	0	446.3	5.094	1.142	140.5	29.6	21.07
1_RA1_01_2721	651.9099703355109	74310	2713	8917	0	445.9	5.088	1.141	140.2	29.53	21.06
1_RA1_01_2721	652.9099703355109	74240	2710	8909	0	445.4	5.082	1.141	140	29.47	21.05
1_RA1_01_2721	653.9099703355109	74180	2708	8900	0	445	5.076	1.141	139.7	29.4	21.04
1_RA1_01_2721	654.9099703355109	74110	2705	8892	0	444.6	5.07	1.14	139.5	29.34	21.03
1_RA1_01_2721	655.9099703355109	74040	2703	8883	0	444.1	5.064	1.14	139.3	29.28	21.02
1_RA1_01_2721	656.9099703355109	73970	2700	8874	0	443.7	5.058	1.14	139	29.21	21.01
1_RA1_01_2721	657.9099703355109	73910	2698	8866	0	443.3	5.052	1.14	138.8	29.15	21
1_RA1_01_2721	658.9099703355109	73840	2695	8857	0	442.9	5.046	1.139	138.5	29.08	20.99
1_RA1_01_2721	659.9099703355109	73770	2693	8849	0	442.4	5.04	1.139	138.3	29.02	20.99
1_RA1_01_2721	660.9099703355109	73710	2690	8840	0	442	5.034	1.139	138	28.95	20.98
1_RA1_01_2721	661.9099703355109	73640	2688	8831	0	441.6	5.028	1.139	137.8	28.89	20.97
1_RA1_01_2721	662.9099703355109	73570	2685	8823	0	441.1	5.022	1.138	137.5	28.82	20.96
1_RA1_01_2721	663.9099703355109	73510	2683	8814	0	440.7	5.016	1.138	137.3	28.76	20.95
1_RA1_01_2721	664.9099703355109	73440	2680	8806	0	440.3	5.009	1.138	137	28.69	20.94
1_RA1_01_2721	665.9099703355109	73370	2678	8797	0	439.9	5.003	1.138	136.8	28.63	20.93
1_RA1_01_2721	666.9099703355109	73310	2676	8788	0	439.4	4.997	1.137	136.6	28.56	20.92
1_RA1_01_2721	667.9099703355109	73240	2673	8780	0	439	4.991	1.137	136.3	28.5	20.91
1_RA1_01_2721	668.9099703355109	73170	2671	8771	0	438.6	4.985	1.137	136.1	28.43	20.9
1_RA1_01_2721	669.9099703355109	73110	2668	8763	0	438.1	4.979	1.136	135.8	28.37	20.89
1_RA1_01_2721	670.9099703355109	73040	2666	8754	0	437.7	4.973	1.136	135.8	28.34	20.87
1_RA1_01_2721	671.9099703355109	72970	2663	8745	0	437.2	4.966	1.136	135.7	28.32	20.86
1_RA1_01_2721	672.9099703355109	72900	2660	8736	0	436.8	4.96	1.136	135.7	28.29	20.84
1_RA1_01_2721	673.9099703355109	72830	2658	8727	0	436.4	4.953	1.135	135.7	28.26	20.83
1_RA1_01_2721	674.9099703355109	72760	2655	8718	0	435.9	4.947	1.135	135.7	28.24	20.81
1_RA1_01_2721	675.9099703355109	72690	2653	8709	0	435.5	4.941	1.135	135.7	28.21	20.8
1_RA1_01_2721	676.9099703355109	72620	2650	8700	0	435	4.934	1.134	135.6	28.19	20.78
1_RA1_01_2721	677.9099703355109	72550	2648	8692	0	434.6	4.928	1.134	135.6	28.16	20.77
1_RA1_01_2721	678.9099703355109	72480	2645	8683	0	434.1	4.921	1.134	135.6	28.14	20.75
1_RA1_01_2721	679.9099703355109	72410	2642	8674	0	433.7	4.915	1.133	135.6	28.11	20.74
1_RA1_01_2721	680.9099703355109	72340	2640	8665	0	433.2	4.908	1.133	135.5	28.08	20.72
1_RA1_01_2721	681.9099703355109	72270	2637	8656	0	432.8	4.902	1.133	135.5	28.06	20.71
1_RA1_01_2721	682.9099703355109	72200	2635	8647	0	432.4	4.896	1.132	135.5	28.03	20.69
1_RA1_01_2721	683.9099703355109	72130	2632	8638	0	431.9	4.889	1.132	135.5	28.01	20.68
1_RA1_01_2721	684.9099703355109	72060	2630	8629	0	431.5	4.883	1.132	135.4	27.98	20.66
1_RA1_01_2721	685.9099703355109	71990	2627	8620	0	431	4.876	1.131	135.4	27.96	20.64
1_RA1_01_2721	686.9099703355109	71920	2624	8612	0	430.6	4.87	1.131	135.4	27.93	20.63
1_RA1_01_2721	687.9099703355109	71850	2622	8603	0	430.1	4.863	1.131	135.4	27.9	20.61
1_RA1_01_2721	688.9099703355109	71780	2619	8594	0	429.7	4.857	1.13	135.3	27.88	20.6
1_RA1_01_2721	689.9099703355109	71710	2617	8585	0	429.2	4.851	1.13	135.3	27.85	20.58
1_RA1_01_2721	690.9099703355109	71640	2614	8576	0	428.8	4.846	1.13	135.1	27.78	20.56
1_RA1_01_2721	691.9099703355109	71570	2612	8566	0	428.3	4.841	1.13	134.9	27.7	20.53
1_RA1_01_2721	692.9099703355109	71490	2609	8557	0	427.8	4.836	1.13	134.6	27.61	20.51
1_RA1_01_2721	693.9099703355109	71420	2606	8547	0	427.4	4.832	1.131	134.4	27.53	20.48
1_RA1_01_2721	694.9099703355109	71350	2604	8538	0	426.9	4.827	1.131	134.2	27.45	20.46
1_RA1_01_2721	695.9099703355109	71270	2601	8529	0	426.4	4.823	1.131	134	27.37	20.43
1_RA1_01_2721	696.9099703355109	71200	2599	8519	0	426	4.818	1.131	133.7	27.29	20.41
1_RA1_01_2721	697.9099703355109	71130	2596	8510	0	425.5	4.813	1.131	133.5	27.21	20.38
1_RA1_01_2721	698.9099703355109	71060	2593	8501	0	425	4.809	1.131	133.3	27.13	20.35
1_RA1_01_2721	699.9099703355109	70980	2591	8491	0	424.6	4.804	1.132	133	27.05	20.33
1_RA1_01_2721	700.9099703355109	70910	2588	8482	0	424.1	4.799	1.132	132.8	26.97	20.3
1_RA1_01_2721	701.9099703355109	70840	2586	8472	0	423.6	4.795	1.132	132.6	26.88	20.28
1_RA1_01_2721	702.9099703355109	70760	2583	8463	0	423.1	4.79	1.132	132.4	26.8	20.25
1_RA1_01_2721	703.9099703355109	70690	2580	8454	0	422.7	4.785	1.132	132.1	26.72	20.22
1_RA1_01_2721	704.9099703355109	70620	2578	8444	0	422.2	4.781	1.132	131.9	26.64	20.2
1_RA1_01_2721	705.9099703355109	70540	2575	8435	0	421.7	4.776	1.132	131.7	26.56	20.17
1_RA1_01_2721	706.9099703355109	70470	2573	8425	0	421.3	4.771	1.133	131.4	26.48	20.14
1_RA1_01_2721	707.9099703355109	70400	2570	8416	0	420.8	4.767	1.133	131.2	26.4	20.12
1_RA1_01_2721	708.9099703355109	70320	2567	8407	0	420.3	4.762	1.133	131	26.32	20.09
1_RA1_01_2721	709.9099703355109	70250	2565	8397	0	419.9	4.758	1.133	130.8	26.24	20.06
1_RA1_01_2721	710.9099703355109	70180	2563	8387	0	419.3	4.742	1.131	130.3	26.09	20.02
1_RA1_01_2721	711.9099703355109	70110	2560	8376	0	418.8	4.725	1.128	129.9	25.94	19.97
1_RA1_01_2721	712.9099703355109	70050	2558	8366	0	418.3	4.708	1.126	129.5	25.79	19.92
1_RA1_01_2721	713.9099703355109	69980	2556	8355	0	417.8	4.692	1.123	129.1	25.64	19.87
1_RA1_01_2721	714.9099703355109	69910	2554	8345	0	417.2	4.675	1.12	128.6	25.49	19.82
1_RA1_01_2721	715.9099703355109	69840	2551	8334	0	416.7	4.658	1.118	128.2	25.34	19.77
1_RA1_01_2721	716.9099703355109	69770	2549	8324	0	416.2	4.641	1.115	127.8	25.19	19.72
1_RA1_01_2721	717.9099703355109	69710	2547	8313	0	415.7	4.624	1.113	127.3	25.04	19.67
1_RA1_01_2721	718.9099703355109	69640	2545	8303	0	415.1	4.608	1.11	126.9	24.89	19.61
1_RA1_01_2721	719.9099703355109	69570	2542	8292	0	414.6	4.591	1.107	126.5	24.74	19.56
1_RA1_01_2721	720.9099703355109	69500	2540	8282	0	414.1	4.574	1.105	126	24.59	19.51
1_RA1_01_2721	721.9099703355109	69430	2538	8271	0	413.6	4.557	1.102	125.6	24.44	19.46
1_RA1_01_2721	722.9099703355109	69360	2536	8261	0	413	4.54	1.099	125.2	24.29	19.4
1_RA1_01_2721	723.9099703355109	69300	2533	8250	0	412.5	4.524	1.097	124.7	24.14	19.35
1_RA1_01_2721	724.9099703355109	69230	2531	8240	0	412	4.507	1.094	124.3	23.99	19.3
1_RA1_01_2721	725.9099703355109	69160	2529	8229	0	411.5	4.49	1.091	123.9	23.84	19.24
1_RA1_01_2721	726.9099703355109	69090	2527	8219	0	410.9	4.473	1.089	123.4	23.69	19.19
1_RA1_01_2721	727.9099703355109	69020	2524	8209	0	410.4	4.457	1.086	123	23.54	19.13
1_RA1_01_2721	728.9099703355109	68960	2522	8198	0	409.9	4.44	1.083	122.6	23.39	19.08
1_RA1_01_2721	729.9099703355109	68890	2520	8188	0	409.4	4.423	1.08	122.1	23.23	19.02
1_RA1_01_2721	730.9099703355109	68820	2518	8175	0	408.7	4.408	1.079	121.5	23.12	19.02
1_RA1_01_2721	731.9099703355109	68750	2516	8162	0	408.1	4.394	1.077	120.9	23.02	19.03
1_RA1_01_2721	732.9099703355109	68680	2514	8149	0	407.5	4.38	1.075	120.3	22.91	19.04
1_RA1_01_2721	733.9099703355109	68620	2512	8136	0	406.8	4.366	1.073	119.7	22.8	19.05
1_RA1_01_2721	734.9099703355109	68550	2510	8124	0	406.2	4.351	1.071	119.1	22.69	19.05
1_RA1_01_2721	735.9099703355109	68480	2508	8111	0	405.5	4.337	1.069	118.5	22.58	19.06
1_RA1_01_2721	736.9099703355109	68410	2506	8098	0	404.9	4.323	1.068	117.9	22.48	19.07
1_RA1_01_2721	737.9099703355109	68340	2505	8085	0	404.3	4.308	1.066	117.3	22.37	19.08
1_RA1_01_2721	738.9099703355109	68270	2503	8072	0	403.6	4.294	1.064	116.6	22.26	19.08
1_RA1_01_2721	739.9099703355109	68210	2501	8060	0	403	4.28	1.062	116	22.15	19.09
1_RA1_01_2721	740.9099703355109	68140	2499	8047	0	402.3	4.266	1.06	115.4	22.04	19.1
1_RA1_01_2721	741.9099703355109	68070	2497	8034	0	401.7	4.251	1.058	114.8	21.94	19.11
1_RA1_01_2721	742.9099703355109	68000	2495	8021	0	401.1	4.237	1.056	114.2	21.83	19.12
1_RA1_01_2721	743.9099703355109	67930	2493	8008	0	400.4	4.223	1.055	113.6	21.72	19.12
1_RA1_01_2721	744.9099703355109	67870	2491	7996	0	399.8	4.208	1.053	113	21.61	19.13
1_RA1_01_2721	745.9099703355109	67800	2489	7983	0	399.1	4.194	1.051	112.4	21.51	19.14
1_RA1_01_2721	746.9099703355109	67730	2487	7970	0	398.5	4.18	1.049	111.7	21.4	19.15
1_RA1_01_2721	747.9099703355109	67660	2485	7957	0	397.9	4.166	1.047	111.1	21.29	19.16
1_RA1_01_2721	748.9099703355109	67590	2483	7944	0	397.2	4.151	1.045	110.5	21.18	19.16
1_RA1_01_2721	749.9099703355109	67530	2481	7932	0	396.6	4.137	1.043	109.9	21.07	19.17
1_RA1_01_2721	750.9099703355109	67460	2480	7919	0	396	4.129	1.043	109.4	20.99	19.19
1_RA1_01_2721	751.9099703355109	67400	2478	7907	0	395.4	4.122	1.043	108.9	20.91	19.2
1_RA1_01_2721	752.9099703355109	67330	2476	7895	0	394.8	4.115	1.042	108.3	20.82	19.22
1_RA1_01_2721	753.9099703355109	67270	2474	7883	0	394.2	4.108	1.042	107.8	20.74	19.24
1_RA1_01_2721	754.9099703355109	67200	2473	7871	0	393.6	4.101	1.042	107.3	20.66	19.25
1_RA1_01_2721	755.9099703355109	67140	2471	7859	0	393	4.094	1.042	106.8	20.57	19.27
1_RA1_01_2721	756.9099703355109	67080	2469	7847	0	392.4	4.086	1.041	106.2	20.49	19.29
1_RA1_01_2721	757.9099703355109	67010	2467	7835	0	391.8	4.079	1.041	105.7	20.41	19.3
1_RA1_01_2721	758.9099703355109	66950	2466	7823	0	391.1	4.072	1.041	105.2	20.32	19.32
1_RA1_01_2721	759.9099703355109	66880	2464	7811	0	390.5	4.065	1.041	104.7	20.24	19.34
1_RA1_01_2721	760.9099703355109	66820	2462	7799	0	389.9	4.058	1.041	104.1	20.16	19.36
1_RA1_01_2721	761.9099703355109	66750	2460	7787	0	389.3	4.051	1.04	103.6	20.07	19.37
1_RA1_01_2721	762.9099703355109	66690	2459	7775	0	388.7	4.044	1.04	103.1	19.99	19.39
1_RA1_01_2721	763.9099703355109	66620	2457	7763	0	388.1	4.036	1.04	102.6	19.91	19.41
1_RA1_01_2721	764.9099703355109	66560	2455	7751	0	387.5	4.029	1.04	102	19.82	19.43
1_RA1_01_2721	765.9099703355109	66500	2454	7739	0	386.9	4.022	1.039	101.5	19.74	19.45
1_RA1_01_2721	766.9099703355109	66430	2452	7727	0	386.3	4.015	1.039	101	19.66	19.47
1_RA1_01_2721	767.9099703355109	66370	2450	7714	0	385.7	4.008	1.039	100.5	19.57	19.49
1_RA1_01_2721	768.9099703355109	66300	2448	7702	0	385.1	4.001	1.039	99.93	19.49	19.5
1_RA1_01_2721	769.9099703355109	66240	2447	7690	0	384.5	3.994	1.039	99.4	19.41	19.52
1_RA1_01_2721	770.9099703355109	66150	2444	7674	0	383.7	3.985	1.039	98.86	19.29	19.51
1_RA1_01_2721	771.9099703355109	66070	2442	7657	0	382.9	3.976	1.039	98.32	19.17	19.49
1_RA1_01_2721	772.9099703355109	65980	2439	7641	0	382	3.968	1.039	97.77	19.04	19.48
1_RA1_01_2721	773.9099703355109	65890	2437	7624	0	381.2	3.959	1.039	97.23	18.92	19.46
1_RA1_01_2721	774.9099703355109	65800	2434	7607	0	380.4	3.951	1.039	96.68	18.8	19.44
1_RA1_01_2721	775.9099703355109	65710	2432	7591	0	379.5	3.942	1.039	96.14	18.68	19.43
1_RA1_01_2721	776.9099703355109	65630	2429	7574	0	378.7	3.934	1.039	95.6	18.55	19.41
1_RA1_01_2721	777.9099703355109	65540	2427	7558	0	377.9	3.925	1.039	95.05	18.43	19.39
1_RA1_01_2721	778.9099703355109	65450	2424	7541	0	377	3.916	1.039	94.51	18.31	19.37
1_RA1_01_2721	779.9099703355109	65360	2422	7524	0	376.2	3.908	1.039	93.96	18.19	19.35
1_RA1_01_2721	780.9099703355109	65280	2419	7508	0	375.4	3.899	1.039	93.42	18.06	19.34
1_RA1_01_2721	781.9099703355109	65190	2417	7491	0	374.5	3.891	1.039	92.87	17.94	19.32
1_RA1_01_2721	782.9099703355109	65100	2414	7474	0	373.7	3.882	1.039	92.33	17.82	19.3
1_RA1_01_2721	783.9099703355109	65010	2411	7458	0	372.9	3.874	1.039	91.79	17.7	19.28
1_RA1_01_2721	784.9099703355109	64920	2409	7441	0	372	3.865	1.039	91.24	17.57	19.26
1_RA1_01_2721	785.9099703355109	64840	2406	7424	0	371.2	3.856	1.039	90.7	17.45	19.24
1_RA1_01_2721	786.9099703355109	64750	2404	7408	0	370.4	3.848	1.039	90.15	17.33	19.22
1_RA1_01_2721	787.9099703355109	64660	2401	7391	0	369.5	3.839	1.039	89.61	17.21	19.2
1_RA1_01_2721	788.9099703355109	64570	2399	7374	0	368.7	3.831	1.039	89.06	17.08	19.18
1_RA1_01_2721	789.9099703355109	64480	2396	7358	0	367.9	3.822	1.039	88.52	16.96	19.16
1_RA1_01_2721	790.9099703355109	64380	2393	7339	0	366.9	3.807	1.037	87.91	16.84	19.15
1_RA1_01_2721	791.9099703355109	64270	2390	7320	0	366	3.791	1.036	87.29	16.71	19.14
1_RA1_01_2721	792.9099703355109	64170	2387	7301	0	365	3.775	1.034	86.68	16.58	19.13
1_RA1_01_2721	793.9099703355109	64060	2384	7281	0	364.1	3.759	1.032	86.06	16.46	19.12
1_RA1_01_2721	794.9099703355109	63950	2381	7262	0	363.1	3.743	1.031	85.44	16.33	19.11
1_RA1_01_2721	795.9099703355109	63840	2378	7243	0	362.2	3.726	1.029	84.82	16.2	19.1
1_RA1_01_2721	796.9099703355109	63740	2375	7224	0	361.2	3.71	1.027	84.21	16.08	19.09
1_RA1_01_2721	797.9099703355109	63630	2371	7205	0	360.3	3.694	1.025	83.59	15.95	19.08
1_RA1_01_2721	798.9099703355109	63520	2368	7186	0	359.3	3.678	1.024	82.97	15.83	19.07
1_RA1_01_2721	799.9099703355109	63420	2365	7167	0	358.3	3.662	1.022	82.36	15.7	19.06
1_RA1_01_2721	800.9099703355109	63310	2362	7148	0	357.4	3.646	1.02	81.74	15.57	19.05
1_RA1_01_2721	801.9099703355109	63200	2359	7129	0	356.4	3.63	1.018	81.12	15.45	19.04
1_RA1_01_2721	802.9099703355109	63100	2356	7110	0	355.5	3.614	1.017	80.5	15.32	19.03
1_RA1_01_2721	803.9099703355109	62990	2353	7091	0	354.5	3.598	1.015	79.89	15.2	19.02
1_RA1_01_2721	804.9099703355109	62880	2349	7071	0	353.6	3.582	1.013	79.27	15.07	19.01
1_RA1_01_2721	805.9099703355109	62780	2346	7052	0	352.6	3.566	1.011	78.65	14.94	19
1_RA1_01_2721	806.9099703355109	62670	2343	7033	0	351.7	3.55	1.009	78.04	14.82	18.99
1_RA1_01_2721	807.9099703355109	62560	2340	7014	0	350.7	3.534	1.008	77.42	14.69	18.98
1_RA1_01_2721	808.9099703355109	62450	2337	6995	0	349.8	3.518	1.006	76.8	14.57	18.97
1_RA1_01_2721	809.9099703355109	62350	2334	6976	0	348.8	3.501	1.004	76.18	14.44	18.95
1_RA1_01_2721	810.9099703355109	62220	2330	6954	0	347.7	3.493	1.005	75.61	14.32	18.93
1_RA1_01_2721	811.9099703355109	62100	2326	6932	0	346.6	3.485	1.006	75.05	14.19	18.91
1_RA1_01_2721	812.9099703355109	61970	2323	6909	0	345.5	3.477	1.006	74.48	14.07	18.89
1_RA1_01_2721	813.9099703355109	61840	2319	6887	0	344.4	3.469	1.007	73.91	13.94	18.86
1_RA1_01_2721	814.9099703355109	61720	2315	6865	0	343.2	3.461	1.008	73.35	13.82	18.84
1_RA1_01_2721	815.9099703355109	61590	2312	6843	0	342.1	3.454	1.009	72.78	13.69	18.82
1_RA1_01_2721	816.9099703355109	61460	2308	6820	0	341	3.446	1.01	72.21	13.57	18.79
1_RA1_01_2721	817.9099703355109	61340	2304	6798	0	339.9	3.438	1.011	71.65	13.45	18.77
1_RA1_01_2721	818.9099703355109	61210	2300	6776	0	338.8	3.43	1.012	71.08	13.32	18.74
1_RA1_01_2721	819.9099703355109	61090	2297	6753	0	337.7	3.422	1.013	70.51	13.2	18.72
1_RA1_01_2721	820.9099703355109	60960	2293	6731	0	336.6	3.414	1.014	69.94	13.07	18.69
1_RA1_01_2721	821.9099703355109	60830	2289	6709	0	335.4	3.406	1.015	69.38	12.95	18.66
1_RA1_01_2721	822.9099703355109	60710	2286	6687	0	334.3	3.399	1.017	68.81	12.82	18.64
1_RA1_01_2721	823.9099703355109	60580	2282	6664	0	333.2	3.391	1.018	68.24	12.7	18.61
1_RA1_01_2721	824.9099703355109	60450	2278	6642	0	332.1	3.383	1.019	67.68	12.58	18.58
1_RA1_01_2721	825.9099703355109	60330	2275	6620	0	331	3.375	1.02	67.11	12.45	18.55
1_RA1_01_2721	826.9099703355109	60200	2271	6597	0	329.9	3.367	1.021	66.54	12.33	18.52
1_RA1_01_2721	827.9099703355109	60070	2267	6575	0	328.8	3.359	1.022	65.98	12.2	18.5
1_RA1_01_2721	828.9099703355109	59950	2264	6553	0	327.6	3.351	1.023	65.41	12.08	18.47
1_RA1_01_2721	829.9099703355109	59820	2260	6531	0	326.5	3.344	1.024	64.84	11.95	18.44
1_RA1_01_2721	830.9099703355109	59690	2256	6508	0	325.4	3.328	1.023	64.35	11.85	18.41
1_RA1_01_2721	831.9099703355109	59550	2251	6486	0	324.3	3.311	1.021	63.87	11.74	18.38
1_RA1_01_2721	832.9099703355109	59410	2247	6463	0	323.2	3.294	1.019	63.39	11.63	18.35
1_RA1_01_2721	833.9099703355109	59280	2243	6441	0	322	3.277	1.018	62.9	11.53	18.32
1_RA1_01_2721	834.9099703355109	59140	2238	6418	0	320.9	3.26	1.016	62.42	11.42	18.3
1_RA1_01_2721	835.9099703355109	59000	2234	6396	0	319.8	3.244	1.014	61.94	11.31	18.27
1_RA1_01_2721	836.9099703355109	58870	2230	6374	0	318.7	3.227	1.013	61.45	11.21	18.24
1_RA1_01_2721	837.9099703355109	58730	2225	6351	0	317.6	3.21	1.011	60.97	11.1	18.21
1_RA1_01_2721	838.9099703355109	58590	2221	6329	0	316.4	3.193	1.009	60.49	10.99	18.18
1_RA1_01_2721	839.9099703355109	58460	2217	6306	0	315.3	3.177	1.007	60	10.89	18.15
1_RA1_01_2721	840.9099703355109	58320	2213	6284	0	314.2	3.16	1.006	59.52	10.78	18.11
1_RA1_01_2721	841.9099703355109	58190	2208	6262	0	313.1	3.143	1.004	59.04	10.68	18.08
1_RA1_01_2721	842.9099703355109	58050	2204	6239	0	312	3.126	1.002	58.55	10.57	18.05
1_RA1_01_2721	843.9099703355109	57910	2200	6217	0	310.8	3.109	1	58.07	10.46	18.02
1_RA1_01_2721	844.9099703355109	57780	2195	6194	0	309.7	3.093	0.9985	57.59	10.36	17.98
1_RA1_01_2721	845.9099703355109	57640	2191	6172	0	308.6	3.076	0.9967	57.1	10.25	17.95
1_RA1_01_2721	846.9099703355109	57500	2187	6149	0	307.5	3.059	0.9949	56.62	10.14	17.91
1_RA1_01_2721	847.9099703355109	57370	2182	6127	0	306.4	3.042	0.9931	56.14	10.04	17.88
1_RA1_01_2721	848.9099703355109	57230	2178	6105	0	305.2	3.025	0.9912	55.66	9.93	17.84
1_RA1_01_2721	849.9099703355109	57090	2174	6082	0	304.1	3.009	0.9893	55.17	9.824	17.81
1_RA1_01_2721	850.9099703355109	56920	2168	6056	0	302.8	3	0.9908	54.71	9.754	17.83
1_RA1_01_2721	851.9099703355109	56740	2162	6030	0	301.5	2.993	0.9926	54.24	9.688	17.86
1_RA1_01_2721	852.9099703355109	56570	2156	6004	0	300.2	2.985	0.9945	53.78	9.622	17.89
1_RA1_01_2721	853.9099703355109	56390	2151	5977	0	298.9	2.978	0.9964	53.31	9.556	17.92
1_RA1_01_2721	854.9099703355109	56220	2145	5951	0	297.6	2.97	0.9982	52.85	9.49	17.96
1_RA1_01_2721	855.9099703355109	56040	2139	5925	0	296.2	2.963	1	52.38	9.424	17.99
1_RA1_01_2721	856.9099703355109	55860	2133	5899	0	294.9	2.955	1.002	51.92	9.358	18.02
1_RA1_01_2721	857.9099703355109	55690	2127	5872	0	293.6	2.948	1.004	51.45	9.292	18.06
1_RA1_01_2721	858.9099703355109	55510	2121	5846	0	292.3	2.94	1.006	50.99	9.226	18.09
1_RA1_01_2721	859.9099703355109	55330	2116	5820	0	291	2.933	1.008	50.52	9.16	18.13
1_RA1_01_2721	860.9099703355109	55160	2110	5794	0	289.7	2.925	1.01	50.06	9.093	18.17
1_RA1_01_2721	861.9099703355109	54980	2104	5767	0	288.4	2.918	1.012	49.59	9.027	18.2
1_RA1_01_2721	862.9099703355109	54800	2098	5741	0	287	2.91	1.014	49.13	8.961	18.24
1_RA1_01_2721	863.9099703355109	54630	2092	5715	0	285.7	2.903	1.016	48.67	8.895	18.28
1_RA1_01_2721	864.9099703355109	54450	2086	5688	0	284.4	2.895	1.018	48.2	8.829	18.32
1_RA1_01_2721	865.9099703355109	54270	2081	5662	0	283.1	2.888	1.02	47.74	8.763	18.36
1_RA1_01_2721	866.9099703355109	54100	2075	5636	0	281.8	2.88	1.022	47.27	8.697	18.4
1_RA1_01_2721	867.9099703355109	53920	2069	5610	0	280.5	2.873	1.024	46.81	8.631	18.44
1_RA1_01_2721	868.9099703355109	53750	2063	5583	0	279.2	2.865	1.026	46.34	8.565	18.48
1_RA1_01_2721	869.9099703355109	53570	2057	5557	0	277.9	2.858	1.029	45.88	8.499	18.52
1_RA1_01_2721	870.9099703355109	53360	2050	5529	0	276.4	2.847	1.03	45.48	8.431	18.54
1_RA1_01_2721	871.9099703355109	53160	2043	5500	0	275	2.836	1.031	45.08	8.364	18.55
1_RA1_01_2721	872.9099703355109	52950	2036	5472	0	273.6	2.825	1.033	44.69	8.296	18.57
1_RA1_01_2721	873.9099703355109	52750	2029	5443	0	272.2	2.814	1.034	44.29	8.229	18.58
1_RA1_01_2721	874.9099703355109	52540	2022	5415	0	270.7	2.803	1.035	43.9	8.161	18.59
1_RA1_01_2721	875.9099703355109	52330	2015	5386	0	269.3	2.792	1.037	43.5	8.094	18.61
1_RA1_01_2721	876.9099703355109	52130	2008	5358	0	267.9	2.781	1.038	43.11	8.026	18.62
1_RA1_01_2721	877.9099703355109	51920	2001	5329	0	266.5	2.77	1.039	42.71	7.959	18.63
1_RA1_01_2721	878.9099703355109	51710	1993	5301	0	265	2.758	1.041	42.32	7.891	18.65
1_RA1_01_2721	879.9099703355109	51510	1986	5272	0	263.6	2.747	1.042	41.92	7.824	18.66
1_RA1_01_2721	880.9099703355109	51300	1979	5244	0	262.2	2.736	1.044	41.53	7.756	18.68
1_RA1_01_2721	881.9099703355109	51090	1972	5215	0	260.8	2.725	1.045	41.14	7.689	18.69
1_RA1_01_2721	882.9099703355109	50890	1965	5187	0	259.3	2.714	1.047	40.74	7.621	18.71
1_RA1_01_2721	883.9099703355109	50680	1958	5158	0	257.9	2.703	1.048	40.35	7.554	18.72
1_RA1_01_2721	884.9099703355109	50470	1951	5130	0	256.5	2.692	1.05	39.95	7.486	18.74
1_RA1_01_2721	885.9099703355109	50270	1944	5101	0	255.1	2.681	1.051	39.56	7.419	18.76
1_RA1_01_2721	886.9099703355109	50060	1937	5073	0	253.6	2.67	1.053	39.16	7.351	18.77
1_RA1_01_2721	887.9099703355109	49850	1930	5044	0	252.2	2.659	1.054	38.77	7.284	18.79
1_RA1_01_2721	888.9099703355109	49650	1922	5016	0	250.8	2.648	1.056	38.37	7.216	18.81
1_RA1_01_2721	889.9099703355109	49440	1915	4987	0	249.4	2.637	1.057	37.98	7.149	18.82
1_RA1_01_2721	890.9099703355109	49220	1908	4958	0	247.9	2.619	1.056	37.64	7.049	18.73
1_RA1_01_2721	891.9099703355109	48990	1900	4928	0	246.4	2.6	1.055	37.31	6.946	18.62
1_RA1_01_2721	892.9099703355109	48770	1892	4898	0	244.9	2.582	1.054	36.98	6.844	18.51
1_RA1_01_2721	893.9099703355109	48550	1884	4869	0	243.4	2.563	1.053	36.65	6.741	18.39
1_RA1_01_2721	894.9099703355109	48320	1876	4839	0	241.9	2.545	1.052	36.32	6.638	18.28
1_RA1_01_2721	895.9099703355109	48100	1868	4809	0	240.5	2.526	1.05	35.99	6.535	18.16
1_RA1_01_2721	896.9099703355109	47870	1860	4779	0	239	2.507	1.049	35.66	6.432	18.04
1_RA1_01_2721	897.9099703355109	47650	1852	4750	0	237.5	2.489	1.048	35.33	6.329	17.91
1_RA1_01_2721	898.9099703355109	47420	1845	4720	0	236	2.47	1.047	35	6.226	17.79
1_RA1_01_2721	899.9099703355109	47200	1837	4690	0	234.5	2.452	1.045	34.67	6.124	17.66
1_RA1_01_2721	900.9099703355109	46970	1829	4660	0	233	2.433	1.044	34.34	6.021	17.53
1_RA1_01_2721	901.9099703355109	46750	1821	4631	0	231.5	2.415	1.043	34.01	5.918	17.4
1_RA1_01_2721	902.9099703355109	46520	1813	4601	0	230	2.396	1.042	33.68	5.815	17.27
1_RA1_01_2721	903.9099703355109	46300	1805	4571	0	228.6	2.377	1.04	33.35	5.712	17.13
1_RA1_01_2721	904.9099703355109	46070	1797	4541	0	227.1	2.359	1.039	33.02	5.609	16.99
1_RA1_01_2721	905.9099703355109	45850	1790	4512	0	225.6	2.34	1.037	32.69	5.506	16.85
1_RA1_01_2721	906.9099703355109	45630	1782	4482	0	224.1	2.322	1.036	32.36	5.404	16.7
1_RA1_01_2721	907.9099703355109	45400	1774	4452	0	222.6	2.303	1.035	32.03	5.301	16.55
1_RA1_01_2721	908.9099703355109	45180	1766	4422	0	221.1	2.285	1.033	31.7	5.198	16.4
1_RA1_01_2721	909.9099703355109	44950	1758	4393	0	219.6	2.266	1.032	31.37	5.095	16.24
1_RA1_01_2721	910.9099703355109	44720	1750	4363	0	218.1	2.253	1.033	30.84	5.054	16.39
1_RA1_01_2721	911.9099703355109	44490	1742	4333	0	216.6	2.241	1.034	30.29	5.019	16.57
1_RA1_01_2721	912.9099703355109	44260	1734	4303	0	215.2	2.229	1.036	29.74	4.984	16.76
1_RA1_01_2721	913.9099703355109	44030	1726	4273	0	213.7	2.217	1.038	29.19	4.949	16.95
1_RA1_01_2721	914.9099703355109	43800	1718	4243	0	212.2	2.205	1.039	28.64	4.914	17.16
1_RA1_01_2721	915.9099703355109	43560	1710	4213	0	210.7	2.193	1.041	28.09	4.879	17.37
1_RA1_01_2721	916.9099703355109	43330	1702	4184	0	209.2	2.18	1.042	27.55	4.844	17.59
1_RA1_01_2721	917.9099703355109	43100	1693	4154	0	207.7	2.168	1.044	27	4.809	17.81
1_RA1_01_2721	918.9099703355109	42870	1685	4124	0	206.2	2.156	1.046	26.45	4.774	18.05
1_RA1_01_2721	919.9099703355109	42640	1677	4094	0	204.7	2.144	1.047	25.9	4.739	18.3
1_RA1_01_2721	920.9099703355109	42410	1669	4064	0	203.2	2.132	1.049	25.35	4.704	18.56
1_RA1_01_2721	921.9099703355109	42180	1661	4034	0	201.7	2.12	1.051	24.8	4.669	18.82
1_RA1_01_2721	922.9099703355109	41950	1653	4004	0	200.2	2.108	1.053	24.25	4.634	19.11
1_RA1_01_2721	923.9099703355109	41710	1645	3974	0	198.7	2.095	1.054	23.71	4.599	19.4
1_RA1_01_2721	924.9099703355109	41480	1637	3945	0	197.2	2.083	1.056	23.16	4.564	19.71
1_RA1_01_2721	925.9099703355109	41250	1629	3915	0	195.7	2.071	1.058	22.61	4.529	20.03
1_RA1_01_2721	926.9099703355109	41020	1621	3885	0	194.2	2.059	1.06	22.06	4.494	20.37
1_RA1_01_2721	927.9099703355109	40790	1613	3855	0	192.8	2.047	1.062	21.51	4.459	20.73
1_RA1_01_2721	928.9099703355109	40560	1605	3825	0	191.3	2.035	1.064	20.96	4.424	21.1
1_RA1_01_2721	929.9099703355109	40330	1596	3795	0	189.8	2.023	1.066	20.41	4.389	21.5
1_RA1_01_2721	930.9099703355109	40090	1588	3766	0	188.3	2.016	1.07	20.13	4.366	21.69
1_RA1_01_2721	931.9099703355109	39840	1579	3738	0	186.9	2.01	1.075	19.87	4.343	21.86
1_RA1_01_2721	932.9099703355109	39600	1570	3709	0	185.5	2.004	1.08	19.61	4.321	22.03
1_RA1_01_2721	933.9099703355109	39360	1561	3681	0	184	1.998	1.086	19.36	4.299	22.21
1_RA1_01_2721	934.9099703355109	39120	1552	3652	0	182.6	1.992	1.091	19.1	4.277	22.39
1_RA1_01_2721	935.9099703355109	38870	1543	3623	0	181.2	1.986	1.096	18.84	4.255	22.58
1_RA1_01_2721	936.9099703355109	38630	1534	3595	0	179.7	1.979	1.101	18.58	4.233	22.77
1_RA1_01_2721	937.9099703355109	38390	1526	3566	0	178.3	1.973	1.107	18.33	4.211	22.97
1_RA1_01_2721	938.9099703355109	38150	1517	3537	0	176.9	1.967	1.112	18.07	4.188	23.18
1_RA1_01_2721	939.9099703355109	37900	1508	3509	0	175.4	1.961	1.118	17.81	4.166	23.39
1_RA1_01_2721	940.9099703355109	37660	1499	3480	0	174	1.955	1.124	17.55	4.144	23.61
1_RA1_01_2721	941.9099703355109	37420	1490	3451	0	172.6	1.949	1.13	17.3	4.122	23.83
1_RA1_01_2721	942.9099703355109	37180	1481	3423	0	171.1	1.943	1.135	17.04	4.1	24.06
1_RA1_01_2721	943.9099703355109	36930	1472	3394	0	169.7	1.937	1.141	16.78	4.078	24.3
1_RA1_01_2721	944.9099703355109	36690	1463	3365	0	168.3	1.931	1.148	16.52	4.056	24.54
1_RA1_01_2721	945.9099703355109	36450	1455	3337	0	166.8	1.925	1.154	16.27	4.033	24.79
1_RA1_01_2721	946.9099703355109	36210	1446	3308	0	165.4	1.919	1.16	16.01	4.011	25.05
1_RA1_01_2721	947.9099703355109	35960	1437	3279	0	164	1.913	1.167	15.75	3.989	25.32
1_RA1_01_2721	948.9099703355109	35720	1428	3251	0	162.5	1.907	1.173	15.49	3.967	25.6
1_RA1_01_2721	949.9099703355109	35480	1419	3222	0	161.1	1.901	1.18	15.24	3.945	25.89
1_RA1_01_2721	950.9099703355109	35240	1410	3195	0	159.7	1.886	1.181	15.02	3.902	25.99
1_RA1_01_2721	951.9099703355109	35000	1401	3168	0	158.4	1.871	1.181	14.8	3.857	26.07
1_RA1_01_2721	952.9099703355109	34760	1392	3141	0	157	1.856	1.182	14.58	3.812	26.15
1_RA1_01_2721	953.9099703355109	34520	1383	3114	0	155.7	1.841	1.183	14.36	3.767	26.23
1_RA1_01_2721	954.9099703355109	34280	1374	3087	0	154.3	1.826	1.183	14.14	3.722	26.32
1_RA1_01_2721	955.9099703355109	34030	1365	3060	0	153	1.811	1.184	13.92	3.677	26.41
1_RA1_01_2721	956.9099703355109	33790	1356	3033	0	151.6	1.796	1.185	13.7	3.632	26.5
1_RA1_01_2721	957.9099703355109	33550	1347	3006	0	150.3	1.781	1.185	13.49	3.587	26.6
1_RA1_01_2721	958.9099703355109	33310	1338	2979	0	148.9	1.766	1.186	13.27	3.542	26.7
1_RA1_01_2721	959.9099703355109	33070	1329	2952	0	147.6	1.751	1.187	13.05	3.497	26.8
1_RA1_01_2721	960.9099703355109	32830	1320	2925	0	146.3	1.736	1.187	12.83	3.452	26.91
1_RA1_01_2721	961.9099703355109	32590	1311	2898	0	144.9	1.721	1.188	12.61	3.407	27.02
1_RA1_01_2721	962.9099703355109	32350	1302	2871	0	143.6	1.706	1.189	12.39	3.362	27.13
1_RA1_01_2721	963.9099703355109	32110	1293	2844	0	142.2	1.691	1.189	12.17	3.317	27.25
1_RA1_01_2721	964.9099703355109	31870	1284	2817	0	140.9	1.676	1.19	11.96	3.272	27.37
1_RA1_01_2721	965.9099703355109	31630	1275	2790	0	139.5	1.661	1.191	11.74	3.227	27.49
1_RA1_01_2721	966.9099703355109	31390	1266	2763	0	138.2	1.646	1.192	11.52	3.182	27.62
1_RA1_01_2721	967.9099703355109	31150	1257	2736	0	136.8	1.631	1.192	11.3	3.137	27.76
1_RA1_01_2721	968.9099703355109	30910	1248	2709	0	135.5	1.616	1.193	11.08	3.092	27.9
1_RA1_01_2721	969.9099703355109	30670	1239	2682	0	134.1	1.601	1.194	10.86	3.047	28.05
1_RA1_01_2721	970.9099703355109	30430	1230	2656	0	132.8	1.589	1.197	10.65	3.016	28.32
1_RA1_01_2721	971.9099703355109	30190	1221	2630	0	131.5	1.577	1.2	10.44	2.986	28.61
1_RA1_01_2721	972.9099703355109	29960	1212	2603	0	130.2	1.566	1.203	10.22	2.956	28.91
1_RA1_01_2721	973.9099703355109	29720	1203	2577	0	128.9	1.554	1.206	10.01	2.926	29.23
1_RA1_01_2721	974.9099703355109	29480	1194	2551	0	127.5	1.542	1.209	9.796	2.896	29.56
1_RA1_01_2721	975.9099703355109	29240	1185	2525	0	126.2	1.53	1.212	9.583	2.866	29.9
1_RA1_01_2721	976.9099703355109	29010	1176	2498	0	124.9	1.519	1.216	9.37	2.836	30.26
1_RA1_01_2721	977.9099703355109	28770	1167	2472	0	123.6	1.507	1.219	9.156	2.806	30.64
1_RA1_01_2721	978.9099703355109	28530	1158	2446	0	122.3	1.495	1.222	8.943	2.776	31.04
1_RA1_01_2721	979.9099703355109	28300	1149	2420	0	121	1.483	1.226	8.73	2.746	31.45
1_RA1_01_2721	980.9099703355109	28060	1140	2393	0	119.7	1.471	1.23	8.517	2.716	31.89
1_RA1_01_2721	981.9099703355109	27820	1132	2367	0	118.4	1.46	1.233	8.303	2.686	32.34
1_RA1_01_2721	982.9099703355109	27590	1123	2341	0	117	1.448	1.237	8.09	2.656	32.82
1_RA1_01_2721	983.9099703355109	27350	1114	2315	0	115.7	1.436	1.241	7.877	2.626	33.33
1_RA1_01_2721	984.9099703355109	27110	1105	2288	0	114.4	1.424	1.245	7.664	2.596	33.87
1_RA1_01_2721	985.9099703355109	26870	1096	2262	0	113.1	1.412	1.249	7.451	2.566	34.43
1_RA1_01_2721	986.9099703355109	26640	1087	2236	0	111.8	1.401	1.253	7.237	2.536	35.03
1_RA1_01_2721	987.9099703355109	26400	1078	2210	0	110.5	1.389	1.257	7.024	2.506	35.67
1_RA1_01_2721	988.9099703355109	26160	1069	2183	0	109.2	1.377	1.261	6.811	2.476	36.35
1_RA1_01_2721	989.9099703355109	25930	1060	2157	0	107.9	1.365	1.266	6.598	2.446	37.07
1_RA1_01_2721	990.9099703355109	25720	1052	2135	0	106.8	1.351	1.265	6.476	2.41	37.21
1_RA1_01_2721	991.9099703355109	25510	1044	2114	0	105.7	1.336	1.264	6.362	2.373	37.3
1_RA1_01_2721	992.9099703355109	25300	1036	2093	0	104.6	1.321	1.262	6.249	2.337	37.39
1_RA1_01_2721	993.9099703355109	25090	1028	2072	0	103.6	1.306	1.261	6.136	2.3	37.49
1_RA1_01_2721	994.9099703355109	24880	1020	2050	0	102.5	1.291	1.259	6.023	2.264	37.59
1_RA1_01_2721	995.9099703355109	24670	1012	2029	0	101.4	1.276	1.257	5.909	2.228	37.69
1_RA1_01_2721	996.9099703355109	24460	1004	2008	0	100.4	1.261	1.256	5.796	2.191	37.8
1_RA1_01_2721	997.9099703355109	24260	995.9	1986	0	99.32	1.246	1.254	5.683	2.155	37.91
1_RA1_01_2721	998.9099703355109	24050	987.9	1965	0	98.25	1.231	1.253	5.57	2.118	38.03
1_RA1_01_2721	999.9099703355109	23840	979.8	1944	0	97.19	1.216	1.251	5.457	2.082	38.15
1_RA1_01_2721	1000.9099703355109	23630	971.8	1922	0	96.12	1.201	1.249	5.343	2.045	38.28
1_RA1_01_2721	1001.9099703355109	23420	963.8	1901	0	95.06	1.186	1.247	5.23	2.009	38.41
1_RA1_01_2721	1002.9099703355109	23210	955.8	1880	0	93.99	1.171	1.245	5.117	1.973	38.55
1_RA1_01_2721	1003.9099703355109	23010	947.7	1859	0	92.93	1.156	1.244	5.004	1.936	38.69
1_RA1_01_2721	1004.9099703355109	22800	939.7	1837	0	91.86	1.141	1.242	4.891	1.9	38.84
1_RA1_01_2721	1005.9099703355109	22590	931.7	1816	0	90.8	1.126	1.24	4.777	1.863	39
1_RA1_01_2721	1006.9099703355109	22380	923.6	1795	0	89.73	1.111	1.238	4.664	1.827	39.17
1_RA1_01_2721	1007.9099703355109	22170	915.6	1773	0	88.67	1.096	1.236	4.551	1.79	39.34
1_RA1_01_2721	1008.9099703355109	21960	907.6	1752	0	87.6	1.081	1.234	4.438	1.754	39.52
1_RA1_01_2721	1009.9099703355109	21760	899.5	1731	0	86.54	1.066	1.231	4.324	1.718	39.72
1_RA1_01_2721	1010.9099703355109	21570	892.1	1713	0	85.65	1.055	1.232	4.262	1.695	39.78
1_RA1_01_2721	1011.9099703355109	21390	884.8	1696	0	84.78	1.045	1.233	4.204	1.675	39.83
1_RA1_01_2721	1012.9099703355109	21200	877.5	1678	0	83.9	1.035	1.234	4.147	1.654	39.88
1_RA1_01_2721	1013.9099703355109	21020	870.2	1661	0	83.03	1.025	1.235	4.089	1.633	39.94
1_RA1_01_2721	1014.9099703355109	20830	862.8	1643	0	82.16	1.015	1.236	4.032	1.613	39.99
1_RA1_01_2721	1015.9099703355109	20650	855.5	1626	0	81.29	1.005	1.237	3.974	1.592	40.05
1_RA1_01_2721	1016.9099703355109	20460	848.2	1608	0	80.41	0.9952	1.238	3.917	1.571	40.11
1_RA1_01_2721	1017.9099703355109	20280	840.8	1591	0	79.54	0.9852	1.239	3.859	1.55	40.17
1_RA1_01_2721	1018.9099703355109	20100	833.5	1573	0	78.67	0.9752	1.24	3.802	1.53	40.24
1_RA1_01_2721	1019.9099703355109	19910	826.2	1556	0	77.8	0.9652	1.241	3.744	1.509	40.3
1_RA1_01_2721	1020.9099703355109	19730	818.9	1538	0	76.92	0.9552	1.242	3.687	1.488	40.37
1_RA1_01_2721	1021.9099703355109	19540	811.5	1521	0	76.05	0.9452	1.243	3.629	1.468	40.44
1_RA1_01_2721	1022.9099703355109	19360	804.2	1504	0	75.18	0.9352	1.244	3.572	1.447	40.51
1_RA1_01_2721	1023.9099703355109	19170	796.9	1486	0	74.31	0.9252	1.245	3.514	1.426	40.58
1_RA1_01_2721	1024.909970335511	18990	789.6	1469	0	73.43	0.9152	1.246	3.457	1.405	40.66
1_RA1_01_2721	1025.909970335511	18810	782.2	1451	0	72.56	0.9052	1.247	3.399	1.385	40.73
1_RA1_01_2721	1026.909970335511	18620	774.9	1434	0	71.69	0.8952	1.249	3.342	1.364	40.81
1_RA1_01_2721	1027.909970335511	18440	767.6	1416	0	70.82	0.8852	1.25	3.284	1.343	40.9
1_RA1_01_2721	1028.909970335511	18250	760.3	1399	0	69.94	0.8752	1.251	3.227	1.323	40.99
1_RA1_01_2721	1029.909970335511	18070	752.9	1381	0	69.07	0.8652	1.253	3.169	1.302	41.08
1_RA1_01_2721	1030.909970335511	17910	746.3	1367	0	68.35	0.8536	1.249	3.124	1.282	41.04
1_RA1_01_2721	1031.909970335511	17750	739.8	1353	0	67.64	0.8418	1.244	3.079	1.262	40.98
1_RA1_01_2721	1032.909970335511	17590	733.3	1339	0	66.94	0.83	1.24	3.034	1.242	40.92
1_RA1_01_2721	1033.909970335511	17430	726.8	1325	0	66.23	0.8182	1.235	2.99	1.222	40.87
1_RA1_01_2721	1034.909970335511	17260	720.3	1310	0	65.52	0.8064	1.231	2.945	1.202	40.81
1_RA1_01_2721	1035.909970335511	17100	713.8	1296	0	64.81	0.7946	1.226	2.9	1.182	40.75
1_RA1_01_2721	1036.909970335511	16940	707.3	1282	0	64.11	0.7828	1.221	2.856	1.162	40.68
1_RA1_01_2721	1037.909970335511	16780	700.8	1268	0	63.4	0.7711	1.216	2.811	1.142	40.62
1_RA1_01_2721	1038.909970335511	16620	694.3	1254	0	62.69	0.7593	1.211	2.767	1.122	40.55
1_RA1_01_2721	1039.909970335511	16460	687.8	1240	0	61.99	0.7475	1.206	2.722	1.102	40.48
1_RA1_01_2721	1040.909970335511	16300	681.3	1226	0	61.28	0.7357	1.201	2.677	1.082	40.41
1_RA1_01_2721	1041.909970335511	16140	674.8	1211	0	60.57	0.7239	1.195	2.633	1.062	40.33
1_RA1_01_2721	1042.909970335511	15980	668.3	1197	0	59.86	0.7121	1.19	2.588	1.042	40.26
1_RA1_01_2721	1043.909970335511	15820	661.8	1183	0	59.16	0.7003	1.184	2.543	1.022	40.18
1_RA1_01_2721	1044.909970335511	15660	655.3	1169	0	58.45	0.6886	1.178	2.499	1.002	40.09
1_RA1_01_2721	1045.909970335511	15500	648.8	1155	0	57.74	0.6768	1.172	2.454	0.9818	40.01
1_RA1_01_2721	1046.909970335511	15340	642.3	1141	0	57.04	0.665	1.166	2.409	0.9618	39.92
1_RA1_01_2721	1047.909970335511	15180	635.8	1127	0	56.33	0.6532	1.16	2.365	0.9418	39.83
1_RA1_01_2721	1048.909970335511	15020	629.3	1112	0	55.62	0.6414	1.153	2.32	0.9218	39.73
1_RA1_01_2721	1049.909970335511	14860	622.8	1098	0	54.91	0.6296	1.147	2.275	0.9018	39.63
1_RA1_01_2721	1050.909970335511	14720	617.2	1087	0	54.34	0.6217	1.144	2.248	0.888	39.5
1_RA1_01_2721	1051.909970335511	14590	611.8	1076	0	53.78	0.6142	1.142	2.222	0.8748	39.36
1_RA1_01_2721	1052.909970335511	14460	606.3	1065	0	53.23	0.6067	1.14	2.197	0.8615	39.22
1_RA1_01_2721	1053.909970335511	14320	600.8	1053	0	52.67	0.5992	1.138	2.171	0.8483	39.08
1_RA1_01_2721	1054.909970335511	14190	595.4	1042	0	52.11	0.5917	1.136	2.145	0.8351	38.93
1_RA1_01_2721	1055.909970335511	14060	589.9	1031	0	51.55	0.5842	1.133	2.119	0.8219	38.78
1_RA1_01_2721	1056.909970335511	13930	584.5	1020	0	50.99	0.5767	1.131	2.094	0.8087	38.62
1_RA1_01_2721	1057.909970335511	13790	579	1009	0	50.43	0.5692	1.129	2.068	0.7955	38.47
1_RA1_01_2721	1058.909970335511	13660	573.6	997.5	0	49.88	0.5617	1.126	2.042	0.7823	38.3
1_RA1_01_2721	1059.909970335511	13530	568.1	986.4	0	49.32	0.5542	1.124	2.017	0.769	38.14
1_RA1_01_2721	1060.909970335511	13390	562.6	975.2	0	48.76	0.5467	1.121	1.991	0.7558	37.96
1_RA1_01_2721	1061.909970335511	13260	557.2	964	0	48.2	0.5392	1.119	1.965	0.7426	37.79
1_RA1_01_2721	1062.909970335511	13130	551.7	952.9	0	47.64	0.5317	1.116	1.939	0.7294	37.61
1_RA1_01_2721	1063.909970335511	13000	546.3	941.7	0	47.09	0.5242	1.113	1.914	0.7162	37.42
1_RA1_01_2721	1064.909970335511	12860	540.8	930.5	0	46.53	0.5167	1.111	1.888	0.703	37.23
1_RA1_01_2721	1065.909970335511	12730	535.3	919.4	0	45.97	0.5092	1.108	1.862	0.6898	37.04
1_RA1_01_2721	1066.909970335511	12600	529.9	908.2	0	45.41	0.5017	1.105	1.837	0.6765	36.84
1_RA1_01_2721	1067.909970335511	12460	524.4	897	0	44.85	0.4942	1.102	1.811	0.6633	36.63
1_RA1_01_2721	1068.909970335511	12330	519	885.9	0	44.29	0.4867	1.099	1.785	0.6501	36.42
1_RA1_01_2721	1069.909970335511	12200	513.5	874.7	0	43.74	0.4792	1.096	1.759	0.6369	36.2
1_RA1_01_2721	1070.909970335511	12090	509.1	865.1	0	43.26	0.4724	1.092	1.744	0.6266	35.93
1_RA1_01_2721	1071.909970335511	11980	504.7	855.7	0	42.78	0.4656	1.088	1.73	0.6166	35.65
1_RA1_01_2721	1072.909970335511	11870	500.3	846.2	0	42.31	0.4588	1.084	1.716	0.6066	35.36
1_RA1_01_2721	1073.909970335511	11770	496	836.8	0	41.84	0.452	1.08	1.701	0.5966	35.07
1_RA1_01_2721	1074.909970335511	11660	491.6	827.4	0	41.37	0.4453	1.076	1.687	0.5866	34.77
1_RA1_01_2721	1075.909970335511	11550	487.3	817.9	0	40.9	0.4385	1.072	1.673	0.5766	34.47
1_RA1_01_2721	1076.909970335511	11440	482.9	808.5	0	40.42	0.4317	1.068	1.658	0.5666	34.17
1_RA1_01_2721	1077.909970335511	11340	478.5	799	0	39.95	0.4249	1.064	1.644	0.5566	33.85
1_RA1_01_2721	1078.909970335511	11230	474.2	789.6	0	39.48	0.4181	1.059	1.63	0.5466	33.54
1_RA1_01_2721	1079.909970335511	11120	469.8	780.1	0	39.01	0.4113	1.054	1.616	0.5366	33.22
1_RA1_01_2721	1080.909970335511	11010	465.5	770.7	0	38.53	0.4045	1.05	1.601	0.5266	32.89
1_RA1_01_2721	1081.909970335511	10910	461.1	761.3	0	38.06	0.3978	1.045	1.587	0.5166	32.55
1_RA1_01_2721	1082.909970335511	10800	456.7	751.8	0	37.59	0.391	1.04	1.573	0.5066	32.21
1_RA1_01_2721	1083.909970335511	10690	452.4	742.4	0	37.12	0.3842	1.035	1.558	0.4966	31.87
1_RA1_01_2721	1084.909970335511	10580	448	732.9	0	36.65	0.3774	1.03	1.544	0.4866	31.51
1_RA1_01_2721	1085.909970335511	10480	443.6	723.5	0	36.17	0.3706	1.025	1.53	0.4766	31.15
1_RA1_01_2721	1086.909970335511	10370	439.3	714	0	35.7	0.3638	1.019	1.516	0.4666	30.79
1_RA1_01_2721	1087.909970335511	10260	434.9	704.6	0	35.23	0.357	1.013	1.501	0.4566	30.41
1_RA1_01_2721	1088.909970335511	10150	430.6	695.2	0	34.76	0.3503	1.008	1.487	0.4466	30.03
1_RA1_01_2721	1089.909970335511	10050	426.2	685.7	0	34.29	0.3435	1.002	1.473	0.4366	29.65
1_RA1_01_2721	1090.909970335511	9958	422.6	678.2	0	33.91	0.3406	1.004	1.458	0.4331	29.7
1_RA1_01_2721	1091.909970335511	9870	419	670.8	0	33.54	0.3381	1.008	1.444	0.4303	29.79
1_RA1_01_2721	1092.909970335511	9783	415.4	663.5	0	33.17	0.3356	1.012	1.43	0.4274	29.89
1_RA1_01_2721	1093.909970335511	9696	411.8	656.1	0	32.81	0.3331	1.015	1.416	0.4245	29.99
1_RA1_01_2721	1094.909970335511	9608	408.3	648.8	0	32.44	0.3306	1.019	1.401	0.4217	30.09
1_RA1_01_2721	1095.909970335511	9521	404.7	641.5	0	32.07	0.3281	1.023	1.387	0.4188	30.2
1_RA1_01_2721	1096.909970335511	9433	401.1	634.1	0	31.71	0.3256	1.027	1.373	0.416	30.3
1_RA1_01_2721	1097.909970335511	9346	397.6	626.8	0	31.34	0.3231	1.031	1.358	0.4131	30.41
1_RA1_01_2721	1098.909970335511	9259	394	619.4	0	30.97	0.3206	1.035	1.344	0.4103	30.52
1_RA1_01_2721	1099.909970335511	9171	390.4	612.1	0	30.6	0.3181	1.039	1.33	0.4074	30.63
1_RA1_01_2721	1100.909970335511	9084	386.8	604.7	0	30.24	0.3156	1.044	1.316	0.4045	30.75
1_RA1_01_2721	1101.909970335511	8997	383.3	597.4	0	29.87	0.3131	1.048	1.301	0.4017	30.87
1_RA1_01_2721	1102.909970335511	8909	379.7	590.1	0	29.5	0.3106	1.053	1.287	0.3988	30.99
1_RA1_01_2721	1103.909970335511	8822	376.1	582.7	0	29.14	0.3081	1.057	1.273	0.396	31.11
1_RA1_01_2721	1104.909970335511	8735	372.5	575.4	0	28.77	0.3056	1.062	1.258	0.3931	31.24
1_RA1_01_2721	1105.909970335511	8647	369	568	0	28.4	0.3031	1.067	1.244	0.3903	31.37
1_RA1_01_2721	1106.909970335511	8560	365.4	560.7	0	28.03	0.3006	1.072	1.23	0.3874	31.5
1_RA1_01_2721	1107.909970335511	8472	361.8	553.3	0	27.67	0.2981	1.077	1.216	0.3845	31.63
1_RA1_01_2721	1108.909970335511	8385	358.3	546	0	27.3	0.2956	1.083	1.201	0.3817	31.77
1_RA1_01_2721	1109.909970335511	8298	354.7	538.7	0	26.93	0.2931	1.088	1.187	0.3788	31.91
1_RA1_01_2721	1110.909970335511	8229	351.8	533.4	0	26.67	0.2909	1.091	1.177	0.3766	32
1_RA1_01_2721	1111.909970335511	8161	349	528.3	0	26.41	0.2888	1.093	1.167	0.3745	32.08
1_RA1_01_2721	1112.909970335511	8094	346.2	523.2	0	26.16	0.2866	1.096	1.158	0.3723	32.16
1_RA1_01_2721	1113.909970335511	8027	343.4	518.1	0	25.9	0.2845	1.098	1.148	0.3702	32.25
1_RA1_01_2721	1114.909970335511	7959	340.6	513	0	25.65	0.2823	1.101	1.138	0.3681	32.33
1_RA1_01_2721	1115.909970335511	7892	337.8	507.9	0	25.4	0.2802	1.103	1.129	0.3659	32.42
1_RA1_01_2721	1116.909970335511	7825	334.9	502.8	0	25.14	0.2781	1.106	1.119	0.3638	32.51
1_RA1_01_2721	1117.909970335511	7757	332.1	497.7	0	24.89	0.2759	1.109	1.109	0.3616	32.59
1_RA1_01_2721	1118.909970335511	7690	329.3	492.6	0	24.63	0.2738	1.111	1.1	0.3595	32.69
1_RA1_01_2721	1119.909970335511	7623	326.5	487.5	0	24.38	0.2716	1.114	1.09	0.3573	32.78
1_RA1_01_2721	1120.909970335511	7556	323.7	482.4	0	24.12	0.2695	1.117	1.081	0.3552	32.87
1_RA1_01_2721	1121.909970335511	7488	320.9	477.3	0	23.87	0.2673	1.12	1.071	0.3531	32.97
1_RA1_01_2721	1122.909970335511	7421	318.1	472.3	0	23.61	0.2652	1.123	1.061	0.3509	33.07
1_RA1_01_2721	1123.909970335511	7354	315.3	467.2	0	23.36	0.2631	1.126	1.052	0.3488	33.17
1_RA1_01_2721	1124.909970335511	7286	312.5	462.1	0	23.1	0.2609	1.129	1.042	0.3466	33.27
1_RA1_01_2721	1125.909970335511	7219	309.7	457	0	22.85	0.2588	1.133	1.032	0.3445	33.37
1_RA1_01_2721	1126.909970335511	7152	306.8	451.9	0	22.59	0.2566	1.136	1.023	0.3423	33.48
1_RA1_01_2721	1127.909970335511	7084	304	446.8	0	22.34	0.2545	1.139	1.013	0.3402	33.58
1_RA1_01_2721	1128.909970335511	7017	301.2	441.7	0	22.08	0.2523	1.143	1.003	0.3381	33.69
1_RA1_01_2721	1129.909970335511	6950	298.4	436.6	0	21.83	0.2502	1.146	0.9937	0.3359	33.8
1_RA1_01_2721	1130.909970335511	6894	296.1	432.5	0	21.62	0.2484	1.149	0.9873	0.3341	33.84
1_RA1_01_2721	1131.909970335511	6839	293.8	428.4	0	21.42	0.2466	1.151	0.9813	0.3323	33.86
1_RA1_01_2721	1132.909970335511	6784	291.5	424.3	0	21.22	0.2448	1.154	0.9752	0.3305	33.89
1_RA1_01_2721	1133.909970335511	6729	289.2	420.3	0	21.01	0.243	1.156	0.9691	0.3287	33.92
1_RA1_01_2721	1134.909970335511	6674	286.9	416.2	0	20.81	0.2412	1.159	0.963	0.3269	33.95
1_RA1_01_2721	1135.909970335511	6619	284.6	412.2	0	20.61	0.2394	1.162	0.957	0.3252	33.98
1_RA1_01_2721	1136.909970335511	6564	282.3	408.1	0	20.41	0.2377	1.165	0.9509	0.3234	34.01
1_RA1_01_2721	1137.909970335511	6508	280	404.1	0	20.2	0.2359	1.168	0.9448	0.3216	34.04
1_RA1_01_2721	1138.909970335511	6453	277.6	400	0	20	0.2341	1.17	0.9388	0.3198	34.07
1_RA1_01_2721	1139.909970335511	6398	275.3	395.9	0	19.8	0.2323	1.173	0.9327	0.318	34.1
1_RA1_01_2721	1140.909970335511	6343	273	391.9	0	19.59	0.2305	1.176	0.9266	0.3162	34.13
1_RA1_01_2721	1141.909970335511	6288	270.7	387.8	0	19.39	0.2287	1.18	0.9205	0.3144	34.16
1_RA1_01_2721	1142.909970335511	6233	268.4	383.8	0	19.19	0.2269	1.183	0.9145	0.3127	34.19
1_RA1_01_2721	1143.909970335511	6178	266.1	379.7	0	18.99	0.2252	1.186	0.9084	0.3109	34.22
1_RA1_01_2721	1144.909970335511	6123	263.8	375.7	0	18.78	0.2234	1.189	0.9023	0.3091	34.25
1_RA1_01_2721	1145.909970335511	6068	261.5	371.6	0	18.58	0.2216	1.193	0.8963	0.3073	34.29
1_RA1_01_2721	1146.909970335511	6013	259.2	367.5	0	18.38	0.2198	1.196	0.8902	0.3055	34.32
1_RA1_01_2721	1147.909970335511	5958	256.9	363.5	0	18.17	0.218	1.2	0.8841	0.3037	34.35
1_RA1_01_2721	1148.909970335511	5903	254.6	359.4	0	17.97	0.2162	1.203	0.878	0.3019	34.39
1_RA1_01_2721	1149.909970335511	5848	252.3	355.4	0	17.77	0.2144	1.207	0.872	0.3002	34.42
1_RA1_01_2721	1150.909970335511	5811	250.7	353.2	0	17.66	0.211	1.195	0.8617	0.2935	34.06
1_RA1_01_2721	1151.909970335511	5776	249.2	351.2	0	17.56	0.2075	1.182	0.851	0.2864	33.65
1_RA1_01_2721	1152.909970335511	5741	247.6	349.2	0	17.46	0.2039	1.168	0.8403	0.2792	33.23
1_RA1_01_2721	1153.909970335511	5706	246.1	347.2	0	17.36	0.2003	1.154	0.8295	0.2721	32.8
1_RA1_01_2721	1154.909970335511	5670	244.6	345.2	0	17.26	0.1968	1.14	0.8188	0.2649	32.35
1_RA1_01_2721	1155.909970335511	5635	243	343.2	0	17.16	0.1932	1.126	0.8081	0.2578	31.9
1_RA1_01_2721	1156.909970335511	5600	241.5	341.2	0	17.06	0.1896	1.111	0.7974	0.2506	31.43
1_RA1_01_2721	1157.909970335511	5565	239.9	339.2	0	16.96	0.186	1.097	0.7867	0.2435	30.95
1_RA1_01_2721	1158.909970335511	5530	238.4	337.2	0	16.86	0.1825	1.082	0.776	0.2364	30.46
1_RA1_01_2721	1159.909970335511	5494	236.9	335.2	0	16.76	0.1789	1.067	0.7653	0.2292	29.95
1_RA1_01_2721	1160.909970335511	5459	235.3	333.2	0	16.66	0.1753	1.052	0.7545	0.2221	29.43
1_RA1_01_2721	1161.909970335511	5424	233.8	331.2	0	16.56	0.1718	1.037	0.7438	0.2149	28.9
1_RA1_01_2721	1162.909970335511	5389	232.3	329.2	0	16.46	0.1682	1.022	0.7331	0.2078	28.34
1_RA1_01_2721	1163.909970335511	5354	230.7	327.2	0	16.36	0.1646	1.006	0.7224	0.2006	27.77
1_RA1_01_2721	1164.909970335511	5318	229.2	325.2	0	16.26	0.161	0.9904	0.7117	0.1935	27.19
1_RA1_01_2721	1165.909970335511	5283	227.6	323.2	0	16.16	0.1575	0.9745	0.701	0.1864	26.59
1_RA1_01_2721	1166.909970335511	5248	226.1	321.2	0	16.06	0.1539	0.9583	0.6903	0.1792	25.96
1_RA1_01_2721	1167.909970335511	5213	224.6	319.2	0	15.96	0.1503	0.9419	0.6795	0.1721	25.32
1_RA1_01_2721	1168.909970335511	5178	223	317.2	0	15.86	0.1468	0.9253	0.6688	0.1649	24.66
1_RA1_01_2721	1169.909970335511	5142	221.5	315.2	0	15.76	0.1432	0.9086	0.6581	0.1578	23.98
1_RA1_01_2721	1170.909970335511	5109	220.1	312.7	0	15.63	0.1425	0.9117	0.6454	0.1562	24.2
1_RA1_01_2721	1171.909970335511	5076	218.7	310.1	0	15.5	0.1422	0.917	0.6326	0.1551	24.52
1_RA1_01_2721	1172.909970335511	5043	217.4	307.5	0	15.38	0.1418	0.9223	0.6197	0.154	24.85
1_RA1_01_2721	1173.909970335511	5010	216	304.9	0	15.25	0.1415	0.9278	0.6069	0.153	25.2
1_RA1_01_2721	1174.909970335511	4977	214.7	302.4	0	15.12	0.1411	0.9333	0.594	0.1519	25.57
1_RA1_01_2721	1175.909970335511	4944	213.3	299.8	0	14.99	0.1407	0.9389	0.5812	0.1508	25.95
1_RA1_01_2721	1176.909970335511	4911	211.9	297.2	0	14.86	0.1404	0.9446	0.5683	0.1497	26.35
1_RA1_01_2721	1177.909970335511	4878	210.6	294.7	0	14.73	0.14	0.9505	0.5554	0.1487	26.77
1_RA1_01_2721	1178.909970335511	4845	209.2	292.1	0	14.6	0.1397	0.9564	0.5426	0.1476	27.2
1_RA1_01_2721	1179.909970335511	4812	207.8	289.5	0	14.48	0.1393	0.9624	0.5297	0.1465	27.66
1_RA1_01_2721	1180.909970335511	4779	206.5	286.9	0	14.35	0.139	0.9686	0.5169	0.1455	28.14
1_RA1_01_2721	1181.909970335511	4746	205.1	284.4	0	14.22	0.1386	0.9748	0.504	0.1444	28.65
1_RA1_01_2721	1182.909970335511	4713	203.8	281.8	0	14.09	0.1382	0.9812	0.4912	0.1433	29.18
1_RA1_01_2721	1183.909970335511	4680	202.4	279.2	0	13.96	0.1379	0.9876	0.4783	0.1422	29.74
1_RA1_01_2721	1184.909970335511	4647	201	276.7	0	13.83	0.1375	0.9942	0.4654	0.1412	30.33
1_RA1_01_2721	1185.909970335511	4614	199.7	274.1	0	13.7	0.1372	1.001	0.4526	0.1401	30.95
1_RA1_01_2721	1186.909970335511	4581	198.3	271.5	0	13.58	0.1368	1.008	0.4397	0.139	31.62
1_RA1_01_2721	1187.909970335511	4548	196.9	268.9	0	13.45	0.1365	1.015	0.4269	0.138	32.32
1_RA1_01_2721	1188.909970335511	4515	195.6	266.4	0	13.32	0.1361	1.022	0.414	0.1369	33.06
1_RA1_01_2721	1189.909970335511	4482	194.2	263.8	0	13.19	0.1357	1.029	0.4012	0.1358	33.85
1_RA1_01_2721	1190.909970335511	4457	193.1	262.2	0	13.11	0.1351	1.03	0.3981	0.1351	33.93
1_RA1_01_2721	1191.909970335511	4433	192.1	260.7	0	13.03	0.1344	1.031	0.3959	0.1344	33.93
1_RA1_01_2721	1192.909970335511	4408	191	259.2	0	12.96	0.1336	1.031	0.3938	0.1336	33.94
1_RA1_01_2721	1193.909970335511	4384	189.9	257.7	0	12.88	0.1329	1.032	0.3916	0.1329	33.94
1_RA1_01_2721	1194.909970335511	4359	188.9	256.1	0	12.81	0.1322	1.032	0.3895	0.1322	33.94
1_RA1_01_2721	1195.909970335511	4335	187.8	254.6	0	12.73	0.1315	1.033	0.3873	0.1315	33.95
1_RA1_01_2721	1196.909970335511	4310	186.7	253.1	0	12.66	0.1308	1.033	0.3852	0.1308	33.95
1_RA1_01_2721	1197.909970335511	4286	185.7	251.6	0	12.58	0.1301	1.034	0.3831	0.1301	33.95
1_RA1_01_2721	1198.909970335511	4262	184.6	250.1	0	12.5	0.1294	1.034	0.3809	0.1294	33.96
1_RA1_01_2721	1199.909970335511	4237	183.6	248.6	0	12.43	0.1286	1.035	0.3788	0.1286	33.96
1_RA1_01_2721	1200.909970335511	4213	182.5	247.1	0	12.35	0.1279	1.036	0.3766	0.1279	33.97
1_RA1_01_2721	1201.909970335511	4188	181.4	245.5	0	12.28	0.1272	1.036	0.3745	0.1272	33.97
1_RA1_01_2721	1202.909970335511	4164	180.4	244	0	12.2	0.1265	1.037	0.3723	0.1265	33.97
1_RA1_01_2721	1203.909970335511	4139	179.3	242.5	0	12.13	0.1258	1.037	0.3702	0.1258	33.98
1_RA1_01_2721	1204.909970335511	4115	178.2	241	0	12.05	0.1251	1.038	0.3681	0.1251	33.98
1_RA1_01_2721	1205.909970335511	4090	177.2	239.5	0	11.97	0.1244	1.039	0.3659	0.1244	33.98
1_RA1_01_2721	1206.909970335511	4066	176.1	238	0	11.9	0.1236	1.039	0.3638	0.1236	33.99
1_RA1_01_2721	1207.909970335511	4042	175	236.5	0	11.82	0.1229	1.04	0.3616	0.1229	33.99
1_RA1_01_2721	1208.909970335511	4017	174	234.9	0	11.75	0.1222	1.04	0.3595	0.1222	34
1_RA1_01_2721	1209.909970335511	3993	172.9	233.4	0	11.67	0.1215	1.041	0.3573	0.1215	34
1_RA1_01_2721	1210.909970335511	3971	172	231.9	0	11.6	0.1214	1.047	0.3545	0.1221	34.43
1_RA1_01_2721	1211.909970335511	3951	171.2	230.5	0	11.52	0.1214	1.054	0.3517	0.1228	34.92
1_RA1_01_2721	1212.909970335511	3930	170.3	229	0	11.45	0.1214	1.061	0.3488	0.1235	35.41
1_RA1_01_2721	1213.909970335511	3909	169.4	227.5	0	11.38	0.1214	1.067	0.346	0.1242	35.91
1_RA1_01_2721	1214.909970335511	3888	168.5	226	0	11.3	0.1214	1.074	0.3431	0.1249	36.41
1_RA1_01_2721	1215.909970335511	3867	167.7	224.5	0	11.23	0.1214	1.082	0.3403	0.1256	36.93
1_RA1_01_2721	1216.909970335511	3847	166.8	223.1	0	11.15	0.1214	1.089	0.3374	0.1264	37.45
1_RA1_01_2721	1217.909970335511	3826	165.9	221.6	0	11.08	0.1214	1.096	0.3345	0.1271	37.99
1_RA1_01_2721	1218.909970335511	3805	165	220.1	0	11.01	0.1214	1.103	0.3317	0.1278	38.53
1_RA1_01_2721	1219.909970335511	3784	164.2	218.6	0	10.93	0.1214	1.111	0.3288	0.1285	39.08
1_RA1_01_2721	1220.909970335511	3763	163.3	217.2	0	10.86	0.1214	1.118	0.326	0.1292	39.64
1_RA1_01_2721	1221.909970335511	3742	162.4	215.7	0	10.78	0.1214	1.126	0.3231	0.1299	40.21
1_RA1_01_2721	1222.909970335511	3722	161.5	214.2	0	10.71	0.1214	1.134	0.3203	0.1306	40.8
1_RA1_01_2721	1223.909970335511	3701	160.7	212.7	0	10.64	0.1214	1.142	0.3174	0.1314	41.39
1_RA1_01_2721	1224.909970335511	3680	159.8	211.2	0	10.56	0.1214	1.15	0.3145	0.1321	41.99
1_RA1_01_2721	1225.909970335511	3659	158.9	209.8	0	10.49	0.1214	1.158	0.3117	0.1328	42.6
1_RA1_01_2721	1226.909970335511	3638	158	208.3	0	10.41	0.1214	1.166	0.3088	0.1335	43.23
1_RA1_01_2721	1227.909970335511	3618	157.2	206.8	0	10.34	0.1214	1.174	0.306	0.1342	43.87
1_RA1_01_2721	1228.909970335511	3597	156.3	205.3	0	10.27	0.1214	1.183	0.3031	0.1349	44.52
1_RA1_01_2721	1229.909970335511	3576	155.4	203.8	0	10.19	0.1214	1.191	0.3003	0.1356	45.18
1_RA1_01_2721	1230.909970335511	3560	154.7	202.9	0	10.14	0.1201	1.184	0.2971	0.1344	45.25
1_RA1_01_2721	1231.909970335511	3545	154.1	202	0	10.1	0.1187	1.176	0.2939	0.133	45.25
1_RA1_01_2721	1232.909970335511	3530	153.4	201	0	10.05	0.1173	1.167	0.2906	0.1316	45.26
1_RA1_01_2721	1233.909970335511	3515	152.8	200.1	0	10.01	0.1158	1.158	0.2874	0.1301	45.27
1_RA1_01_2721	1234.909970335511	3500	152.1	199.2	0	9.96	0.1144	1.149	0.2842	0.1287	45.28
1_RA1_01_2721	1235.909970335511	3485	151.5	198.3	0	9.913	0.113	1.14	0.281	0.1273	45.29
1_RA1_01_2721	1236.909970335511	3469	150.8	197.3	0	9.867	0.1116	1.131	0.2778	0.1258	45.3
1_RA1_01_2721	1237.909970335511	3454	150.2	196.4	0	9.821	0.1101	1.121	0.2746	0.1244	45.31
1_RA1_01_2721	1238.909970335511	3439	149.5	195.5	0	9.775	0.1087	1.112	0.2714	0.123	45.32
1_RA1_01_2721	1239.909970335511	3424	148.9	194.6	0	9.729	0.1073	1.103	0.2681	0.1216	45.33
1_RA1_01_2721	1240.909970335511	3409	148.2	193.7	0	9.683	0.1058	1.093	0.2649	0.1201	45.34
1_RA1_01_2721	1241.909970335511	3394	147.6	192.7	0	9.637	0.1044	1.083	0.2617	0.1187	45.35
1_RA1_01_2721	1242.909970335511	3379	146.9	191.8	0	9.591	0.103	1.074	0.2585	0.1173	45.37
1_RA1_01_2721	1243.909970335511	3363	146.3	190.9	0	9.545	0.1016	1.064	0.2553	0.1158	45.38
1_RA1_01_2721	1244.909970335511	3348	145.6	190	0	9.499	0.1001	1.054	0.2521	0.1144	45.39
1_RA1_01_2721	1245.909970335511	3333	145	189.1	0	9.453	0.0987	1.044	0.2489	0.113	45.4
1_RA1_01_2721	1246.909970335511	3318	144.3	188.1	0	9.407	0.09727	1.034	0.2456	0.1116	45.41
1_RA1_01_2721	1247.909970335511	3303	143.7	187.2	0	9.361	0.09584	1.024	0.2424	0.1101	45.43
1_RA1_01_2721	1248.909970335511	3288	143	186.3	0	9.315	0.09441	1.014	0.2392	0.1087	45.44
1_RA1_01_2721	1249.909970335511	3273	142.4	185.4	0	9.268	0.09299	1.003	0.236	0.1073	45.45
1_RA1_01_2721	1250.909970335511	3257	141.7	184.4	0	9.22	0.09221	1	0.2338	0.1062	45.42
1_RA1_01_2721	1251.909970335511	3242	141.1	183.4	0	9.172	0.09149	0.9975	0.2316	0.1051	45.37
1_RA1_01_2721	1252.909970335511	3227	140.5	182.5	0	9.124	0.09078	0.9949	0.2295	0.104	45.33
1_RA1_01_2721	1253.909970335511	3212	139.8	181.5	0	9.076	0.09006	0.9924	0.2273	0.103	45.29
1_RA1_01_2721	1254.909970335511	3197	139.2	180.6	0	9.028	0.08935	0.9897	0.2252	0.1019	45.24
1_RA1_01_2721	1255.909970335511	3181	138.5	179.6	0	8.979	0.08864	0.9871	0.2231	0.1008	45.2
1_RA1_01_2721	1256.909970335511	3166	137.9	178.6	0	8.931	0.08792	0.9844	0.2209	0.09974	45.15
1_RA1_01_2721	1257.909970335511	3151	137.2	177.7	0	8.883	0.08721	0.9817	0.2188	0.09867	45.1
1_RA1_01_2721	1258.909970335511	3136	136.6	176.7	0	8.835	0.08649	0.979	0.2166	0.0976	45.05
1_RA1_01_2721	1259.909970335511	3121	136	175.7	0	8.786	0.08578	0.9763	0.2145	0.09653	45
1_RA1_01_2721	1260.909970335511	3106	135.3	174.8	0	8.738	0.08506	0.9735	0.2123	0.09545	44.95
1_RA1_01_2721	1261.909970335511	3090	134.7	173.8	0	8.69	0.08435	0.9707	0.2102	0.09438	44.9
1_RA1_01_2721	1262.909970335511	3075	134	172.8	0	8.642	0.08364	0.9678	0.2081	0.09331	44.85
1_RA1_01_2721	1263.909970335511	3060	133.4	171.9	0	8.594	0.08292	0.9649	0.2059	0.09224	44.8
1_RA1_01_2721	1264.909970335511	3045	132.7	170.9	0	8.545	0.08221	0.962	0.2038	0.09117	44.74
1_RA1_01_2721	1265.909970335511	3030	132.1	169.9	0	8.497	0.08149	0.9591	0.2016	0.0901	44.69
1_RA1_01_2721	1266.909970335511	3015	131.4	169	0	8.449	0.08078	0.9561	0.1995	0.08903	44.63
1_RA1_01_2721	1267.909970335511	2999	130.8	168	0	8.401	0.08006	0.9531	0.1973	0.08795	44.57
1_RA1_01_2721	1268.909970335511	2984	130.2	167.1	0	8.353	0.07935	0.95	0.1952	0.08688	44.51
1_RA1_01_2721	1269.909970335511	2969	129.5	166.1	0	8.304	0.07864	0.9469	0.1931	0.08581	44.45
1_RA1_01_2721	1270.909970335511	2956	129	165.3	0	8.265	0.07727	0.9349	0.1906	0.08441	44.29
1_RA1_01_2721	1271.909970335511	2944	128.4	164.5	0	8.227	0.07584	0.9219	0.1881	0.08299	44.12
1_RA1_01_2721	1272.909970335511	2931	127.9	163.8	0	8.189	0.07441	0.9087	0.1856	0.08156	43.95
1_RA1_01_2721	1273.909970335511	2919	127.3	163	0	8.151	0.07299	0.8955	0.1831	0.08013	43.77
1_RA1_01_2721	1274.909970335511	2907	126.8	162.2	0	8.112	0.07156	0.8821	0.1806	0.0787	43.58
1_RA1_01_2721	1275.909970335511	2894	126.3	161.5	0	8.074	0.07013	0.8686	0.1781	0.07727	43.39
1_RA1_01_2721	1276.909970335511	2882	125.7	160.7	0	8.036	0.0687	0.8549	0.1756	0.07584	43.2
1_RA1_01_2721	1277.909970335511	2869	125.2	160	0	7.998	0.06727	0.8411	0.1731	0.07441	42.99
1_RA1_01_2721	1278.909970335511	2857	124.7	159.2	0	7.96	0.06584	0.8272	0.1706	0.07299	42.79
1_RA1_01_2721	1279.909970335511	2844	124.1	158.4	0	7.921	0.06441	0.8132	0.1681	0.07156	42.57
1_RA1_01_2721	1280.909970335511	2832	123.6	157.7	0	7.883	0.06299	0.799	0.1656	0.07013	42.35
1_RA1_01_2721	1281.909970335511	2819	123	156.9	0	7.845	0.06156	0.7847	0.1631	0.0687	42.13
1_RA1_01_2721	1282.909970335511	2807	122.5	156.1	0	7.807	0.06013	0.7702	0.1606	0.06727	41.89
1_RA1_01_2721	1283.909970335511	2795	122	155.4	0	7.768	0.0587	0.7556	0.1581	0.06584	41.65
1_RA1_01_2721	1284.909970335511	2782	121.4	154.6	0	7.73	0.05727	0.7409	0.1556	0.06441	41.4
1_RA1_01_2721	1285.909970335511	2770	120.9	153.8	0	7.692	0.05584	0.726	0.1531	0.06299	41.15
1_RA1_01_2721	1286.909970335511	2757	120.3	153.1	0	7.654	0.05441	0.7109	0.1506	0.06156	40.88
1_RA1_01_2721	1287.909970335511	2745	119.8	152.3	0	7.616	0.05299	0.6958	0.1481	0.06013	40.6
1_RA1_01_2721	1288.909970335511	2732	119.3	151.5	0	7.577	0.05156	0.6804	0.1456	0.0587	40.32
1_RA1_01_2721	1289.909970335511	2720	118.7	150.8	0	7.539	0.05013	0.6649	0.1431	0.05727	40.03
1_RA1_01_2721	1290.909970335511	2701	118	149.1	0	7.454	0.05032	0.6752	0.1406	0.05747	40.88
1_RA1_01_2721	1291.909970335511	2681	117.2	147.3	0	7.364	0.05068	0.6883	0.1381	0.05782	41.88
1_RA1_01_2721	1292.909970335511	2661	116.4	145.5	0	7.274	0.05104	0.7017	0.1356	0.05818	42.91
1_RA1_01_2721	1293.909970335511	2641	115.6	143.7	0	7.184	0.0514	0.7154	0.1331	0.05854	43.99
1_RA1_01_2721	1294.909970335511	2621	114.9	141.9	0	7.094	0.05175	0.7296	0.1306	0.0589	45.1
1_RA1_01_2721	1295.909970335511	2601	114.1	140.1	0	7.004	0.05211	0.744	0.1281	0.05925	46.26
1_RA1_01_2721	1296.909970335511	2581	113.3	138.3	0	6.914	0.05247	0.7589	0.1256	0.05961	47.47
1_RA1_01_2721	1297.909970335511	2561	112.5	136.5	0	6.824	0.05282	0.7741	0.1231	0.05997	48.72
1_RA1_01_2721	1298.909970335511	2542	111.7	134.7	0	6.734	0.05318	0.7898	0.1206	0.06032	50.03
1_RA1_01_2721	1299.909970335511	2522	111	132.9	0	6.644	0.05354	0.8059	0.1181	0.06068	51.39
1_RA1_01_2721	1300.909970335511	2502	110.2	131.1	0	6.554	0.0539	0.8224	0.1156	0.06104	52.81
1_RA1_01_2721	1301.909970335511	2482	109.4	129.3	0	6.464	0.05425	0.8393	0.1131	0.0614	54.29
1_RA1_01_2721	1302.909970335511	2462	108.6	127.5	0	6.374	0.05461	0.8568	0.1106	0.06175	55.84
1_RA1_01_2721	1303.909970335511	2442	107.9	125.7	0	6.284	0.05497	0.8748	0.1081	0.06211	57.47
1_RA1_01_2721	1304.909970335511	2422	107.1	123.9	0	6.194	0.05532	0.8932	0.1056	0.06247	59.17
1_RA1_01_2721	1305.909970335511	2402	106.3	122.1	0	6.104	0.05568	0.9123	0.1031	0.06282	60.95
1_RA1_01_2721	1306.909970335511	2382	105.5	120.3	0	6.014	0.05604	0.9318	0.1006	0.06318	62.82
1_RA1_01_2721	1307.909970335511	2363	104.7	118.5	0	5.924	0.0564	0.952	0.09808	0.06354	64.78
1_RA1_01_2721	1308.909970335511	2343	104	116.7	0	5.834	0.05675	0.9728	0.09558	0.0639	66.85
1_RA1_01_2721	1309.909970335511	2323	103.2	114.9	0	5.744	0.05711	0.9943	0.09308	0.06425	69.03
1_RA1_01_2721	1310.909970335511	2313	102.8	114.1	0	5.707	0.05649	0.9899	0.09221	0.06364	69.01
1_RA1_01_2721	1311.909970335511	2303	102.4	113.5	0	5.675	0.05578	0.9829	0.09149	0.06292	68.77
1_RA1_01_2721	1312.909970335511	2294	102	112.9	0	5.643	0.05506	0.9758	0.09078	0.06221	68.53
1_RA1_01_2721	1313.909970335511	2284	101.6	112.2	0	5.611	0.05435	0.9686	0.09006	0.06149	68.28
1_RA1_01_2721	1314.909970335511	2275	101.2	111.6	0	5.58	0.05364	0.9613	0.08935	0.06078	68.02
1_RA1_01_2721	1315.909970335511	2266	100.9	111	0	5.548	0.05292	0.9539	0.08864	0.06006	67.77
1_RA1_01_2721	1316.909970335511	2256	100.5	110.3	0	5.516	0.05221	0.9465	0.08792	0.05935	67.5
1_RA1_01_2721	1317.909970335511	2247	100.1	109.7	0	5.484	0.05149	0.9389	0.08721	0.05864	67.24
1_RA1_01_2721	1318.909970335511	2238	99.71	109.1	0	5.453	0.05078	0.9313	0.08649	0.05792	66.97
1_RA1_01_2721	1319.909970335511	2228	99.32	108.4	0	5.421	0.05006	0.9236	0.08578	0.05721	66.69
1_RA1_01_2721	1320.909970335511	2219	98.94	107.8	0	5.389	0.04935	0.9158	0.08506	0.05649	66.41
1_RA1_01_2721	1321.909970335511	2210	98.56	107.1	0	5.357	0.04864	0.9079	0.08435	0.05578	66.13
1_RA1_01_2721	1322.909970335511	2200	98.17	106.5	0	5.325	0.04792	0.8999	0.08364	0.05506	65.84
1_RA1_01_2721	1323.909970335511	2191	97.79	105.9	0	5.294	0.04721	0.8918	0.08292	0.05435	65.54
1_RA1_01_2721	1324.909970335511	2182	97.41	105.2	0	5.262	0.04649	0.8836	0.08221	0.05364	65.24
1_RA1_01_2721	1325.909970335511	2172	97.02	104.6	0	5.23	0.04578	0.8753	0.08149	0.05292	64.94
1_RA1_01_2721	1326.909970335511	2163	96.64	104	0	5.198	0.04506	0.8669	0.08078	0.05221	64.63
1_RA1_01_2721	1327.909970335511	2154	96.26	103.3	0	5.166	0.04435	0.8584	0.08006	0.05149	64.31
1_RA1_01_2721	1328.909970335511	2144	95.87	102.7	0	5.135	0.04364	0.8498	0.07935	0.05078	63.99
1_RA1_01_2721	1329.909970335511	2135	95.49	102.1	0	5.103	0.04292	0.8411	0.07864	0.05006	63.67
1_RA1_01_2721	1330.909970335511	2125	95.09	101	0	5.051	0.04188	0.8293	0.07662	0.04903	63.98
1_RA1_01_2721	1331.909970335511	2114	94.69	99.93	0	4.996	0.04081	0.8168	0.07448	0.04795	64.39
1_RA1_01_2721	1332.909970335511	2103	94.28	98.84	0	4.942	0.03974	0.8041	0.07234	0.04688	64.81
1_RA1_01_2721	1333.909970335511	2093	93.88	97.75	0	4.888	0.03867	0.7911	0.07019	0.04581	65.26
1_RA1_01_2721	1334.909970335511	2082	93.48	96.67	0	4.833	0.0376	0.7778	0.06805	0.04474	65.74
1_RA1_01_2721	1335.909970335511	2071	93.07	95.58	0	4.779	0.03653	0.7643	0.06591	0.04367	66.26
1_RA1_01_2721	1336.909970335511	2060	92.67	94.5	0	4.725	0.03545	0.7504	0.06376	0.0426	66.8
1_RA1_01_2721	1337.909970335511	2050	92.26	93.41	0	4.671	0.03438	0.7361	0.06162	0.04153	67.39
1_RA1_01_2721	1338.909970335511	2039	91.86	92.33	0	4.616	0.03331	0.7216	0.05948	0.04045	68.01
1_RA1_01_2721	1339.909970335511	2028	91.46	91.24	0	4.562	0.03224	0.7067	0.05734	0.03938	68.69
1_RA1_01_2721	1340.909970335511	2018	91.05	90.15	0	4.508	0.03117	0.6914	0.05519	0.03831	69.41
1_RA1_01_2721	1341.909970335511	2007	90.65	89.07	0	4.453	0.0301	0.6758	0.05305	0.03724	70.2
1_RA1_01_2721	1342.909970335511	1996	90.25	87.98	0	4.399	0.02903	0.6598	0.05091	0.03617	71.05
1_RA1_01_2721	1343.909970335511	1986	89.84	86.9	0	4.345	0.02795	0.6434	0.04876	0.0351	71.97
1_RA1_01_2721	1344.909970335511	1975	89.44	85.81	0	4.291	0.02688	0.6265	0.04662	0.03403	72.98
1_RA1_01_2721	1345.909970335511	1964	89.04	84.73	0	4.236	0.02581	0.6093	0.04448	0.03295	74.09
1_RA1_01_2721	1346.909970335511	1954	88.63	83.64	0	4.182	0.02474	0.5916	0.04234	0.03188	75.31
1_RA1_01_2721	1347.909970335511	1943	88.23	82.55	0	4.128	0.02367	0.5734	0.04019	0.03081	76.66
1_RA1_01_2721	1348.909970335511	1932	87.83	81.47	0	4.073	0.0226	0.5547	0.03805	0.02974	78.16
1_RA1_01_2721	1349.909970335511	1922	87.42	80.38	0	4.019	0.02153	0.5356	0.03591	0.02867	79.84
1_RA1_01_2721	1350.909970335511	1915	87.15	79.84	0	3.992	0.02078	0.5205	0.03441	0.0276	80.19
1_RA1_01_2721	1351.909970335511	1909	86.89	79.36	0	3.968	0.02006	0.5057	0.03299	0.02653	80.41
1_RA1_01_2721	1352.909970335511	1902	86.64	78.87	0	3.944	0.01935	0.4907	0.03156	0.02545	80.66
1_RA1_01_2721	1353.909970335511	1896	86.38	78.39	0	3.919	0.01864	0.4755	0.03013	0.02438	80.93
1_RA1_01_2721	1354.909970335511	1890	86.12	77.9	0	3.895	0.01792	0.4601	0.0287	0.02331	81.22
1_RA1_01_2721	1355.909970335511	1883	85.86	77.42	0	3.871	0.01721	0.4445	0.02727	0.02224	81.55
1_RA1_01_2721	1356.909970335511	1877	85.6	76.93	0	3.846	0.01649	0.4288	0.02584	0.02117	81.91
1_RA1_01_2721	1357.909970335511	1871	85.35	76.44	0	3.822	0.01578	0.4128	0.02441	0.0201	82.31
1_RA1_01_2721	1358.909970335511	1865	85.09	75.96	0	3.798	0.01506	0.3966	0.02299	0.01903	82.77
1_RA1_01_2721	1359.909970335511	1858	84.83	75.47	0	3.774	0.01435	0.3803	0.02156	0.01795	83.28
1_RA1_01_2721	1360.909970335511	1852	84.57	74.99	0	3.749	0.01364	0.3637	0.02013	0.01688	83.87
1_RA1_01_2721	1361.909970335511	1846	84.31	74.5	0	3.725	0.01292	0.3469	0.0187	0.01581	84.55
1_RA1_01_2721	1362.909970335511	1839	84.06	74.02	0	3.701	0.01221	0.3299	0.01727	0.01474	85.34
1_RA1_01_2721	1363.909970335511	1833	83.8	73.53	0	3.676	0.01149	0.3126	0.01584	0.01367	86.27
1_RA1_01_2721	1364.909970335511	1827	83.54	73.04	0	3.652	0.01078	0.2951	0.01441	0.0126	87.39
1_RA1_01_2721	1365.909970335511	1820	83.28	72.56	0	3.628	0.01006	0.2774	0.01299	0.01153	88.75
1_RA1_01_2721	1366.909970335511	1814	83.03	72.07	0	3.604	0.00935	0.2595	0.01156	0.01045	90.45
1_RA1_01_2721	1367.909970335511	1808	82.77	71.59	0	3.579	0.008636	0.2413	0.01013	0.009382	92.63
1_RA1_01_2721	1368.909970335511	1802	82.51	71.1	0	3.555	0.007921	0.2228	0.0087	0.008311	95.53
1_RA1_01_2721	1369.909970335511	1795	82.25	70.62	0	3.531	0.007207	0.2041	0.007271	0.007239	99.56
1_RA1_01_2721	1370.909970335511	1793	82.15	70.51	0	3.526	0.007143	0.2026	0.007143	0.007143	100
1_RA1_01_2721	1371.909970335511	1791	82.06	70.45	0	3.522	0.007143	0.2028	0.007143	0.007143	100
1_RA1_01_2721	1372.909970335511	1789	81.97	70.38	0	3.519	0.007143	0.203	0.007143	0.007143	100
1_RA1_01_2721	1373.909970335511	1787	81.88	70.32	0	3.516	0.007143	0.2032	0.007143	0.007143	100
1_RA1_01_2721	1374.909970335511	1785	81.79	70.26	0	3.513	0.007143	0.2033	0.007143	0.007143	100
1_RA1_01_2721	1375.909970335511	1783	81.71	70.19	0	3.51	0.007143	0.2035	0.007143	0.007143	100
1_RA1_01_2721	1376.909970335511	1781	81.62	70.13	0	3.506	0.007143	0.2037	0.007143	0.007143	100
1_RA1_01_2721	1377.909970335511	1778	81.53	70.06	0	3.503	0.007143	0.2039	0.007143	0.007143	100
1_RA1_01_2721	1378.909970335511	1776	81.44	70	0	3.5	0.007143	0.2041	0.007143	0.007143	100
1_RA1_01_2721	1379.909970335511	1774	81.35	69.93	0	3.497	0.007143	0.2043	0.007143	0.007143	100
1_RA1_01_2721	1380.909970335511	1772	81.26	69.87	0	3.494	0.007143	0.2045	0.007143	0.007143	100
1_RA1_01_2721	1381.909970335511	1770	81.17	69.81	0	3.49	0.007143	0.2046	0.007143	0.007143	100
1_RA1_01_2721	1382.909970335511	1768	81.09	69.74	0	3.487	0.007143	0.2048	0.007143	0.007143	100
1_RA1_01_2721	1383.909970335511	1766	81	69.68	0	3.484	0.007143	0.205	0.007143	0.007143	100
1_RA1_01_2721	1384.909970335511	1764	80.91	69.61	0	3.481	0.007143	0.2052	0.007143	0.007143	100
1_RA1_01_2721	1385.909970335511	1762	80.82	69.55	0	3.477	0.007143	0.2054	0.007143	0.007143	100
1_RA1_01_2721	1386.909970335511	1760	80.73	69.48	0	3.474	0.007143	0.2056	0.007143	0.007143	100
1_RA1_01_2721	1387.909970335511	1758	80.64	69.42	0	3.471	0.007143	0.2058	0.007143	0.007143	100
1_RA1_01_2721	1388.909970335511	1756	80.55	69.36	0	3.468	0.007143	0.206	0.007143	0.007143	100
1_RA1_01_2721	1389.909970335511	1754	80.47	69.29	0	3.465	0.007143	0.2062	0.007143	0.007143	100
1_RA1_01_2721	1390.909970335511	1753	80.43	69.11	0	3.456	0.007143	0.2067	0.007793	0.007143	91.66
1_RA1_01_2721	1391.909970335511	1752	80.4	68.92	0	3.446	0.007143	0.2073	0.008507	0.007143	83.96
1_RA1_01_2721	1392.909970335511	1751	80.37	68.72	0	3.436	0.007143	0.2079	0.009221	0.007143	77.46
1_RA1_01_2721	1393.909970335511	1750	80.34	68.53	0	3.427	0.007143	0.2085	0.009936	0.007143	71.89
1_RA1_01_2721	1394.909970335511	1749	80.31	68.34	0	3.417	0.007143	0.209	0.01065	0.007143	67.07
1_RA1_01_2721	1395.909970335511	1748	80.28	68.15	0	3.407	0.007143	0.2096	0.01136	0.007143	62.85
1_RA1_01_2721	1396.909970335511	1747	80.25	67.95	0	3.398	0.007143	0.2102	0.01208	0.007143	59.14
1_RA1_01_2721	1397.909970335511	1746	80.22	67.76	0	3.388	0.007143	0.2108	0.01279	0.007143	55.83
1_RA1_01_2721	1398.909970335511	1745	80.19	67.57	0	3.378	0.007143	0.2114	0.01351	0.007143	52.88
1_RA1_01_2721	1399.909970335511	1744	80.16	67.37	0	3.369	0.007143	0.212	0.01422	0.007143	50.23
1_RA1_01_2721	1400.909970335511	1743	80.13	67.18	0	3.359	0.007143	0.2126	0.01494	0.007143	47.82
1_RA1_01_2721	1401.909970335511	1742	80.1	66.99	0	3.349	0.007143	0.2133	0.01565	0.007143	45.64
1_RA1_01_2721	1402.909970335511	1741	80.07	66.8	0	3.34	0.007143	0.2139	0.01636	0.007143	43.65
1_RA1_01_2721	1403.909970335511	1740	80.03	66.6	0	3.33	0.007143	0.2145	0.01708	0.007143	41.82
1_RA1_01_2721	1404.909970335511	1739	80	66.41	0	3.321	0.007143	0.2151	0.01779	0.007143	40.14
1_RA1_01_2721	1405.909970335511	1738	79.97	66.22	0	3.311	0.007143	0.2157	0.01851	0.007143	38.6
1_RA1_01_2721	1406.909970335511	1737	79.94	66.02	0	3.301	0.007143	0.2164	0.01922	0.007143	37.16
1_RA1_01_2721	1407.909970335511	1736	79.91	65.83	0	3.292	0.007143	0.217	0.01994	0.007143	35.83
1_RA1_01_2721	1408.909970335511	1735	79.88	65.64	0	3.282	0.007143	0.2176	0.02065	0.007143	34.59
1_RA1_01_2721	1409.909970335511	1735	79.85	65.45	0	3.272	0.007143	0.2183	0.02136	0.007143	33.43
1_RA1_01_2721	1410.909970335511	1733	79.8	65.44	0	3.272	0.007143	0.2183	0.02143	0.007143	33.33
1_RA1_01_2721	1411.909970335511	1732	79.75	65.44	0	3.272	0.007143	0.2183	0.02143	0.007143	33.33
1_RA1_01_2721	1412.909970335511	1731	79.7	65.45	0	3.272	0.007143	0.2183	0.02143	0.007143	33.33
1_RA1_01_2721	1413.909970335511	1730	79.64	65.46	0	3.273	0.007143	0.2182	0.02143	0.007143	33.33
1_RA1_01_2721	1414.909970335511	1729	79.59	65.46	0	3.273	0.007143	0.2182	0.02143	0.007143	33.33
1_RA1_01_2721	1415.909970335511	1728	79.54	65.47	0	3.274	0.007143	0.2182	0.02143	0.007143	33.33
1_RA1_01_2721	1416.909970335511	1727	79.48	65.48	0	3.274	0.007143	0.2182	0.02143	0.007143	33.33
1_RA1_01_2721	1417.909970335511	1726	79.43	65.49	0	3.274	0.007143	0.2182	0.02143	0.007143	33.33
1_RA1_01_2721	1418.909970335511	1725	79.38	65.49	0	3.275	0.007143	0.2181	0.02143	0.007143	33.33
1_RA1_01_2721	1419.909970335511	1723	79.32	65.5	0	3.275	0.007143	0.2181	0.02143	0.007143	33.33
1_RA1_01_2721	1420.909970335511	1722	79.27	65.51	0	3.275	0.007143	0.2181	0.02143	0.007143	33.33
1_RA1_01_2721	1421.909970335511	1721	79.22	65.51	0	3.276	0.007143	0.2181	0.02143	0.007143	33.33
1_RA1_01_2721	1422.909970335511	1720	79.16	65.52	0	3.276	0.007143	0.218	0.02143	0.007143	33.33
1_RA1_01_2721	1423.909970335511	1719	79.11	65.53	0	3.276	0.007143	0.218	0.02143	0.007143	33.33
1_RA1_01_2721	1424.909970335511	1718	79.06	65.54	0	3.277	0.007143	0.218	0.02143	0.007143	33.33
1_RA1_01_2721	1425.909970335511	1717	79	65.54	0	3.277	0.007143	0.218	0.02143	0.007143	33.33
1_RA1_01_2721	1426.909970335511	1716	78.95	65.55	0	3.277	0.007143	0.2179	0.02143	0.007143	33.33
1_RA1_01_2721	1427.909970335511	1715	78.9	65.56	0	3.278	0.007143	0.2179	0.02143	0.007143	33.33
1_RA1_01_2721	1428.909970335511	1713	78.84	65.56	0	3.278	0.007143	0.2179	0.02143	0.007143	33.33
1_RA1_01_2721	1429.909970335511	1712	78.79	65.57	0	3.279	0.007143	0.2179	0.02143	0.007143	33.33
1_RA1_01_2721	1430.909970335511	1712	78.78	65.42	0	3.271	0.006818	0.2084	0.0211	0.006818	32.31
1_RA1_01_2721	1431.909970335511	1711	78.76	65.26	0	3.263	0.006461	0.198	0.02075	0.006461	31.14
1_RA1_01_2721	1432.909970335511	1711	78.75	65.09	0	3.255	0.006104	0.1875	0.02039	0.006104	29.94
1_RA1_01_2721	1433.909970335511	1710	78.74	64.93	0	3.246	0.005746	0.177	0.02003	0.005746	28.69
1_RA1_01_2721	1434.909970335511	1709	78.73	64.76	0	3.238	0.005389	0.1664	0.01968	0.005389	27.39
1_RA1_01_2721	1435.909970335511	1709	78.72	64.6	0	3.23	0.005032	0.1558	0.01932	0.005032	26.05
1_RA1_01_2721	1436.909970335511	1708	78.71	64.44	0	3.222	0.004675	0.1451	0.01896	0.004675	24.66
1_RA1_01_2721	1437.909970335511	1708	78.7	64.27	0	3.214	0.004318	0.1344	0.0186	0.004318	23.21
1_RA1_01_2721	1438.909970335511	1707	78.68	64.11	0	3.205	0.003961	0.1236	0.01825	0.003961	21.71
1_RA1_01_2721	1439.909970335511	1706	78.67	63.94	0	3.197	0.003604	0.1127	0.01789	0.003604	20.14
1_RA1_01_2721	1440.909970335511	1706	78.66	63.78	0	3.189	0.003246	0.1018	0.01753	0.003246	18.52
1_RA1_01_2721	1441.909970335511	1705	78.65	63.61	0	3.181	0.002889	0.09084	0.01718	0.002889	16.82
1_RA1_01_2721	1442.909970335511	1705	78.64	63.45	0	3.173	0.002532	0.07982	0.01682	0.002532	15.06
1_RA1_01_2721	1443.909970335511	1704	78.63	63.29	0	3.164	0.002175	0.06874	0.01646	0.002175	13.21
1_RA1_01_2721	1444.909970335511	1703	78.62	63.12	0	3.156	0.001818	0.0576	0.0161	0.001818	11.29
1_RA1_01_2721	1445.909970335511	1703	78.6	62.96	0	3.148	0.001461	0.0464	0.01575	0.001461	9.277
1_RA1_01_2721	1446.909970335511	1702	78.59	62.79	0	3.14	0.001104	0.03515	0.01539	0.001104	7.171
1_RA1_01_2721	1447.909970335511	1702	78.58	62.63	0	3.131	0.0007464	0.02384	0.01503	0.0007464	4.966
1_RA1_01_2721	1448.909970335511	1701	78.57	62.46	0	3.123	0.0003893	0.01246	0.01468	0.0003893	2.653
1_RA1_01_2721	1449.909970335511	1700	78.56	62.3	0	3.115	3.215E-05	0.001032	0.01432	3.215E-05	0.2246
1_RA1_01_2721	1450.909970335511	1695	78.33	61.79	0	3.09	0	0	0.01429	0	0
1_RA1_01_2721	1451.909970335511	1689	78.07	61.25	0	3.062	0	0	0.01429	0	0
1_RA1_01_2721	1452.909970335511	1682	77.82	60.71	0	3.035	0	0	0.01429	0	0
1_RA1_01_2721	1453.909970335511	1676	77.56	60.16	0	3.008	0	0	0.01429	0	0
1_RA1_01_2721	1454.909970335511	1670	77.31	59.62	0	2.981	0	0	0.01429	0	0
1_RA1_01_2721	1455.909970335511	1664	77.06	59.08	0	2.954	0	0	0.01429	0	0
1_RA1_01_2721	1456.909970335511	1658	76.8	58.53	0	2.927	0	0	0.01429	0	0
1_RA1_01_2721	1457.909970335511	1652	76.55	57.99	0	2.9	0	0	0.01429	0	0
1_RA1_01_2721	1458.909970335511	1646	76.29	57.45	0	2.872	0	0	0.01429	0	0
1_RA1_01_2721	1459.909970335511	1639	76.04	56.91	0	2.845	0	0	0.01429	0	0
1_RA1_01_2721	1460.909970335511	1633	75.79	56.36	0	2.818	0	0	0.01429	0	0
1_RA1_01_2721	1461.909970335511	1627	75.53	55.82	0	2.791	0	0	0.01429	0	0
1_RA1_01_2721	1462.909970335511	1621	75.28	55.28	0	2.764	0	0	0.01429	0	0
1_RA1_01_2721	1463.909970335511	1615	75.03	54.73	0	2.737	0	0	0.01429	0	0
1_RA1_01_2721	1464.909970335511	1609	74.77	54.19	0	2.71	0	0	0.01429	0	0
1_RA1_01_2721	1465.909970335511	1603	74.52	53.65	0	2.682	0	0	0.01429	0	0
1_RA1_01_2721	1466.909970335511	1597	74.26	53.11	0	2.655	0	0	0.01429	0	0
1_RA1_01_2721	1467.909970335511	1590	74.01	52.56	0	2.628	0	0	0.01429	0	0
1_RA1_01_2721	1468.909970335511	1584	73.76	52.02	0	2.601	0	0	0.01429	0	0
1_RA1_01_2721	1469.909970335511	1578	73.5	51.48	0	2.574	0	0	0.01429	0	0
1_RA1_01_2721	1470.909970335511	1572	73.24	51.19	0	2.56	0	0	0.01429	0	0
1_RA1_01_2721	1471.909970335511	1566	72.97	50.94	0	2.547	0	0	0.01429	0	0
1_RA1_01_2721	1472.909970335511	1560	72.7	50.68	0	2.534	0	0	0.01429	0	0
1_RA1_01_2721	1473.909970335511	1554	72.44	50.42	0	2.521	0	0	0.01429	0	0
1_RA1_01_2721	1474.909970335511	1548	72.17	50.17	0	2.508	0	0	0.01429	0	0
1_RA1_01_2721	1475.909970335511	1542	71.9	49.91	0	2.495	0	0	0.01429	0	0
1_RA1_01_2721	1476.909970335511	1537	71.64	49.65	0	2.483	0	0	0.01429	0	0
1_RA1_01_2721	1477.909970335511	1531	71.37	49.39	0	2.47	0	0	0.01429	0	0
1_RA1_01_2721	1478.909970335511	1525	71.1	49.14	0	2.457	0	0	0.01429	0	0
1_RA1_01_2721	1479.909970335511	1519	70.83	48.88	0	2.444	0	0	0.01429	0	0
1_RA1_01_2721	1480.909970335511	1513	70.57	48.62	0	2.431	0	0	0.01429	0	0
1_RA1_01_2721	1481.909970335511	1507	70.3	48.37	0	2.418	0	0	0.01429	0	0
1_RA1_01_2721	1482.909970335511	1501	70.03	48.11	0	2.405	0	0	0.01429	0	0
1_RA1_01_2721	1483.909970335511	1495	69.77	47.85	0	2.393	0	0	0.01429	0	0
1_RA1_01_2721	1484.909970335511	1489	69.5	47.59	0	2.38	0	0	0.01429	0	0
1_RA1_01_2721	1485.909970335511	1483	69.23	47.34	0	2.367	0	0	0.01429	0	0
1_RA1_01_2721	1486.909970335511	1477	68.97	47.08	0	2.354	0	0	0.01429	0	0
1_RA1_01_2721	1487.909970335511	1471	68.7	46.82	0	2.341	0	0	0.01429	0	0
1_RA1_01_2721	1488.909970335511	1465	68.43	46.57	0	2.328	0	0	0.01429	0	0
1_RA1_01_2721	1489.909970335511	1459	68.17	46.31	0	2.315	0	0	0.01429	0	0
1_RA1_01_2721	1490.909970335511	1453	67.89	46.07	0	2.304	0	0	0.01429	0	0
1_RA1_01_2721	1491.909970335511	1447	67.6	45.84	0	2.292	0	0	0.01429	0	0
1_RA1_01_2721	1492.909970335511	1441	67.32	45.6	0	2.28	0	0	0.01429	0	0
1_RA1_01_2721	1493.909970335511	1435	67.04	45.36	0	2.268	0	0	0.01429	0	0
1_RA1_01_2721	1494.909970335511	1428	66.75	45.13	0	2.256	0	0	0.01429	0	0
1_RA1_01_2721	1495.909970335511	1422	66.47	44.89	0	2.245	0	0	0.01429	0	0
1_RA1_01_2721	1496.909970335511	1416	66.19	44.66	0	2.233	0	0	0.01429	0	0
1_RA1_01_2721	1497.909970335511	1410	65.91	44.42	0	2.221	0	0	0.01429	0	0
1_RA1_01_2721	1498.909970335511	1404	65.62	44.19	0	2.209	0	0	0.01429	0	0
1_RA1_01_2721	1499.909970335511	1398	65.34	43.95	0	2.197	0	0	0.01429	0	0
1_RA1_01_2721	1500.909970335511	1391	65.06	43.71	0	2.186	0	0	0.01429	0	0
1_RA1_01_2721	1501.909970335511	1385	64.77	43.48	0	2.174	0	0	0.01429	0	0
1_RA1_01_2721	1502.909970335511	1379	64.49	43.24	0	2.162	0	0	0.01429	0	0
1_RA1_01_2721	1503.909970335511	1373	64.21	43.01	0	2.15	0	0	0.01429	0	0
1_RA1_01_2721	1504.909970335511	1367	63.93	42.77	0	2.139	0	0	0.01429	0	0
1_RA1_01_2721	1505.909970335511	1361	63.64	42.54	0	2.127	0	0	0.01429	0	0
1_RA1_01_2721	1506.909970335511	1354	63.36	42.3	0	2.115	0	0	0.01429	0	0
1_RA1_01_2721	1507.909970335511	1348	63.08	42.06	0	2.103	0	0	0.01429	0	0
1_RA1_01_2721	1508.909970335511	1342	62.79	41.83	0	2.091	0	0	0.01429	0	0
1_RA1_01_2721	1509.909970335511	1336	62.51	41.59	0	2.08	0	0	0.01429	0	0
1_RA1_01_2721	1510.909970335511	1329	62.21	41.04	0	2.052	0	0	0.01429	0	0
1_RA1_01_2721	1511.909970335511	1321	61.9	40.47	0	2.023	0	0	0.01429	0	0
1_RA1_01_2721	1512.909970335511	1314	61.59	39.89	0	1.994	0	0	0.01429	0	0
1_RA1_01_2721	1513.909970335511	1307	61.28	39.31	0	1.965	0	0	0.01429	0	0
1_RA1_01_2721	1514.909970335511	1300	60.97	38.73	0	1.937	0	0	0.01429	0	0
1_RA1_01_2721	1515.909970335511	1292	60.66	38.15	0	1.908	0	0	0.01429	0	0
1_RA1_01_2721	1516.909970335511	1285	60.36	37.57	0	1.879	0	0	0.01429	0	0
1_RA1_01_2721	1517.909970335511	1278	60.05	36.99	0	1.85	0	0	0.01429	0	0
1_RA1_01_2721	1518.909970335511	1270	59.74	36.42	0	1.821	0	0	0.01429	0	0
1_RA1_01_2721	1519.909970335511	1263	59.43	35.84	0	1.792	0	0	0.01429	0	0
1_RA1_01_2721	1520.909970335511	1256	59.12	35.26	0	1.763	0	0	0.01429	0	0
1_RA1_01_2721	1521.909970335511	1249	58.81	34.68	0	1.734	0	0	0.01429	0	0
1_RA1_01_2721	1522.909970335511	1241	58.51	34.1	0	1.705	0	0	0.01429	0	0
1_RA1_01_2721	1523.909970335511	1234	58.2	33.52	0	1.676	0	0	0.01429	0	0
1_RA1_01_2721	1524.909970335511	1227	57.89	32.94	0	1.647	0	0	0.01429	0	0
1_RA1_01_2721	1525.909970335511	1219	57.58	32.37	0	1.618	0	0	0.01429	0	0
1_RA1_01_2721	1526.909970335511	1212	57.27	31.79	0	1.589	0	0	0.01429	0	0
1_RA1_01_2721	1527.909970335511	1205	56.97	31.21	0	1.56	0	0	0.01429	0	0
1_RA1_01_2721	1528.909970335511	1198	56.66	30.63	0	1.532	0	0	0.01429	0	0
1_RA1_01_2721	1529.909970335511	1190	56.35	30.05	0	1.503	0	0	0.01429	0	0
1_RA1_01_2721	1530.909970335511	1183	56.04	29.62	0	1.481	0	0	0.01364	0	0
1_RA1_01_2721	1531.909970335511	1176	55.73	29.2	0	1.46	0	0	0.01292	0	0
1_RA1_01_2721	1532.909970335511	1169	55.42	28.77	0	1.439	0	0	0.01221	0	0
1_RA1_01_2721	1533.909970335511	1162	55.11	28.35	0	1.418	0	0	0.01149	0	0
1_RA1_01_2721	1534.909970335511	1155	54.8	27.93	0	1.397	0	0	0.01078	0	0
1_RA1_01_2721	1535.909970335511	1148	54.49	27.51	0	1.375	0	0	0.01006	0	0
1_RA1_01_2721	1536.909970335511	1140	54.18	27.09	0	1.354	0	0	0.00935	0	0
1_RA1_01_2721	1537.909970335511	1133	53.87	26.67	0	1.333	0	0	0.008636	0	0
1_RA1_01_2721	1538.909970335511	1126	53.56	26.25	0	1.312	0	0	0.007921	0	0
1_RA1_01_2721	1539.909970335511	1119	53.25	25.82	0	1.291	0	0	0.007207	0	0
1_RA1_01_2721	1540.909970335511	1112	52.94	25.4	0	1.27	0	0	0.006493	0	0
1_RA1_01_2721	1541.909970335511	1105	52.63	24.98	0	1.249	0	0	0.005779	0	0
1_RA1_01_2721	1542.909970335511	1098	52.32	24.56	0	1.228	0	0	0.005064	0	0
1_RA1_01_2721	1543.909970335511	1091	52.01	24.14	0	1.207	0	0	0.00435	0	0
1_RA1_01_2721	1544.909970335511	1083	51.7	23.72	0	1.186	0	0	0.003636	0	0
1_RA1_01_2721	1545.909970335511	1076	51.39	23.3	0	1.165	0	0	0.002921	0	0
1_RA1_01_2721	1546.909970335511	1069	51.08	22.87	0	1.144	0	0	0.002207	0	0
1_RA1_01_2721	1547.909970335511	1062	50.77	22.45	0	1.123	0	0	0.001493	0	0
1_RA1_01_2721	1548.909970335511	1055	50.46	22.03	0	1.102	0	0	0.0007786	0	0
1_RA1_01_2721	1549.909970335511	1048	50.15	21.61	0	1.08	0	0	6.431E-05	0	0
1_RA1_01_2721	1550.909970335511	1044	49.95	21.47	0	1.073	0	0	0	0
1_RA1_01_2721	1551.909970335511	1040	49.77	21.35	0	1.068	0	0	0	0
1_RA1_01_2721	1552.909970335511	1036	49.58	21.24	0	1.062	0	0	0	0
1_RA1_01_2721	1553.909970335511	1032	49.4	21.12	0	1.056	0	0	0	0
1_RA1_01_2721	1554.909970335511	1028	49.21	21.01	0	1.051	0	0	0	0
1_RA1_01_2721	1555.909970335511	1024	49.03	20.9	0	1.045	0	0	0	0
1_RA1_01_2721	1556.909970335511	1020	48.84	20.78	0	1.039	0	0	0	0
1_RA1_01_2721	1557.909970335511	1016	48.66	20.67	0	1.033	0	0	0	0
1_RA1_01_2721	1558.909970335511	1012	48.47	20.55	0	1.028	0	0	0	0
1_RA1_01_2721	1559.909970335511	1008	48.29	20.44	0	1.022	0	0	0	0
1_RA1_01_2721	1560.909970335511	1004	48.1	20.32	0	1.016	0	0	0	0
1_RA1_01_2721	1561.909970335511	999.8	47.92	20.21	0	1.011	0	0	0	0
1_RA1_01_2721	1562.909970335511	995.8	47.73	20.1	0	1.005	0	0	0	0
1_RA1_01_2721	1563.909970335511	991.8	47.55	19.98	0	0.9991	0	0	0	0
1_RA1_01_2721	1564.909970335511	987.8	47.36	19.87	0	0.9934	0	0	0	0
1_RA1_01_2721	1565.909970335511	983.8	47.18	19.75	0	0.9877	0	0	0	0
1_RA1_01_2721	1566.909970335511	979.9	46.99	19.64	0	0.9819	0	0	0	0
1_RA1_01_2721	1567.909970335511	975.9	46.81	19.52	0	0.9762	0	0	0	0
1_RA1_01_2721	1568.909970335511	971.9	46.62	19.41	0	0.9705	0	0	0	0
1_RA1_01_2721	1569.909970335511	967.9	46.44	19.3	0	0.9648	0	0	0	0
1_RA1_01_2721	1570.909970335511	964.3	46.27	19.1	0	0.9549	0	0	0	0
1_RA1_01_2721	1571.909970335511	960.6	46.11	18.89	0	0.9445	0	0	0	0
1_RA1_01_2721	1572.909970335511	957	45.94	18.68	0	0.9341	0	0	0	0
1_RA1_01_2721	1573.909970335511	953.4	45.78	18.48	0	0.9238	0	0	0	0
1_RA1_01_2721	1574.909970335511	949.7	45.61	18.27	0	0.9134	0	0	0	0
1_RA1_01_2721	1575.909970335511	946.1	45.45	18.06	0	0.9031	0	0	0	0
1_RA1_01_2721	1576.909970335511	942.4	45.29	17.85	0	0.8927	0	0	0	0
1_RA1_01_2721	1577.909970335511	938.8	45.12	17.65	0	0.8824	0	0	0	0
1_RA1_01_2721	1578.909970335511	935.2	44.96	17.44	0	0.872	0	0	0	0
1_RA1_01_2721	1579.909970335511	931.5	44.79	17.23	0	0.8616	0	0	0	0
1_RA1_01_2721	1580.909970335511	927.9	44.63	17.03	0	0.8513	0	0	0	0
1_RA1_01_2721	1581.909970335511	924.3	44.46	16.82	0	0.8409	0	0	0	0
1_RA1_01_2721	1582.909970335511	920.6	44.3	16.61	0	0.8306	0	0	0	0
1_RA1_01_2721	1583.909970335511	917	44.14	16.4	0	0.8202	0	0	0	0
1_RA1_01_2721	1584.909970335511	913.4	43.97	16.2	0	0.8099	0	0	0	0
1_RA1_01_2721	1585.909970335511	909.7	43.81	15.99	0	0.7995	0	0	0	0
1_RA1_01_2721	1586.909970335511	906.1	43.64	15.78	0	0.7891	0	0	0	0
1_RA1_01_2721	1587.909970335511	902.5	43.48	15.58	0	0.7788	0	0	0	0
1_RA1_01_2721	1588.909970335511	898.8	43.31	15.37	0	0.7684	0	0	0	0
1_RA1_01_2721	1589.909970335511	895.2	43.15	15.16	0	0.7581	0	0	0	0
1_RA1_01_2721	1590.909970335511	892	43.01	14.97	0	0.7484	0	0	0	0
1_RA1_01_2721	1591.909970335511	888.9	42.88	14.77	0	0.7387	0	0	0	0
1_RA1_01_2721	1592.909970335511	885.8	42.75	14.58	0	0.7291	0	0	0	0
1_RA1_01_2721	1593.909970335511	882.7	42.61	14.39	0	0.7194	0	0	0	0
1_RA1_01_2721	1594.909970335511	879.6	42.48	14.2	0	0.7098	0	0	0	0
1_RA1_01_2721	1595.909970335511	876.5	42.35	14	0	0.7002	0	0	0	0
1_RA1_01_2721	1596.909970335511	873.4	42.22	13.81	0	0.6905	0	0	0	0
1_RA1_01_2721	1597.909970335511	870.3	42.08	13.62	0	0.6809	0	0	0	0
1_RA1_01_2721	1598.909970335511	867.2	41.95	13.42	0	0.6712	0	0	0	0
1_RA1_01_2721	1599.909970335511	864.1	41.82	13.23	0	0.6616	0	0	0	0
1_RA1_01_2721	1600.909970335511	861	41.68	13.04	0	0.6519	0	0	0	0
1_RA1_01_2721	1601.909970335511	857.9	41.55	12.85	0	0.6423	0	0	0	0
1_RA1_01_2721	1602.909970335511	854.8	41.42	12.65	0	0.6327	0	0	0	0
1_RA1_01_2721	1603.909970335511	851.7	41.28	12.46	0	0.623	0	0	0	0
1_RA1_01_2721	1604.909970335511	848.6	41.15	12.27	0	0.6134	0	0	0	0
1_RA1_01_2721	1605.909970335511	845.5	41.02	12.07	0	0.6037	0	0	0	0
1_RA1_01_2721	1606.909970335511	842.4	40.88	11.88	0	0.5941	0	0	0	0
1_RA1_01_2721	1607.909970335511	839.3	40.75	11.69	0	0.5844	0	0	0	0
1_RA1_01_2721	1608.909970335511	836.2	40.62	11.5	0	0.5748	0	0	0	0
1_RA1_01_2721	1609.909970335511	833.1	40.48	11.3	0	0.5652	0	0	0	0
1_RA1_01_2721	1610.909970335511	830.6	40.36	11.25	0	0.5627	0	0	0	0
1_RA1_01_2721	1611.909970335511	828.2	40.24	11.22	0	0.5609	0	0	0	0
1_RA1_01_2721	1612.909970335511	825.7	40.13	11.18	0	0.5591	0	0	0	0
1_RA1_01_2721	1613.909970335511	823.2	40.01	11.15	0	0.5573	0	0	0	0
1_RA1_01_2721	1614.909970335511	820.8	39.89	11.11	0	0.5555	0	0	0	0
1_RA1_01_2721	1615.909970335511	818.3	39.77	11.07	0	0.5537	0	0	0	0
1_RA1_01_2721	1616.909970335511	815.8	39.65	11.04	0	0.5519	0	0	0	0
1_RA1_01_2721	1617.909970335511	813.4	39.53	11	0	0.5502	0	0	0	0
1_RA1_01_2721	1618.909970335511	810.9	39.41	10.97	0	0.5484	0	0	0	0
1_RA1_01_2721	1619.909970335511	808.4	39.3	10.93	0	0.5466	0	0	0	0
1_RA1_01_2721	1620.909970335511	806	39.18	10.9	0	0.5448	0	0	0	0
1_RA1_01_2721	1621.909970335511	803.5	39.06	10.86	0	0.543	0	0	0	0
1_RA1_01_2721	1622.909970335511	801	38.94	10.82	0	0.5412	0	0	0	0
1_RA1_01_2721	1623.909970335511	798.6	38.82	10.79	0	0.5394	0	0	0	0
1_RA1_01_2721	1624.909970335511	796.1	38.7	10.75	0	0.5377	0	0	0	0
1_RA1_01_2721	1625.909970335511	793.7	38.58	10.72	0	0.5359	0	0	0	0
1_RA1_01_2721	1626.909970335511	791.2	38.47	10.68	0	0.5341	0	0	0	0
1_RA1_01_2721	1627.909970335511	788.7	38.35	10.65	0	0.5323	0	0	0	0
1_RA1_01_2721	1628.909970335511	786.3	38.23	10.61	0	0.5305	0	0	0	0
1_RA1_01_2721	1629.909970335511	783.8	38.11	10.57	0	0.5287	0	0	0	0
1_RA1_01_2721	1630.909970335511	781.3	37.99	10.51	0	0.5253	0	0	0	0
1_RA1_01_2721	1631.909970335511	778.9	37.88	10.44	0	0.5218	0	0	0	0
1_RA1_01_2721	1632.909970335511	776.4	37.76	10.36	0	0.5182	0	0	0	0
1_RA1_01_2721	1633.909970335511	773.9	37.64	10.29	0	0.5146	0	0	0	0
1_RA1_01_2721	1634.909970335511	771.5	37.52	10.22	0	0.511	0	0	0	0
1_RA1_01_2721	1635.909970335511	769	37.41	10.15	0	0.5075	0	0	0	0
1_RA1_01_2721	1636.909970335511	766.5	37.29	10.08	0	0.5039	0	0	0	0
1_RA1_01_2721	1637.909970335511	764.1	37.17	10.01	0	0.5003	0	0	0	0
1_RA1_01_2721	1638.909970335511	761.6	37.05	9.935	0	0.4968	0	0	0	0
1_RA1_01_2721	1639.909970335511	759.2	36.94	9.864	0	0.4932	0	0	0	0
1_RA1_01_2721	1640.909970335511	756.7	36.82	9.792	0	0.4896	0	0	0	0
1_RA1_01_2721	1641.909970335511	754.2	36.7	9.721	0	0.486	0	0	0	0
1_RA1_01_2721	1642.909970335511	751.8	36.58	9.649	0	0.4825	0	0	0	0
1_RA1_01_2721	1643.909970335511	749.3	36.47	9.578	0	0.4789	0	0	0	0
1_RA1_01_2721	1644.909970335511	746.8	36.35	9.506	0	0.4753	0	0	0	0
1_RA1_01_2721	1645.909970335511	744.4	36.23	9.435	0	0.4718	0	0	0	0
1_RA1_01_2721	1646.909970335511	741.9	36.11	9.364	0	0.4682	0	0	0	0
1_RA1_01_2721	1647.909970335511	739.4	36	9.292	0	0.4646	0	0	0	0
1_RA1_01_2721	1648.909970335511	737	35.88	9.221	0	0.461	0	0	0	0
1_RA1_01_2721	1649.909970335511	734.5	35.76	9.149	0	0.4575	0	0	0	0
1_RA1_01_2721	1650.909970335511	731.1	35.6	9.045	0	0.4523	0	0	0	0
1_RA1_01_2721	1651.909970335511	727.5	35.43	8.938	0	0.4469	0	0	0	0
1_RA1_01_2721	1652.909970335511	724	35.27	8.831	0	0.4416	0	0	0	0
1_RA1_01_2721	1653.909970335511	720.5	35.1	8.724	0	0.4362	0	0	0	0
1_RA1_01_2721	1654.909970335511	716.9	34.94	8.617	0	0.4308	0	0	0	0
1_RA1_01_2721	1655.909970335511	713.4	34.77	8.51	0	0.4255	0	0	0	0
1_RA1_01_2721	1656.909970335511	709.9	34.6	8.403	0	0.4201	0	0	0	0
1_RA1_01_2721	1657.909970335511	706.3	34.44	8.295	0	0.4148	0	0	0	0
1_RA1_01_2721	1658.909970335511	702.8	34.27	8.188	0	0.4094	0	0	0	0
1_RA1_01_2721	1659.909970335511	699.2	34.11	8.081	0	0.4041	0	0	0	0
1_RA1_01_2721	1660.909970335511	695.7	33.94	7.974	0	0.3987	0	0	0	0
1_RA1_01_2721	1661.909970335511	692.2	33.78	7.867	0	0.3933	0	0	0	0
1_RA1_01_2721	1662.909970335511	688.6	33.61	7.76	0	0.388	0	0	0	0
1_RA1_01_2721	1663.909970335511	685.1	33.44	7.653	0	0.3826	0	0	0	0
1_RA1_01_2721	1664.909970335511	681.6	33.28	7.545	0	0.3773	0	0	0	0
1_RA1_01_2721	1665.909970335511	678	33.11	7.438	0	0.3719	0	0	0	0
1_RA1_01_2721	1666.909970335511	674.5	32.95	7.331	0	0.3666	0	0	0	0
1_RA1_01_2721	1667.909970335511	671	32.78	7.224	0	0.3612	0	0	0	0
1_RA1_01_2721	1668.909970335511	667.4	32.62	7.117	0	0.3558	0	0	0	0
1_RA1_01_2721	1669.909970335511	663.9	32.45	7.01	0	0.3505	0	0	0	0
1_RA1_01_2721	1670.909970335511	660.4	32.28	6.968	0	0.3484	0	0	0	0
1_RA1_01_2721	1671.909970335511	656.9	32.11	6.932	0	0.3466	0	0	0	0
1_RA1_01_2721	1672.909970335511	653.4	31.94	6.896	0	0.3448	0	0	0	0
1_RA1_01_2721	1673.909970335511	649.9	31.77	6.86	0	0.343	0	0	0	0
1_RA1_01_2721	1674.909970335511	646.5	31.6	6.825	0	0.3412	0	0	0	0
1_RA1_01_2721	1675.909970335511	643	31.43	6.789	0	0.3394	0	0	0	0
1_RA1_01_2721	1676.909970335511	639.5	31.26	6.753	0	0.3377	0	0	0	0
1_RA1_01_2721	1677.909970335511	636	31.09	6.718	0	0.3359	0	0	0	0
1_RA1_01_2721	1678.909970335511	632.5	30.92	6.682	0	0.3341	0	0	0	0
1_RA1_01_2721	1679.909970335511	629	30.75	6.646	0	0.3323	0	0	0	0
1_RA1_01_2721	1680.909970335511	625.5	30.58	6.61	0	0.3305	0	0	0	0
1_RA1_01_2721	1681.909970335511	622.1	30.42	6.575	0	0.3287	0	0	0	0
1_RA1_01_2721	1682.909970335511	618.6	30.25	6.539	0	0.3269	0	0	0	0
1_RA1_01_2721	1683.909970335511	615.1	30.08	6.503	0	0.3252	0	0	0	0
1_RA1_01_2721	1684.909970335511	611.6	29.91	6.468	0	0.3234	0	0	0	0
1_RA1_01_2721	1685.909970335511	608.1	29.74	6.432	0	0.3216	0	0	0	0
1_RA1_01_2721	1686.909970335511	604.6	29.57	6.396	0	0.3198	0	0	0	0
1_RA1_01_2721	1687.909970335511	601.1	29.4	6.36	0	0.318	0	0	0	0
1_RA1_01_2721	1688.909970335511	597.7	29.23	6.325	0	0.3162	0	0	0	0
1_RA1_01_2721	1689.909970335511	594.2	29.06	6.289	0	0.3144	0	0	0	0
1_RA1_01_2721	1690.909970335511	590.7	28.89	6.214	0	0.3107	0	0	0	0
1_RA1_01_2721	1691.909970335511	587.2	28.72	6.136	0	0.3068	0	0	0	0
1_RA1_01_2721	1692.909970335511	583.7	28.55	6.057	0	0.3029	0	0	0	0
1_RA1_01_2721	1693.909970335511	580.2	28.39	5.979	0	0.2989	0	0	0	0
1_RA1_01_2721	1694.909970335511	576.7	28.22	5.9	0	0.295	0	0	0	0
1_RA1_01_2721	1695.909970335511	573.2	28.05	5.821	0	0.2911	0	0	0	0
1_RA1_01_2721	1696.909970335511	569.7	27.88	5.743	0	0.2871	0	0	0	0
1_RA1_01_2721	1697.909970335511	566.2	27.71	5.664	0	0.2832	0	0	0	0
1_RA1_01_2721	1698.909970335511	562.7	27.54	5.586	0	0.2793	0	0	0	0
1_RA1_01_2721	1699.909970335511	559.2	27.38	5.507	0	0.2754	0	0	0	0
1_RA1_01_2721	1700.909970335511	555.8	27.21	5.429	0	0.2714	0	0	0	0
1_RA1_01_2721	1701.909970335511	552.3	27.04	5.35	0	0.2675	0	0	0	0
1_RA1_01_2721	1702.909970335511	548.8	26.87	5.271	0	0.2636	0	0	0	0
1_RA1_01_2721	1703.909970335511	545.3	26.7	5.193	0	0.2596	0	0	0	0
1_RA1_01_2721	1704.909970335511	541.8	26.53	5.114	0	0.2557	0	0	0	0
1_RA1_01_2721	1705.909970335511	538.3	26.37	5.036	0	0.2518	0	0	0	0
1_RA1_01_2721	1706.909970335511	534.8	26.2	4.957	0	0.2479	0	0	0	0
1_RA1_01_2721	1707.909970335511	531.3	26.03	4.879	0	0.2439	0	0	0	0
1_RA1_01_2721	1708.909970335511	527.8	25.86	4.8	0	0.24	0	0	0	0
1_RA1_01_2721	1709.909970335511	524.3	25.69	4.721	0	0.2361	0	0	0	0
1_RA1_01_2721	1710.909970335511	520.1	25.49	4.636	0	0.2318	0	0	0	0
1_RA1_01_2721	1711.909970335511	515.9	25.29	4.551	0	0.2275	0	0	0	0
1_RA1_01_2721	1712.909970335511	511.6	25.09	4.465	0	0.2232	0	0	0	0
1_RA1_01_2721	1713.909970335511	507.4	24.89	4.379	0	0.219	0	0	0	0
1_RA1_01_2721	1714.909970335511	503.1	24.69	4.293	0	0.2147	0	0	0	0
1_RA1_01_2721	1715.909970335511	498.8	24.48	4.208	0	0.2104	0	0	0	0
1_RA1_01_2721	1716.909970335511	494.6	24.28	4.122	0	0.2061	0	0	0	0
1_RA1_01_2721	1717.909970335511	490.3	24.08	4.036	0	0.2018	0	0	0	0
1_RA1_01_2721	1718.909970335511	486.1	23.88	3.951	0	0.1975	0	0	0	0
1_RA1_01_2721	1719.909970335511	481.8	23.68	3.865	0	0.1932	0	0	0	0
1_RA1_01_2721	1720.909970335511	477.6	23.47	3.779	0	0.189	0	0	0	0
1_RA1_01_2721	1721.909970335511	473.3	23.27	3.693	0	0.1847	0	0	0	0
1_RA1_01_2721	1722.909970335511	469	23.07	3.608	0	0.1804	0	0	0	0
1_RA1_01_2721	1723.909970335511	464.8	22.87	3.522	0	0.1761	0	0	0	0
1_RA1_01_2721	1724.909970335511	460.5	22.66	3.436	0	0.1718	0	0	0	0
1_RA1_01_2721	1725.909970335511	456.3	22.46	3.351	0	0.1675	0	0	0	0
1_RA1_01_2721	1726.909970335511	452	22.26	3.265	0	0.1632	0	0	0	0
1_RA1_01_2721	1727.909970335511	447.8	22.06	3.179	0	0.159	0	0	0	0
1_RA1_01_2721	1728.909970335511	443.5	21.86	3.093	0	0.1547	0	0	0	0
1_RA1_01_2721	1729.909970335511	439.2	21.65	3.008	0	0.1504	0	0	0	0
1_RA1_01_2721	1730.909970335511	435.4	21.46	2.987	0	0.1494	0	0	0	0
1_RA1_01_2721	1731.909970335511	431.6	21.27	2.973	0	0.1486	0	0	0	0
1_RA1_01_2721	1732.909970335511	427.7	21.08	2.958	0	0.1479	0	0	0	0
1_RA1_01_2721	1733.909970335511	423.9	20.89	2.944	0	0.1472	0	0	0	0
1_RA1_01_2721	1734.909970335511	420.1	20.7	2.93	0	0.1465	0	0	0	0
1_RA1_01_2721	1735.909970335511	416.3	20.51	2.916	0	0.1458	0	0	0	0
1_RA1_01_2721	1736.909970335511	412.5	20.33	2.901	0	0.1451	0	0	0	0
1_RA1_01_2721	1737.909970335511	408.6	20.14	2.887	0	0.1444	0	0	0	0
1_RA1_01_2721	1738.909970335511	404.8	19.95	2.873	0	0.1436	0	0	0	0
1_RA1_01_2721	1739.909970335511	401	19.76	2.858	0	0.1429	0	0	0	0
1_RA1_01_2721	1740.909970335511	397.2	19.57	2.844	0	0.1422	0	0	0	0
1_RA1_01_2721	1741.909970335511	393.3	19.38	2.83	0	0.1415	0	0	0	0
1_RA1_01_2721	1742.909970335511	389.5	19.19	2.816	0	0.1408	0	0	0	0
1_RA1_01_2721	1743.909970335511	385.7	19	2.801	0	0.1401	0	0	0	0
1_RA1_01_2721	1744.909970335511	381.9	18.81	2.787	0	0.1394	0	0	0	0
1_RA1_01_2721	1745.909970335511	378.1	18.62	2.773	0	0.1386	0	0	0	0
1_RA1_01_2721	1746.909970335511	374.2	18.43	2.758	0	0.1379	0	0	0	0
1_RA1_01_2721	1747.909970335511	370.4	18.24	2.744	0	0.1372	0	0	0	0
1_RA1_01_2721	1748.909970335511	366.6	18.05	2.73	0	0.1365	0	0	0	0
1_RA1_01_2721	1749.909970335511	362.8	17.86	2.716	0	0.1358	0	0	0	0
1_RA1_01_2721	1750.909970335511	359.9	17.72	2.695	0	0.1347	0	0	0	0
1_RA1_01_2721	1751.909970335511	357.1	17.58	2.673	0	0.1337	0	0	0	0
1_RA1_01_2721	1752.909970335511	354.3	17.44	2.652	0	0.1326	0	0	0	0
1_RA1_01_2721	1753.909970335511	351.5	17.3	2.631	0	0.1315	0	0	0	0
1_RA1_01_2721	1754.909970335511	348.6	17.16	2.609	0	0.1305	0	0	0	0
1_RA1_01_2721	1755.909970335511	345.8	17.03	2.588	0	0.1294	0	0	0	0
1_RA1_01_2721	1756.909970335511	343	16.89	2.566	0	0.1283	0	0	0	0
1_RA1_01_2721	1757.909970335511	340.2	16.75	2.545	0	0.1272	0	0	0	0
1_RA1_01_2721	1758.909970335511	337.4	16.61	2.523	0	0.1262	0	0	0	0
1_RA1_01_2721	1759.909970335511	334.6	16.47	2.502	0	0.1251	0	0	0	0
1_RA1_01_2721	1760.909970335511	331.8	16.33	2.481	0	0.124	0	0	0	0
1_RA1_01_2721	1761.909970335511	329	16.2	2.459	0	0.123	0	0	0	0
1_RA1_01_2721	1762.909970335511	326.2	16.06	2.438	0	0.1219	0	0	0	0
1_RA1_01_2721	1763.909970335511	323.4	15.92	2.416	0	0.1208	0	0	0	0
1_RA1_01_2721	1764.909970335511	320.6	15.78	2.395	0	0.1197	0	0	0	0
1_RA1_01_2721	1765.909970335511	317.8	15.64	2.373	0	0.1187	0	0	0	0
1_RA1_01_2721	1766.909970335511	315	15.51	2.352	0	0.1176	0	0	0	0
1_RA1_01_2721	1767.909970335511	312.2	15.37	2.331	0	0.1165	0	0	0	0
1_RA1_01_2721	1768.909970335511	309.3	15.23	2.309	0	0.1155	0	0	0	0
1_RA1_01_2721	1769.909970335511	306.5	15.09	2.288	0	0.1144	0	0	0	0
1_RA1_01_2721	1770.909970335511	303.8	14.96	2.247	0	0.1123	0	0	0	0
1_RA1_01_2721	1771.909970335511	301	14.82	2.204	0	0.1102	0	0	0	0
1_RA1_01_2721	1772.909970335511	298.3	14.69	2.161	0	0.1081	0	0	0	0
1_RA1_01_2721	1773.909970335511	295.6	14.56	2.118	0	0.1059	0	0	0	0
1_RA1_01_2721	1774.909970335511	292.8	14.43	2.075	0	0.1038	0	0	0	0
1_RA1_01_2721	1775.909970335511	290.1	14.29	2.032	0	0.1016	0	0	0	0
1_RA1_01_2721	1776.909970335511	287.3	14.16	1.99	0	0.09948	0	0	0	0
1_RA1_01_2721	1777.909970335511	284.6	14.03	1.947	0	0.09734	0	0	0	0
1_RA1_01_2721	1778.909970335511	281.8	13.89	1.904	0	0.09519	0	0	0	0
1_RA1_01_2721	1779.909970335511	279.1	13.76	1.861	0	0.09305	0	0	0	0
1_RA1_01_2721	1780.909970335511	276.4	13.63	1.818	0	0.09091	0	0	0	0
1_RA1_01_2721	1781.909970335511	273.6	13.5	1.775	0	0.08876	0	0	0	0
1_RA1_01_2721	1782.909970335511	270.9	13.36	1.732	0	0.08662	0	0	0	0
1_RA1_01_2721	1783.909970335511	268.1	13.23	1.69	0	0.08448	0	0	0	0
1_RA1_01_2721	1784.909970335511	265.4	13.1	1.647	0	0.08234	0	0	0	0
1_RA1_01_2721	1785.909970335511	262.6	12.96	1.604	0	0.08019	0	0	0	0
1_RA1_01_2721	1786.909970335511	259.9	12.83	1.561	0	0.07805	0	0	0	0
1_RA1_01_2721	1787.909970335511	257.2	12.7	1.518	0	0.07591	0	0	0	0
1_RA1_01_2721	1788.909970335511	254.4	12.57	1.475	0	0.07376	0	0	0	0
1_RA1_01_2721	1789.909970335511	251.7	12.43	1.432	0	0.07162	0	0	0	0
1_RA1_01_2721	1790.909970335511	249.3	12.32	1.409	0	0.07045	0	0	0	0
1_RA1_01_2721	1791.909970335511	247	12.2	1.388	0	0.06938	0	0	0	0
1_RA1_01_2721	1792.909970335511	244.6	12.09	1.366	0	0.06831	0	0	0	0
1_RA1_01_2721	1793.909970335511	242.3	11.97	1.345	0	0.06724	0	0	0	0
1_RA1_01_2721	1794.909970335511	240	11.86	1.323	0	0.06617	0	0	0	0
1_RA1_01_2721	1795.909970335511	237.6	11.75	1.302	0	0.0651	0	0	0	0
1_RA1_01_2721	1796.909970335511	235.3	11.63	1.281	0	0.06403	0	0	0	0
1_RA1_01_2721	1797.909970335511	233	11.52	1.259	0	0.06295	0	0	0	0
1_RA1_01_2721	1798.909970335511	230.6	11.4	1.238	0	0.06188	0	0	0	0
1_RA1_01_2721	1799.909970335511	228.3	11.29	1.216	0	0.06081	0	0	0	0
1_RA1_01_2721	1800.909970335511	225.9	11.17	1.195	0	0.05974	0	0	0	0
1_RA1_01_2721	1801.909970335511	223.6	11.06	1.173	0	0.05867	0	0	0	0
1_RA1_01_2721	1802.909970335511	221.3	10.95	1.152	0	0.0576	0	0	0	0
1_RA1_01_2721	1803.909970335511	218.9	10.83	1.131	0	0.05653	0	0	0	0
1_RA1_01_2721	1804.909970335511	216.6	10.72	1.109	0	0.05545	0	0	0	0
1_RA1_01_2721	1805.909970335511	214.3	10.6	1.088	0	0.05438	0	0	0	0
1_RA1_01_2721	1806.909970335511	211.9	10.49	1.066	0	0.05331	0	0	0	0
1_RA1_01_2721	1807.909970335511	209.6	10.37	1.045	0	0.05224	0	0	0	0
1_RA1_01_2721	1808.909970335511	207.3	10.26	1.023	0	0.05117	0	0	0	0
1_RA1_01_2721	1809.909970335511	204.9	10.15	1.002	0	0.0501	0	0	0	0
1_RA1_01_2721	1810.909970335511	203.3	10.07	0.987	0	0.04935	0	0	0	0
1_RA1_01_2721	1811.909970335511	201.8	9.99	0.9727	0	0.04864	0	0	0	0
1_RA1_01_2721	1812.909970335511	200.2	9.913	0.9584	0	0.04792	0	0	0	0
1_RA1_01_2721	1813.909970335511	198.7	9.837	0.9441	0	0.04721	0	0	0	0
1_RA1_01_2721	1814.909970335511	197.1	9.76	0.9299	0	0.04649	0	0	0	0
1_RA1_01_2721	1815.909970335511	195.6	9.684	0.9156	0	0.04578	0	0	0	0
1_RA1_01_2721	1816.909970335511	194	9.608	0.9013	0	0.04506	0	0	0	0
1_RA1_01_2721	1817.909970335511	192.5	9.531	0.887	0	0.04435	0	0	0	0
1_RA1_01_2721	1818.909970335511	190.9	9.455	0.8727	0	0.04364	0	0	0	0
1_RA1_01_2721	1819.909970335511	189.4	9.378	0.8584	0	0.04292	0	0	0	0
1_RA1_01_2721	1820.909970335511	187.8	9.302	0.8441	0	0.04221	0	0	0	0
1_RA1_01_2721	1821.909970335511	186.3	9.225	0.8299	0	0.04149	0	0	0	0
1_RA1_01_2721	1822.909970335511	184.7	9.149	0.8156	0	0.04078	0	0	0	0
1_RA1_01_2721	1823.909970335511	183.2	9.073	0.8013	0	0.04006	0	0	0	0
1_RA1_01_2721	1824.909970335511	181.6	8.996	0.787	0	0.03935	0	0	0	0
1_RA1_01_2721	1825.909970335511	180.1	8.92	0.7727	0	0.03864	0	0	0	0
1_RA1_01_2721	1826.909970335511	178.5	8.843	0.7584	0	0.03792	0	0	0	0
1_RA1_01_2721	1827.909970335511	177	8.767	0.7441	0	0.03721	0	0	0	0
1_RA1_01_2721	1828.909970335511	175.4	8.69	0.7299	0	0.03649	0	0	0	0
1_RA1_01_2721	1829.909970335511	173.9	8.614	0.7156	0	0.03578	0	0	0	0
1_RA1_01_2721	1830.909970335511	172.4	8.544	0.7078	0	0.03539	0	0	0	0
1_RA1_01_2721	1831.909970335511	171	8.475	0.7006	0	0.03503	0	0	0	0
1_RA1_01_2721	1832.909970335511	169.6	8.406	0.6935	0	0.03468	0	0	0	0
1_RA1_01_2721	1833.909970335511	168.2	8.336	0.6864	0	0.03432	0	0	0	0
1_RA1_01_2721	1834.909970335511	166.8	8.267	0.6792	0	0.03396	0	0	0	0
1_RA1_01_2721	1835.909970335511	165.4	8.198	0.6721	0	0.0336	0	0	0	0
1_RA1_01_2721	1836.909970335511	164	8.128	0.6649	0	0.03325	0	0	0	0
1_RA1_01_2721	1837.909970335511	162.6	8.059	0.6578	0	0.03289	0	0	0	0
1_RA1_01_2721	1838.909970335511	161.2	7.99	0.6506	0	0.03253	0	0	0	0
1_RA1_01_2721	1839.909970335511	159.8	7.921	0.6435	0	0.03218	0	0	0	0
1_RA1_01_2721	1840.909970335511	158.4	7.851	0.6364	0	0.03182	0	0	0	0
1_RA1_01_2721	1841.909970335511	157	7.782	0.6292	0	0.03146	0	0	0	0
1_RA1_01_2721	1842.909970335511	155.5	7.713	0.6221	0	0.0311	0	0	0	0
1_RA1_01_2721	1843.909970335511	154.1	7.643	0.6149	0	0.03075	0	0	0	0
1_RA1_01_2721	1844.909970335511	152.7	7.574	0.6078	0	0.03039	0	0	0	0
1_RA1_01_2721	1845.909970335511	151.3	7.505	0.6006	0	0.03003	0	0	0	0
1_RA1_01_2721	1846.909970335511	149.9	7.436	0.5935	0	0.02968	0	0	0	0
1_RA1_01_2721	1847.909970335511	148.5	7.366	0.5864	0	0.02932	0	0	0	0
1_RA1_01_2721	1848.909970335511	147.1	7.297	0.5792	0	0.02896	0	0	0	0
1_RA1_01_2721	1849.909970335511	145.7	7.228	0.5721	0	0.0286	0	0	0	0
1_RA1_01_2721	1850.909970335511	144.4	7.165	0.5649	0	0.02825	0	0	0	0
1_RA1_01_2721	1851.909970335511	143.2	7.103	0.5578	0	0.02789	0	0	0	0
1_RA1_01_2721	1852.909970335511	141.9	7.042	0.5506	0	0.02753	0	0	0	0
1_RA1_01_2721	1853.909970335511	140.7	6.98	0.5435	0	0.02718	0	0	0	0
1_RA1_01_2721	1854.909970335511	139.4	6.918	0.5364	0	0.02682	0	0	0	0
1_RA1_01_2721	1855.909970335511	138.2	6.856	0.5292	0	0.02646	0	0	0	0
1_RA1_01_2721	1856.909970335511	136.9	6.794	0.5221	0	0.0261	0	0	0	0
1_RA1_01_2721	1857.909970335511	135.7	6.733	0.5149	0	0.02575	0	0	0	0
1_RA1_01_2721	1858.909970335511	134.4	6.671	0.5078	0	0.02539	0	0	0	0
1_RA1_01_2721	1859.909970335511	133.2	6.609	0.5006	0	0.02503	0	0	0	0
1_RA1_01_2721	1860.909970335511	131.9	6.547	0.4935	0	0.02468	0	0	0	0
1_RA1_01_2721	1861.909970335511	130.7	6.486	0.4864	0	0.02432	0	0	0	0
1_RA1_01_2721	1862.909970335511	129.4	6.424	0.4792	0	0.02396	0	0	0	0
1_RA1_01_2721	1863.909970335511	128.2	6.362	0.4721	0	0.0236	0	0	0	0
1_RA1_01_2721	1864.909970335511	126.9	6.3	0.4649	0	0.02325	0	0	0	0
1_RA1_01_2721	1865.909970335511	125.7	6.238	0.4578	0	0.02289	0	0	0	0
1_RA1_01_2721	1866.909970335511	124.4	6.177	0.4506	0	0.02253	0	0	0	0
1_RA1_01_2721	1867.909970335511	123.2	6.115	0.4435	0	0.02218	0	0	0	0
1_RA1_01_2721	1868.909970335511	121.9	6.053	0.4364	0	0.02182	0	0	0	0
1_RA1_01_2721	1869.909970335511	120.7	5.991	0.4292	0	0.02146	0	0	0	0
1_RA1_01_2721	1870.909970335511	119.6	5.937	0.4221	0	0.0211	0	0	0	0
1_RA1_01_2721	1871.909970335511	118.5	5.884	0.4149	0	0.02075	0	0	0	0
1_RA1_01_2721	1872.909970335511	117.4	5.831	0.4078	0	0.02039	0	0	0	0
1_RA1_01_2721	1873.909970335511	116.4	5.778	0.4006	0	0.02003	0	0	0	0
1_RA1_01_2721	1874.909970335511	115.3	5.724	0.3935	0	0.01968	0	0	0	0
1_RA1_01_2721	1875.909970335511	114.2	5.671	0.3864	0	0.01932	0	0	0	0
1_RA1_01_2721	1876.909970335511	113.1	5.618	0.3792	0	0.01896	0	0	0	0
1_RA1_01_2721	1877.909970335511	112	5.565	0.3721	0	0.0186	0	0	0	0
1_RA1_01_2721	1878.909970335511	111	5.512	0.3649	0	0.01825	0	0	0	0
1_RA1_01_2721	1879.909970335511	109.9	5.458	0.3578	0	0.01789	0	0	0	0
1_RA1_01_2721	1880.909970335511	108.8	5.405	0.3506	0	0.01753	0	0	0	0
1_RA1_01_2721	1881.909970335511	107.7	5.352	0.3435	0	0.01718	0	0	0	0
1_RA1_01_2721	1882.909970335511	106.6	5.299	0.3364	0	0.01682	0	0	0	0
1_RA1_01_2721	1883.909970335511	105.6	5.246	0.3292	0	0.01646	0	0	0	0
1_RA1_01_2721	1884.909970335511	104.5	5.192	0.3221	0	0.0161	0	0	0	0
1_RA1_01_2721	1885.909970335511	103.4	5.139	0.3149	0	0.01575	0	0	0	0
1_RA1_01_2721	1886.909970335511	102.3	5.086	0.3078	0	0.01539	0	0	0	0
1_RA1_01_2721	1887.909970335511	101.3	5.033	0.3006	0	0.01503	0	0	0	0
1_RA1_01_2721	1888.909970335511	100.2	4.979	0.2935	0	0.01468	0	0	0	0
1_RA1_01_2721	1889.909970335511	99.1	4.926	0.2864	0	0.01432	0	0	0	0
1_RA1_01_2721	1890.909970335511	98.19	4.881	0.2857	0	0.01429	0	0	0	0
1_RA1_01_2721	1891.909970335511	97.29	4.836	0.2857	0	0.01429	0	0	0	0
1_RA1_01_2721	1892.909970335511	96.4	4.792	0.2857	0	0.01429	0	0	0	0
1_RA1_01_2721	1893.909970335511	95.51	4.747	0.2857	0	0.01429	0	0	0	0
1_RA1_01_2721	1894.909970335511	94.62	4.702	0.2857	0	0.01429	0	0	0	0
1_RA1_01_2721	1895.909970335511	93.72	4.658	0.2857	0	0.01429	0	0	0	0
1_RA1_01_2721	1896.909970335511	92.83	4.613	0.2857	0	0.01429	0	0	0	0
1_RA1_01_2721	1897.909970335511	91.94	4.568	0.2857	0	0.01429	0	0	0	0
1_RA1_01_2721	1898.909970335511	91.04	4.524	0.2857	0	0.01429	0	0	0	0
1_RA1_01_2721	1899.909970335511	90.15	4.479	0.2857	0	0.01429	0	0	0	0
1_RA1_01_2721	1900.909970335511	89.26	4.434	0.2857	0	0.01429	0	0	0	0
1_RA1_01_2721	1901.909970335511	88.37	4.39	0.2857	0	0.01429	0	0	0	0
1_RA1_01_2721	1902.909970335511	87.47	4.345	0.2857	0	0.01429	0	0	0	0
1_RA1_01_2721	1903.909970335511	86.58	4.3	0.2857	0	0.01429	0	0	0	0
1_RA1_01_2721	1904.909970335511	85.69	4.256	0.2857	0	0.01429	0	0	0	0
1_RA1_01_2721	1905.909970335511	84.79	4.211	0.2857	0	0.01429	0	0	0	0
1_RA1_01_2721	1906.909970335511	83.9	4.167	0.2857	0	0.01429	0	0	0	0
1_RA1_01_2721	1907.909970335511	83.01	4.122	0.2857	0	0.01429	0	0	0	0
1_RA1_01_2721	1908.909970335511	82.12	4.077	0.2857	0	0.01429	0	0	0	0
1_RA1_01_2721	1909.909970335511	81.22	4.033	0.2857	0	0.01429	0	0	0	0
1_RA1_01_2721	1910.909970335511	80.44	3.995	0.2727	0	0.01364	0	0	0	0
1_RA1_01_2721	1911.909970335511	79.67	3.958	0.2584	0	0.01292	0	0	0	0
1_RA1_01_2721	1912.909970335511	78.9	3.92	0.2441	0	0.01221	0	0	0	0
1_RA1_01_2721	1913.909970335511	78.13	3.883	0.2299	0	0.01149	0	0	0	0
1_RA1_01_2721	1914.909970335511	77.36	3.846	0.2156	0	0.01078	0	0	0	0
1_RA1_01_2721	1915.909970335511	76.58	3.809	0.2013	0	0.01006	0	0	0	0
1_RA1_01_2721	1916.909970335511	75.81	3.772	0.187	0	0.00935	0	0	0	0
1_RA1_01_2721	1917.909970335511	75.04	3.735	0.1727	0	0.008636	0	0	0	0
1_RA1_01_2721	1918.909970335511	74.27	3.698	0.1584	0	0.007921	0	0	0	0
1_RA1_01_2721	1919.909970335511	73.5	3.66	0.1441	0	0.007207	0	0	0	0
1_RA1_01_2721	1920.909970335511	72.73	3.623	0.1299	0	0.006493	0	0	0	0
1_RA1_01_2721	1921.909970335511	71.96	3.586	0.1156	0	0.005779	0	0	0	0
1_RA1_01_2721	1922.909970335511	71.18	3.549	0.1013	0	0.005064	0	0	0	0
1_RA1_01_2721	1923.909970335511	70.41	3.512	0.087	0	0.00435	0	0	0	0
1_RA1_01_2721	1924.909970335511	69.64	3.475	0.07271	0	0.003636	0	0	0	0
1_RA1_01_2721	1925.909970335511	68.87	3.438	0.05843	0	0.002921	0	0	0	0
1_RA1_01_2721	1926.909970335511	68.1	3.4	0.04414	0	0.002207	0	0	0	0
1_RA1_01_2721	1927.909970335511	67.33	3.363	0.02986	0	0.001493	0	0	0	0
1_RA1_01_2721	1928.909970335511	66.56	3.326	0.01557	0	0.0007786	0	0	0	0
1_RA1_01_2721	1929.909970335511	65.78	3.289	0.001286	0	6.431E-05	0	0	0	0
1_RA1_01_2721	1930.909970335511	65.05	3.253	0	0	0	0	NaN	0	0
1_RA1_01_2721	1931.909970335511	64.32	3.216	0	0	0	0	NaN	0	0
1_RA1_01_2721	1932.909970335511	63.59	3.18	0	0	0	0	NaN	0	0
1_RA1_01_2721	1933.909970335511	62.87	3.143	0	0	0	0	NaN	0	0
1_RA1_01_2721	1934.909970335511	62.14	3.107	0	0	0	0	NaN	0	0
1_RA1_01_2721	1935.909970335511	61.41	3.07	0	0	0	0	NaN	0	0
1_RA1_01_2721	1936.909970335511	60.68	3.034	0	0	0	0	NaN	0	0
1_RA1_01_2721	1937.909970335511	59.95	2.998	0	0	0	0	NaN	0	0
1_RA1_01_2721	1938.909970335511	59.22	2.961	0	0	0	0	NaN	0	0
1_RA1_01_2721	1939.909970335511	58.49	2.925	0	0	0	0	NaN	0	0
1_RA1_01_2721	1940.909970335511	57.77	2.888	0	0	0	0	NaN	0	0
1_RA1_01_2721	1941.909970335511	57.04	2.852	0	0	0	0	NaN	0	0
1_RA1_01_2721	1942.909970335511	56.31	2.815	0	0	0	0	NaN	0	0
1_RA1_01_2721	1943.909970335511	55.58	2.779	0	0	0	0	NaN	0	0
1_RA1_01_2721	1944.909970335511	54.85	2.743	0	0	0	0	NaN	0	0
1_RA1_01_2721	1945.909970335511	54.12	2.706	0	0	0	0	NaN	0	0
1_RA1_01_2721	1946.909970335511	53.39	2.67	0	0	0	0	NaN	0	0
1_RA1_01_2721	1947.909970335511	52.67	2.633	0	0	0	0	NaN	0	0
1_RA1_01_2721	1948.909970335511	51.94	2.597	0	0	0	0	NaN	0	0
1_RA1_01_2721	1949.909970335511	51.21	2.56	0	0	0	0	NaN	0	0
1_RA1_01_2721	1950.909970335511	50.66	2.533	0	0	0	0	NaN	0	0
1_RA1_01_2721	1951.909970335511	50.13	2.507	0	0	0	0	NaN	0	0
1_RA1_01_2721	1952.909970335511	49.6	2.48	0	0	0	0	NaN	0	0
1_RA1_01_2721	1953.909970335511	49.08	2.454	0	0	0	0	NaN	0	0
1_RA1_01_2721	1954.909970335511	48.55	2.427	0	0	0	0	NaN	0	0
1_RA1_01_2721	1955.909970335511	48.02	2.401	0	0	0	0	NaN	0	0
1_RA1_01_2721	1956.909970335511	47.49	2.375	0	0	0	0	NaN	0	0
1_RA1_01_2721	1957.909970335511	46.96	2.348	0	0	0	0	NaN	0	0
1_RA1_01_2721	1958.909970335511	46.43	2.322	0	0	0	0	NaN	0	0
1_RA1_01_2721	1959.909970335511	45.9	2.295	0	0	0	0	NaN	0	0
1_RA1_01_2721	1960.909970335511	45.38	2.269	0	0	0	0	NaN	0	0
1_RA1_01_2721	1961.909970335511	44.85	2.242	0	0	0	0	NaN	0	0
1_RA1_01_2721	1962.909970335511	44.32	2.216	0	0	0	0	NaN	0	0
1_RA1_01_2721	1963.909970335511	43.79	2.19	0	0	0	0	NaN	0	0
1_RA1_01_2721	1964.909970335511	43.26	2.163	0	0	0	0	NaN	0	0
1_RA1_01_2721	1965.909970335511	42.73	2.137	0	0	0	0	NaN	0	0
1_RA1_01_2721	1966.909970335511	42.2	2.11	0	0	0	0	NaN	0	0
1_RA1_01_2721	1967.909970335511	41.68	2.084	0	0	0	0	NaN	0	0
1_RA1_01_2721	1968.909970335511	41.15	2.057	0	0	0	0	NaN	0	0
1_RA1_01_2721	1969.909970335511	40.62	2.031	0	0	0	0	NaN	0	0
1_RA1_01_2721	1970.909970335511	40.21	2.01	0	0	0	0	NaN	0	0
1_RA1_01_2721	1971.909970335511	39.81	1.99	0	0	0	0	NaN	0	0
1_RA1_01_2721	1972.909970335511	39.41	1.97	0	0	0	0	NaN	0	0
1_RA1_01_2721	1973.909970335511	39.01	1.95	0	0	0	0	NaN	0	0
1_RA1_01_2721	1974.909970335511	38.61	1.93	0	0	0	0	NaN	0	0
1_RA1_01_2721	1975.909970335511	38.21	1.91	0	0	0	0	NaN	0	0
1_RA1_01_2721	1976.909970335511	37.81	1.89	0	0	0	0	NaN	0	0
1_RA1_01_2721	1977.909970335511	37.41	1.87	0	0	0	0	NaN	0	0
1_RA1_01_2721	1978.909970335511	37.01	1.85	0	0	0	0	NaN	0	0
1_RA1_01_2721	1979.909970335511	36.61	1.83	0	0	0	0	NaN	0	0
1_RA1_01_2721	1980.909970335511	36.21	1.81	0	0	0	0	NaN	0	0
1_RA1_01_2721	1981.909970335511	35.81	1.79	0	0	0	0	NaN	0	0
1_RA1_01_2721	1982.909970335511	35.41	1.77	0	0	0	0	NaN	0	0
1_RA1_01_2721	1983.909970335511	35.01	1.75	0	0	0	0	NaN	0	0
1_RA1_01_2721	1984.909970335511	34.61	1.73	0	0	0	0	NaN	0	0
1_RA1_01_2721	1985.909970335511	34.21	1.71	0	0	0	0	NaN	0	0
1_RA1_01_2721	1986.909970335511	33.81	1.69	0	0	0	0	NaN	0	0
1_RA1_01_2721	1987.909970335511	33.41	1.67	0	0	0	0	NaN	0	0
1_RA1_01_2721	1988.909970335511	33.01	1.65	0	0	0	0	NaN	0	0
1_RA1_01_2721	1989.909970335511	32.61	1.63	0	0	0	0	NaN	0	0
1_RA1_01_2721	1990.909970335511	32.27	1.613	0	0	0	0	NaN	0	0
1_RA1_01_2721	1991.909970335511	31.93	1.597	0	0	0	0	NaN	0	0
1_RA1_01_2721	1992.909970335511	31.59	1.58	0	0	0	0	NaN	0	0
1_RA1_01_2721	1993.909970335511	31.26	1.563	0	0	0	0	NaN	0	0
1_RA1_01_2721	1994.909970335511	30.92	1.546	0	0	0	0	NaN	0	0
1_RA1_01_2721	1995.909970335511	30.59	1.529	0	0	0	0	NaN	0	0
1_RA1_01_2721	1996.909970335511	30.25	1.513	0	0	0	0	NaN	0	0
1_RA1_01_2721	1997.909970335511	29.92	1.496	0	0	0	0	NaN	0	0
1_RA1_01_2721	1998.909970335511	29.58	1.479	0	0	0	0	NaN	0	0
1_RA1_01_2721	1999.909970335511	29.24	1.462	0	0	0	0	NaN	0	0
1_RA1_01_2721	2000.909970335511	28.91	1.445	0	0	0	0	NaN	0	0
1_RA1_01_2721	2001.909970335511	28.57	1.429	0	0	0	0	NaN	0	0
1_RA1_01_2721	2002.909970335511	28.24	1.412	0	0	0	0	NaN	0	0
1_RA1_01_2721	2003.909970335511	27.9	1.395	0	0	0	0	NaN	0	0
1_RA1_01_2721	2004.909970335511	27.57	1.378	0	0	0	0	NaN	0	0
1_RA1_01_2721	2005.909970335511	27.23	1.362	0	0	0	0	NaN	0	0
1_RA1_01_2721	2006.909970335511	26.89	1.345	0	0	0	0	NaN	0	0
1_RA1_01_2721	2007.909970335511	26.56	1.328	0	0	0	0	NaN	0	0
1_RA1_01_2721	2008.909970335511	26.22	1.311	0	0	0	0	NaN	0	0
1_RA1_01_2721	2009.909970335511	25.89	1.294	0	0	0	0	NaN	0	0
1_RA1_01_2721	2010.909970335511	25.73	1.286	0	0	0	0	NaN	0	0
1_RA1_01_2721	2011.909970335511	25.58	1.279	0	0	0	0	NaN	0	0
1_RA1_01_2721	2012.909970335511	25.44	1.272	0	0	0	0	NaN	0	0
1_RA1_01_2721	2013.909970335511	25.3	1.265	0	0	0	0	NaN	0	0
1_RA1_01_2721	2014.909970335511	25.16	1.258	0	0	0	0	NaN	0	0
1_RA1_01_2721	2015.909970335511	25.01	1.251	0	0	0	0	NaN	0	0
1_RA1_01_2721	2016.909970335511	24.87	1.244	0	0	0	0	NaN	0	0
1_RA1_01_2721	2017.909970335511	24.73	1.236	0	0	0	0	NaN	0	0
1_RA1_01_2721	2018.909970335511	24.58	1.229	0	0	0	0	NaN	0	0
1_RA1_01_2721	2019.909970335511	24.44	1.222	0	0	0	0	NaN	0	0
1_RA1_01_2721	2020.909970335511	24.3	1.215	0	0	0	0	NaN	0	0
1_RA1_01_2721	2021.909970335511	24.16	1.208	0	0	0	0	NaN	0	0
1_RA1_01_2721	2022.909970335511	24.01	1.201	0	0	0	0	NaN	0	0
1_RA1_01_2721	2023.909970335511	23.87	1.194	0	0	0	0	NaN	0	0
1_RA1_01_2721	2024.909970335511	23.73	1.186	0	0	0	0	NaN	0	0
1_RA1_01_2721	2025.909970335511	23.58	1.179	0	0	0	0	NaN	0	0
1_RA1_01_2721	2026.909970335511	23.44	1.172	0	0	0	0	NaN	0	0
1_RA1_01_2721	2027.909970335511	23.3	1.165	0	0	0	0	NaN	0	0
1_RA1_01_2721	2028.909970335511	23.16	1.158	0	0	0	0	NaN	0	0
1_RA1_01_2721	2029.909970335511	23.01	1.151	0	0	0	0	NaN	0	0
1_RA1_01_2721	2030.909970335511	22.92	1.146	0	0	0	0	NaN	0	0
1_RA1_01_2721	2031.909970335511	22.84	1.142	0	0	0	0	NaN	0	0
1_RA1_01_2721	2032.909970335511	22.75	1.138	0	0	0	0	NaN	0	0
1_RA1_01_2721	2033.909970335511	22.66	1.133	0	0	0	0	NaN	0	0
1_RA1_01_2721	2034.909970335511	22.58	1.129	0	0	0	0	NaN	0	0
1_RA1_01_2721	2035.909970335511	22.49	1.125	0	0	0	0	NaN	0	0
1_RA1_01_2721	2036.909970335511	22.41	1.12	0	0	0	0	NaN	0	0
1_RA1_01_2721	2037.909970335511	22.32	1.116	0	0	0	0	NaN	0	0
1_RA1_01_2721	2038.909970335511	22.24	1.112	0	0	0	0	NaN	0	0
1_RA1_01_2721	2039.909970335511	22.15	1.108	0	0	0	0	NaN	0	0
1_RA1_01_2721	2040.909970335511	22.06	1.103	0	0	0	0	NaN	0	0
1_RA1_01_2721	2041.909970335511	21.98	1.099	0	0	0	0	NaN	0	0
1_RA1_01_2721	2042.909970335511	21.89	1.095	0	0	0	0	NaN	0	0
1_RA1_01_2721	2043.909970335511	21.81	1.09	0	0	0	0	NaN	0	0
1_RA1_01_2721	2044.909970335511	21.72	1.086	0	0	0	0	NaN	0	0
1_RA1_01_2721	2045.909970335511	21.64	1.082	0	0	0	0	NaN	0	0
1_RA1_01_2721	2046.909970335511	21.55	1.078	0	0	0	0	NaN	0	0
1_RA1_01_2721	2047.909970335511	21.46	1.073	0	0	0	0	NaN	0	0
1_RA1_01_2721	2048.909970335511	21.38	1.069	0	0	0	0	NaN	0	0
1_RA1_01_2721	2049.909970335511	21.29	1.065	0	0	0	0	NaN	0	0
1_RA1_01_2721	2050.909970335511	21.21	1.061	0	0	0	0	NaN	0	0
1_RA1_01_2721	2051.909970335511	21.14	1.057	0	0	0	0	NaN	0	0
1_RA1_01_2721	2052.909970335511	21.06	1.053	0	0	0	0	NaN	0	0
1_RA1_01_2721	2053.909970335511	20.98	1.049	0	0	0	0	NaN	0	0
1_RA1_01_2721	2054.909970335511	20.9	1.045	0	0	0	0	NaN	0	0
1_RA1_01_2721	2055.909970335511	20.82	1.041	0	0	0	0	NaN	0	0
1_RA1_01_2721	2056.909970335511	20.74	1.037	0	0	0	0	NaN	0	0
1_RA1_01_2721	2057.909970335511	20.66	1.033	0	0	0	0	NaN	0	0
1_RA1_01_2721	2058.909970335511	20.59	1.029	0	0	0	0	NaN	0	0
1_RA1_01_2721	2059.909970335511	20.51	1.025	0	0	0	0	NaN	0	0
1_RA1_01_2721	2060.909970335511	20.43	1.021	0	0	0	0	NaN	0	0
1_RA1_01_2721	2061.909970335511	20.35	1.017	0	0	0	0	NaN	0	0
1_RA1_01_2721	2062.909970335511	20.27	1.014	0	0	0	0	NaN	0	0
1_RA1_01_2721	2063.909970335511	20.19	1.01	0	0	0	0	NaN	0	0
1_RA1_01_2721	2064.909970335511	20.11	1.006	0	0	0	0	NaN	0	0
1_RA1_01_2721	2065.909970335511	20.04	1.002	0	0	0	0	NaN	0	0
1_RA1_01_2721	2066.909970335511	19.96	0.9979	0	0	0	0	NaN	0	0
1_RA1_01_2721	2067.909970335511	19.88	0.9939	0	0	0	0	NaN	0	0
1_RA1_01_2721	2068.909970335511	19.8	0.99	0	0	0	0	NaN	0	0
1_RA1_01_2721	2069.909970335511	19.72	0.9861	0	0	0	0	NaN	0	0
1_RA1_01_2721	2070.909970335511	19.6	0.9799	0	0	0	0	NaN	0	0
1_RA1_01_2721	2071.909970335511	19.47	0.9734	0	0	0	0	NaN	0	0
1_RA1_01_2721	2072.909970335511	19.34	0.967	0	0	0	0	NaN	0	0
1_RA1_01_2721	2073.909970335511	19.21	0.9606	0	0	0	0	NaN	0	0
1_RA1_01_2721	2074.909970335511	19.08	0.9542	0	0	0	0	NaN	0	0
1_RA1_01_2721	2075.909970335511	18.95	0.9477	0	0	0	0	NaN	0	0
1_RA1_01_2721	2076.909970335511	18.83	0.9413	0	0	0	0	NaN	0	0
1_RA1_01_2721	2077.909970335511	18.7	0.9349	0	0	0	0	NaN	0	0
1_RA1_01_2721	2078.909970335511	18.57	0.9284	0	0	0	0	NaN	0	0
1_RA1_01_2721	2079.909970335511	18.44	0.922	0	0	0	0	NaN	0	0
1_RA1_01_2721	2080.909970335511	18.31	0.9156	0	0	0	0	NaN	0	0
1_RA1_01_2721	2081.909970335511	18.18	0.9092	0	0	0	0	NaN	0	0
1_RA1_01_2721	2082.909970335511	18.05	0.9027	0	0	0	0	NaN	0	0
1_RA1_01_2721	2083.909970335511	17.93	0.8963	0	0	0	0	NaN	0	0
1_RA1_01_2721	2084.909970335511	17.8	0.8899	0	0	0	0	NaN	0	0
1_RA1_01_2721	2085.909970335511	17.67	0.8834	0	0	0	0	NaN	0	0
1_RA1_01_2721	2086.909970335511	17.54	0.877	0	0	0	0	NaN	0	0
1_RA1_01_2721	2087.909970335511	17.41	0.8706	0	0	0	0	NaN	0	0
1_RA1_01_2721	2088.909970335511	17.28	0.8642	0	0	0	0	NaN	0	0
1_RA1_01_2721	2089.909970335511	17.15	0.8577	0	0	0	0	NaN	0	0
1_RA1_01_2721	2090.909970335511	17.05	0.8526	0	0	0	0	NaN	0	0
1_RA1_01_2721	2091.909970335511	16.95	0.8476	0	0	0	0	NaN	0	0
1_RA1_01_2721	2092.909970335511	16.85	0.8426	0	0	0	0	NaN	0	0
1_RA1_01_2721	2093.909970335511	16.75	0.8376	0	0	0	0	NaN	0	0
1_RA1_01_2721	2094.909970335511	16.65	0.8326	0	0	0	0	NaN	0	0
1_RA1_01_2721	2095.909970335511	16.55	0.8276	0	0	0	0	NaN	0	0
1_RA1_01_2721	2096.909970335511	16.45	0.8226	0	0	0	0	NaN	0	0
1_RA1_01_2721	2097.909970335511	16.35	0.8176	0	0	0	0	NaN	0	0
1_RA1_01_2721	2098.909970335511	16.25	0.8126	0	0	0	0	NaN	0	0
1_RA1_01_2721	2099.909970335511	16.15	0.8076	0	0	0	0	NaN	0	0
1_RA1_01_2721	2100.909970335511	16.05	0.8026	0	0	0	0	NaN	0	0
1_RA1_01_2721	2101.909970335511	15.95	0.7976	0	0	0	0	NaN	0	0
1_RA1_01_2721	2102.909970335511	15.85	0.7926	0	0	0	0	NaN	0	0
1_RA1_01_2721	2103.909970335511	15.75	0.7876	0	0	0	0	NaN	0	0
1_RA1_01_2721	2104.909970335511	15.65	0.7826	0	0	0	0	NaN	0	0
1_RA1_01_2721	2105.909970335511	15.55	0.7776	0	0	0	0	NaN	0	0
1_RA1_01_2721	2106.909970335511	15.45	0.7726	0	0	0	0	NaN	0	0
1_RA1_01_2721	2107.909970335511	15.35	0.7676	0	0	0	0	NaN	0	0
1_RA1_01_2721	2108.909970335511	15.25	0.7626	0	0	0	0	NaN	0	0
1_RA1_01_2721	2109.909970335511	15.15	0.7576	0	0	0	0	NaN	0	0
1_RA1_01_2721	2110.909970335511	15.08	0.7539	0	0	0	0	NaN	0	0
1_RA1_01_2721	2111.909970335511	15.01	0.7503	0	0	0	0	NaN	0	0
1_RA1_01_2721	2112.909970335511	14.94	0.7468	0	0	0	0	NaN	0	0
1_RA1_01_2721	2113.909970335511	14.86	0.7432	0	0	0	0	NaN	0	0
1_RA1_01_2721	2114.909970335511	14.79	0.7396	0	0	0	0	NaN	0	0
1_RA1_01_2721	2115.909970335511	14.72	0.736	0	0	0	0	NaN	0	0
1_RA1_01_2721	2116.909970335511	14.65	0.7325	0	0	0	0	NaN	0	0
1_RA1_01_2721	2117.909970335511	14.58	0.7289	0	0	0	0	NaN	0	0
1_RA1_01_2721	2118.909970335511	14.51	0.7253	0	0	0	0	NaN	0	0
1_RA1_01_2721	2119.909970335511	14.44	0.7218	0	0	0	0	NaN	0	0
1_RA1_01_2721	2120.909970335511	14.36	0.7182	0	0	0	0	NaN	0	0
1_RA1_01_2721	2121.909970335511	14.29	0.7146	0	0	0	0	NaN	0	0
1_RA1_01_2721	2122.909970335511	14.22	0.711	0	0	0	0	NaN	0	0
1_RA1_01_2721	2123.909970335511	14.15	0.7075	0	0	0	0	NaN	0	0
1_RA1_01_2721	2124.909970335511	14.08	0.7039	0	0	0	0	NaN	0	0
1_RA1_01_2721	2125.909970335511	14.01	0.7003	0	0	0	0	NaN	0	0
1_RA1_01_2721	2126.909970335511	13.94	0.6968	0	0	0	0	NaN	0	0
1_RA1_01_2721	2127.909970335511	13.86	0.6932	0	0	0	0	NaN	0	0
1_RA1_01_2721	2128.909970335511	13.79	0.6896	0	0	0	0	NaN	0	0
1_RA1_01_2721	2129.909970335511	13.72	0.686	0	0	0	0	NaN	0	0
1_RA1_01_2721	2130.909970335511	13.58	0.6792	0	0	0	0	NaN	0	0
1_RA1_01_2721	2131.909970335511	13.44	0.6721	0	0	0	0	NaN	0	0
1_RA1_01_2721	2132.909970335511	13.3	0.6649	0	0	0	0	NaN	0	0
1_RA1_01_2721	2133.909970335511	13.16	0.6578	0	0	0	0	NaN	0	0
1_RA1_01_2721	2134.909970335511	13.01	0.6506	0	0	0	0	NaN	0	0
1_RA1_01_2721	2135.909970335511	12.87	0.6435	0	0	0	0	NaN	0	0
1_RA1_01_2721	2136.909970335511	12.73	0.6364	0	0	0	0	NaN	0	0
1_RA1_01_2721	2137.909970335511	12.58	0.6292	0	0	0	0	NaN	0	0
1_RA1_01_2721	2138.909970335511	12.44	0.6221	0	0	0	0	NaN	0	0
1_RA1_01_2721	2139.909970335511	12.3	0.6149	0	0	0	0	NaN	0	0
1_RA1_01_2721	2140.909970335511	12.16	0.6078	0	0	0	0	NaN	0	0
1_RA1_01_2721	2141.909970335511	12.01	0.6006	0	0	0	0	NaN	0	0
1_RA1_01_2721	2142.909970335511	11.87	0.5935	0	0	0	0	NaN	0	0
[truncated: 10,367 more rows]
