# Supplementary material for: DJ-1 protects proteins from acylation by catalyzing the hydrolysis of highly reactive cyclic 3-phosphoglyceric anhydride
Source: Nat Commun. 2024 Mar 5;15:2004. doi: 10.1038/s41467-024-46391-9 (PMC10915168; doi:10.1038/s41467-024-46391-9)
Supplement: Supplementary file 4 — Supplementary Data 1 [file 41467_2024_46391_MOESM4_ESM.zip › peptides.txt]

Sequence	N-term cleavage window	C-term cleavage window	Amino acid before	First amino acid	Second amino acid	Second last amino acid	Last amino acid	Amino acid after	A Count	R Count	N Count	D Count	C Count	Q Count	E Count	G Count	H Count	I Count	L Count	K Count	M Count	F Count	P Count	S Count	T Count	W Count	Y Count	V Count	U Count	O Count	Length	Missed cleavages	Mass	Proteins	Leading razor protein	Start position	End position	Gene names	Protein names	Unique (Groups)	Unique (Proteins)	Charges	PEP	Score	Identification type 1_RA1_01_2721	Identification type 1_RA1_01_2725	Identification type 1_RA1_01_2729	Identification type 2_RA2_01_2723	Identification type 2_RA2_01_2727
AAAAAAALQAK	TILRQARNHKLRVDKAAAAAAALQAKSDEK	RVDKAAAAAAALQAKSDEKAAVAGKKPVVG	K	A	A	A	K	S	8	0	0	0	0	1	0	0	0	0	1	1	0	0	0	0	0	0	0	0	0	0	11	0	955.54508	P36578;H3BM89;H3BU31	P36578	354	364	RPL4	60S ribosomal protein L4	yes	no	2	0.0012864	96.253	By MS/MS	By MS/MS	By MS/MS	By MS/MS	By MS/MS
AAAAAAGAASGLPGPVAQGLK	______________________________	GAASGLPGPVAQGLKEALVDTLTGILSPVQ	M	A	A	L	K	E	9	0	0	0	0	1	0	4	0	0	2	1	0	0	2	1	0	0	0	1	0	0	21	0	1747.9581	Q96P70	Q96P70	2	22	IPO9	Importin-9	yes	yes	2	0.00010841	59.185	By MS/MS	By MS/MS	By MS/MS	By matching	By matching
AAAAAEQQQFYLLLGNLLSPDNVVR	______________________________	YLLLGNLLSPDNVVRKQAEETYENIPGQSK	M	A	A	V	R	K	5	1	2	1	0	3	1	1	0	0	5	0	0	1	1	1	0	0	1	2	0	0	25	0	2700.4235	O00410;E7ETV3;E7ETV8;E7EQT5;E7EV12;E7EX05;E7EWK4;E7ESZ1;C9JZD8;C9JQT6;C9J875;C9JZ53;C9JXE0;F8WF30;C9J583	O00410	2	26	IPO5	Importin-5	yes	no	3	9.4111E-09	72.532	By MS/MS		By MS/MS	By MS/MS
AAAAAGTATSQR	______________________________	______________________________	M	A	A	Q	R	F	6	1	0	0	0	1	0	1	0	0	0	0	0	0	0	1	2	0	0	0	0	0	12	0	1074.5418	Q9Y2Z0	Q9Y2Z0	2	13	SUGT1	Suppressor of G2 allele of SKP1 homolog	yes	yes	2	0.0066334	52.579	By MS/MS	By MS/MS	By matching	By matching	By MS/MS
AAAAAWEEPSSGNGTAR	______________________________	AAAWEEPSSGNGTARAGPRKRGGPAGRKRE	K	A	A	A	R	A	6	1	1	0	0	0	2	2	0	0	0	0	0	0	1	2	1	1	0	0	0	0	17	0	1644.7492	Q9P258	Q9P258	6	22	RCC2	Protein RCC2	yes	yes	2	0.0038605	42.041	By MS/MS	By MS/MS	By MS/MS	By MS/MS	By MS/MS
AAAAVVEFQR	______________________________	______________________________	M	A	A	Q	R	A	4	1	0	0	0	1	1	0	0	0	0	0	0	1	0	0	0	0	0	2	0	0	10	0	1060.5665	O00231;J3QRY4	O00231	2	11	PSMD11	26S proteasome non-ATPase regulatory subunit 11	yes	no	2	0.03153	48.794			By MS/MS		By MS/MS
AAAFEEQENETVVVK	AVKRASDNLVKAAQKAAAFEEQENETVVVK	AAAFEEQENETVVVKEKMVGGIAQIIAAQE	K	A	A	V	K	E	3	0	1	0	0	1	4	0	0	0	0	1	0	1	0	0	1	0	0	3	0	0	15	0	1662.8101	Q9Y490	Q9Y490	2477	2491	TLN1	Talin-1	yes	yes	2	0.0053926	43.084	By MS/MS	By MS/MS	By MS/MS		By matching
AAALEFLNRFEEAK	TVDLKPDWGKGYSRKAAALEFLNRFEEAKR	KAAALEFLNRFEEAKRTYEEGLKHEANNPQ	K	A	A	A	K	R	4	1	1	0	0	0	3	0	0	0	2	1	0	2	0	0	0	0	0	0	0	0	14	1	1607.8308	P31948;F5H783;F5GXD8	P31948	79	92	STIP1	Stress-induced-phosphoprotein 1	yes	no	3	0.024766	38.995	By MS/MS	By MS/MS	By MS/MS	By MS/MS	By MS/MS
AACNLLQR	SARCQAFRTREGRLKAACNLLQRGITNLCV	TREGRLKAACNLLQRGITNLCVIGGDGSLT	K	A	A	Q	R	G	2	1	1	0	1	1	0	0	0	0	2	0	0	0	0	0	0	0	0	0	0	0	8	0	944.48618	A0A8V8TMY4;Q01813;A0A7I2V3Z0;Q5VSR5;V9GYV7;A0A7I2V5S1	A0A8V8TMY4	110	117	PFKP	ATP-dependent 6-phosphofructokinase, platelet type	yes	no	2	0.0051272	57.559	By MS/MS	By MS/MS	By MS/MS	By MS/MS	By MS/MS
AADEEAFEDNSEEYIRR	TSICEKVIVPNMEFRAADEEAFEDNSEEYI	DEEAFEDNSEEYIRRDLEGSDIDTRRRAAC	R	A	A	R	R	D	3	2	1	2	0	0	5	0	0	1	0	0	0	1	0	1	0	0	1	0	0	0	17	1	2042.8817	P55060	P55060	356	372	CSE1L	Exportin-2	yes	yes	3	0.0067448	33.697	By MS/MS	By matching	By MS/MS	By MS/MS	By MS/MS
AAFALGGLGSGFASNREELSALVAPAFAHTSQVLVDK	AQAAAERLGYPVLVRAAFALGGLGSGFASN	VAPAFAHTSQVLVDKSLKGWKEIEYEVVRD	R	A	A	D	K	S	8	1	1	1	0	1	2	4	1	0	5	1	0	3	1	4	1	0	0	3	0	0	37	1	3700.9213	P27708;F8VPD4	P27708	556	592	CAD	CAD protein;Glutamine-dependent carbamoyl-phosphate synthase;Aspartate carbamoyltransferase;Dihydroorotase	yes	no	4	0.044297	10.762	By MS/MS	By MS/MS	By MS/MS	By matching
AAFDDAIAELDTLSEESYK	YEILNSPDRACRLAKAAFDDAIAELDTLSE	DAIAELDTLSEESYKDSTLIMQLLRDNLTL	K	A	A	Y	K	D	4	0	0	3	0	0	3	0	0	1	2	1	0	1	0	2	1	0	1	0	0	0	19	0	2086.9583	P62258;K7EM20	P62258	197	215	YWHAE	14-3-3 protein epsilon	yes	no	2	4.1864E-14	114.69	By MS/MS	By MS/MS	By MS/MS	By MS/MS
AAFDDAIAELDTLSEESYKDSTLIMQLLR	YEILNSPDRACRLAKAAFDDAIAELDTLSE	EESYKDSTLIMQLLRDNLTLWTSDMQGDGE	K	A	A	L	R	D	4	1	0	4	0	1	3	0	0	2	5	1	1	1	0	3	2	0	1	0	0	0	29	1	3257.6013	P62258;K7EM20	P62258	197	225	YWHAE	14-3-3 protein epsilon	yes	no	4	0.0026002	30.816	By matching			By MS/MS
AAFNSGKVDIVAINDPFIDLNYMVYMFQYDSTHGK	VGVNGFGRIGRLVTRAAFNSGKVDIVAIND	NYMVYMFQYDSTHGKFHGTVKAENGKLVIN	R	A	A	G	K	F	3	0	3	4	0	1	0	2	1	3	1	2	2	3	1	2	1	0	3	3	0	0	35	1	3982.891	P04406	P04406	21	55	GAPDH	Glyceraldehyde-3-phosphate dehydrogenase	yes	yes	4	1.9953E-20	80.239	By MS/MS	By MS/MS		By matching
AAGTLYTYPENWR	______________________________	______________________________	M	A	A	W	R	A	2	1	1	0	0	0	1	1	0	0	1	0	0	0	1	0	2	1	2	0	0	0	13	0	1540.731	P26641	P26641	2	14	EEF1G	Elongation factor 1-gamma	yes	yes	2	0.00046816	101.38	By MS/MS			By MS/MS	By MS/MS
AAGVNVEPFWPGLFAK	DEVTVTEDKINALIKAAGVNVEPFWPGLFA	AGVNVEPFWPGLFAKALANVNIGSLICNVG	K	A	A	A	K	A	3	0	1	0	0	0	1	2	0	0	1	1	0	2	2	0	0	1	0	2	0	0	16	0	1701.8879	P05386	P05386	34	49	RPLP1	60S acidic ribosomal protein P1	yes	yes	2;3	6.4023E-07	100.55	By MS/MS	By MS/MS	By MS/MS	By MS/MS	By MS/MS
AAHSEGNTTAGLDMR	DNAGYDSADLVAQLRAAHSEGNTTAGLDMR	AAHSEGNTTAGLDMREGTIGDMAILGITES	R	A	A	M	R	E	3	1	1	1	0	0	1	2	1	0	1	0	1	0	0	1	2	0	0	0	0	0	15	0	1529.6893	P78371	P78371	467	481	CCT2	T-complex protein 1 subunit beta	yes	yes	3	0.001331	39.517	By MS/MS	By MS/MS	By MS/MS	By MS/MS	By MS/MS
AALAPLPPLPAQFK	______________________________	MAALAPLPPLPAQFKSIQHHLRTAQEHDKR	M	A	A	F	K	S	4	0	0	0	0	1	0	0	0	0	3	1	0	1	4	0	0	0	0	0	0	0	14	0	1432.8442	A0A087WY55;Q9NP79	A0A087WY55	2	15	VTA1	Vacuolar protein sorting-associated protein VTA1 homolog	yes	no	2	0.00051164	61.398	By MS/MS	By MS/MS	By MS/MS		By matching
AALDSLSLFTSLGLSEQK	______________________________	DSLSLFTSLGLSEQKARETLKNSALSAQLR	M	A	A	Q	K	A	2	0	0	1	0	1	1	1	0	0	5	1	0	1	0	4	1	0	0	0	0	0	18	0	1878.9939	P47897;F2Z2V6;A0A0U1RQM8;A0A0U1RQU2;C9J165;A0A0U1RQT0;A0A0U1RQC3;A0A0U1RQE9;A0A0U1RRI9	P47897	2	19	QARS	Glutamine--tRNA ligase	yes	no	2	6.302E-10	111.39	By MS/MS	By MS/MS		By matching
AALEDTLAETEAR	LQGLEIELQSQLSMKAALEDTLAETEARFG	MKAALEDTLAETEARFGAQLAHIQALISGI	K	A	A	A	R	F	4	1	0	1	0	0	3	0	0	0	2	0	0	0	0	0	2	0	0	0	0	0	13	0	1388.6783	CON__P08727;P08727;K7EMS3	CON__P08727	318	330	KRT19	Keratin, type I cytoskeletal 19	yes	no	2	0.0001488	129.16	By MS/MS	By MS/MS	By MS/MS	By MS/MS	By MS/MS
AALQEELSDVLIYLVALAAR	TDGEPGPQGWSPRERAALQEELSDVLIYLV	ELSDVLIYLVALAARCRVDLPLAVLSKMDI	R	A	A	A	R	C	5	1	0	1	0	1	2	0	0	1	5	0	0	0	0	1	0	0	1	2	0	0	20	0	2157.2045	Q9H773	Q9H773	90	109	DCTPP1	dCTP pyrophosphatase 1	yes	yes	3	0.0041468	36.856		By matching
AALQELLSK	AVVSERLKIRGSLARAALQELLSKGLIKLV	RGSLARAALQELLSKGLIKLVSKHRAQVIY	R	A	A	S	K	G	2	0	0	0	0	1	1	0	0	0	3	1	0	0	0	1	0	0	0	0	0	0	9	0	971.56515	P62851	P62851	86	94	RPS25	40S ribosomal protein S25	yes	yes	2	2.6149E-06	91.318	By MS/MS	By MS/MS	By MS/MS	By MS/MS	By MS/MS
AALVLEDGSVLR	______________________________	______________________________	M	A	A	L	R	G	2	1	0	1	0	0	1	1	0	0	3	0	0	0	0	1	0	0	0	2	0	0	12	0	1241.698	P27708;F8VPD4	P27708	2	13	CAD	CAD protein;Glutamine-dependent carbamoyl-phosphate synthase;Aspartate carbamoyltransferase;Dihydroorotase	yes	no	2	0.023388	55.567			By MS/MS	By MS/MS
AANGVVLATEK	ALAAVAGGAPSVGIKAANGVVLATEKKQKS	VGIKAANGVVLATEKKQKSILYDERSVHKV	K	A	A	E	K	K	3	0	1	0	0	0	1	1	0	0	1	1	0	0	0	0	1	0	0	2	0	0	11	0	1071.5924	A0A024RA52;P25787;A0A7I2V2H3	A0A024RA52	40	50	PSMA2	Proteasome subunit alpha type;Proteasome subunit alpha type-2	yes	no	2	0.03472	33.875	By MS/MS	By MS/MS	By MS/MS	By MS/MS	By MS/MS
AAPFSLEYR	______________________________	FSTEERAAPFSLEYRVFLKNEKGQYISPFH	R	A	A	Y	R	V	2	1	0	0	0	0	1	0	0	0	1	0	0	1	1	1	0	0	1	0	0	0	9	0	1052.5291	Q15181;Q5SQT6	Q15181	10	18	PPA1	Inorganic pyrophosphatase	yes	no	2	0.00022634	77.058	By MS/MS	By MS/MS	By MS/MS		By MS/MS
AAPRPAPVAQPPAAAPPSAVGSSAAAPR	TSRMAPPASRAPQMRAAPRPAPVAQPPAAA	AAPPSAVGSSAAAPRQPGLMAQMATTAAGV	R	A	A	P	R	Q	11	2	0	0	0	1	0	1	0	0	0	0	0	0	8	3	0	0	0	2	0	0	28	1	2532.3561	Q9Y6H1;Q5T1J5	Q9Y6H1	24	51	CHCHD2;CHCHD2P9	Coiled-coil-helix-coiled-coil-helix domain-containing protein 2;Putative coiled-coil-helix-coiled-coil-helix domain-containing protein CHCHD2P9, mitochondrial	yes	no	3	0.0073834	31.441	By MS/MS	By MS/MS	By MS/MS	By MS/MS	By MS/MS
AAQALALLR	______________________________	______________________________	M	A	A	L	R	E	4	1	0	0	0	1	0	0	0	0	3	0	0	0	0	0	0	0	0	0	0	0	9	0	925.5709	F2Z3J2;Q16401	F2Z3J2	2	10	PSMD5	26S proteasome non-ATPase regulatory subunit 5	yes	no	2	0.0012855	66.682	By MS/MS	By MS/MS	By MS/MS		By matching
AAQGEPQVQFK	______________________________	______________________________	M	A	A	F	K	L	2	0	0	0	0	3	1	1	0	0	0	1	0	1	1	0	0	0	0	1	0	0	11	0	1201.6091	P62826;B5MDF5;A0A087X0W0	P62826	2	12	RAN	GTP-binding nuclear protein Ran	yes	no	2	1.7783E-36	133.13	By MS/MS	By MS/MS	By MS/MS		By MS/MS
AAQLAIR	AHNVSSKNRKAIVERAAQLAIRVTNPNARL	NRKAIVERAAQLAIRVTNPNARLRSEE___	R	A	A	I	R	V	3	1	0	0	0	1	0	0	0	1	1	0	0	0	0	0	0	0	0	0	0	0	7	0	741.44972	D3YTB1;F8W727;P62910	D3YTB1	115	121	RPL32	60S ribosomal protein L32	yes	no	2	0.0070841	54.525	By MS/MS	By MS/MS	By MS/MS	By MS/MS	By MS/MS
AASAAAASAAAASAASGSPGPGEGSAGGEK	______________________________	SGSPGPGEGSAGGEKRSTAPSAAASASASA	M	A	A	E	K	R	13	0	0	0	0	0	2	6	0	0	0	1	0	0	2	6	0	0	0	0	0	0	30	0	2386.0997	Q13263	Q13263	2	31	TRIM28	Transcription intermediary factor 1-beta	yes	yes	2	7.552E-63	220.34	By MS/MS	By matching	By matching	By matching	By matching
AASAAGAAGSAGGSSGAAGAAGGGAGAGTRPGDGGTASAGAAGPGAATK	FAKRDKKKKKERSNRAASAAGAAGSAGGSS	GTASAGAAGPGAATKAVTKDEDEWKELEQK	R	A	A	T	K	A	19	1	0	1	0	0	0	17	0	0	0	1	0	0	2	5	3	0	0	0	0	0	49	1	3668.7123	A0A8I5KX85;Q9UKY7	A0A8I5KX85	28	76	CDV3	Protein CDV3 homolog	yes	no	4	2.2359E-19	59.466	By MS/MS	By MS/MS	By MS/MS	By MS/MS	By MS/MS
AASAFFTYVSLSQEGR	VDADPVVDSSQKRYRAASAFFTYVSLSQEG	ASAFFTYVSLSQEGRSLPVPQLVPETEDEK	R	A	A	G	R	S	3	1	0	0	0	1	1	1	0	0	1	0	0	2	0	3	1	0	1	1	0	0	16	0	1732.842	O00154	O00154	325	340	ACOT7	Cytosolic acyl coenzyme A thioester hydrolase	yes	yes	2	0.0028483	60.157	By MS/MS		By MS/MS	By MS/MS	By MS/MS
AASDIAMTELPPTHPIR	NDRKEAAENSLVAYKAASDIAMTELPPTHP	SDIAMTELPPTHPIRLGLALNFSVFYYEIL	K	A	A	I	R	L	3	1	0	1	0	0	1	0	1	2	1	0	1	0	3	1	2	0	0	0	0	0	17	0	1818.9298	P62258;K7EM20	P62258	154	170	YWHAE	14-3-3 protein epsilon	yes	no	3	0.00095194	48.883	By MS/MS	By MS/MS	By MS/MS	By MS/MS	By MS/MS
AASLLLEILGLLCK	ELFREITKPLRPLGKAASLLLEILGLLCKS	KAASLLLEILGLLCKSMGPKKVGTLWREAG	K	A	A	C	K	S	2	0	0	0	1	0	1	1	0	1	6	1	0	0	0	1	0	0	0	0	0	0	14	0	1512.8949	E7EX73;E9PGM1;E7EUU4;A0A7I2Y1C3;Q04637;H7C0V6	E7EX73	1209	1222	EIF4G1	Eukaryotic translation initiation factor 4 gamma 1	yes	no	2	0.0013858	69.349	By MS/MS	By MS/MS	By MS/MS		By MS/MS
AATAAADFTAK	KGAVWGATLNKDATKAATAAADFTAKVWDA	DATKAATAAADFTAKVWDAVSGDELMTLAH	K	A	A	A	K	V	6	0	0	1	0	0	0	0	0	0	0	1	0	1	0	0	2	0	0	0	0	0	11	0	1036.5189	Q9Y3F4	Q9Y3F4	74	84	STRAP	Serine-threonine kinase receptor-associated protein	yes	yes	2	0.031891	34.721				By MS/MS	By MS/MS
AATTGSGVKVPR	______________________________	______________________________	M	A	A	P	R	N	2	1	0	0	0	0	0	2	0	0	0	1	0	0	1	1	2	0	0	2	0	0	12	1	1142.6408	Q13404	Q13404	2	13	UBE2V1	Ubiquitin-conjugating enzyme E2 variant 1	yes	yes	2	0.0019579	74.841	By MS/MS	By MS/MS	By MS/MS	By MS/MS	By MS/MS
AAVATFLQSVQVPEFTPK	NLFAQTYGLTGSQDRAAVATFLQSVQVPEF	ATFLQSVQVPEFTPKSGVKIHVSDQELQSA	R	A	A	P	K	S	3	0	0	0	0	2	1	0	0	0	1	1	0	2	2	1	2	0	0	3	0	0	18	0	1932.0357	P22314;Q5JRR6	P22314	785	802	UBA1	Ubiquitin-like modifier-activating enzyme 1	yes	no	2;3	0.001827	59.306	By matching	By MS/MS	By MS/MS	By MS/MS	By matching
AAVAWEAGKPLSIEEIEVAPPK	______________________________	GKPLSIEEIEVAPPKAHEVRIKIIATAVCH	K	A	A	P	K	A	5	0	0	0	0	0	4	1	0	2	1	2	0	0	3	1	0	1	0	2	0	0	22	1	2304.2365	H0YAG8;P11766;D6RAY0;D6R9G2;D6RFE4	H0YAG8	6	27	ADH5	Alcohol dehydrogenase class-3	yes	no	3	0.010629	38.583	By MS/MS	By MS/MS	By MS/MS	By MS/MS	By MS/MS
AAVEEGIVLGGGCALLR	NEKKDRVTDALNATRAAVEEGIVLGGGCAL	VEEGIVLGGGCALLRCIPALDSLTPANEDQ	R	A	A	L	R	C	3	1	0	0	1	0	2	4	0	1	3	0	0	0	0	0	0	0	0	2	0	0	17	0	1683.8978	P10809;A0A7I2V599;A0A7I2V2X6;A0A7I2YQK6	P10809	430	446	HSPD1	60 kDa heat shock protein, mitochondrial	yes	no	2;3	2.8523E-05	91.03	By MS/MS	By MS/MS	By MS/MS	By MS/MS	By MS/MS
AAVENLPTFLVELSR	PDRLELEAAQKFLERAAVENLPTFLVELSR	AAVENLPTFLVELSRVLANPGNSQVARVAA	R	A	A	S	R	V	2	1	1	0	0	0	2	0	0	0	3	0	0	1	1	1	1	0	0	2	0	0	15	0	1657.9039	Q14974;J3QR48	Q14974	28	42	KPNB1	Importin subunit beta-1	yes	no	2	0.0014965	61.038	By matching	By MS/MS	By MS/MS	By matching	By MS/MS
AAVESLGFILFR	LLHVAVSDVNDDVRRAAVESLGFILFRTPE	VRRAAVESLGFILFRTPEQCPSVVSLLSES	R	A	A	F	R	T	2	1	0	0	0	0	1	1	0	1	2	0	0	2	0	1	0	0	0	1	0	0	12	0	1321.7394	A0A7I2V4X0;A0A7I2V641;A0A7I2V2K8;A0A7P0MW50;A0A7I2YQY1;A0A7I2V262;A0A087WW66;A0A7I2V5C8;A0A7I2V523;Q99460;A0A7I2YQI9	A0A7I2V4X0	617	628	PSMD1	26S proteasome non-ATPase regulatory subunit 1	yes	no	2	0.027465	45.161	By MS/MS	By MS/MS	By MS/MS	By MS/MS	By MS/MS
AAVPSGASTGIYEALELR	PTVEVDLFTSKGLFRAAVPSGASTGIYEAL	PSGASTGIYEALELRDNDKTRYMGKGVSKA	R	A	A	L	R	D	4	1	0	0	0	0	2	2	0	1	2	0	0	0	1	2	1	0	1	1	0	0	18	0	1803.9367	P06733;A0A2R8Y6G6;K7EM90;A0A2R8YEM5;A0A2R8Y879;K7ERS8;A0A2R8Y798;A0A2R8YEG5;P13929;E5RI09;E5RG95;K7EPM1;K7EKN2;E5RGZ4;P09104;F5H0C8;F5H1C3	P06733	33	50	ENO1;ENO3;ENO2	Alpha-enolase;Enolase;Beta-enolase;Gamma-enolase	no	no	2;3	1.8384E-10	145.71	By MS/MS	By MS/MS	By MS/MS	By MS/MS	By MS/MS
AAYKLVLIR	______________________________	______________________________	M	A	A	I	R	H	2	1	0	0	0	0	0	0	0	1	2	1	0	0	0	0	0	0	1	1	0	0	9	1	1045.6648	P18669;Q8N0Y7	P18669	2	10	PGAM1;PGAM4	Phosphoglycerate mutase 1;Probable phosphoglycerate mutase 4	yes	no	2	6.8045E-05	77.674				By MS/MS	By MS/MS
AAYLQETGKPLDETLK	DILTKRNNAQRQQIKAAYLQETGKPLDETL	AYLQETGKPLDETLKKALTGHLEEVVLALL	K	A	A	L	K	K	2	0	0	1	0	1	2	1	0	0	3	2	0	0	1	0	2	0	1	0	0	0	16	1	1775.9305	P04083;Q5T3N1;Q5T3N0	P04083	82	97	ANXA1	Annexin A1;Annexin	yes	no	2;3	0.00043039	68.257	By MS/MS	By MS/MS	By MS/MS	By MS/MS	By MS/MS
ACANPAAGSVILLENLR	DVLFLKDCVGPEVEKACANPAAGSVILLEN	ANPAAGSVILLENLRFHVEEEGKGKDASGN	K	A	C	L	R	F	4	1	2	0	1	0	1	1	0	1	3	0	0	0	1	1	0	0	0	1	0	0	17	0	1767.9302	P00558	P00558	107	123	PGK1	Phosphoglycerate kinase 1	yes	yes	2;3	3.0705E-09	110.12	By MS/MS	By MS/MS	By MS/MS	By MS/MS	By MS/MS
ACARPLISVYSEK	______________________________	______________________________	M	A	C	E	K	G	2	1	0	0	1	0	1	0	0	1	1	1	0	0	1	2	0	0	1	1	0	0	13	1	1492.7708	P36578;H3BTP7;H3BU31	P36578	2	14	RPL4	60S ribosomal protein L4	yes	no	2	1.6891E-07	152.85	By MS/MS	By MS/MS	By MS/MS	By MS/MS	By MS/MS
ACARPLISVYSEKGESSGK	______________________________	PLISVYSEKGESSGKNVTLPAVFKAPIRPD	M	A	C	G	K	N	2	1	0	0	1	0	2	2	0	1	1	2	0	0	1	4	0	0	1	1	0	0	19	2	2038.0153	P36578;H3BTP7;H3BU31	P36578	2	20	RPL4	60S ribosomal protein L4	yes	no	3	0.0091108	53.773			By MS/MS
ACGLVASNLNLKPGECLR	______________________________	LVASNLNLKPGECLRVRGEVAPDAKSFVLN	M	A	C	L	R	V	2	1	2	0	2	0	1	2	0	0	4	1	0	0	1	1	0	0	0	1	0	0	18	1	1971.003	P09382;F8WEI7	P09382	2	19	LGALS1	Galectin-1	yes	no	3	1.4957E-09	106.28	By MS/MS	By MS/MS	By MS/MS	By MS/MS	By MS/MS
ACLDTAVENMPSLK	EDPLLSGLLDSPALKACLDTAVENMPSLKM	KACLDTAVENMPSLKMKVVLAGHGHLYSRI	K	A	C	L	K	M	2	0	1	1	1	0	1	0	0	0	2	1	1	0	1	1	1	0	0	1	0	0	14	0	1547.7324	A0A0U1RQF0;P49327	A0A0U1RQF0	1226	1239	FASN	Fatty acid synthase;[Acyl-carrier-protein] S-acetyltransferase;[Acyl-carrier-protein] S-malonyltransferase;3-oxoacyl-[acyl-carrier-protein] synthase;3-oxoacyl-[acyl-carrier-protein] reductase;3-hydroxyacyl-[acyl-carrier-protein] dehydratase;Enoyl-[acyl-carrier-protein] reductase;Oleoyl-[acyl-carrier-protein] hydrolase	yes	no	2	0.00051973	96.015	By MS/MS	By MS/MS	By MS/MS		By MS/MS
ACLISLGYDVENDRQGEAEFNR	FDKDHGGALGPEEFKACLISLGYDVENDRQ	YDVENDRQGEAEFNRIMSLVDPNHSGLVTF	K	A	C	N	R	I	2	2	2	2	1	1	3	2	0	1	2	0	0	1	0	1	0	0	1	1	0	0	22	1	2555.1711	F5GXS2;A0A8V8TL71;O43707	F5GXS2	792	813	ACTN4	Alpha-actinin-4	yes	no	3	0.0049946	45.047		By MS/MS	By MS/MS
ACPLDQAIGLLVAIFHK	______________________________	PLDQAIGLLVAIFHKYSGREGDKHTLSKKE	M	A	C	H	K	Y	3	0	0	1	1	1	0	1	1	2	3	1	0	1	1	0	0	0	0	1	0	0	17	0	1865.0233	R4GN98;P06703	R4GN98	2	18	S100A6	Protein S100;Protein S100-A6	yes	no	2;3	9.1858E-154	206.1	By MS/MS	By MS/MS	By MS/MS	By MS/MS	By MS/MS
ACPLEKALDVMVSTFHK	______________________________	PLEKALDVMVSTFHKYSGKEGDKFKLNKSE	M	A	C	H	K	Y	2	0	0	1	1	0	1	0	1	0	2	2	1	1	1	1	1	0	0	2	0	0	17	1	1944.9801	P26447	P26447	2	18	S100A4	Protein S100-A4	yes	yes	3	0.00013293	62.646			By matching		By matching
ACQSIYPLHDVFVR	VNKLIPDSIGKDIEKACQSIYPLHDVFVRK	KACQSIYPLHDVFVRKVKMLKKPKFELGKL	K	A	C	V	R	K	1	1	0	1	1	1	0	0	1	1	1	0	0	1	1	1	0	0	1	2	0	0	14	0	1703.8454	P61247;D6RG13;D6RAT0;D6RB09;H0Y9Y4;D6R9B6	P61247	200	213	RPS3A	40S ribosomal protein S3a	yes	no	3	0.0066587	29.491	By MS/MS
ACTILLR	GDEYFTFITDCKDPKACTILLRGASKEILS	ITDCKDPKACTILLRGASKEILSEVERNLQ	K	A	C	L	R	G	1	1	0	0	1	0	0	0	0	1	2	0	0	0	0	0	1	0	0	0	0	0	7	0	845.47931	P49368;B4DUR8	P49368	371	377	CCT3	T-complex protein 1 subunit gamma	yes	no	2	0.0076923	52.683			By MS/MS	By MS/MS
ADAVQDSEMVELVELEIR	ARQIGVEHVVVYVNKADAVQDSEMVELVEL	VQDSEMVELVELEIRELLTEFGYKGEETPV	K	A	D	I	R	E	2	1	0	2	0	1	4	0	0	1	2	0	1	0	0	1	0	0	0	3	0	0	18	0	2044.9987	P49411	P49411	186	203	TUFM	Elongation factor Tu, mitochondrial	yes	yes	3	0.0023617	43.598		By MS/MS	By MS/MS
ADDGRPFPQVIKSK	CIGGVILFHETLYQKADDGRPFPQVIKSKG	KADDGRPFPQVIKSKGGVVGIKVDKGVVPL	K	A	D	S	K	G	1	1	0	2	0	1	0	1	0	1	0	2	0	1	2	1	0	0	0	1	0	0	14	2	1556.8311	P04075;J3KPS3;H3BQN4;H3BUH7;H3BPS8;H3BR04;H3BMQ8;H3BU78	P04075	88	101	ALDOA	Fructose-bisphosphate aldolase A;Fructose-bisphosphate aldolase	yes	no	3	0.0044124	62.69				By MS/MS	By MS/MS
ADDLDFETGDAGASATFPMQCSALR	______________________________	AGASATFPMQCSALRKNGFVVLKGRPCKIV	M	A	D	L	R	K	5	1	0	4	1	1	1	2	0	0	2	0	1	2	1	2	2	0	0	0	0	0	25	0	2645.1374	P63241;I3L397;I3L504;Q6IS14	P63241	2	26	EIF5A;EIF5AL1	Eukaryotic translation initiation factor 5A-1;Eukaryotic translation initiation factor 5A;Eukaryotic translation initiation factor 5A-1-like	yes	no	3	0.00078472	48.389	By MS/MS	By matching	By matching
ADDLDFETGDAGASATFPMQCSALRK	______________________________	GASATFPMQCSALRKNGFVVLKGRPCKIVE	M	A	D	R	K	N	5	1	0	4	1	1	1	2	0	0	2	1	1	2	1	2	2	0	0	0	0	0	26	1	2773.2323	P63241;I3L397;I3L504;Q6IS14	P63241	2	27	EIF5A;EIF5AL1	Eukaryotic translation initiation factor 5A-1;Eukaryotic translation initiation factor 5A;Eukaryotic translation initiation factor 5A-1-like	yes	no	3	7.7481E-42	145.14	By MS/MS	By matching	By MS/MS	By MS/MS	By matching
ADDPSAADRNVEIWK	______________________________	ADDPSAADRNVEIWKIKKLIKSLEAARGNG	M	A	D	W	K	I	3	1	1	3	0	0	1	0	0	1	0	1	0	0	1	1	0	1	0	1	0	0	15	1	1685.8009	P62495;D6RCB3	P62495	2	16	ETF1	Eukaryotic peptide chain release factor subunit 1	yes	no	2	0.0046823	45.357	By matching	By MS/MS	By MS/MS	By matching	By matching
ADEASELACPTPK	VRQLTLRKLQELSSKADEASELACPTPKED	SKADEASELACPTPKEDGLAQQQTQLNLRS	K	A	D	P	K	E	3	0	0	1	1	0	2	0	0	0	1	1	0	0	2	1	1	0	0	0	0	0	13	0	1387.6289	A0A0U1RQF0;P49327	A0A0U1RQF0	2192	2204	FASN	Fatty acid synthase;[Acyl-carrier-protein] S-acetyltransferase;[Acyl-carrier-protein] S-malonyltransferase;3-oxoacyl-[acyl-carrier-protein] synthase;3-oxoacyl-[acyl-carrier-protein] reductase;3-hydroxyacyl-[acyl-carrier-protein] dehydratase;Enoyl-[acyl-carrier-protein] reductase;Oleoyl-[acyl-carrier-protein] hydrolase	yes	no	2	0.0037083	56.225	By MS/MS	By MS/MS	By MS/MS	By matching	By matching
ADEDPIMGFHQMFLLK	______________________________	DEDPIMGFHQMFLLKNINDAWVCTNDMFRL	K	A	D	L	K	N	1	0	0	2	0	1	1	1	1	1	2	1	2	2	1	0	0	0	0	0	0	0	16	0	1890.9008	A0A8V8TRD3;H3BRV9;P61970	A0A8V8TRD3	8	23	NUTF2	Nuclear transport factor 2	yes	no	3	0.0016953	44.601	By MS/MS	By MS/MS	By MS/MS	By MS/MS
ADEGISFR	SDPKRTIAQDYGVLKADEGISFRGLFIIDD	QDYGVLKADEGISFRGLFIIDDKGILRQIT	K	A	D	F	R	G	1	1	0	1	0	0	1	1	0	1	0	0	0	1	0	1	0	0	0	0	0	0	8	0	893.4243	A0A0A0MSI0;Q06830	A0A0A0MSI0	121	128	PRDX1	Peroxiredoxin-1	yes	no	2	1.4067E-05	77.282	By MS/MS	By MS/MS	By MS/MS	By MS/MS	By MS/MS
ADFDNTVAIHPTSSEELVTLR	MLQGFAVAVKMGATKADFDNTVAIHPTSSE	VAIHPTSSEELVTLR_______________	K	A	D	L	R	-	2	1	1	2	0	0	2	0	1	1	2	0	0	1	1	2	3	0	0	2	0	0	21	0	2314.1441	P00390	P00390	502	522	GSR	Glutathione reductase, mitochondrial	yes	yes	3	6.2038E-07	74.662	By MS/MS	By MS/MS	By MS/MS	By MS/MS	By MS/MS
ADGYVLEGK	KLLACIASRPGQCGRADGYVLEGKELEFYL	PGQCGRADGYVLEGKELEFYLRKIKARKGK	R	A	D	G	K	E	1	0	0	1	0	0	1	2	0	0	1	1	0	0	0	0	0	0	1	1	0	0	9	0	950.47091	P62241;Q5JR95	P62241	185	193	RPS8	40S ribosomal protein S8	yes	no	2	0.022497	40.352	By MS/MS
ADHQPLTEASYVNLPTIALCNTDSPLR	AAFREPRLLVVTDPRADHQPLTEASYVNLP	NLPTIALCNTDSPLRYVDIAIPCNNKGAHS	R	A	D	L	R	Y	3	1	2	2	1	1	1	0	1	1	4	0	0	0	3	2	3	0	1	1	0	0	27	0	2995.4709	C9J9K3;A0A8V8TMX1;A0A0C4DG17;A0A8V8TLA4;P08865;A0A8I5KQE6;A0A8V8TMP3	C9J9K3	129	155	RPSA	40S ribosomal protein SA	yes	no	3	1.4204E-23	97.063	By MS/MS	By MS/MS	By MS/MS	By MS/MS	By MS/MS
ADHSFSDGVPSDSVEAAK	______________________________	SFSDGVPSDSVEAAKNASNTEKLTDQVMQN	M	A	D	A	K	N	3	0	0	3	0	0	1	1	1	0	0	1	0	1	1	4	0	0	0	2	0	0	18	0	1817.8068	C9J6D1;C9JZI7;Q99733;E9PNW0;E9PJJ2;E9PS34;E9PNJ7;E9PKT8;E9PKI2;C9J1B1;E9PP22	C9J6D1	2	19	NAP1L4	Nucleosome assembly protein 1-like 4	yes	no	2	5.3642E-06	106.54	By MS/MS	By MS/MS	By MS/MS	By MS/MS	By MS/MS
ADIQLLVYTIDDLIDK	DVILRKHSDHRMREKADIQLLVYTIDDLID	DIQLLVYTIDDLIDKLSTIVN_________	K	A	D	D	K	L	1	0	0	4	0	1	0	0	0	3	3	1	0	0	0	0	1	0	1	1	0	0	16	0	1846.9928	Q9NUJ1	Q9NUJ1	285	300	ABHD10	Mycophenolic acid acyl-glucuronide esterase, mitochondrial	yes	yes	2	0.0012484	51.218	By MS/MS	By MS/MS	By MS/MS	By matching	By MS/MS
ADKPDMGEIASFDK	______________________________	MADKPDMGEIASFDKAKLKKTETQEKNTLP	M	A	D	D	K	A	2	0	0	3	0	0	1	1	0	1	0	2	1	1	1	1	0	0	0	0	0	0	14	1	1522.6974	P63313	P63313	2	15	TMSB10	Thymosin beta-10	yes	yes	2	2.2548E-73	197.38	By MS/MS	By MS/MS	By MS/MS	By MS/MS	By MS/MS
ADKPDMGEIASFDKAK	______________________________	DKPDMGEIASFDKAKLKKTETQEKNTLPTK	M	A	D	A	K	L	3	0	0	3	0	0	1	1	0	1	0	3	1	1	1	1	0	0	0	0	0	0	16	2	1721.8294	P63313	P63313	2	17	TMSB10	Thymosin beta-10	yes	yes	2	5.7207E-06	126.63	By matching	By matching		By MS/MS	By MS/MS
ADLEMQIESLTEELAYLK	INGLRRVLDELTLTKADLEMQIESLTEELA	EMQIESLTEELAYLKKNHEEEMKDLRNVST	K	A	D	L	K	K	2	0	0	1	0	1	4	0	0	1	4	1	1	0	0	1	1	0	1	0	0	0	18	0	2095.0395	A0A1B0GVI3;CON__P13645;P13645	A0A1B0GVI3	267	284	KRT10	Keratin, type I cytoskeletal 10	yes	no	3	0.039251	20.368	By MS/MS	By MS/MS
ADLINNLGTIAK	ERTLTLVDTGIGMTKADLINNLGTIAKSGT	MTKADLINNLGTIAKSGTKAFMEALQAGAD	K	A	D	A	K	S	2	0	2	1	0	0	0	1	0	2	2	1	0	0	0	0	1	0	0	0	0	0	12	0	1241.698	P08238;Q58FF8;P07900;Q14568	P08238	96	107	HSP90AB1;HSP90AB2P;HSP90AA1;HSP90AA2P	Heat shock protein HSP 90-beta;Putative heat shock protein HSP 90-beta 2;Heat shock protein HSP 90-alpha;Heat shock protein HSP 90-alpha A2	no	no	2	9.0251E-12	149.17	By MS/MS	By MS/MS	By MS/MS	By MS/MS	By MS/MS
ADLINNLGTIAKSGTK	ERTLTLVDTGIGMTKADLINNLGTIAKSGT	DLINNLGTIAKSGTKAFMEALQAGADISMI	K	A	D	T	K	A	2	0	2	1	0	0	0	2	0	2	2	2	0	0	0	1	2	0	0	0	0	0	16	1	1614.8941	P08238;P07900;Q14568	P08238	96	111	HSP90AB1;HSP90AA1;HSP90AA2P	Heat shock protein HSP 90-beta;Heat shock protein HSP 90-alpha;Heat shock protein HSP 90-alpha A2	no	no	2	6.6544E-35	168.61	By MS/MS	By MS/MS	By MS/MS	By MS/MS	By MS/MS
ADLLLSTQPGREEGSPLELER	LQASDLPASASLPAKADLLLSTQPGREEGS	TQPGREEGSPLELERLKLEPHEGLLLRFPY	K	A	D	E	R	L	1	2	0	1	0	1	4	2	0	0	5	0	0	0	2	2	1	0	0	0	0	0	21	1	2309.1863	F5GZS6;A0A7P0Z4A0;A0A7P0TAN7;A0A7P0Z4P5;P08195;F5GZI0;F5H056;A0A7P0TBF8;A0A7P0T9F7	F5GZS6	562	582	SLC3A2	4F2 cell-surface antigen heavy chain	yes	no	3	0.0010654	57.338	By MS/MS	By MS/MS	By MS/MS	By MS/MS	By MS/MS
ADQLTEEQIAEFK	______________________________	______________________________	M	A	D	F	K	E	2	0	0	1	0	2	3	0	0	1	1	1	0	1	0	0	1	0	0	0	0	0	13	0	1520.7359	P0DP25;P0DP24;P0DP23;F8WBR5;M0QZ52;G3V479	P0DP25	2	14	CALM2;CALM3;CALM1		yes	no	2	1.5535999999999998E-88	204.69	By MS/MS	By MS/MS	By MS/MS	By MS/MS	By MS/MS
ADRDESSPYAAMLAAQDVAQR	GKETICRVTGGMKVKADRDESSPYAAMLAA	SPYAAMLAAQDVAQRCKELGITALHIKLRA	K	A	D	Q	R	C	6	2	0	3	0	2	1	0	0	0	1	0	1	0	1	2	0	0	1	1	0	0	21	1	2264.0492	P62263;A0A2R8Y811;E5RH77	P62263	64	84	RPS14	40S ribosomal protein S14	yes	no	4	0.014391	47.392			By matching	By MS/MS	By MS/MS
ADSELQLVEQR	______________________________	______________________________	M	A	D	Q	R	I	1	1	0	1	0	2	2	0	0	0	2	0	0	0	0	1	0	0	0	1	0	0	11	0	1286.6466	P07741;H3BQZ9;H3BQF1;H3BSW3	P07741	2	12	APRT	Adenine phosphoribosyltransferase	yes	no	2	0.00063856	103.7	By MS/MS	By MS/MS	By MS/MS	By MS/MS	By MS/MS
AEAGAGSATEFQFR	DTYRRSAVPPGADKKAEAGAGSATEFQFRG	KAEAGAGSATEFQFRGGFGRGRGQPPQ___	K	A	E	F	R	G	4	1	0	0	0	1	2	2	0	0	0	0	0	2	0	1	1	0	0	0	0	0	14	0	1440.6634	P46783;Q9NQ39	P46783	140	153	RPS10;RPS10P5	40S ribosomal protein S10;Putative 40S ribosomal protein S10-like	yes	no	2	0.0038273	57.836	By MS/MS	By matching			By MS/MS
AEAGPEGVAPAPEGEK	KENGDKSEAQKPSEKAEAGPEGVAPAPEGE	EAGPEGVAPAPEGEKKQKPARKRRMVEEIG	K	A	E	E	K	K	4	0	0	0	0	0	4	3	0	0	0	1	0	0	3	0	0	0	0	1	0	0	16	0	1507.7155	A0A8Q3SHG4;A0A087X054;K7EQK2;A0A494C039;Q9Y4L1	A0A8Q3SHG4	670	685	HYOU1	Hypoxia up-regulated protein 1	yes	no	2	0.021572	30.059	By MS/MS	By MS/MS	By MS/MS	By MS/MS	By MS/MS
AEDGSVIDYELIDQDAR	GDFRKLMVALAKGRRAEDGSVIDYELIDQD	DGSVIDYELIDQDARDLYDAGVKRKGTDVP	R	A	E	A	R	D	2	1	0	4	0	1	2	1	0	2	1	0	0	0	0	1	0	0	1	1	0	0	17	0	1907.8749	P07355;H0YMW4;H0YMD0;H0YN42;H0YMU9;H0YM50;H0YL33;H0YNP5;H0YN28;H0YNA0	P07355	180	196	ANXA2	Annexin A2;Annexin	yes	no	2;3	6.9971E-05	89.959	By MS/MS	By MS/MS	By MS/MS	By MS/MS	By MS/MS
AEDNADTLALVFEAPNQEK	KILKCAGNEDIITLRAEDNADTLALVFEAP	ADTLALVFEAPNQEKVSDYEMKLMDLDVEQ	R	A	E	E	K	V	4	0	2	2	0	1	3	0	0	0	2	1	0	1	1	0	1	0	0	1	0	0	19	0	2073.9855	P12004	P12004	92	110	PCNA	Proliferating cell nuclear antigen	yes	yes	3	0.0042479	36.856	By MS/MS	By MS/MS	By MS/MS	By MS/MS	By MS/MS
AEEGIAAGGVMDVNTALQEVLK	______________________________	GGVMDVNTALQEVLKTALIHDGLARGIREA	M	A	E	L	K	T	4	0	1	1	0	1	3	3	0	1	2	1	1	0	0	0	1	0	0	3	0	0	22	0	2214.1202	P25398	P25398	2	23	RPS12	40S ribosomal protein S12	yes	yes	2	1.2851999999999999E-21	161.84	By MS/MS		By matching	By matching	By matching
AEEQPQVELFVK	______________________________	______________________________	M	A	E	V	K	A	1	0	0	0	0	2	3	0	0	0	1	1	0	1	1	0	0	0	0	2	0	0	12	0	1415.7296	O00299	O00299	2	13	CLIC1	Chloride intracellular channel protein 1	yes	yes	2	0.00077535	70.1	By MS/MS	By MS/MS	By MS/MS	By MS/MS	By MS/MS
AEEYEFLTPVEEAPK	AVDKTDYMVGSYGPRAEEYEFLTPVEEAPK	AEEYEFLTPVEEAPKGMLARGSYSIKSRFT	R	A	E	P	K	G	2	0	0	0	0	0	5	0	0	0	1	1	0	1	2	0	1	0	1	1	0	0	15	0	1750.8301	J3KRE2;J3KTF8;J3QQX2;P52565	J3KRE2	78	92	ARHGDIA	Rho GDP-dissociation inhibitor 1	yes	no	2	0.00033832	78.692	By MS/MS	By MS/MS	By MS/MS	By MS/MS	By MS/MS
AEFEVHEVYAVDVLVSSGEGK	IIQNPTDQQKKDHEKAEFEVHEVYAVDVLV	EVYAVDVLVSSGEGKAKDAGQRTTIYKRDP	K	A	E	G	K	A	2	0	0	1	0	0	4	2	1	0	1	1	0	1	0	2	0	0	1	5	0	0	21	0	2263.1008	Q9UQ80;F8VR77	Q9UQ80	216	236	PA2G4	Proliferation-associated protein 2G4	yes	no	3	0.0061785	52.853	By MS/MS	By matching		By matching
AEGSDVANAVLDGADCIMLSGETAK	TQMLESMIKKPRPTRAEGSDVANAVLDGAD	LDGADCIMLSGETAKGDYPLEAVRMQHLIA	R	A	E	A	K	G	5	0	1	3	1	0	2	3	0	1	2	1	1	0	0	2	1	0	0	2	0	0	25	0	2493.1363	A0A804F6T5;A0A804F729;P14618;A0A8V8TNX9;B4DNK4	P14618	343	367	PKM	Pyruvate kinase PKM;Pyruvate kinase	no	no	3	1.1568E-15	90.468	By MS/MS	By MS/MS	By MS/MS	By MS/MS	By matching
AEGSDVANAVLDGADCIMLSGETAKGDYPLEAVR	TQMLESMIKKPRPTRAEGSDVANAVLDGAD	SGETAKGDYPLEAVRMQHLIAREAEAAIYH	R	A	E	V	R	M	6	1	1	4	1	0	3	4	0	1	3	1	1	0	1	2	1	0	1	3	0	0	34	1	3493.6341	A0A804F6T5;A0A804F729;P14618;A0A8V8TNX9;B4DNK4	P14618	343	376	PKM	Pyruvate kinase PKM;Pyruvate kinase	no	no	3;4	8.051900000000001E-57	115.39	By MS/MS	By MS/MS	By MS/MS	By matching	By matching
AEISELPSIVQDLANGNITWADVEAR	HTATLRDRDSMRQIRAEISELPSIVQDLAN	DLANGNITWADVEARYPLFEGQETGKKETI	R	A	E	A	R	Y	4	1	2	2	0	1	3	1	0	3	2	0	0	0	1	2	1	1	0	2	0	0	26	0	2810.4087	A0A6Q8PGW4;A0A6Q8PGI6;A0A6Q8PGA8;A0A6Q8PHH9;A0A6Q8PGZ8;P41250	A0A6Q8PGW4	574	599	GARS	Glycine--tRNA ligase	yes	no	3	0.0061367	28.93	By matching		By MS/MS	By MS/MS	By MS/MS
AELATEEFLPVTPILEGFVILR	FQTHTTPVLLAHGERAELATEEFLPVTPIL	FLPVTPILEGFVILRKNPNYDL________	R	A	E	L	R	K	2	1	0	0	0	0	4	1	0	2	4	0	0	2	2	0	2	0	0	2	0	0	22	0	2456.3567	Q13200	Q13200	880	901	PSMD2	26S proteasome non-ATPase regulatory subunit 2	yes	yes	3	0.0012863	45.369	By MS/MS		By MS/MS	By MS/MS
AELNEFLTR	QISKKRKFVADGIFKAELNEFLTRELAEDG	ADGIFKAELNEFLTRELAEDGYSGVEVRVT	K	A	E	T	R	E	1	1	1	0	0	0	2	0	0	0	2	0	0	1	0	0	1	0	0	0	0	0	9	0	1091.5611	P23396;E9PPU1;E9PL09;F2Z2S8;H0YCJ7;H0YF32;H0YEU2;E9PQ96;E9PJH4;E9PK82;E9PQX2;H0YES8	P23396	19	27	RPS3	40S ribosomal protein S3	yes	no	2	6.8939E-05	79.906	By MS/MS	By MS/MS	By MS/MS	By MS/MS	By MS/MS
AELSEEALLSVLPTIR	______________________________	ELSEEALLSVLPTIRVPKAGDRVHKDECAF	M	A	E	I	R	V	2	1	0	0	0	0	3	0	0	1	4	0	0	0	1	2	1	0	0	1	0	0	16	0	1739.9669	P45974;F5H571	P45974	2	17	USP5	Ubiquitin carboxyl-terminal hydrolase 5	yes	no	2	5.769E-07	131.69	By MS/MS	By MS/MS	By MS/MS	By MS/MS	By matching
AELTALESLIEMGFPR	______________________________	ELTALESLIEMGFPRGRAEKALALTGNQGI	M	A	E	P	R	G	2	1	0	0	0	0	3	1	0	1	3	0	1	1	1	1	1	0	0	0	0	0	16	0	1775.9128	A0A087WTZ5;E9PJ81;E9PRQ7;Q04323	A0A087WTZ5	2	17	UBXN1	UBX domain-containing protein 1	yes	no	2	0.00064789	64.55	By MS/MS
AENGKLVINGNPITIFQERDPSK	FQYDSTHGKFHGTVKAENGKLVINGNPITI	NGNPITIFQERDPSKIKWGDAGAEYVVEST	K	A	E	S	K	I	1	1	3	1	0	1	2	2	0	3	1	2	0	1	2	1	1	0	0	1	0	0	23	2	2539.3395	P04406	P04406	62	84	GAPDH	Glyceraldehyde-3-phosphate dehydrogenase	yes	yes	3	0.014792	43.198	By matching			By MS/MS	By MS/MS
AEPPQCTSLAWSADGQTLFAGYTDNLVR	IVDELKQEVISTSSKAEPPQCTSLAWSADG	DGQTLFAGYTDNLVRVWQVTIGTR______	K	A	E	V	R	V	4	1	1	2	1	2	1	2	0	0	3	0	0	1	2	2	3	1	1	1	0	0	28	0	3067.4345	P63244;J3KPE3;D6RAC2;H0YAF8;D6RF23;D6RHJ5	P63244	281	308	GNB2L1	Guanine nucleotide-binding protein subunit beta-2-like 1;Guanine nucleotide-binding protein subunit beta-2-like 1, N-terminally processed	yes	no	3	0.00086971	36.483	By MS/MS	By MS/MS	By MS/MS	By matching
AEQEPTAEQLAQIAAENEEDEHSVNYKPPAQK	______________________________	EEDEHSVNYKPPAQKSIQEIQELDKDDESL	M	A	E	Q	K	S	6	0	2	1	0	4	7	0	1	1	1	2	0	0	3	1	1	0	1	1	0	0	32	1	3563.6652	J3KRE2;J3KTF8;J3QQX2;P52565;J3KS60;J3KRY1	J3KRE2	2	33	ARHGDIA	Rho GDP-dissociation inhibitor 1	yes	no	4	4.0679E-10	61.241	By MS/MS		By MS/MS	By MS/MS
AETECQNTEYQQLLDIK	QAQISALEEQLQQIRAETECQNTEYQQLLD	TECQNTEYQQLLDIKIRLENEIQTYRSLLE	R	A	E	I	K	I	1	0	1	1	1	3	3	0	0	1	2	1	0	0	0	0	2	0	1	0	0	0	17	0	2081.9575	A0A1B0GVI3;CON__P13645;P13645	A0A1B0GVI3	423	439	KRT10	Keratin, type I cytoskeletal 10	yes	no	3	0.030699	30.428		By MS/MS
AEVQVLVLDGR	______________________________	______________________________	M	A	E	G	R	G	1	1	0	1	0	1	1	1	0	0	2	0	0	0	0	0	0	0	0	3	0	0	11	0	1197.6717	A0A7I2V5L3;P40429;A0A7I2V2L9;M0QZU1;A0A096LPE0	A0A7I2V5L3	2	12	RPL13A	60S ribosomal protein L13a	yes	no	2	1.0197E-18	156.12	By MS/MS		By MS/MS	By MS/MS	By MS/MS
AEYEGDGIPTVFVAVAGR	VTSAHKGPDETLRIKAEYEGDGIPTVFVAV	EGDGIPTVFVAVAGRSNGLGPVMSGNTAYP	K	A	E	G	R	S	3	1	0	1	0	0	2	3	0	1	0	0	0	1	1	0	1	0	1	3	0	0	18	0	1849.921	P22234;E9PBS1;D6RF62	P22234	314	331	PAICS	Multifunctional protein ADE2;Phosphoribosylaminoimidazole-succinocarboxamide synthase;Phosphoribosylaminoimidazole carboxylase	yes	no	2;3	0.00028899	40.962	By MS/MS	By MS/MS	By MS/MS	By MS/MS	By MS/MS
AFADAMEVIPSTLAENAGLNPISTVTELR	EYSRTLSGMESYCVRAFADAMEVIPSTLAE	ENAGLNPISTVTELRNRHAQGEKTAGINVR	R	A	F	L	R	N	5	1	2	1	0	0	3	1	0	2	3	0	1	1	2	2	3	0	0	2	0	0	29	0	3029.538	P50991	P50991	453	481	CCT4	T-complex protein 1 subunit delta	yes	yes	3	3.9679E-12	72.881	By MS/MS	By matching		By MS/MS
AFDTAGNGYCR	QFLRLGMLSPEGTCKAFDTAGNGYCRSEGV	GTCKAFDTAGNGYCRSEGVVAVLLTKKSLA	K	A	F	C	R	S	2	1	1	1	1	0	0	2	0	0	0	0	0	1	0	0	1	0	1	0	0	0	11	0	1230.5088	A0A0U1RQF0;P49327	A0A0U1RQF0	214	224	FASN	Fatty acid synthase;[Acyl-carrier-protein] S-acetyltransferase;[Acyl-carrier-protein] S-malonyltransferase;3-oxoacyl-[acyl-carrier-protein] synthase;3-oxoacyl-[acyl-carrier-protein] reductase;3-hydroxyacyl-[acyl-carrier-protein] dehydratase;Enoyl-[acyl-carrier-protein] reductase;Oleoyl-[acyl-carrier-protein] hydrolase	yes	no	2	0.0012835	71.223	By MS/MS	By MS/MS	By MS/MS	By MS/MS	By MS/MS
AFEVSENGNLVVSGK	TGTVSLEVRLLEASRAFEVSENGNLVVSGK	AFEVSENGNLVVSGKVYQWDDPDPRLFDHP	R	A	F	G	K	V	1	0	2	0	0	0	2	2	0	0	1	1	0	1	0	2	0	0	0	3	0	0	15	0	1548.7784	A0A0U1RQF0;P49327	A0A0U1RQF0	943	957	FASN	Fatty acid synthase;[Acyl-carrier-protein] S-acetyltransferase;[Acyl-carrier-protein] S-malonyltransferase;3-oxoacyl-[acyl-carrier-protein] synthase;3-oxoacyl-[acyl-carrier-protein] reductase;3-hydroxyacyl-[acyl-carrier-protein] dehydratase;Enoyl-[acyl-carrier-protein] reductase;Oleoyl-[acyl-carrier-protein] hydrolase	yes	no	2	0.00051824	72.958	By MS/MS	By MS/MS	By MS/MS	By MS/MS	By MS/MS
AFFSEVER	RDPSKQYGLKMKTSRAFFSEVERRFDAMPF	LKMKTSRAFFSEVERRFDAMPFTLRAFEDE	R	A	F	E	R	R	1	1	0	0	0	0	2	0	0	0	0	0	0	2	0	1	0	0	0	1	0	0	8	0	983.47125	Q9UQ80;F8VR77	Q9UQ80	264	271	PA2G4	Proliferation-associated protein 2G4	yes	no	2	0.017683	41.029	By MS/MS	By MS/MS	By MS/MS	By MS/MS	By MS/MS
AFGPGLQGGSAGSPAR	FPLEAVAPTKPSKVKAFGPGLQGGSAGSPA	FGPGLQGGSAGSPARFTIDTKGAGTGGLGL	K	A	F	A	R	F	3	1	0	0	0	1	0	5	0	0	1	0	0	1	2	2	0	0	0	0	0	0	16	0	1428.711	P21333;Q60FE5	P21333	1072	1087	FLNA	Filamin-A	yes	no	2	0.0035892	48.659	By MS/MS	By MS/MS	By MS/MS	By MS/MS	By MS/MS
AFKDTGKTPVEPEVAIHR	______________________________	DTGKTPVEPEVAIHRIRITLTSRNVKSLEK	M	A	F	H	R	I	2	1	0	1	0	0	2	1	1	1	0	2	0	1	2	0	2	0	0	2	0	0	18	2	1994.0585	P60866;E5RJX2;E5RIP1	P60866	2	19	RPS20	40S ribosomal protein S20	yes	no	3	9.1477E-09	86.479				By MS/MS	By MS/MS
AFLADPSAFVAAAPVAAATTAAPAAAAAPAK	SVETDYTFPLAEKVKAFLADPSAFVAAAPV	AATTAAPAAAAAPAKVEAKEESEESDEDMG	K	A	F	A	K	V	17	0	0	1	0	0	0	0	0	0	1	1	0	2	4	1	2	0	0	2	0	0	31	0	2751.4596	P05388;F8VWS0;F8W1K8	P05388	267	297	RPLP0	60S acidic ribosomal protein P0	yes	no	3	9.7732E-09	58.98	By MS/MS	By MS/MS	By MS/MS	By MS/MS	By matching
AFLASPEYVNLPINGNGKQ	LSAYVGRLSARPKLKAFLASPEYVNLPING	SPEYVNLPINGNGKQ_______________	K	A	F	K	Q	-	2	0	3	0	0	1	1	2	0	1	2	1	0	1	2	1	0	0	1	1	0	0	19	1	2031.0425	P09211;A8MX94	P09211	192	210	GSTP1	Glutathione S-transferase P	yes	no	3	1.2447E-07	83.37	By MS/MS	By MS/MS	By MS/MS	By MS/MS	By MS/MS
AFNQGKIFK	REYFSWEGAFQHVGKAFNQGKIFK______	FQHVGKAFNQGKIFK_______________	K	A	F	F	K	-	1	0	1	0	0	1	0	1	0	1	0	2	0	2	0	0	0	0	0	0	0	0	9	1	1051.5815	P26641	P26641	429	437	EEF1G	Elongation factor 1-gamma	yes	yes	2	0.0044989	67.757				By MS/MS	By MS/MS
AFSGYLGTDQSK	FAPICNPVLCPWGKKAFSGYLGTDQSKWKA	GKKAFSGYLGTDQSKWKAYDATHLVKSYPG	K	A	F	S	K	W	1	0	0	1	0	1	0	2	0	0	1	1	0	1	0	2	1	0	1	0	0	0	12	0	1272.5986	X6RA14;P10768;H7BZT7;U3KQT1	X6RA14	158	169	ESD	S-formylglutathione hydrolase	yes	no	2	0.027162	43.512	By MS/MS	By MS/MS	By MS/MS	By MS/MS	By MS/MS
AFVHWYVGEGMEEGEFSEAR	WARLDHKFDLMYAKRAFVHWYVGEGMEEGE	YVGEGMEEGEFSEAREDMAALEKDYEEVGV	R	A	F	A	R	E	2	1	0	0	0	0	5	3	1	0	0	0	1	2	0	1	0	1	1	2	0	0	20	0	2329.011	F5H5D3;Q9BQE3;P68363;P68366;Q71U36;P0DPH8;P0DPH7	P68363	403	422	TUBA1C;TUBA1B;TUBA4A;TUBA1A	Tubulin alpha-1C chain;Tubulin alpha-1B chain;Tubulin alpha-4A chain;Tubulin alpha-1A chain	no	no	3	0.00059011	51.566	By matching	By MS/MS	By MS/MS	By matching	By matching
AFVHWYVGEGMEEGEFSEAREDMAALEK	WARLDHKFDLMYAKRAFVHWYVGEGMEEGE	GEFSEAREDMAALEKDYEEVGVDSVEGEGE	R	A	F	E	K	D	4	1	0	1	0	0	7	3	1	0	1	1	2	2	0	1	0	1	1	2	0	0	28	1	3216.4169	F5H5D3;Q9BQE3;P68363;P68366;Q71U36	P68363	403	430	TUBA1C;TUBA1B;TUBA4A;TUBA1A	Tubulin alpha-1C chain;Tubulin alpha-1B chain;Tubulin alpha-4A chain;Tubulin alpha-1A chain	no	no	4	0.0068406	45.596	By matching	By MS/MS	By MS/MS	By matching	By MS/MS
AFYPEEISSMVLTK	GDKPKVQVSYKGETKAFYPEEISSMVLTKM	KAFYPEEISSMVLTKMKEIAEAYLGYPVTN	K	A	F	T	K	M	1	0	0	0	0	0	2	0	0	1	1	1	1	1	1	2	1	0	1	1	0	0	14	0	1613.8011	A0A0G2JIW1;P0DMV9;P0DMV8;Q53FA3;P34931	A0A0G2JIW1	114	127	HSPA1B;HSPA1A;HSPA1L	Heat shock 70 kDa protein 1B;Heat shock 70 kDa protein 1A;Heat shock 70 kDa protein 1-like	no	no	2	0.00039027	100.72	By MS/MS	By MS/MS	By MS/MS	By MS/MS	By MS/MS
AGAAPYVQAFDSLLAGPVAEYLK	HTSDMHRGYADSPSKAGAAPYVQAFDSLLA	AFDSLLAGPVAEYLKISKEIGGDVQKHAEM	K	A	G	L	K	I	6	0	0	1	0	1	1	2	0	0	3	1	0	1	2	1	0	0	2	2	0	0	23	0	2350.2209	Q01518;Q5T0R7;Q5T0R6;Q5T0R5;Q5T0R4;Q5T0R3;Q5T0R2;Q5T0R1	Q01518	38	60	CAP1	Adenylyl cyclase-associated protein 1;Adenylyl cyclase-associated protein	yes	no	3	0.0030002	38.26	By MS/MS	By matching	By matching	By matching
AGAGSAAVSGAGTPVAGPTGR	______________________________	AVSGAGTPVAGPTGRDLFAEGLLEFLRPAV	M	A	G	G	R	D	6	1	0	0	0	0	0	6	0	0	0	0	0	0	2	2	2	0	0	2	0	0	21	0	1710.8649	O95295	O95295	2	22	SNAPIN	SNARE-associated protein Snapin	yes	yes	2	7.2396E-09	73.927	By MS/MS	By matching	By MS/MS	By MS/MS	By MS/MS
AGAGSATLSMAYAGAR	TGRIQEAGTEVVKAKAGAGSATLSMAYAGA	GAGSATLSMAYAGARFVFSLVDAMNGKEGV	K	A	G	A	R	F	6	1	0	0	0	0	0	3	0	0	1	0	1	0	0	2	1	0	1	0	0	0	16	0	1453.6984	P40926;G3XAL0	P40926	242	257	MDH2	Malate dehydrogenase, mitochondrial;Malate dehydrogenase	yes	no	2	3.096E-10	143.79			By MS/MS	By MS/MS
AGAIAPCEVTVPAQNTGLGPEK	IRDMLLANKVPAAARAGAIAPCEVTVPAQN	EVTVPAQNTGLGPEKTSFFQALGITTKISR	R	A	G	E	K	T	4	0	1	0	1	1	2	3	0	1	1	1	0	0	3	0	2	0	0	2	0	0	22	0	2179.0943	P05388;F8VWS0;F8VW21;F8VU65;F8VPE8;G3V210;Q8NHW5;F8VQY6;F8VRK7	P05388	113	134	RPLP0;RPLP0P6	60S acidic ribosomal protein P0;60S acidic ribosomal protein P0-like	yes	no	3	9.3294E-16	96.718	By MS/MS	By MS/MS	By MS/MS	By MS/MS	By MS/MS
AGAVEKGVPLYR	FGANAILGVSLAVCKAGAVEKGVPLYRHIA	VCKAGAVEKGVPLYRHIADLAGNSEVILPV	K	A	G	Y	R	H	2	1	0	0	0	0	1	2	0	0	1	1	0	0	1	0	0	0	1	2	0	0	12	1	1258.7034	P06733;A0A2R8Y6G6;K7EM90;A0A2R8YEM5	P06733	121	132	ENO1	Alpha-enolase;Enolase	yes	no	2	0.0032739	105.4				By MS/MS
AGDMENAENILTVMR	VTEAVFSALVTGHARAGDMENAENILTVMR	AGDMENAENILTVMRDAGIEPGPDTYLALL	R	A	G	M	R	D	2	1	2	1	0	0	2	1	0	1	1	0	2	0	0	0	1	0	0	1	0	0	15	0	1662.7705	A0A804HKR5;A0A804HKX0;A0A804HIN4;A0A804HLG8;A0A804HK30;A0A804HL40;A0A804HKJ0;A0A804HKR3;A0A804HIG4;A0A804HI14;A0A804HJZ1;A0A804HI40;A0A804HHY9;A0A804HIQ7;A0A804HJH8;B8ZZ38;C9JCA9;A0A804HK02;A0A804HIV5;A0A0C4DG06;A0A804HKI2;P42704	A0A804HKR5	130	144	LRPPRC	Leucine-rich PPR motif-containing protein, mitochondrial	yes	no	2	0.00019627	68.44	By MS/MS		By MS/MS
AGEARPGPTAESASGPSEDPSVNFLK	WEMGPPGNWSPRPPRAGEARPGPTAESASG	SASGPSEDPSVNFLKNVGESVAAALSPL__	R	A	G	L	K	N	4	1	1	1	0	0	3	3	0	0	1	1	0	1	4	4	1	0	0	1	0	0	26	1	2570.2249	E9PFW8;E7EMC7;Q13501	E9PFW8	129	154	SQSTM1	Sequestosome-1	yes	no	3	0.0032112	39.373	By MS/MS	By MS/MS	By MS/MS	By MS/MS	By MS/MS
AGFAGDDAPR	EIAALVIDNGSGMCKAGFAGDDAPRAVFPS	SGMCKAGFAGDDAPRAVFPSIVGRPRHQGV	K	A	G	P	R	A	3	1	0	2	0	0	0	2	0	0	0	0	0	1	1	0	0	0	0	0	0	0	10	0	975.44101	A6NL76;F8WB63;B8ZZJ2;C9JFL5;F6UVQ4;F6QUT6;F8WCH0;P60709;E7EVS6;A0A2R8Y793;G5E9R0;A0A2R8YGF8;A0A6Q8PH58;Q6S8J3;C9JZR7;C9JUM1;C9JTX5;A5A3E0;P0CG38;P0CG39;A0A6Q8PGD7;P63267;P68133;P68032;P62736;P63261;I3L4N8;A0A804GS07;I3L3I0;I3L1U9;I3L3R2;J3KT65;K7EM38;A0A7P0TBL1	P63261	19	28	ACTA1;ACTG2;ACTA2;ACTB;POTEE;POTEF;POTEI;POTEJ;ACTC1;ACTG1	Actin, cytoplasmic 1;Actin, cytoplasmic 1, N-terminally processed;POTE ankyrin domain family member E;POTE ankyrin domain family member F;POTE ankyrin domain family member I;POTE ankyrin domain family member J;Actin, gamma-enteric smooth muscle;Actin, alpha skeletal muscle;Actin, alpha cardiac muscle 1;Actin, aortic smooth muscle;Actin, cytoplasmic 2;Actin, cytoplasmic 2, N-terminally processed	no	no	2	0.00010395	103.56	By MS/MS	By MS/MS	By MS/MS	By MS/MS	By MS/MS
AGGIETIANEFSDR	GLDVGSQSCYIAVARAGGIETIANEFSDRC	RAGGIETIANEFSDRCTPSVISFGSKNRTI	R	A	G	D	R	C	2	1	1	1	0	0	2	2	0	2	0	0	0	1	0	1	1	0	0	0	0	0	14	0	1478.7001	Q92598;R4GN69	Q92598	20	33	HSPH1	Heat shock protein 105 kDa	yes	no	2	0.0018065	56.094	By MS/MS			By MS/MS
AGGIETIANEYSDR	GIDLGFQSCYVAVARAGGIETIANEYSDRC	RAGGIETIANEYSDRCTPACISFGPKNRSI	R	A	G	D	R	C	2	1	1	1	0	0	2	2	0	2	0	0	0	0	0	1	1	0	1	0	0	0	14	0	1494.6951	P34932	P34932	20	33	HSPA4	Heat shock 70 kDa protein 4	yes	yes	2	0.00034468	118.4	By MS/MS	By MS/MS	By MS/MS	By MS/MS	By MS/MS
AGGKILTFDQLALDSPK	CALRVTSRARSRILRAGGKILTFDQLALDS	GKILTFDQLALDSPKGCGTVLLSGPRKGRE	R	A	G	P	K	G	2	0	0	2	0	1	0	2	0	1	3	2	0	1	1	1	1	0	0	0	0	0	17	1	1772.9672	G3V203;J3QQ67;Q07020;H0YHA7;F8VUA6	G3V203	116	132	RPL18	60S ribosomal protein L18	yes	no	2	2.5575E-08	89.959				By MS/MS	By matching
AGGSASAMLQPLLDNQVGFK	YSFDPVGSYQRDSFKAGGSASAMLQPLLDN	SAMLQPLLDNQVGFKNMQNVEHVPLSLDRA	K	A	G	F	K	N	3	0	1	1	0	2	0	3	0	0	3	1	1	1	1	2	0	0	0	1	0	0	20	0	2003.0146	P20618	P20618	165	184	PSMB1	Proteasome subunit beta type-1	yes	yes	3	0.0010728	47.047	By MS/MS		By MS/MS	By matching	By matching
AGILFEDIFDVK	______________________________	______________________________	M	A	G	V	K	D	1	0	0	2	0	0	1	1	0	2	1	1	0	2	0	0	0	0	0	1	0	0	12	0	1365.718	C9JLU1;P52434	C9JLU1	2	13	POLR2H	DNA-directed RNA polymerases I, II, and III subunit RPABC3	yes	no	2	0.00070298	76.943	By MS/MS	By MS/MS	By MS/MS	By MS/MS
AGITTIEAVK	______________________________	______________________________	M	A	G	V	K	R	2	0	0	0	0	0	1	1	0	2	0	1	0	0	0	0	2	0	0	1	0	0	10	0	1001.5757	A0A087WWU8;D6R904;Q5VU61	A0A087WWU8	2	11	TPM3		yes	no	2	0.0051897	46.001			By MS/MS	By MS/MS
AGITTIEAVKR	______________________________	______________________________	M	A	G	K	R	K	2	1	0	0	0	0	1	1	0	2	0	1	0	0	0	0	2	0	0	1	0	0	11	1	1157.6768	A0A087WWU8;D6R904;Q5VU61	A0A087WWU8	2	12	TPM3		yes	no	2	0.00070465	105.78				By MS/MS	By MS/MS
AGKDLVSSLTSGLLTIGDRFGGALDAAAK	GPAVSGAHNTIICARAGKDLVSSLTSGLLT	TIGDRFGGALDAAAKMFSKAFDSGIIPMEF	R	A	G	A	K	M	5	1	0	3	0	0	0	5	0	1	5	2	0	1	0	3	2	0	0	1	0	0	29	2	2803.508	P53396	P53396	916	944	ACLY	ATP-citrate synthase	yes	yes	4	0.025872	37.44	By matching	By MS/MS	By matching
AGKPVICATQMLESMIK	KVFLAQKMMIGRCNRAGKPVICATQMLESM	KPVICATQMLESMIKKPRPTRAEGSDVANA	R	A	G	I	K	K	2	0	0	0	1	1	1	1	0	2	1	2	2	0	1	1	1	0	0	1	0	0	17	1	1875.962	A0A804F6T5;A0A804F729;P14618;A0A8V8TNX9;B4DNK4	P14618	320	336	PKM	Pyruvate kinase PKM;Pyruvate kinase	no	no	3	1.6433999999999998E-46	175.61	By MS/MS	By MS/MS	By MS/MS	By MS/MS	By MS/MS
AGLEVLFASAAPAITCR	______________________________	LEVLFASAAPAITCRQDALVCFLHWEVVTH	M	A	G	C	R	Q	5	1	0	0	1	0	1	1	0	1	2	0	0	1	1	1	1	0	0	1	0	0	17	0	1745.9134	Q5QPM7;Q92530;Q5QPM9	Q5QPM7	2	18	PSMF1	Proteasome inhibitor PI31 subunit	yes	no	2	0.00011337	75.045	By MS/MS	By MS/MS	By matching	By MS/MS	By matching
AGLNCSTENMPIK	CYGYEGIDAVKEALRAGLNCSTENMPIKIN	LRAGLNCSTENMPIKINLIAPPRYVMTTTT	R	A	G	I	K	I	1	0	2	0	1	0	1	1	0	1	1	1	1	0	1	1	1	0	0	0	0	0	13	0	1433.6643	H0YJS4;G3V4T5;P05198	H0YJS4	171	183	EIF2S1	Eukaryotic translation initiation factor 2 subunit 1	yes	no	2	0.0095391	43.512	By MS/MS	By MS/MS	By MS/MS	By MS/MS	By MS/MS
AGLQFPVGR	QGGKARAKAKTRSSRAGLQFPVGRVHRLLR	KTRSSRAGLQFPVGRVHRLLRKGNYSERVG	R	A	G	G	R	V	1	1	0	0	0	1	0	2	0	0	1	0	0	1	1	0	0	0	0	1	0	0	9	0	943.52395	P04908;P0C0S8;A0A0U1RR32;A0A0U1RRH7;Q96KK5;Q9BTM1;Q16777;P20671;Q93077;Q7L7L0;Q6FI13;Q99878;Q8IUE6;Q71UI9;C9J0D1;Q96QV6;P0C0S5;A0A494C189;A0A3B3IS11;P16104	P04908	22	30	HIST1H2AB;HIST1H2AG;HIST1H2AH;H2AFJ;HIST2H2AC;HIST1H2AD;HIST1H2AC;HIST3H2A;HIST2H2AA3;HIST1H2AJ;HIST2H2AB;H2AFV;HIST1H2AA;H2AFZ;H2AFX	Histone H2A type 1-B/E;Histone H2A type 1;Histone H2A type 1-H;Histone H2A.J;Histone H2A type 2-C;Histone H2A type 1-D;Histone H2A type 1-C;Histone H2A type 3;Histone H2A type 2-A;Histone H2A type 1-J;Histone H2A type 2-B;Histone H2A.V;Histone H2A;Histone H2A type 1-A;Histone H2A.Z;Histone H2AX	yes	no	2	0.00054876	73.616	By MS/MS	By MS/MS	By MS/MS	By MS/MS	By MS/MS
AGLYGLPR	IGGVDMVTDDDRRWKAGLYGLPRRSGKLKD	DDDRRWKAGLYGLPRRSGKLKDLSRFDASF	K	A	G	P	R	R	1	1	0	0	0	0	0	2	0	0	2	0	0	0	1	0	0	0	1	0	0	0	8	0	845.47594	A0A0U1RQF0;P49327;A0A0U1RRG3	A0A0U1RQF0	42	49	FASN	Fatty acid synthase;[Acyl-carrier-protein] S-acetyltransferase;[Acyl-carrier-protein] S-malonyltransferase;3-oxoacyl-[acyl-carrier-protein] synthase;3-oxoacyl-[acyl-carrier-protein] reductase;3-hydroxyacyl-[acyl-carrier-protein] dehydratase;Enoyl-[acyl-carrier-protein] reductase;Oleoyl-[acyl-carrier-protein] hydrolase	yes	no	2	0.014903	43.124	By MS/MS	By MS/MS	By MS/MS	By MS/MS	By MS/MS
AGNFYVPAEPK	QMYRTEIRMARMARKAGNFYVPAEPKLAFV	MARKAGNFYVPAEPKLAFVIRIRGINGVSP	K	A	G	P	K	L	2	0	1	0	0	0	1	1	0	0	0	1	0	1	2	0	0	0	1	1	0	0	11	0	1191.5924	A8MUD9;P18124;C9JZ88;C9JIJ5	A8MUD9	38	48	RPL7	60S ribosomal protein L7	yes	no	2	0.015258	41.399	By MS/MS	By MS/MS	By MS/MS
AGNLGGGVVTIER	NFEQFLQERIKVNGKAGNLGGGVVTIERSK	GKAGNLGGGVVTIERSKSKITVTSEVPFSK	K	A	G	E	R	S	1	1	1	0	0	0	1	4	0	1	1	0	0	0	0	0	1	0	0	2	0	0	13	0	1241.6728	K7ERI7;P35268;K7EJT5;K7EP65;K7EKS7;K7ELC4;K7EMH1	K7ERI7	20	32	RPL22	60S ribosomal protein L22	yes	no	2	0.004215	54.198	By MS/MS	By MS/MS	By MS/MS	By MS/MS	By MS/MS
AGPIWDLR	PRDLFEDELVPLFEKAGPIWDLRLMMDPLT	LVPLFEKAGPIWDLRLMMDPLTGLNRGYAF	K	A	G	L	R	L	1	1	0	1	0	0	0	1	0	1	1	0	0	0	1	0	0	1	0	0	0	0	8	0	926.4974	A0A7I2V346;O60506;A0A7I2YQN2;A0A7I2V4Z0;A0A7I2V5Q6;A0A7I2V309;B7Z645;A0A7I2V2F2;O43390;B4DT28;A0A6Q8PH31;A0A6Q8PEX7;A0A6Q8PH35	A0A7I2V346	147	154	SYNCRIP;HNRNPR	Heterogeneous nuclear ribonucleoprotein Q;Heterogeneous nuclear ribonucleoprotein R	yes	no	2	0.017127	36.395	By MS/MS	By MS/MS	By MS/MS	By MS/MS	By MS/MS
AGQSAAGAAPGGGVDTR	______________________________	QSAAGAAPGGGVDTRDAEMPATEKDLAEDA	R	A	G	T	R	D	5	1	0	1	0	1	0	5	0	0	0	0	0	0	1	1	1	0	0	1	0	0	17	0	1441.691	P21333;A0A7P0NMY4;A0A087WWY3;A0A7I2V3E6	P21333	8	24	FLNA	Filamin-A	yes	no	2	0.0092656	35.737	By MS/MS	By MS/MS	By MS/MS	By MS/MS	By MS/MS
AGTGVDNVDLEAATR	ADVINAAEKLQVVGRAGTGVDNVDLEAATR	AGTGVDNVDLEAATRKGILVMNTPNGNSLS	R	A	G	T	R	K	3	1	1	2	0	0	1	2	0	0	1	0	0	0	0	0	2	0	0	2	0	0	15	0	1487.7216	A0A286YFA2;A0A286YF22;A0A2C9F2M7;O43175;A0A286YER3;A0A286YFC8;A0A286YFB2;A0A286YFM8;A0A286YFL2	A0A286YFA2	76	90	PHGDH	D-3-phosphoglycerate dehydrogenase	yes	no	2	0.041512	35.737	By MS/MS	By MS/MS	By MS/MS	By MS/MS	By MS/MS
AGTGVDNVDLEAATRK	ADVINAAEKLQVVGRAGTGVDNVDLEAATR	GTGVDNVDLEAATRKGILVMNTPNGNSLSA	R	A	G	R	K	G	3	1	1	2	0	0	1	2	0	0	1	1	0	0	0	0	2	0	0	2	0	0	16	1	1615.8166	A0A286YFA2;A0A286YF22;A0A2C9F2M7;O43175;A0A286YER3;A0A286YFC8;A0A286YFB2;A0A286YFM8;A0A286YFL2	A0A286YFA2	76	91	PHGDH	D-3-phosphoglycerate dehydrogenase	yes	no	3	0.029136	23.207	By MS/MS		By MS/MS	By MS/MS	By MS/MS
AGTVVLDDVELR	______________________________	______________________________	M	A	G	L	R	E	1	1	0	2	0	0	1	1	0	0	2	0	0	0	0	0	1	0	0	3	0	0	12	0	1285.6878	P25205	P25205	2	13	MCM3	DNA replication licensing factor MCM3	yes	yes	2	0.0034649	50.284
AGVISAQNIYSFGFGK	LVQGNPNGSPNRLLKAGVISAQNIYSFGFG	GVISAQNIYSFGFGKAMPWFQFYLTGATQM	K	A	G	G	K	A	2	0	1	0	0	1	0	3	0	2	0	1	0	2	0	2	0	0	1	1	0	0	16	0	1657.8464	Q8IWB6	Q8IWB6	197	212	TEX14	Inactive serine/threonine-protein kinase TEX14	yes	yes	2	0.0026911	45.359	By MS/MS	By MS/MS	By MS/MS	By MS/MS	By MS/MS
AGVNTVTTLVENK	AGKGDVPTKRPPVLRAGVNTVTTLVENKKA	LRAGVNTVTTLVENKKAQLVVIAHDVDPIE	R	A	G	N	K	K	1	0	2	0	0	0	1	1	0	0	1	1	0	0	0	0	3	0	0	3	0	0	13	0	1344.7249	P62424;Q5T8U2;Q5T8U3	P62424	138	150	RPL7A	60S ribosomal protein L7a	yes	no	2	0.0014722	68.069	By MS/MS	By MS/MS	By matching	By matching	By matching
AGVSISVVHGNLSEEAAK	GGISCVLQDGCVFEKAGVSISVVHGNLSEE	SISVVHGNLSEEAAKQMRSRGKVLKTKDGK	K	A	G	A	K	Q	3	0	1	0	0	0	2	2	1	1	1	1	0	0	0	3	0	0	0	3	0	0	18	0	1766.9163	P36551	P36551	203	220	CPOX	Oxygen-dependent coproporphyrinogen-III oxidase, mitochondrial	yes	yes	3	0.00047804	50.387	By MS/MS	By MS/MS	By MS/MS	By MS/MS	By MS/MS
AGWNAYIDNLMADGTCQDAAIVGYK	______________________________	MADGTCQDAAIVGYKDSPSVWAAVPGKTFV	M	A	G	Y	K	D	5	0	2	3	1	1	0	3	0	2	1	1	1	0	0	0	1	1	2	1	0	0	25	0	2716.2261	P07737;CON__P02584	P07737	2	26	PFN1	Profilin-1	yes	no	3	1.0441E-29	124.86	By MS/MS	By MS/MS	By MS/MS	By MS/MS	By MS/MS
AGYTDKVVIGMDVAASEFFR	ENKEGLELLKTAIGKAGYTDKVVIGMDVAA	KVVIGMDVAASEFFRSGKYDLDFKSPDDPS	K	A	G	F	R	S	3	1	0	2	0	0	1	2	0	1	0	1	1	2	0	1	1	0	1	3	0	0	20	1	2175.067	P06733;A0A2R8Y6G6	P06733	234	253	ENO1	Alpha-enolase	yes	no	3	2.5352E-05	66.874	By matching			By MS/MS	By matching
AIADTGANVVVTGGK	NFSKGEENLMDAQVKAIADTGANVVVTGGK	AIADTGANVVVTGGKVADMALHYANKYNIM	K	A	I	G	K	V	3	0	1	1	0	0	0	3	0	1	0	1	0	0	0	0	2	0	0	3	0	0	15	0	1371.7358	P50990;H7C4C8	P50990	282	296	CCT8	T-complex protein 1 subunit theta	yes	no	2	7.8142E-06	148.18	By MS/MS	By MS/MS	By MS/MS	By MS/MS	By MS/MS
AIEINPDSAQPYK	VKLQKPNAAIRDCDRAIEINPDSAQPYKWR	DRAIEINPDSAQPYKWRGKAHRLLGHWEEA	R	A	I	Y	K	W	2	0	1	1	0	1	1	0	0	2	0	1	0	0	2	1	0	0	1	0	0	0	13	0	1444.7198	H7C3I1;Q8NFI4;P50502;F6VDH7;Q8IZP2	H7C3I1	87	99	ST13;ST13P5;ST13P4	Putative protein FAM10A5;Hsc70-interacting protein;Putative protein FAM10A4	yes	no	2	0.0026566	60.434	By MS/MS	By MS/MS	By MS/MS	By MS/MS	By MS/MS
AIGNIVTGTDEQTQVVIDAGALAVFPSLLTNPK	LLGASELPIVTPALRAIGNIVTGTDEQTQV	AGALAVFPSLLTNPKTNIQKEATWTMSNIT	R	A	I	P	K	T	4	0	2	2	0	2	1	3	0	3	3	1	0	1	2	1	4	0	0	4	0	0	33	0	3351.7926	A0A7I2V351;A0A7I2V487;A0A7I2YQE1;P52292;A0A7I2V3Z3	A0A7I2V351	316	348	KPNA2	Importin subunit alpha-1	yes	no	4	3.2912E-07	47.487	By MS/MS	By MS/MS	By MS/MS	By matching	By MS/MS
AIGSASEGAQSSLQEVYHK	FHMDPSGTFVQCDARAIGSASEGAQSSLQE	ASEGAQSSLQEVYHKSMTLKEAIKSSLIIL	R	A	I	H	K	S	3	0	0	0	0	2	2	2	1	1	1	1	0	0	0	4	0	0	1	1	0	0	19	0	1960.949	P28066	P28066	169	187	PSMA5	Proteasome subunit alpha type-5	yes	yes	3	3.631E-06	75.239	By MS/MS	By MS/MS	By MS/MS	By MS/MS	By MS/MS
AIGTEPDSDVLSEIMHSFAK	YLTQMWHFMCDALIKAIGTEPDSDVLSEIM	PDSDVLSEIMHSFAKCIEVMGDGCLNNEHF	K	A	I	A	K	C	2	0	0	2	0	0	2	1	1	2	1	1	1	1	1	3	1	0	0	1	0	0	20	0	2146.0252	O00410;H0Y8C6	O00410	756	775	IPO5	Importin-5	yes	no	3	0.0084456	31.358		By MS/MS	By MS/MS		By matching
AIGVLTSGGDAQGMNAAVR	GSLRKFLEHLSGAGKAIGVLTSGGDAQGMN	LTSGGDAQGMNAAVRAVVRMGIYVGAKVYF	K	A	I	V	R	A	4	1	1	1	0	1	0	4	0	1	1	0	1	0	0	1	1	0	0	2	0	0	19	0	1786.8996	A0A8V8TMY4;Q01813;P17858	A0A8V8TMY4	26	44	PFKP;PFKL	ATP-dependent 6-phosphofructokinase, platelet type;ATP-dependent 6-phosphofructokinase, liver type	yes	no	2	0.00015525	61.038	By matching	By matching	By matching	By MS/MS	By MS/MS
AIIASNIMYIVGQYPR	DLLGLCEQKRGKDNKAIIASNIMYIVGQYP	IIASNIMYIVGQYPRFLRAHWKFLKTVVNK	K	A	I	P	R	F	2	1	1	0	0	1	0	1	0	4	0	0	1	0	1	1	0	0	2	1	0	0	16	0	1807.9655	O14980;A0A7I2V3P3;A0A7I2V461;A0A7I2V2Y6;A0A7I2YQV4;A0A7I2V3W6;A0A7I2V2S3;A0A7I2V2H0;A0A7I2V6B9;A0A7I2V3N0;A0A7I2V4A3;A0A7I2YQX3;A0A7I2V488	O14980	538	553	XPO1	Exportin-1	yes	no	3	0.0079605	25.866		By MS/MS	By MS/MS	By MS/MS
AIIIFVPVPQLK	NITAAKEIEVGGGRKAIIIFVPVPQLKSFQ	GRKAIIIFVPVPQLKSFQKIQVRLVRELEK	K	A	I	L	K	S	1	0	0	0	0	1	0	0	0	3	1	1	0	1	2	0	0	0	0	2	0	0	12	0	1336.8482	P62081;B5MCP9	P62081	59	70	RPS7	40S ribosomal protein S7	yes	no	2	0.0013954	98.392	By MS/MS	By MS/MS	By MS/MS	By MS/MS	By MS/MS
AILVDLEPGTMDSVR	SVYYNEATGGKYVPRAILVDLEPGTMDSVR	AILVDLEPGTMDSVRSGPFGQIFRPDNFVF	R	A	I	V	R	S	1	1	0	2	0	0	1	1	0	1	2	0	1	0	1	1	1	0	0	2	0	0	15	0	1614.8287	A0A0B4J269;Q13509;G3V5W4;G3V2R8;G3V3R4;G3V2N6;P07437;Q5JP53;Q9BVA1;Q13885	P07437	63	77	TUBB3;TUBB;TUBB2B;TUBB2A	Tubulin beta-3 chain;Tubulin beta chain;Tubulin beta-2B chain;Tubulin beta-2A chain	no	no	2	1.9019E-05	101.47				By MS/MS	By MS/MS
AINCATSGVVGLVNCLR	GILADEDSSRPVWLKAINCATSGVVGLVNC	NCATSGVVGLVNCLRREPGGNRLRCVLLSN	K	A	I	L	R	R	2	1	2	0	2	0	0	2	0	1	2	0	0	0	0	1	1	0	0	3	0	0	17	0	1802.9131	A0A0U1RQF0;P49327	A0A0U1RQF0	1443	1459	FASN	Fatty acid synthase;[Acyl-carrier-protein] S-acetyltransferase;[Acyl-carrier-protein] S-malonyltransferase;3-oxoacyl-[acyl-carrier-protein] synthase;3-oxoacyl-[acyl-carrier-protein] reductase;3-hydroxyacyl-[acyl-carrier-protein] dehydratase;Enoyl-[acyl-carrier-protein] reductase;Oleoyl-[acyl-carrier-protein] hydrolase	yes	no	2;3	0.0035717	42.809	By MS/MS	By MS/MS	By MS/MS	By MS/MS	By MS/MS
AINQGGLTSVAVR	FSPEGRLYQVEYAFKAINQGGLTSVAVRGK	FKAINQGGLTSVAVRGKDCAVIVTQKKVPD	K	A	I	V	R	G	2	1	1	0	0	1	0	2	0	1	1	0	0	0	0	1	1	0	0	2	0	0	13	0	1284.715	G3V5Z7;P60900;G3V295;G3V3I1;G3V3U4	G3V5Z7	31	43	PSMA6	Proteasome subunit alpha type;Proteasome subunit alpha type-6	yes	no	2	0.0014771	80.763	By MS/MS	By MS/MS	By MS/MS	By MS/MS	By MS/MS
AINQQTGAFVEISR	HKCGLVIGRGGENVKAINQQTGAFVEISRQ	KAINQQTGAFVEISRQLPPNGDPNFKLFII	K	A	I	S	R	Q	2	1	1	0	0	2	1	1	0	2	0	0	0	1	0	1	1	0	0	1	0	0	14	0	1532.7947	M0R0C6;Q92945;M0R3J3	M0R0C6	449	462	KHSRP	Far upstream element-binding protein 2	yes	no	2	0.0051127	53.528	By matching	By matching	By matching	By MS/MS	By MS/MS
AIPDLTAPVAAVQAAVSNLVR	SHLVIMHEEGEVDGKAIPDLTAPVAAVQAA	APVAAVQAAVSNLVRVGKETVQTTEDQILK	K	A	I	V	R	V	6	1	1	1	0	1	0	0	0	1	2	0	0	0	2	1	1	0	0	4	0	0	21	0	2075.1739	P18206;A0A096LPE1	P18206	36	56	VCL	Vinculin	yes	no	3	0.0017833	43.164	By MS/MS	By MS/MS	By MS/MS	By MS/MS	By MS/MS
AIPQLQGYLR	IDQKAVDSQILPKIKAIPQLQGYLRSVFAL	LPKIKAIPQLQGYLRSVFALTNGIYPHKLV	K	A	I	L	R	S	1	1	0	0	0	2	0	1	0	1	2	0	0	0	1	0	0	0	1	0	0	0	10	0	1157.6557	Q02878	Q02878	263	272	RPL6	60S ribosomal protein L6	yes	yes	2	0.00014032	91.041	By MS/MS	By MS/MS	By MS/MS	By MS/MS	By MS/MS
AITGASLADIMAK	EIQKKRTRRAVKFQRAITGASLADIMAKRN	QRAITGASLADIMAKRNQKPEVRKAQREQA	R	A	I	A	K	R	4	0	0	1	0	0	0	1	0	2	1	1	1	0	0	1	1	0	0	0	0	0	13	0	1260.6748	C9JXB8;C9JNW5;P83731	C9JXB8	81	93	RPL24	60S ribosomal protein L24	yes	no	2	0.0012497	79.659	By MS/MS	By MS/MS	By MS/MS	By MS/MS	By MS/MS
AITIAGIPQSIIECVK	QVQVAGDMLPNSTERAITIAGIPQSIIECV	ITIAGIPQSIIECVKQICVVMLETLSQSPP	R	A	I	V	K	Q	2	0	0	0	1	1	1	1	0	5	0	1	0	0	1	1	1	0	0	1	0	0	16	0	1711.9542	H3BRU6;F8VZX2;Q15366;F8VXH9;F8VRH0	H3BRU6	126	141	PCBP2	Poly(rC)-binding protein 2	yes	no	3	0.0020139	43.297	By MS/MS	By MS/MS	By MS/MS	By MS/MS	By MS/MS
AITIAGVPQSVTECVK	QVQVAGDMLPNSTERAITIAGVPQSVTECV	ITIAGVPQSVTECVKQICLVMLETLSQSPQ	R	A	I	V	K	Q	2	0	0	0	1	1	1	1	0	2	0	1	0	0	1	1	2	0	0	3	0	0	16	0	1671.8866	Q15365	Q15365	145	160	PCBP1	Poly(rC)-binding protein 1	yes	yes	2	0.00089201	64.55	By MS/MS	By MS/MS	By matching	By matching	By MS/MS
AITVFSPDGHLFQVEYAQEAVK	______________________________	DGHLFQVEYAQEAVKKGSTAVGVRGRDIVV	R	A	I	V	K	K	3	0	0	1	0	2	2	1	1	1	1	1	0	2	1	1	1	0	1	3	0	0	22	0	2448.2325	O14818;Q8TAA3;F5GY34	O14818	6	27	PSMA7;PSMA8	Proteasome subunit alpha type-7;Proteasome subunit alpha type-7-like	yes	no	3	0.036803	20.426	By matching		By MS/MS
AITVFSPDGHLFQVEYAQEAVKK	______________________________	GHLFQVEYAQEAVKKGSTAVGVRGRDIVVL	R	A	I	K	K	G	3	0	0	1	0	2	2	1	1	1	1	2	0	2	1	1	1	0	1	3	0	0	23	1	2576.3275	O14818;Q8TAA3;F5GY34	O14818	6	28	PSMA7;PSMA8	Proteasome subunit alpha type-7;Proteasome subunit alpha type-7-like	yes	no	4	0.042165	20.075	By MS/MS	By MS/MS	By MS/MS	By MS/MS	By matching
AIVAIENPADVSVISSR	INLKRTWEKLLLAARAIVAIENPADVSVIS	VAIENPADVSVISSRNTGQRAVLKFAAATG	R	A	I	S	R	N	3	1	1	1	0	0	1	0	0	3	0	0	0	0	1	3	0	0	0	3	0	0	17	0	1739.9418	C9J9K3;A0A8V8TMX1;A0A0C4DG17;A0A8V8TLA4;P08865;A0A8I5KQE6;F8WD59	C9J9K3	64	80	RPSA	40S ribosomal protein SA	yes	no	2	5.406E-10	161.1	By MS/MS	By MS/MS	By MS/MS	By MS/MS	By MS/MS
AIYQATYR	SYDLEVEQAYDLARRAIYQATYRDAYSGGA	AYDLARRAIYQATYRDAYSGGAVNLYHVRE	R	A	I	Y	R	D	2	1	0	0	0	1	0	0	0	1	0	0	0	0	0	0	1	0	2	0	0	0	8	0	984.50288	P28074	P28074	218	225	PSMB5	Proteasome subunit beta type-5	yes	yes	2	0.0059839	55.676		By MS/MS	By MS/MS	By MS/MS	By MS/MS
AKCELSSSVQTDINLPYLTMDSSGPK	KDNMALQRVREAAEKAKCELSSSVQTDINL	DINLPYLTMDSSGPKHLNMKLTRAQFEGIV	K	A	K	P	K	H	1	0	1	2	1	1	1	1	0	1	3	2	1	0	2	5	2	0	1	1	0	0	26	1	2840.3572	D6RCD7;P38646;A0A7I2V2G2;A0A7I2YQB2;A0A7I2V3F7;H0Y8K0	D6RCD7	315	340	HSPA9	Stress-70 protein, mitochondrial	yes	no	3	0.0029341	40.104	By matching	By MS/MS	By MS/MS	By MS/MS	By MS/MS
AKFENLCK	LPEDEEEKKKMEESKAKFENLCKLMKEILD	KKMEESKAKFENLCKLMKEILDKKVEKVTI	K	A	K	C	K	L	1	0	1	0	1	0	1	0	0	0	1	2	0	1	0	0	0	0	0	0	0	0	8	1	1008.5063	P08238;Q58FF8	P08238	558	565	HSP90AB1;HSP90AB2P	Heat shock protein HSP 90-beta;Putative heat shock protein HSP 90-beta 2	no	no	2	0.020765	67.981	By MS/MS	By MS/MS	By MS/MS	By MS/MS	By matching
AKFYPEDVAEELIQDITQK	AQEVRKENPLQFKFRAKFYPEDVAEELIQD	PEDVAEELIQDITQKLFFLQVKEGILSDEI	R	A	K	Q	K	L	2	0	0	2	0	2	3	0	0	2	1	2	0	1	1	0	1	0	1	1	0	0	19	1	2236.1263	P15311	P15311	82	100	EZR	Ezrin	yes	yes	3	2.7019E-14	132.79	By MS/MS	By MS/MS	By matching	By MS/MS	By MS/MS
AKPPPGGGEQEPPPPPAPQDVEMK	______________________________	QEPPPPPAPQDVEMKEEAATGGGSTGEADG	K	A	K	M	K	E	2	0	0	1	0	2	3	3	0	0	0	2	1	0	9	0	0	0	0	1	0	0	24	1	2449.1948	O43242;F5H8K4	O43242	15	38	PSMD3	26S proteasome non-ATPase regulatory subunit 3	yes	no	3	0.0078248	38.583	By MS/MS	By MS/MS	By MS/MS
AKVDEFPLCGHMVSDEYEQLSSEALEAAR	VPDAKIRIFDLGRKKAKVDEFPLCGHMVSD	DEYEQLSSEALEAARICANKYMVKSCGKDG	K	A	K	A	R	I	4	1	0	2	1	1	5	1	1	0	3	1	1	1	1	3	0	0	1	2	0	0	29	1	3280.5016	X1WI28;P27635;B8A6G2;A6QRI9	X1WI28	41	69	RPL10	60S ribosomal protein L10	yes	no	4	0.00076611	36.533	By MS/MS	By matching	By MS/MS	By matching	By MS/MS
AKWDAWNELK	DINTERPGMLDFTGKAKWDAWNELKGTSKE	DFTGKAKWDAWNELKGTSKEDAMKAYINKV	K	A	K	L	K	G	2	0	1	1	0	0	1	0	0	0	1	2	0	0	0	0	0	2	0	0	0	0	10	1	1259.6299	B8ZWD1;P07108	B8ZWD1	64	73	DBI	Acyl-CoA-binding protein	yes	no	2	0.0030643	67.563				By MS/MS	By MS/MS
ALAAFLK	PGVTVKDVNQQEFVRALAAFLKKSGKLKVP	VNQQEFVRALAAFLKKSGKLKVPEWVDTVK	R	A	L	L	K	K	3	0	0	0	0	0	0	0	0	0	2	1	0	1	0	0	0	0	0	0	0	0	7	0	732.45341	M0R2L9;M0QYF7;M0R140;P39019	M0R2L9	16	22	RPS19	40S ribosomal protein S19	yes	no	2	0.031007	35.105	By MS/MS	By MS/MS	By MS/MS	By MS/MS	By MS/MS
ALAGCDFLTISPK	TIVMGASFRNTGEIKALAGCDFLTISPKLL	IKALAGCDFLTISPKLLGELLQDNAKLVPV	K	A	L	P	K	L	2	0	0	1	1	0	0	1	0	1	2	1	0	1	1	1	1	0	0	0	0	0	13	0	1391.7119	F2Z393;P37837	F2Z393	246	258	TALDO1	Transaldolase	yes	no	2	0.0051671	51.092	By MS/MS	By MS/MS	By MS/MS
ALANSLACQGK	KKENLKAAQEEYVKRALANSLACQGKYTPS	YVKRALANSLACQGKYTPSGQAGAAASESL	R	A	L	G	K	Y	3	0	1	0	1	1	0	1	0	0	2	1	0	0	0	1	0	0	0	0	0	0	11	0	1131.5706	P04075;J3KPS3;H3BR68	P04075	332	342	ALDOA	Fructose-bisphosphate aldolase A;Fructose-bisphosphate aldolase	yes	no	2	0.0012542	72.643	By MS/MS		By MS/MS	By MS/MS	By MS/MS
ALANVNIGSLICNVGAGGPAPAAGAAPAGGPAPSTAAAPAEEK	AGVNVEPFWPGLFAKALANVNIGSLICNVG	GGPAPSTAAAPAEEKKVEAKKEESEESDDD	K	A	L	E	K	K	14	0	3	0	1	0	2	7	0	2	2	1	0	0	6	2	1	0	0	2	0	0	43	0	3807.9214	P05386	P05386	50	92	RPLP1	60S acidic ribosomal protein P1	yes	yes	4	2.0157E-08	40.906	By MS/MS	By MS/MS	By MS/MS	By MS/MS	By MS/MS
ALDFIASK	ERGKMRVHKINNVNKALDFIASKGVKLVSI	KINNVNKALDFIASKGVKLVSIGAEEIVDG	K	A	L	S	K	G	2	0	0	1	0	0	0	0	0	1	1	1	0	1	0	1	0	0	0	0	0	0	8	0	863.47527	F5GXS2;A0A8V8TL71;O43707;H7C144;A0A804HK61;P12814;A0A804HL31;A0A804HLF4;A0A804HII9;H9KV75;A0A804HKE2;A0A7I2V4Y4;A0A804HIN7;A0A804HLD0;G3V2W4;G3V5M4;G3V2E8;Q08043;A0A804HJQ9;G3V2X9;G3V2N5;A0A087WSZ2;A0A804HJN7;A0A804HIY0	F5GXS2	115	122	ACTN4;ACTN1;ACTN3	Alpha-actinin-4;Alpha-actinin-1;Alpha-actinin-3	yes	no	2	0.028472	35.356	By MS/MS	By MS/MS	By MS/MS	By MS/MS	By MS/MS
ALDIAENEMPGLMR	PYKVADIGLAAWGRKALDIAENEMPGLMRM	KALDIAENEMPGLMRMRERYSASKPLKGAR	K	A	L	M	R	M	2	1	1	1	0	0	2	1	0	1	2	0	2	0	1	0	0	0	0	0	0	0	14	0	1558.7483	P23526	P23526	21	34	AHCY	Adenosylhomocysteinase	yes	yes	2	0.0020685	54.143	By matching	By MS/MS	By matching		By MS/MS
ALDLFSDNAPPPELLEIINEDIAK	VDYDGGRTRSDIVSRALDLFSDNAPPPELL	PPPELLEIINEDIAKRTCEEHQLCVVAVLP	R	A	L	A	K	R	3	0	2	3	0	0	3	0	0	3	4	1	0	1	3	1	0	0	0	0	0	0	24	0	2636.3585	Q15084	Q15084	265	288	PDIA6	Protein disulfide-isomerase A6	yes	yes	3	0.00053111	48.685	By MS/MS	By MS/MS	By MS/MS	By MS/MS
ALDTMNFDVIK	GYAYVNFQQPADAERALDTMNFDVIKGKPV	DAERALDTMNFDVIKGKPVRIMWSQRDPSL	R	A	L	I	K	G	1	0	1	2	0	0	0	0	0	1	1	1	1	1	0	0	1	0	0	1	0	0	11	0	1265.6326	P11940;A0A7I2V649;A0A7I2YQ88;H0YAR2;A0A7I2YQ90;E7EQV3;A0A087WTT1;E7ERJ7;A0A7I2V4N4;A0A7I2V4L7;Q13310;B1ANR0;A0A7I2V5W9;H0YBN4;E5RJB9;E5RGH3;B1ANR1;E5RH24;H0YEQ8	P11940	68	78	PABPC1;PABPC4	Polyadenylate-binding protein 1;Polyadenylate-binding protein;Polyadenylate-binding protein 4	yes	no	2	0.0022877	90.629	By MS/MS	By MS/MS	By MS/MS	By MS/MS	By MS/MS
ALDVGSGSGILTACFAR	YALELLFDQLHEGAKALDVGSGSGILTACF	DVGSGSGILTACFARMVGCTGKVIGIDHIK	K	A	L	A	R	M	3	1	0	1	1	0	0	3	0	1	2	0	0	1	0	2	1	0	0	1	0	0	17	0	1693.8458	C9J0F2;A0A3F2YNX8;P22061	C9J0F2	51	67	PCMT1	Protein-L-isoaspartate(D-aspartate) O-methyltransferase	yes	no	2	0.0016597	62.924	By MS/MS	By MS/MS	By matching	By MS/MS	By MS/MS
ALEAANADLEVK	QNLNDRLASYLDKVRALEAANADLEVKIRD	KVRALEAANADLEVKIRDWHLKQSPASPER	R	A	L	V	K	I	4	0	1	1	0	0	2	0	0	0	2	1	0	0	0	0	0	0	0	1	0	0	12	0	1242.6456	CON__P08730-1	CON__P08730-1	116	127			yes	yes	2	0.0031012	94.297		By MS/MS	By MS/MS	By MS/MS	By MS/MS
ALEAANGELEVK	QNLNDRLASYLDKVRALEAANGELEVKIRD	KVRALEAANGELEVKIRDWYQKQGPGPSRD	R	A	L	V	K	I	3	0	1	0	0	0	3	1	0	0	2	1	0	0	0	0	0	0	0	1	0	0	12	0	1242.6456	CON__P08727;P08727	CON__P08727	100	111	KRT19	Keratin, type I cytoskeletal 19	yes	no	2	0.0013618	94.297	By MS/MS	By MS/MS	By MS/MS	By MS/MS	By MS/MS
ALEESNYELEGK	QNLNDRLASYLDKVRALEESNYELEGKIKE	KVRALEESNYELEGKIKEWYEKHGNSHQGE	R	A	L	G	K	I	1	0	1	0	0	0	4	1	0	0	2	1	0	0	0	1	0	0	1	0	0	0	12	0	1380.6409	A0A1B0GVI3;CON__P13645;P13645;CON__P02535-1	A0A1B0GVI3	166	177	KRT10	Keratin, type I cytoskeletal 10	yes	no	2	0.035645	53.569			By MS/MS
ALEIIPR	TIPGKQQLLIGAYAKALEIIPRQLCDNAGF	LLIGAYAKALEIIPRQLCDNAGFDATNILN	K	A	L	P	R	Q	1	1	0	0	0	0	1	0	0	2	1	0	0	0	1	0	0	0	0	0	0	0	7	0	810.49634	Q99832	Q99832	441	447	CCT7	T-complex protein 1 subunit eta	yes	yes	2	0.0076923	52.683	By MS/MS	By MS/MS	By MS/MS		By MS/MS
ALELTGLK	KFGYVDFESAEDLEKALELTGLKVFGNEIK	SAEDLEKALELTGLKVFGNEIKLEKPKGKD	K	A	L	L	K	V	1	0	0	0	0	0	1	1	0	0	3	1	0	0	0	0	1	0	0	0	0	0	8	0	843.50657	A0A7I2V428;C9JLB1;A0A7I2V3F3;H7BY16;P19338;A0A7I2V5M5;A0A7I2V699;A0A7I2V2U7;A0A7I2V349;A0A7I2V506;A0A7I2V2S8	A0A7I2V428	363	370	NCL	Nucleolin	yes	no	2	0.013995	45.081	By MS/MS	By MS/MS	By MS/MS	By MS/MS	By MS/MS
ALESDMAPVLIMATNR	EVHMLDIESFSFLNRALESDMAPVLIMATN	LESDMAPVLIMATNRGITRIRGTSYQSPHG	R	A	L	N	R	G	3	1	1	1	0	0	1	0	0	1	2	0	2	0	1	1	1	0	0	1	0	0	16	0	1730.8695	Q9Y230;M0R0Y3	Q9Y230	315	330	RUVBL2	RuvB-like 2	yes	no	3	0.002321	37.092	By MS/MS	By matching	By MS/MS	By MS/MS	By matching
ALESPERPFLAILGGAK	AGGFLMKKELNYFAKALESPERPFLAILGG	ESPERPFLAILGGAKVADKIQLINNMLDKV	K	A	L	A	K	V	3	1	0	0	0	0	2	2	0	1	3	1	0	1	2	1	0	0	0	0	0	0	17	1	1767.9883	P00558	P00558	200	216	PGK1	Phosphoglycerate kinase 1	yes	yes	3	2.9967E-08	87.932	By MS/MS	By MS/MS	By MS/MS	By MS/MS	By MS/MS
ALESSIAPIVIFASNR	EVHMLDIECFTYLHRALESSIAPIVIFASN	LESSIAPIVIFASNRGNCVIRGTEDITSPH	R	A	L	N	R	G	3	1	1	0	0	0	1	0	0	3	1	0	0	1	1	3	0	0	0	1	0	0	16	0	1686.9305	Q9Y265;H7C4G5;J3QLR1;E7ETR0;H7C4I3	Q9Y265	318	333	RUVBL1	RuvB-like 1	yes	no	3	0.001535	34.909	By MS/MS	By MS/MS	By MS/MS	By MS/MS	By MS/MS
ALFEEVPELLTEAEKK	VTGTIGEDEDLIKWKALFEEVPELLTEAEK	LFEEVPELLTEAEKKEWVEKLTEVSISSDA	K	A	L	K	K	E	2	0	0	0	0	0	5	0	0	0	3	2	0	1	1	0	1	0	0	1	0	0	16	1	1844.9771	P31939;H7C1S2	P31939	510	525	ATIC	Bifunctional purine biosynthesis protein PURH;Phosphoribosylaminoimidazolecarboxamide formyltransferase;IMP cyclohydrolase	yes	no	3	0.01743	27.85	By matching	By matching	By MS/MS	By MS/MS	By MS/MS
ALGFPEGLVIQAYFACEK	IQVTPQEKEAIERLKALGFPEGLVIQAYFA	FPEGLVIQAYFACEKNENLAANFLLQQNFD	K	A	L	E	K	N	3	0	0	0	1	1	2	2	0	1	2	1	0	2	1	0	0	0	1	1	0	0	18	0	2012.0077	P54727	P54727	375	392	RAD23B	UV excision repair protein RAD23 homolog B	yes	yes	3	0.022203	25.888	By MS/MS	By MS/MS	By MS/MS	By matching
ALGLGVEQLPVVFEDVVLHQATILPK	PATGYLSIVWKTLARALGLGVEQLPVVFED	VFEDVVLHQATILPKTGTVSLEVRLLEASR	R	A	L	P	K	T	2	0	0	1	0	2	2	2	1	1	5	1	0	1	2	0	1	0	0	5	0	0	26	0	2784.579	A0A0U1RQF0;P49327	A0A0U1RQF0	902	927	FASN	Fatty acid synthase;[Acyl-carrier-protein] S-acetyltransferase;[Acyl-carrier-protein] S-malonyltransferase;3-oxoacyl-[acyl-carrier-protein] synthase;3-oxoacyl-[acyl-carrier-protein] reductase;3-hydroxyacyl-[acyl-carrier-protein] dehydratase;Enoyl-[acyl-carrier-protein] reductase;Oleoyl-[acyl-carrier-protein] hydrolase	yes	no	3;4	1.0117E-06	62.7	By MS/MS	By MS/MS	By MS/MS	By MS/MS	By MS/MS
ALGQNPTNAEVLK	GDGKILYSQCGDVMRALGQNPTNAEVLKVL	MRALGQNPTNAEVLKVLGNPKSDEMNVKVL	R	A	L	L	K	V	2	0	2	0	0	1	1	1	0	0	2	1	0	0	1	0	1	0	0	1	0	0	13	0	1353.7252	F8VPF3;F8W1R7;J3KND3;G8JLA2;G3V1V0;B7Z6Z4;P60660;F8W1I5;A0A8Q3SIC5;P14649	F8VPF3	26	38	MYL6;MYL6B	Myosin light polypeptide 6;Myosin light chain 6B	yes	no	2	0.0012337	76.255	By MS/MS	By MS/MS	By MS/MS	By MS/MS	By MS/MS
ALIAAQYSGAQVR	AGTLYTYPENWRAFKALIAAQYSGAQVRVL	FKALIAAQYSGAQVRVLSAPPHFHFGQTNR	K	A	L	V	R	V	4	1	0	0	0	2	0	1	0	1	1	0	0	0	0	1	0	0	1	1	0	0	13	0	1346.7306	P26641	P26641	18	30	EEF1G	Elongation factor 1-gamma	yes	yes	2;3	0.0019332	79.974	By MS/MS	By MS/MS	By MS/MS	By MS/MS	By MS/MS
ALIAGGGAPEIELALR	IHDALCVIRCLVKKRALIAGGGAPEIELAL	LIAGGGAPEIELALRLTEYSRTLSGMESYC	R	A	L	L	R	L	4	1	0	0	0	0	2	3	0	2	3	0	0	0	1	0	0	0	0	0	0	0	16	0	1549.8828	P50991	P50991	420	435	CCT4	T-complex protein 1 subunit delta	yes	yes	2	0.00090559	56.225	By MS/MS	By MS/MS	By MS/MS	By MS/MS	By MS/MS
ALIDPSSGLPNRLPPGAVPPGAR	RGGMIVDPLRSGFPRALIDPSSGLPNRLPP	LPNRLPPGAVPPGARFDPFGPIGTSPPGPR	R	A	L	A	R	F	3	2	1	1	0	0	0	3	0	1	3	0	0	0	6	2	0	0	0	1	0	0	23	1	2251.2437	Q5QPM7;Q92530;H0Y555;F5H4Z3	Q5QPM7	220	242	PSMF1	Proteasome inhibitor PI31 subunit	yes	no	3	0.01074	42.309	By matching	By matching	By MS/MS	By matching	By matching
ALLDSLQLGPDSLTVHLIHEVTK	CKRQRSIRPGLSPYRALLDSLQLGPDSLTV	GPDSLTVHLIHEVTKVLLVLELQGLQKNMT	R	A	L	T	K	V	1	0	0	2	0	1	1	1	2	1	6	1	0	0	1	2	2	0	0	2	0	0	23	0	2498.3744	Q14697	Q14697	62	84	GANAB	Neutral alpha-glucosidase AB	yes	yes	4	0.036854	18.881	By MS/MS	By MS/MS	By MS/MS	By MS/MS	By MS/MS
ALLELQLEPEELYQTFQR	AERIKPVLMMNKMDRALLELQLEPEELYQT	ELQLEPEELYQTFQRIVENVNVIISTYGEG	R	A	L	Q	R	I	1	1	0	0	0	3	4	0	0	0	5	0	0	1	1	0	1	0	1	0	0	0	18	0	2219.1474	P13639	P13639	163	180	EEF2	Elongation factor 2	yes	yes	3	9.9315E-38	171.98	By MS/MS	By MS/MS	By MS/MS	By MS/MS	By MS/MS
ALLEVVQSGGK	EAIETDDLTIKLVIKALLEVVQSGGKNIEL	LVIKALLEVVQSGGKNIELAVMRRDQSLKI	K	A	L	G	K	N	1	0	0	0	0	1	1	2	0	0	2	1	0	0	0	1	0	0	0	2	0	0	11	0	1099.6237	O14818;Q8TAA3;A0A087WYS6	O14818	194	204	PSMA7;PSMA8	Proteasome subunit alpha type-7;Proteasome subunit alpha type-7-like	yes	no	2	0.0022877	64.04	By MS/MS	By MS/MS	By MS/MS	By MS/MS	By MS/MS
ALLFIPR	LAVKHFSVEGQLEFRALLFIPRRAPFDLFE	VEGQLEFRALLFIPRRAPFDLFENKKKKNN	R	A	L	P	R	R	1	1	0	0	0	0	0	0	0	1	2	0	0	1	1	0	0	0	0	0	0	0	7	0	828.52216	P08238	P08238	331	337	HSP90AB1	Heat shock protein HSP 90-beta	yes	yes	2	4.1161E-14	94.95	By MS/MS	By MS/MS	By MS/MS	By MS/MS	By MS/MS
ALLFVPR	LAVKHFSVEGQLEFRALLFVPRRAPFDLFE	VEGQLEFRALLFVPRRAPFDLFENRKKKNN	R	A	L	P	R	R	1	1	0	0	0	0	0	0	0	0	2	0	0	1	1	0	0	0	0	1	0	0	7	0	814.50651	P07900	P07900	339	345	HSP90AA1	Heat shock protein HSP 90-alpha	yes	yes	2	2.8558E-06	83.229	By MS/MS	By MS/MS	By MS/MS	By MS/MS	By MS/MS
ALLQSSASR	DLYKSEMEVQDAELKALLQSSASRKTQKKK	QDAELKALLQSSASRKTQKKKKKKASKTAE	K	A	L	S	R	K	2	1	0	0	0	1	0	0	0	0	2	0	0	0	0	3	0	0	0	0	0	0	9	0	931.50869	Q9UQ80	Q9UQ80	356	364	PA2G4	Proliferation-associated protein 2G4	yes	yes	2	0.040947	30.167	By MS/MS	By MS/MS	By MS/MS	By MS/MS	By MS/MS
ALLTLADGR	LGDDISSETSGDFRKALLTLADGRRDESLK	SGDFRKALLTLADGRRDESLKVDEHLAKQD	K	A	L	G	R	R	2	1	0	1	0	0	0	1	0	0	3	0	0	0	0	0	1	0	0	0	0	0	9	0	928.53418	P12429;D6RA82	P12429	155	163	ANXA3	Annexin A3;Annexin	yes	no	2	0.034923	31.76	By MS/MS	By MS/MS	By MS/MS	By MS/MS	By MS/MS
ALLVEVQLLESK	LGSQLLRELKKMDDKALLVEVQLLESKTYH	DDKALLVEVQLLESKTYHALSNLPKARAAL	K	A	L	S	K	T	1	0	0	0	0	1	2	0	0	0	4	1	0	0	0	1	0	0	0	2	0	0	12	0	1340.7915	O00231	O00231	164	175	PSMD11	26S proteasome non-ATPase regulatory subunit 11	yes	yes	2	0.012544	42.718	By matching	By matching	By MS/MS	By matching	By matching
ALLVTASQCQQPAENK	QKHAEMVHTGLKLERALLVTASQCQQPAEN	LLVTASQCQQPAENKLSDLLAPISEQIKEV	R	A	L	N	K	L	3	0	1	0	1	3	1	0	0	0	2	1	0	0	1	1	1	0	0	1	0	0	16	0	1756.8778	Q01518;Q5T0R7;Q5T0R6;Q5T0R5;Q5T0R4;Q5T0R3;Q5T0R2;Q5T0R1;Q5T0R9	Q01518	85	100	CAP1	Adenylyl cyclase-associated protein 1;Adenylyl cyclase-associated protein	yes	no	3	0.0053869	31.319	By MS/MS	By MS/MS	By MS/MS	By matching	By MS/MS
ALLYLCGGDD	LYYYIQQDTKGDYQKALLYLCGGDD_____	GDYQKALLYLCGGDD_______________	K	A	L	D	D	-	1	0	0	2	1	0	0	2	0	0	3	0	0	0	0	0	0	0	1	0	0	0	10	0	1095.4907	P07355;H0YMW4;A6NMY6;H0YL33	P07355	330	339	ANXA2;ANXA2P2	Annexin A2;Annexin;Putative annexin A2-like protein	yes	no	1	0.00036251	104.21	By MS/MS		By matching	By matching	By matching
ALMLQGVDLLADAVAVTMGPK	TRAYAKDVKFGADARALMLQGVDLLADAVA	VDLLADAVAVTMGPKGRTVIIEQSWGSPKV	R	A	L	P	K	G	4	0	0	2	0	1	0	2	0	0	4	1	2	0	1	0	1	0	0	3	0	0	21	0	2112.1323	P10809;A0A7I2V599;A0A7I2V2X6;A0A7I2YQK6;A0A7I2V5M1;A0A7I2V5K3;A0A7I2YQ71;A0A7I2V369;E7ESH4;E7EXB4;C9JL25;C9JCQ4;C9JL19;C9J0S9	P10809	38	58	HSPD1	60 kDa heat shock protein, mitochondrial	yes	no	2;3	1.4322999999999999E-80	169.84	By MS/MS	By MS/MS	By MS/MS	By MS/MS	By MS/MS
ALMLQGVDLLADAVAVTMGPKGR	TRAYAKDVKFGADARALMLQGVDLLADAVA	LLADAVAVTMGPKGRTVIIEQSWGSPKVTK	R	A	L	G	R	T	4	1	0	2	0	1	0	3	0	0	4	1	2	0	1	0	1	0	0	3	0	0	23	1	2325.2549	P10809;A0A7I2V599;A0A7I2V2X6;A0A7I2YQK6;A0A7I2V5M1;A0A7I2V5K3;A0A7I2YQ71;A0A7I2V369;E7ESH4;E7EXB4;C9JL25;C9JCQ4;C9JL19	P10809	38	60	HSPD1	60 kDa heat shock protein, mitochondrial	yes	no	3	5.8731E-29	116.48				By MS/MS	By MS/MS
ALPAVQQNNLDEDLIR	DAAELVALAQAVNARALPAVQQNNLDEDLI	LPAVQQNNLDEDLIRKLAYVAAGDLAPINA	R	A	L	I	R	K	2	1	2	2	0	2	1	0	0	1	3	0	0	0	1	0	0	0	0	1	0	0	16	0	1807.9428	P22314	P22314	369	384	UBA1	Ubiquitin-like modifier-activating enzyme 1	yes	yes	2	0.0041925	50.675	By matching	By matching	By matching	By matching	By MS/MS
ALPFWNEEIVPQIK	DQLPSCESLKDTIARALPFWNEEIVPQIKE	RALPFWNEEIVPQIKEGKRVLIAAHGNSLR	R	A	L	I	K	E	1	0	1	0	0	1	2	0	0	2	1	1	0	1	2	0	0	1	0	1	0	0	14	0	1682.9032	P18669;Q8N0Y7;P15259	P18669	163	176	PGAM1;PGAM4;PGAM2	Phosphoglycerate mutase 1;Probable phosphoglycerate mutase 4;Phosphoglycerate mutase 2	yes	no	2;3	0.00056055	84.658	By MS/MS	By MS/MS	By MS/MS	By MS/MS	By MS/MS
ALPGQLKPFETLLSQNQGGK	LIYTNYEAGKDDYVKALPGQLKPFETLLSQ	LKPFETLLSQNQGGKTFIVGDQISFADYNL	K	A	L	G	K	T	1	0	1	0	0	3	1	3	0	0	4	2	0	1	2	1	1	0	0	0	0	0	20	1	2125.1532	P09211;A0A087X243	P09211	122	141	GSTP1	Glutathione S-transferase P	yes	no	3	1.3589E-13	95.414	By MS/MS	By MS/MS	By MS/MS	By MS/MS	By MS/MS
ALQASALK	CPLLKPWALTFSYGRALQASALKAWGGKKE	LTFSYGRALQASALKAWGGKKENLKAAQEE	R	A	L	L	K	A	3	0	0	0	0	1	0	0	0	0	2	1	0	0	0	1	0	0	0	0	0	0	8	0	800.4756	P04075;J3KPS3;H3BQN4;H3BR68	P04075	305	312	ALDOA	Fructose-bisphosphate aldolase A;Fructose-bisphosphate aldolase	yes	no	2	0.010686	46.426	By MS/MS	By MS/MS	By MS/MS	By MS/MS	By MS/MS
ALQASALKAWGGK	CPLLKPWALTFSYGRALQASALKAWGGKKE	GRALQASALKAWGGKKENLKAAQEEYVKRA	R	A	L	G	K	K	4	0	0	0	0	1	0	2	0	0	2	2	0	0	0	1	0	1	0	0	0	0	13	1	1299.7299	P04075;J3KPS3;H3BQN4;H3BR68	P04075	305	317	ALDOA	Fructose-bisphosphate aldolase A;Fructose-bisphosphate aldolase	yes	no	2	0.0062872	60.434				By MS/MS	By MS/MS
ALQLEEER	KTKKAERELSEQIQRALQLEEERKRAQEEA	LSEQIQRALQLEEERKRAQEEAERLEADRM	R	A	L	E	R	K	1	1	0	0	0	1	3	0	0	0	2	0	0	0	0	0	0	0	0	0	0	0	8	0	986.50327	P15311	P15311	372	379	EZR	Ezrin	yes	yes	2	2.3829E-08	85.064	By MS/MS	By MS/MS	By MS/MS	By MS/MS	By MS/MS
ALSPLEEWLR	SSAQDPQAVLGALGRALSPLEEWLRLHTYL	GALGRALSPLEEWLRLHTYLAGEAPTLADL	R	A	L	L	R	L	1	1	0	0	0	0	2	0	0	0	3	0	0	0	1	1	0	1	0	0	0	0	10	0	1212.6503	A0A140T936;P26640;A0A140T904;A2ABF4;A0A0G2JJT9;A0A140T954	A0A140T936	57	66	VARS	Valine--tRNA ligase	yes	no	2	0.014562	38.293	By MS/MS	By MS/MS	By matching	By matching	By matching
ALSTGEKGFGYK	ELFADKVPKTAENFRALSTGEKGFGYKGSC	NFRALSTGEKGFGYKGSCFHRIIPGFMCQG	R	A	L	Y	K	G	1	0	0	0	0	0	1	3	0	0	1	2	0	1	0	1	1	0	1	0	0	0	12	1	1256.6401	P62937;F8WE65;C9J5S7	P62937	38	49	PPIA	Peptidyl-prolyl cis-trans isomerase A;Peptidyl-prolyl cis-trans isomerase A, N-terminally processed;Peptidyl-prolyl cis-trans isomerase	yes	no	2	0.0062821	94.692					By MS/MS
ALTGHLEEVVLALLK	YLQETGKPLDETLKKALTGHLEEVVLALLK	ALTGHLEEVVLALLKTPAQFDADELRAAMK	K	A	L	L	K	T	2	0	0	0	0	0	2	1	1	0	5	1	0	0	0	0	1	0	0	2	0	0	15	0	1604.9501	P04083;Q5T3N1;Q5T3N0	P04083	99	113	ANXA1	Annexin A1;Annexin	yes	no	3	9.1696E-06	105.14	By MS/MS	By MS/MS	By MS/MS	By MS/MS	By MS/MS
ALTSQLTDEELAQGR	NTRHISDSVFLEAAKALTSQLTDEELAQGR	ALTSQLTDEELAQGRLYPPLANIQEVSINI	K	A	L	G	R	L	2	1	0	1	0	2	2	1	0	0	3	0	0	0	0	1	2	0	0	0	0	0	15	0	1630.8162	A0A1W2PR68;A0A1W2PQT3;A0A1W2PPH1;A0A1W2PQH3;A0A1W2PQY8;P23368	A0A1W2PR68	443	457	ME2	NAD-dependent malic enzyme, mitochondrial	yes	no	2	0.00032246	63.727	By MS/MS	By matching	By matching	By MS/MS
ALTVPELTQQMFDAK	PGFAPLTSRGSQQYRALTVPELTQQMFDAK	ALTVPELTQQMFDAKNMMAACDPRHGRYLT	R	A	L	A	K	N	2	0	0	1	0	2	1	0	0	0	2	1	1	1	1	0	2	0	0	1	0	0	15	0	1690.86	A0A0B4J269;Q13509;P04350;P68371	P68371	283	297	TUBB3;TUBB4A;TUBB4B	Tubulin beta-3 chain;Tubulin beta-4A chain;Tubulin beta-4B chain	no	no	2	6.0498E-06	124.1		By MS/MS		By MS/MS
ALTVPELTQQVFDAK	PGFAPLTSRGSQQYRALTVPELTQQVFDAK	ALTVPELTQQVFDAKNMMAACDPRHGRYLT	R	A	L	A	K	N	2	0	0	1	0	2	1	0	0	0	2	1	0	1	1	0	2	0	0	2	0	0	15	0	1658.8879	P07437;Q5JP53;Q5ST81	P07437	283	297	TUBB	Tubulin beta chain	yes	no	2;3	3.837E-18	155.97	By MS/MS	By MS/MS	By MS/MS	By MS/MS	By MS/MS
ALVAYYQK	GHVAQIYAIRQSISKALVAYYQKYVDEASK	IRQSISKALVAYYQKYVDEASKKEIKDILI	K	A	L	Q	K	Y	2	0	0	0	0	1	0	0	0	0	1	1	0	0	0	0	0	0	2	1	0	0	8	0	954.51747	M0R210;P62249;M0R3H0;M0QX76;M0R1M5	M0R210	74	81	RPS16	40S ribosomal protein S16	yes	no	2	0.026066	40.103				By MS/MS	By MS/MS
ALVDGPCTQVR	AGKLVAIVDVIDQNRALVDGPCTQVRRQAM	DQNRALVDGPCTQVRRQAMPFKCMQLTDFI	R	A	L	V	R	R	1	1	0	1	1	1	0	1	0	0	1	0	0	0	1	0	1	0	0	2	0	0	11	0	1214.6078	E7EPB3;P50914	E7EPB3	36	46	RPL14	60S ribosomal protein L14	yes	no	2	0.0012106	96.331	By MS/MS	By MS/MS	By MS/MS	By MS/MS	By MS/MS
ALVLDCHYPEDEVGQEDEAESDIFSIR	PNFVVEVIKNDDGKKALVLDCHYPEDEVGQ	VGQEDEAESDIFSIREVSFQSTGESEWKDT	K	A	L	I	R	E	2	1	0	4	1	1	5	1	1	2	2	0	0	1	1	2	0	0	1	2	0	0	27	0	3135.3979	I3L3Q7;I3L3B0;Q07021	I3L3Q7	77	103	C1QBP	Complement component 1 Q subcomponent-binding protein, mitochondrial	yes	no	3	3.3226E-14	76.799	By MS/MS	By MS/MS	By MS/MS	By MS/MS	By MS/MS
ALYDTFSAFGNILSCK	GNIFIKNLDKSIDNKALYDTFSAFGNILSC	LYDTFSAFGNILSCKVVCDENGSKGYGFVH	K	A	L	C	K	V	2	0	1	1	1	0	0	1	0	1	2	1	0	2	0	2	1	0	1	0	0	0	16	0	1805.8658	P11940;A0A7I2V649;A0A7I2YQ88;H0YAR2;A0A7I2YQ90;E7EQV3;A0A7I2V4N4;A0A7I2YQE4;A0A7I2V4L7;Q13310;B1ANR0;A0A7I2V5W9;A0A7I2V598;H0Y5F5;E5RJB9;E5RGH3;B1ANR1;H0YEQ8	P11940	114	129	PABPC1;PABPC4	Polyadenylate-binding protein 1;Polyadenylate-binding protein;Polyadenylate-binding protein 4	yes	no	2	0.0013644	50.675	By MS/MS	By MS/MS	By MS/MS	By MS/MS	By MS/MS
AMADPEVQQIMSDPAMR	AQYNRHDSPEDVKRRAMADPEVQQIMSDPA	ADPEVQQIMSDPAMRLILEQMQKDPQALSE	R	A	M	M	R	L	3	1	0	2	0	2	1	0	0	1	0	0	3	0	2	1	0	0	0	1	0	0	17	0	1888.8481	P31948;H0YGI8	P31948	489	505	STIP1	Stress-induced-phosphoprotein 1	yes	no	2	1.6136E-06	83.617	By MS/MS	By MS/MS	By MS/MS	By MS/MS	By MS/MS
AMDQLAKTTQETIDK	AAQQVVDQATEAGQKAMDQLAKTTQETIDK	AMDQLAKTTQETIDKTANQASDTFSGIGKK	K	A	M	D	K	T	2	0	0	2	0	2	1	0	0	1	1	2	1	0	0	0	3	0	0	0	0	0	15	1	1691.84	Q15847	Q15847	42	56	ADIRF	Adipogenesis regulatory factor	yes	yes	2	5.163E-05	76.522				By MS/MS	By MS/MS
AMESTATAAVAAELVSADK	______________________________	TATAAVAAELVSADKIEDVPAPSTSADKVE	M	A	M	D	K	I	7	0	0	1	0	0	2	0	0	0	1	1	1	0	0	2	2	0	0	2	0	0	19	0	1834.8982	P49321;E9PRH9;E9PI86;Q5T624;E9PPR5;E9PNB5;E9PQG5;E9PAU3;E9PKR5;E9PJQ2	P49321	2	20	NASP	Nuclear autoantigenic sperm protein	yes	no	2	0.00013644	59.185	By MS/MS	By MS/MS	By MS/MS		By MS/MS
AMGAAQVVVTDLSATR	CGAGPIGMVTLLVAKAMGAAQVVVTDLSAT	MGAAQVVVTDLSATRLSKAKEIGADLVLQI	K	A	M	T	R	L	4	1	0	1	0	1	0	1	0	0	1	0	1	0	0	1	2	0	0	3	0	0	16	0	1588.8243	Q00796;A0A6I8PIS1	Q00796	194	209	SORD	Sorbitol dehydrogenase	yes	no	2	0.00026609	62.14	By matching	By matching	By MS/MS	By MS/MS	By MS/MS
AMGIMNSFVNDIFER	KVLKQVHPDTGISSKAMGIMNSFVNDIFER	AMGIMNSFVNDIFERIAGEASRLAHYNKRS	K	A	M	E	R	I	1	1	2	1	0	0	1	1	0	2	0	0	2	2	0	1	0	0	0	1	0	0	15	0	1742.812	U3KQK0;Q99880;Q99879;Q99877;Q93079;Q5QNW6;P62807;P58876;P57053;O60814;Q8N257;Q16778;P33778;P23527;P06899	U3KQK0	59	73	HIST1H2BN;HIST1H2BL;HIST1H2BM;HIST1H2BH;HIST2H2BF;HIST1H2BC;HIST1H2BD;H2BFS;HIST1H2BK;HIST3H2BB;HIST2H2BE;HIST1H2BB;HIST1H2BO;HIST1H2BJ	Histone H2B;Histone H2B type 1-L;Histone H2B type 1-M;Histone H2B type 1-N;Histone H2B type 1-H;Histone H2B type 2-F;Histone H2B type 1-C/E/F/G/I;Histone H2B type 1-D;Histone H2B type F-S;Histone H2B type 1-K;Histone H2B type 3-B;Histone H2B type 2-E;Histone H2B type 1-B;Histone H2B type 1-O;Histone H2B type 1-J	yes	no	2	0.00030982	64.199	By matching	By MS/MS	By MS/MS	By matching	By MS/MS
AMTEDGFLAVCSEAK	VFLGRDTYGVRPLFKAMTEDGFLAVCSEAK	AMTEDGFLAVCSEAKGLVTLKHSATPFLKV	K	A	M	A	K	G	3	0	0	1	1	0	2	1	0	0	1	1	1	1	0	1	1	0	0	1	0	0	15	0	1627.7222	P08243;F8WEJ5;C9JT45;C9J057	P08243	148	162	ASNS	Asparagine synthetase [glutamine-hydrolyzing]	yes	no	2	0.035945	28.976	By MS/MS	By matching	By matching
AMTGVEQWPYR	ASEMAVAHALTEKSKAMTGVEQWPYRAVAQ	EKSKAMTGVEQWPYRAVAQALEVIPRTLIQ	K	A	M	Y	R	A	1	1	0	0	0	1	1	1	0	0	0	0	1	0	1	0	1	1	1	1	0	0	11	0	1336.6234	P49368;B4DUR8	P49368	428	438	CCT3	T-complex protein 1 subunit gamma	yes	no	2	0.001512	67.993	By MS/MS	By MS/MS	By MS/MS	By MS/MS	By MS/MS
AMVSEFLK	______________________________	______________________________	M	A	M	L	K	Q	1	0	0	0	0	0	1	0	0	0	1	1	1	1	0	1	0	0	0	1	0	0	8	0	923.47864	P04083;Q5T3N0	P04083	2	9	ANXA1	Annexin A1;Annexin	yes	no	1;2	2.1056E-11	109.86		By MS/MS	By MS/MS	By MS/MS	By MS/MS
ANDDIIVNWVNRTLSEAGK	RYTLNVLEDLGDGQKANDDIIVNWVNRTLS	IIVNWVNRTLSEAGKSTSIQSFKDKTISSS	K	A	N	G	K	S	2	1	3	2	0	0	1	1	0	2	1	1	0	0	0	1	1	1	0	2	0	0	19	1	2114.0756	P13797	P13797	519	537	PLS3	Plastin-3	yes	yes	3	0.017904	49.537		By matching		By MS/MS
ANEAYPCPCDIGHR	______________________________	MANEAYPCPCDIGHRLEYGGLGREVQVEHI	M	A	N	H	R	L	2	1	1	1	2	0	1	1	1	1	0	0	0	0	2	0	0	0	1	0	0	0	14	0	1658.693	Q96DG6	Q96DG6	2	15	CMBL	Carboxymethylenebutenolidase homolog	yes	yes	2	0.0045126	42.001	By MS/MS		By MS/MS
ANLPQSFQVDTSK	KVKCSGPGLSPGMVRANLPQSFQVDTSKAG	VRANLPQSFQVDTSKAGVAPLQVKVQGPKG	R	A	N	S	K	A	1	0	1	1	0	2	0	0	0	0	1	1	0	1	1	2	1	0	0	1	0	0	13	0	1433.7151	P21333;Q60FE5	P21333	1465	1477	FLNA	Filamin-A	yes	no	2	0.0077047	45.433	By MS/MS	By matching	By matching	By MS/MS	By MS/MS
ANLQIDQINTDLNLER	EEQGNTELINDRLKKANLQIDQINTDLNLE	NLQIDQINTDLNLERSHAQKNENARQQLER	K	A	N	E	R	S	1	1	3	2	0	2	1	0	0	2	3	0	0	0	0	0	1	0	0	0	0	0	16	0	1868.9592	A0A8I5KWT8;P35579	A0A8I5KWT8	1776	1791	MYH9	Myosin-9	yes	no	2	0.0041925	50.675	By MS/MS	By matching	By MS/MS	By matching
ANRGPAYGLSR	______________________________	______________________________	M	A	N	S	R	E	2	2	1	0	0	0	0	2	0	0	1	0	0	0	1	1	0	0	1	0	0	0	11	1	1160.6051	P37802;X6RJP6	P37802	2	12	TAGLN2	Transgelin-2	yes	no	2	0.0065822	55.549	By MS/MS	By MS/MS		By MS/MS	By MS/MS
ANTFVAELK	NPNKIFGVTTLDIVRANTFVAELKGLDPAR	TLDIVRANTFVAELKGLDPARVNVPVIGGH	R	A	N	L	K	G	2	0	1	0	0	0	1	0	0	0	1	1	0	1	0	0	1	0	0	1	0	0	9	0	991.53385	P40926;G3XAL0	P40926	177	185	MDH2	Malate dehydrogenase, mitochondrial;Malate dehydrogenase	yes	no	2	0.0018221	67.897	By MS/MS	By MS/MS	By MS/MS	By MS/MS	By MS/MS
APAMFNIR	KVVDPFSKKDWYDVKAPAMFNIRNIGKTLV	KDWYDVKAPAMFNIRNIGKTLVTRTQGTKI	K	A	P	I	R	N	2	1	1	0	0	0	0	0	0	1	0	0	1	1	1	0	0	0	0	0	0	0	8	0	918.47456	P61247;D6RG13;H0Y8L7;E9PFI5;H0Y9Y4;D6RI02	P61247	35	42	RPS3A	40S ribosomal protein S3a	yes	no	2	0.008316	50.966		By MS/MS	By MS/MS	By MS/MS	By MS/MS
APDFVFYAPR	SFNDKKFVIKPIDKKAPDFVFYAPRLRINK	PIDKKAPDFVFYAPRLRINKRILQLCMGNH	K	A	P	P	R	L	2	1	0	1	0	0	0	0	0	0	0	0	0	2	2	0	0	0	1	1	0	0	10	0	1181.5869	P15311;A0A2R8Y7M3;A0A2R8Y5S7;P35241;P26038;A0A8V8TKR9	P15311	264	273	EZR;RDX;MSN	Ezrin;Radixin;Moesin	no	no	2	0.00010395	103.56	By MS/MS	By MS/MS	By MS/MS	By MS/MS	By MS/MS
APFAAHGYGAFLTLSILDR	GPALYYMDYLAALAKAPFAAHGYGAFLTLS	AHGYGAFLTLSILDRYYTPTISRERAVELL	K	A	P	D	R	Y	4	1	0	1	0	0	0	2	1	1	3	0	0	2	1	1	1	0	1	0	0	0	19	0	2019.0578	P49721;A0A087WVV1	P49721	127	145	PSMB2	Proteasome subunit beta type-2	yes	no	3	0.0022893	41.202	By MS/MS	By MS/MS	By matching	By MS/MS	By matching
APGFAQMLK	______________________________	ALHVPKAPGFAQMLKEGAKHFSGLEEAVYR	K	A	P	L	K	E	2	0	0	0	0	1	0	1	0	0	1	1	1	1	1	0	0	0	0	0	0	0	9	0	961.50552	P50990	P50990	8	16	CCT8	T-complex protein 1 subunit theta	yes	yes	2	0.036136	31.229	By MS/MS	By MS/MS	By MS/MS	By matching	By MS/MS
APIIAVTR	KSGRSAHQVARYRPRAPIIAVTRNPQTARQ	VARYRPRAPIIAVTRNPQTARQAHLYRGIF	R	A	P	T	R	N	2	1	0	0	0	0	0	0	0	2	0	0	0	0	1	0	1	0	0	1	0	0	8	0	839.52289	A0A804F6T5;A0A804F729;P14618;A0A8V8TNX9;B4DNK4	P14618	448	455	PKM	Pyruvate kinase PKM;Pyruvate kinase	no	no	2	8.9852E-09	89.142	By MS/MS	By MS/MS	By MS/MS	By MS/MS	By MS/MS
APIIAVTRNPQTAR	KSGRSAHQVARYRPRAPIIAVTRNPQTARQ	RAPIIAVTRNPQTARQAHLYRGIFPVLCKD	R	A	P	A	R	Q	3	2	1	0	0	1	0	0	0	2	0	0	0	0	2	0	2	0	0	1	0	0	14	1	1506.8631	A0A804F6T5;A0A804F729;P14618;A0A8V8TNX9;B4DNK4	P14618	448	461	PKM	Pyruvate kinase PKM;Pyruvate kinase	no	no	3	0.002684	59.306	By MS/MS	By MS/MS	By MS/MS	By MS/MS	By MS/MS
APNTPASGANGDGSMSQTQSGSTVK	ASIVVYWNYQNSTCRAPNTPASGANGDGSM	GDGSMSQTQSGSTVKATYATSDFTLLELNN	R	A	P	V	K	A	3	0	2	1	0	2	0	4	0	0	0	1	1	0	2	5	3	0	0	1	0	0	25	0	2349.0503	CON__P15636	CON__P15636	287	311			yes	yes	2;3	6.2942E-101	204.53	By MS/MS	By MS/MS	By MS/MS	By MS/MS	By MS/MS
APQETYADIGGLDNQIQEIK	MDDTDPLVTVMKVEKAPQETYADIGGLDNQ	YADIGGLDNQIQEIKESVELPLTHPEYYEE	K	A	P	I	K	E	2	0	1	2	0	3	2	2	0	3	1	1	0	0	1	0	1	0	1	0	0	0	20	0	2202.0804	P62191;G3V4X1	P62191	179	198	PSMC1	26S protease regulatory subunit 4	yes	no	3	0.041705	19.693	By MS/MS		By matching		By matching
APTTAAAAAAGVSSTK	ASSSPAAGIPQEPQRAPTTAAAAAAGVSST	PTTAAAAAAGVSSTKSKKGAKSHQGEKNAS	R	A	P	T	K	S	7	0	0	0	0	0	0	1	0	0	0	1	0	0	1	2	3	0	0	1	0	0	16	0	1373.7151	O15479	O15479	65	80	MAGEB2	Melanoma-associated antigen B2	yes	yes	2	2.1732E-06	84.289	By MS/MS	By MS/MS	By MS/MS	By MS/MS	By MS/MS
APVAGTCYQAEWDDYVPK	GKFKVASFRKKYELRAPVAGTCYQAEWDDY	AGTCYQAEWDDYVPKLYEQLSGK_______	R	A	P	P	K	L	3	0	0	2	1	1	1	1	0	0	0	1	0	0	2	0	1	1	2	2	0	0	18	0	2068.92	P30086	P30086	162	179	PEBP1	Phosphatidylethanolamine-binding protein 1;Hippocampal cholinergic neurostimulating peptide	yes	yes	2	8.2854E-10	105.03	By MS/MS	By matching	By matching	By matching	By matching
APVDFGYVGIDSILEQMR	RDAGLKQAPASRNEKAPVDFGYVGIDSILE	DFGYVGIDSILEQMRRKAMKQGFEFNIMVV	K	A	P	M	R	R	1	1	0	2	0	1	1	2	0	2	1	0	1	1	1	1	0	0	1	2	0	0	18	0	2008.9928	K7EQ08;K7EKN4;K7EN52;K7ENQ5;K7EJZ2;K7ER52;K7EIE4;K7ER14;K7EQD7;K7EK18;K7EL40;A0A6Q8PHC2;Q9UHD8	K7EQ08	21	38	SEPT9	Septin-9	yes	no	3	0.0023617	41.202	By MS/MS	By MS/MS	By MS/MS	By MS/MS
APVQPQQSPAAAPGGTDEKPSGK	______________________________	PAAAPGGTDEKPSGKERRDAGDKDKEQELS	K	A	P	G	K	E	4	0	0	1	0	3	1	3	0	0	0	2	0	0	5	2	1	0	0	1	0	0	23	1	2217.1026	Q13200;F8WBS8;C9JPC0	Q13200	9	31	PSMD2	26S proteasome non-ATPase regulatory subunit 2	yes	no	3	0.017918	34.839	By MS/MS	By MS/MS	By MS/MS	By MS/MS	By matching
AQAAAPASVPAQAPK	RPKAKAKAKAKDQTKAQAAAPASVPAQAPK	AQAAAPASVPAQAPKRTQAPTKASE_____	K	A	Q	P	K	R	7	0	0	0	0	2	0	0	0	0	0	1	0	0	3	1	0	0	0	1	0	0	15	0	1376.7412	A0A3B3ITT5;P47914	A0A3B3ITT5	143	157	RPL29	60S ribosomal protein L29	yes	no	2;3	1.6631E-05	95.018	By MS/MS	By MS/MS	By MS/MS	By MS/MS	By MS/MS
AQAALAVNISAAR	MAAVKTLNPKAEVARAQAALAVNISAARGL	ARAQAALAVNISAARGLQDVLRTNLGPKGT	R	A	Q	A	R	G	6	1	1	0	0	1	0	0	0	1	1	0	0	0	0	1	0	0	0	1	0	0	13	0	1254.7044	P40227	P40227	16	28	CCT6A	T-complex protein 1 subunit zeta	yes	yes	2	0.0013669	81.865	By MS/MS	By MS/MS	By MS/MS	By MS/MS	By MS/MS
AQALRDNSTMGYMMAK	TSTYGWTANMERIMKAQALRDNSTMGYMMA	QALRDNSTMGYMMAKKHLEINPDHPIVETL	K	A	Q	A	K	K	3	1	1	1	0	1	0	1	0	0	1	1	3	0	0	1	1	0	1	0	0	0	16	1	1786.8164	P08238;Q58FF7	P08238	608	623	HSP90AB1;HSP90AB3P	Heat shock protein HSP 90-beta;Putative heat shock protein HSP 90-beta-3	yes	no	3	0.034519	24.793	By MS/MS	By MS/MS	By MS/MS	By MS/MS	By matching
AQDIEAGDGTTSVVIIAGSLLDSCTK	QVLHPAARMLVELSKAQDIEAGDGTTSVVI	SVVIIAGSLLDSCTKLLQKGIHPTIISESF	K	A	Q	T	K	L	3	0	0	3	1	1	1	3	0	3	2	1	0	0	0	3	3	0	0	2	0	0	26	0	2620.2902	P50991	P50991	97	122	CCT4	T-complex protein 1 subunit delta	yes	yes	3	0.00012003	48.759	By MS/MS		By MS/MS	By MS/MS	By MS/MS
AQEAPGQAEPPAAAEVQGAGNENEPR	QLQKLGVQVREELLRAQEAPGQAEPPAAAE	AAAEVQGAGNENEPREADKSHPEQRELRPR	R	A	Q	P	R	E	7	1	2	0	0	3	5	3	0	0	0	0	0	0	4	0	0	0	0	1	0	0	26	0	2587.1899	O14745;J3QRP6	O14745	113	138	SLC9A3R1	Na(+)/H(+) exchange regulatory cofactor NHE-RF1	yes	no	3	0.0010868	38.146	By MS/MS	By MS/MS	By MS/MS	By MS/MS	By MS/MS
AQFEGIVTDLIR	MDSSGPKHLNMKLTRAQFEGIVTDLIRRTI	LTRAQFEGIVTDLIRRTIAPCQKAMQDAEV	R	A	Q	I	R	R	1	1	0	1	0	1	1	1	0	2	1	0	0	1	0	0	1	0	0	1	0	0	12	0	1360.7351	D6RCD7;P38646;A0A7I2V2G2;A0A7I2V2S7;A0A7I2YQB2;A0A7I2V3F7;H0Y8K0	D6RCD7	349	360	HSPA9	Stress-70 protein, mitochondrial	yes	no	2	0.0014518	81.865	By MS/MS	By MS/MS	By MS/MS	By MS/MS	By MS/MS
AQFVPLPVSVSVEFAVAATDCIAK	AESNGSYLQLVEISRAQFVPLPVSVSVEFA	VSVEFAVAATDCIAKEVVDPTKCNLLAEKQ	R	A	Q	A	K	E	5	0	0	1	1	1	1	0	0	1	1	1	0	2	2	2	1	0	0	5	0	0	24	0	2518.3141	CON__P12763	CON__P12763	188	211			yes	yes	3	7.3212E-05	58.974	By MS/MS	By MS/MS	By MS/MS	By MS/MS	By MS/MS
AQIFANTVDNAR	VRDWSHYFKIIEDLRAQIFANTVDNARIVL	DLRAQIFANTVDNARIVLQIDNARLAADDF	R	A	Q	A	R	I	3	1	2	1	0	1	0	0	0	1	0	0	0	1	0	0	1	0	0	1	0	0	12	0	1318.663	P05783;F8VZY9	P05783	138	149	KRT18	Keratin, type I cytoskeletal 18	yes	no	2	0.0013644	110.14	By MS/MS	By MS/MS	By MS/MS	By MS/MS	By MS/MS
AQIHDLVLVGGSTR	LEPVEKALRDAKLDKAQIHDLVLVGGSTRI	KAQIHDLVLVGGSTRIPKVQKLLQDFFNGR	K	A	Q	T	R	I	1	1	0	1	0	1	0	2	1	1	2	0	0	0	0	1	1	0	0	2	0	0	14	0	1464.8049	A0A0G2JIW1;P0DMV9;P0DMV8;V9GZ37	A0A0G2JIW1	330	343	HSPA1B;HSPA1A	Heat shock 70 kDa protein 1B;Heat shock 70 kDa protein 1A	yes	no	3	0.0011229	54.598	By MS/MS	By MS/MS	By MS/MS	By MS/MS	By MS/MS
AQILPIR	______________________________	______________________________	M	A	Q	I	R	F	1	1	0	0	0	1	0	0	0	2	1	0	0	0	1	0	0	0	0	0	0	0	7	0	809.51232	A0A8V8TQK3;A0A8V8TRE8;A0A8V8TRF0;A0A8V8TR47;A0A087WVQ6;A0A8V8TQ14;K7EJJ5;Q00610;J3KS13;J3QL20	A0A8V8TQK3	2	8	CLTC	Clathrin heavy chain;Clathrin heavy chain 1	yes	no	2	0.007041	43		By matching			By MS/MS
AQLGVQAFADALLIIPK	MAEALIKHKPSVKGRAQLGVQAFADALLII	LGVQAFADALLIIPKVLAQNSGFDLQETLV	R	A	Q	P	K	V	4	0	0	1	0	2	0	1	0	2	3	1	0	1	1	0	0	0	0	1	0	0	17	0	1767.0295	P40227	P40227	433	449	CCT6A	T-complex protein 1 subunit zeta	yes	yes	2	0.0022835	55.452	By MS/MS	By MS/MS	By MS/MS	By MS/MS	By MS/MS
AQLLQPTLEINPR	HFLRMQQLAKTQEERAQLLQPTLEINPRHA	ERAQLLQPTLEINPRHALIKKLNQLRASEP	R	A	Q	P	R	H	1	1	1	0	0	2	1	0	0	1	3	0	0	0	2	0	1	0	0	0	0	0	13	0	1491.8409	Q12931;I3L0K7	Q12931	635	647	TRAP1	Heat shock protein 75 kDa, mitochondrial	yes	no	2;3	0.022438	37.6	By matching	By matching	By MS/MS	By matching	By MS/MS
AQLVVIAHDVDPIELVVFLPALCR	RAGVNTVTTLVENKKAQLVVIAHDVDPIEL	VDPIELVVFLPALCRKMGVPYCIIKGKARL	K	A	Q	C	R	K	3	1	0	2	1	1	1	0	1	2	4	0	0	1	2	0	0	0	0	5	0	0	24	0	2686.488	P62424;Q5T8U2	P62424	152	175	RPL7A	60S ribosomal protein L7a	yes	no	3;4	0.00032812	51.503	By MS/MS	By MS/MS	By MS/MS	By MS/MS	By matching
AQLVVIAHDVDPIELVVFLPALCRK	RAGVNTVTTLVENKKAQLVVIAHDVDPIEL	DPIELVVFLPALCRKMGVPYCIIKGKARLG	K	A	Q	R	K	M	3	1	0	2	1	1	1	0	1	2	4	1	0	1	2	0	0	0	0	5	0	0	25	1	2814.583	P62424;Q5T8U2	P62424	152	176	RPL7A	60S ribosomal protein L7a	yes	no	4	0.042439	18.095	By MS/MS
AQQEQELAADAFK	EQHQKLWEEQLAAAKAQQEQELAADAFKEL	AKAQQEQELAADAFKELDDDMDGTVSVTEL	K	A	Q	F	K	E	4	0	0	1	0	3	2	0	0	0	1	1	0	1	0	0	0	0	0	0	0	0	13	0	1447.6943	P14314;K7ELL7	P14314	207	219	PRKCSH	Glucosidase 2 subunit beta	yes	no	2	0.0011033	73.067	By MS/MS	By MS/MS		By MS/MS	By MS/MS
AQTEGINISEEALNHLGEIGTK	MLYTPQEMKQIIKIRAQTEGINISEEALNH	ISEEALNHLGEIGTKTTLRYSVQLLTPANL	R	A	Q	T	K	T	2	0	2	0	0	1	4	3	1	3	2	1	0	0	0	1	2	0	0	0	0	0	22	0	2323.1656	Q9Y265;H7C4G5;J3QLR1	Q9Y265	379	400	RUVBL1	RuvB-like 1	yes	no	3	0.0050536	35.195	By MS/MS	By MS/MS	By MS/MS	By MS/MS
AQVADVVVSR	DPATHRQKLYTLQDKAQVADVVVSRWLRVT	TLQDKAQVADVVVSRWLRVTVAGGVHISGL	K	A	Q	S	R	W	2	1	0	1	0	1	0	0	0	0	0	0	0	0	0	1	0	0	0	4	0	0	10	0	1042.5771	A0A0U1RQF0;P49327	A0A0U1RQF0	1073	1082	FASN	Fatty acid synthase;[Acyl-carrier-protein] S-acetyltransferase;[Acyl-carrier-protein] S-malonyltransferase;3-oxoacyl-[acyl-carrier-protein] synthase;3-oxoacyl-[acyl-carrier-protein] reductase;3-hydroxyacyl-[acyl-carrier-protein] dehydratase;Enoyl-[acyl-carrier-protein] reductase;Oleoyl-[acyl-carrier-protein] hydrolase	yes	no	2	0.013828	43.282	By MS/MS	By MS/MS	By MS/MS	By MS/MS	By MS/MS
AQYEDIANR	NSRSLDMDSIIAEVKAQYEDIANRSRAEAE	IIAEVKAQYEDIANRSRAEAESMYQIKYEE	K	A	Q	N	R	S	2	1	1	1	0	1	1	0	0	1	0	0	0	0	0	0	0	0	1	0	0	0	9	0	1078.5043	CON__P05787;P05787;F8VUG2;CON__O95678;O95678	CON__P05787	265	273	KRT8;KRT75	Keratin, type II cytoskeletal 8;Keratin, type II cytoskeletal 75	no	no	2	1.1469E-07	100.45	By MS/MS	By MS/MS	By MS/MS	By MS/MS	By MS/MS
AQYEDIAQK	NNRSLDLDSIIAEVKAQYEDIAQKSKAEAE	IIAEVKAQYEDIAQKSKAEAESLYQSKYEE	K	A	Q	Q	K	S	2	0	0	1	0	2	1	0	0	1	0	1	0	0	0	0	0	0	1	0	0	0	9	0	1064.5138	P04264	P04264	356	364	KRT1	Keratin, type II cytoskeletal 1	yes	yes	2	0.040067	30.348	By MS/MS	By MS/MS	By MS/MS	By MS/MS	By MS/MS
ARENIQKSLAGSSGPGASSGTSGDHGELVVR	RQENGASVILRDIARARENIQKSLAGSSGP	ASSGTSGDHGELVVRIASLEVENQSLRGVV	R	A	R	V	R	I	3	2	1	1	0	1	2	6	1	1	2	1	0	0	1	6	1	0	0	2	0	0	31	2	3023.5021	P29692;E9PK01;E9PRY8;A0A087X1X7;E9PPR1;E9PL12;E9PQ49;E9PI39;E9PMW7;E9PIZ1;H0YCK7	P29692	53	83	EEF1D	Elongation factor 1-delta	yes	no	4	7.8959E-09	60.728	By matching
ARFEELCSDLFR	DSLFEGIDFYTSITRARFEELCSDLFRSTL	ITRARFEELCSDLFRSTLEPVEKALRDAKL	R	A	R	F	R	S	1	2	0	1	1	0	2	0	0	0	2	0	0	2	0	1	0	0	0	0	0	0	12	1	1541.7297	P17066;P48741;A0A0G2JIW1;P0DMV9;P0DMV8;V9GZ37	A0A0G2JIW1	301	312	HSPA6;HSPA7;HSPA1B;HSPA1A	Heat shock 70 kDa protein 6;Putative heat shock 70 kDa protein 7;Heat shock 70 kDa protein 1B;Heat shock 70 kDa protein 1A	no	no	3	0.010719	54.524	By MS/MS	By MS/MS	By MS/MS	By MS/MS	By MS/MS
ARFEELNADLFR	DSLYEGIDFYTSITRARFEELNADLFRGTL	ITRARFEELNADLFRGTLDPVEKALRDAKL	R	A	R	F	R	G	2	2	1	1	0	0	2	0	0	0	2	0	0	2	0	0	0	0	0	0	0	0	12	1	1479.747	P11142;E9PKE3;E9PNE6;E9PN89;A8K7Q2;P54652	P11142	300	311	HSPA8;HSPA2	Heat shock cognate 71 kDa protein;Heat shock-related 70 kDa protein 2	yes	no	3	6.627100000000001E-25	136.38	By MS/MS	By MS/MS	By MS/MS	By MS/MS	By MS/MS
ARPFPDGLAEDIDK	CLSKSPNKHNRLYMKARPFPDGLAEDIDKG	KARPFPDGLAEDIDKGEVSARQELKQRARY	K	A	R	D	K	G	2	1	0	3	0	0	1	1	0	1	1	1	0	1	2	0	0	0	0	0	0	0	14	1	1542.7678	P13639;M0R0I6	P13639	606	619	EEF2	Elongation factor 2	yes	no	3	0.0087286	51.771	By MS/MS	By MS/MS	By MS/MS	By MS/MS	By MS/MS
ARPFPDGLAEDIDKGEVSAR	CLSKSPNKHNRLYMKARPFPDGLAEDIDKG	DGLAEDIDKGEVSARQELKQRARYLAEKYE	K	A	R	A	R	Q	3	2	0	3	0	0	2	2	0	1	1	1	0	1	2	1	0	0	0	1	0	0	20	2	2142.0705	P13639	P13639	606	625	EEF2	Elongation factor 2	yes	yes	4	7.2551E-06	70.453	By MS/MS	By MS/MS	By MS/MS		By MS/MS
ASAELALGENSEVLK	DKEYLPIGGLAEFCKASAELALGENSEVLK	ASAELALGENSEVLKSGRFVTVQTISGTGA	K	A	S	L	K	S	3	0	1	0	0	0	3	1	0	0	3	1	0	0	0	2	0	0	0	1	0	0	15	0	1529.7937	P00505	P00505	108	122	GOT2	Aspartate aminotransferase, mitochondrial	yes	yes	2	0.00016273	61.435	By MS/MS	By MS/MS	By MS/MS	By MS/MS	By MS/MS
ASALEQFVNSVR	______________________________	______________________________	M	A	S	V	R	Q	2	1	1	0	0	1	1	0	0	0	1	0	0	1	0	2	0	0	0	2	0	0	12	0	1319.6834	J3QL22;J3QS85;J3KTQ1;J3QKR0;C9JLV5;Q9UNS2	J3QL22	2	13	COPS3	COP9 signalosome complex subunit 3	yes	no	2	0.00080402	79.693	By MS/MS	By MS/MS	By MS/MS		By MS/MS
ASCLYGQLPK	EEVVTVETWQEGSLKASCLYGQLPKFQDGD	EGSLKASCLYGQLPKFQDGDLTLYQSNTIL	K	A	S	P	K	F	1	0	0	0	1	1	0	1	0	0	2	1	0	0	1	1	0	0	1	0	0	0	10	0	1135.5696	P09211;A8MX94;A0A087X2E9	P09211	46	55	GSTP1	Glutathione S-transferase P	yes	no	2	0.0023991	63.565	By MS/MS	By MS/MS
ASFENNCEIGCFAK	______________________________	RASFENNCEIGCFAKLTNTYCLVAIGGSEN	R	A	S	A	K	L	2	0	2	0	2	0	2	1	0	1	0	1	0	2	0	1	0	0	0	0	0	0	14	0	1645.6865	P56537;B7ZBH1;F8WD20;A0A0B4J1Y7;F8WDS6	P56537	5	18	EIF6	Eukaryotic translation initiation factor 6	yes	no	2	0.0004943	92.866	By MS/MS	By MS/MS	By MS/MS	By matching	By MS/MS
ASGATILSTLANLEGEETFEAAMLGQAEEVVQER	AVRRVLKRDLKRIAKASGATILSTLANLEG	EAAMLGQAEEVVQERICDDELILIKNTKAR	K	A	S	E	R	I	6	1	1	0	0	2	7	3	0	1	4	0	1	1	0	2	3	0	0	2	0	0	34	0	3563.7301	P17987;E7ERF2;E7EQR6;F5H282;F5GZ03	P17987	322	355	TCP1	T-complex protein 1 subunit alpha	yes	no	4	0.00012266	37.499	By MS/MS	By MS/MS	By MS/MS	By MS/MS
ASGVAVSDGVIK	______________________________	______________________________	M	A	S	I	K	V	2	0	0	1	0	0	0	2	0	1	0	1	0	0	0	2	0	0	0	3	0	0	12	0	1101.603	P23528;E9PP50;E9PS23	P23528	2	13	CFL1	Cofilin-1	yes	no	1;2	0.00067817	115.78	By MS/MS	By MS/MS	By MS/MS	By MS/MS	By MS/MS
ASGVQVADEVCR	______________________________	______________________________	M	A	S	C	R	I	2	1	0	1	1	1	1	1	0	0	0	0	0	0	0	1	0	0	0	3	0	0	12	0	1289.6034	P60981;F6RFD5	P60981	2	13	DSTN	Destrin	yes	no	2	0.00082613	108.67	By MS/MS	By MS/MS	By MS/MS	By MS/MS	By MS/MS
ASILNTWISLK	QIFGLSNHLVWSKLRASILNTWISLKQADK	SKLRASILNTWISLKQADKKIRECNL____	R	A	S	L	K	Q	1	0	1	0	0	0	0	0	0	2	2	1	0	0	0	2	1	1	0	0	0	0	11	0	1244.7129	P22234;D6RF62	P22234	404	414	PAICS	Multifunctional protein ADE2;Phosphoribosylaminoimidazole-succinocarboxamide synthase;Phosphoribosylaminoimidazole carboxylase	yes	no	2	0.0011754	82.749	By MS/MS	By MS/MS	By MS/MS	By MS/MS	By MS/MS
ASITPGTILIILTGR	SHGKKPFSQHVRKLRASITPGTILIILTGR	ASITPGTILIILTGRHRGKRVVFLKQLASG	R	A	S	G	R	H	1	1	0	0	0	0	0	2	0	4	2	0	0	0	1	1	3	0	0	0	0	0	15	0	1524.9239	Q02878;F8VR69;F8VZ45;U3KQR5	Q02878	142	156	RPL6	60S ribosomal protein L6	yes	no	2	1.6161E-05	113.77	By MS/MS	By MS/MS	By MS/MS	By MS/MS	By MS/MS
ASIWVGHR	______________________________	______________________________	M	A	S	H	R	G	1	1	0	0	0	0	0	1	1	1	0	0	0	0	0	1	0	1	0	1	0	0	8	0	924.49298	P12429;D6RFG5;D6RCA8;D6RAZ8	P12429	2	9	ANXA3	Annexin A3;Annexin	yes	no	2	0.00022078	71.715				By MS/MS	By MS/MS
ASLEAAIADAEQRGELAIK	ISRLQAEIEGLKGQRASLEAAIADAEQRGE	AAIADAEQRGELAIKDANAKLSELEAALQR	R	A	S	I	K	D	6	1	0	1	0	1	3	1	0	2	2	1	0	0	0	1	0	0	0	0	0	0	19	1	1955.0324	CON__P05787;P05787;CON__H-INV:HIT000292931	CON__P05787	329	347	KRT8	Keratin, type II cytoskeletal 8	yes	no	3	6.8151E-14	118.53	By MS/MS	By MS/MS	By MS/MS	By MS/MS	By MS/MS
ASLENSLR	VQSLEIDLDSMRNLKASLENSLREVEARYA	DSMRNLKASLENSLREVEARYALQMEQLNG	K	A	S	L	R	E	1	1	1	0	0	0	1	0	0	0	2	0	0	0	0	2	0	0	0	0	0	0	8	0	888.46649	P05783;F8VZY9;CON__H-INV:HIT000015463	P05783	318	325	KRT18	Keratin, type I cytoskeletal 18	yes	no	2	1.4067E-05	77.282	By MS/MS	By MS/MS	By MS/MS	By MS/MS	By MS/MS
ASLSLAPVNIFK	______________________________	______________________________	M	A	S	F	K	A	2	0	1	0	0	0	0	0	0	1	2	1	0	1	1	2	0	0	0	1	0	0	12	0	1258.7285	P78371;F5GWF6;F8VQ14	P78371	2	13	CCT2	T-complex protein 1 subunit beta	yes	no	2	0.00067452	123.86	By MS/MS	By MS/MS	By MS/MS	By MS/MS	By MS/MS
ASMGTLAFDEYGRPFLIIK	______________________________	TLAFDEYGRPFLIIKDQDRKSRLMGLEALK	M	A	S	I	K	D	2	1	0	1	0	0	1	2	0	2	2	1	1	2	1	1	1	0	1	0	0	0	19	1	2128.1027	P48643;E7ENZ3;D6RIZ7	P48643	2	20	CCT5	T-complex protein 1 subunit epsilon	yes	no	3	0.00029152	61.102	By MS/MS		By MS/MS
ASNLENSTYDLYTIPK	MSYNPAENAVLLCTRASNLENSTYDLYTIP	SNLENSTYDLYTIPKDADSQNPDAPEGKRS	R	A	S	P	K	D	1	0	2	1	0	0	1	0	0	1	2	1	0	0	1	2	2	0	2	0	0	0	16	0	1827.8891	A0A3B3ISK1;A0A3B3ITV3;A0A3B3IU89;A0A3B3ISC6;A0A3B3IT15;A0A3B3IS84;P53621	A0A3B3ISK1	383	398	COPA	Coatomer subunit alpha;Xenin;Proxenin	yes	no	2	0.0016265	49.448	By matching	By MS/MS	By matching	By matching	By MS/MS
ASPDQNASTHTPQSSVK	KTIDLGAAAHYTGDKASPDQNASTHTPQSS	PDQNASTHTPQSSVKTSVPSSKSSGDLVDL	K	A	S	V	K	T	2	0	1	1	0	2	0	0	1	0	0	1	0	0	2	4	2	0	0	1	0	0	17	0	1753.8231	Q14677;H0YD52	Q14677	298	314	CLINT1	Clathrin interactor 1	yes	no	3	0.0091832	30.974	By MS/MS	By MS/MS	By MS/MS	By MS/MS	By MS/MS
ASSAQSGGSSGGPAVPTVQR	______________________________	SGGSSGGPAVPTVQRGIIKMVLSGCAIIVR	M	A	S	Q	R	G	3	1	0	0	0	2	0	4	0	0	0	0	0	0	2	5	1	0	0	2	0	0	20	0	1799.8762	Q7KZF4	Q7KZF4	2	21	SND1	Staphylococcal nuclease domain-containing protein 1	yes	yes	2	4.7972E-07	76.262	By MS/MS	By MS/MS	By MS/MS	By MS/MS
ASSHSTDLMEAMAMGSVEASYK	EAAMFHRKLFEELVRASSHSTDLMEAMAMG	LMEAMAMGSVEASYKCLAAALIVLTESGRS	R	A	S	Y	K	C	4	0	0	1	0	0	2	1	1	0	1	1	3	0	0	5	1	0	1	1	0	0	22	0	2301.9916	A0A804F6T5;A0A804F729	A0A804F6T5	436	457			no	no	3	0.0010538	46.578	By MS/MS	By MS/MS	By MS/MS	By MS/MS	By MS/MS
ASVSELACIYSALILHDDEVTVTEDK	______________________________	ALILHDDEVTVTEDKINALIKAAGVNVEPF	M	A	S	D	K	I	3	0	0	3	1	0	3	0	1	2	3	1	0	0	0	3	2	0	1	3	0	0	26	0	2877.3954	P05386	P05386	2	27	RPLP1	60S acidic ribosomal protein P1	yes	yes	3	2.2700999999999998E-39	135.72	By MS/MS	By matching	By MS/MS	By MS/MS
ATAEVLNIGK	______________________________	______________________________	M	A	T	G	K	K	2	0	1	0	0	0	1	1	0	1	1	1	0	0	0	0	1	0	0	1	0	0	10	0	1014.571	P22234;E9PBS1	P22234	2	11	PAICS	Multifunctional protein ADE2;Phosphoribosylaminoimidazole-succinocarboxamide synthase;Phosphoribosylaminoimidazole carboxylase	yes	no	2	0.00329	53.968				By MS/MS	By MS/MS
ATAEVLNIGKK	______________________________	______________________________	M	A	T	K	K	L	2	0	1	0	0	0	1	1	0	1	1	2	0	0	0	0	1	0	0	1	0	0	11	1	1142.6659	P22234;E9PBS1	P22234	2	12	PAICS	Multifunctional protein ADE2;Phosphoribosylaminoimidazole-succinocarboxamide synthase;Phosphoribosylaminoimidazole carboxylase	yes	no	2	0.043182	49.715	By MS/MS	By MS/MS	By MS/MS	By MS/MS	By matching
ATAPQTQHVSPMR	EARLNVLEKSSPGHRATAPQTQHVSPMRQV	HRATAPQTQHVSPMRQVEPPAKKPATPAED	R	A	T	M	R	Q	2	1	0	0	0	2	0	0	1	0	0	0	1	0	2	1	2	0	0	1	0	0	13	0	1422.7038	E9PL71;P29692;E9PK01;E9PRY8;A0A087X1X7;E9PPR1;E9PL12;E9PQ49;E9PI39;E9PQZ1;E9PK06	P29692	124	136	EEF1D	Elongation factor 1-delta	no	no	3	0.00070122	83.204	By MS/MS	By MS/MS	By MS/MS	By MS/MS	By MS/MS
ATAVMPDGQFK	SSGNAKIGHPAPNFKATAVMPDGQFKDISL	PNFKATAVMPDGQFKDISLSDYKGKYVVFF	K	A	T	F	K	D	2	0	0	1	0	1	0	1	0	0	0	1	1	1	1	0	1	0	0	1	0	0	11	0	1163.5645	A0A0A0MSI0;Q06830	A0A0A0MSI0	17	27	PRDX1	Peroxiredoxin-1	yes	no	2	4.4385E-36	113.62	By MS/MS	By MS/MS	By MS/MS	By MS/MS	By MS/MS
ATAVVDGAFK	ASGNARIGKPAPDFKATAVVDGAFKEVKLS	APDFKATAVVDGAFKEVKLSDYKGKYVVLF	K	A	T	F	K	E	3	0	0	1	0	0	0	1	0	0	0	1	0	1	0	0	1	0	0	2	0	0	10	0	977.5182	P32119;A6NIW5	P32119	17	26	PRDX2	Peroxiredoxin-2	yes	no	2	0.0018907	55.908	By MS/MS	By MS/MS	By MS/MS	By MS/MS	By MS/MS
ATCAEILR	______________________________	______________________________	M	A	T	L	R	S	2	1	0	0	1	0	1	0	0	1	1	0	0	0	0	0	1	0	0	0	0	0	8	0	932.47495	F8WCU6;Q9NUQ8	F8WCU6	2	9	ABCF3	ATP-binding cassette sub-family F member 3	yes	no	3	0.024533	44.447	By MS/MS
ATCAPQHGAPGPGPADASK	SLHETSSVFVDSLTKATCAPQHGAPGPGPA	PQHGAPGPGPADASKVVAKGLGLSKAYVGQ	K	A	T	S	K	V	5	0	0	1	1	1	0	3	1	0	0	1	0	0	4	1	1	0	0	0	0	0	19	0	1788.8213	P21333;Q60FE5;A0A7P0NMY4	P21333	2541	2559	FLNA	Filamin-A	yes	no	3	0.0012635	46.159	By MS/MS	By MS/MS	By MS/MS	By MS/MS	By MS/MS
ATCIGNNSAAAVSMLK	QLYQSDPSGNYGGWKATCIGNNSAAAVSML	TCIGNNSAAAVSMLKQDYKEGEMTLKSALA	K	A	T	L	K	Q	4	0	2	0	1	0	0	1	0	1	1	1	1	0	0	2	1	0	0	1	0	0	16	0	1606.7807	H0YMA1;H0YMZ1;H0YL69;P25789;H0YKS0;H0YKT8;H0YMI6;H0YN18	H0YMA1	161	176	PSMA4	Proteasome subunit alpha type;Proteasome subunit alpha type-4;Proteasome subunit beta type	yes	no	2	0.0035892	55.452	By MS/MS	By MS/MS	By MS/MS	By matching
ATDDEKLRLPMLR	______________________________	______________________________	M	A	T	L	R	V	1	2	0	2	0	0	1	0	0	0	3	1	1	0	1	0	1	0	0	0	0	0	13	2	1556.8345	D6R9P2	D6R9P2	2	14	SLC9B2		yes	yes	2	0.0053024	47.938
ATEGDVELELETETSGPERPPEKPR	______________________________	ETETSGPERPPEKPRKHDSGAADLERVTDY	M	A	T	P	R	K	1	2	0	1	0	0	7	2	0	0	2	1	0	0	4	1	3	0	0	1	0	0	25	2	2765.3355	J3QT56;Q9NX55	J3QT56	2	26	HYPK	Huntingtin-interacting protein K	yes	no	3	5.8463E-11	77.235	By MS/MS		By MS/MS	By MS/MS
ATENDIYNFFSPLNPVR	STTGHCVHMRGLPYKATENDIYNFFSPLNP	ENDIYNFFSPLNPVRVHIEIGPDGRVTGEA	K	A	T	V	R	V	1	1	3	1	0	0	1	0	0	1	1	0	0	2	2	1	1	0	1	1	0	0	17	0	1995.969	P52597;H0YBG7;H0YBD7;H0YB39;E9PCY7;G8JLB6;P31943	P52597	300	316	HNRNPF;HNRNPH1	Heterogeneous nuclear ribonucleoprotein F;Heterogeneous nuclear ribonucleoprotein F, N-terminally processed;Heterogeneous nuclear ribonucleoprotein H;Heterogeneous nuclear ribonucleoprotein H, N-terminally processed	yes	no	3	0.002487	40.52	By MS/MS	By MS/MS	By MS/MS	By matching	By MS/MS
ATFDAISK	TSARGCTATLGNFAKATFDAISKTYSYLTP	TLGNFAKATFDAISKTYSYLTPDLWKETVF	K	A	T	S	K	T	2	0	0	1	0	0	0	0	0	1	0	1	0	1	0	1	1	0	0	0	0	0	8	0	851.43888	E9PQD7;P15880;H0YEN5	E9PQD7	181	188	RPS2	40S ribosomal protein S2	yes	no	2	0.017127	41.448	By MS/MS	By MS/MS	By MS/MS	By MS/MS	By MS/MS
ATFIKVPQNQNGK	SYSATEETLQEVFEKATFIKVPQNQNGKSK	EKATFIKVPQNQNGKSKGYAFIEFASFEDA	K	A	T	G	K	S	1	0	2	0	0	2	0	1	0	1	0	2	0	1	1	0	1	0	0	1	0	0	13	1	1443.7834	A0A7I2V428;C9JLB1;A0A7I2V3F3;H7BY16;P19338;A0A7I2V5M5;A0A7I2V699;A0A7I2V2U7;A0A7I2V349;A0A7I2V506	A0A7I2V428	509	521	NCL	Nucleolin	yes	no	3	0.0031787	54.7	By MS/MS	By MS/MS	By MS/MS	By MS/MS	By MS/MS
ATISNDGATILK	GPRGMDKLIVDGRGKATISNDGATILKLLD	RGKATISNDGATILKLLDVVHPAAKTLVDI	K	A	T	L	K	L	2	0	1	1	0	0	0	1	0	2	1	1	0	0	0	1	2	0	0	0	0	0	12	0	1202.6507	Q99832;F8WAM2	Q99832	56	67	CCT7	T-complex protein 1 subunit eta	yes	no	2	0.0035273	59.426	By MS/MS	By MS/MS	By MS/MS	By MS/MS	By MS/MS
ATLKDQLIYNLLK	______________________________	______________________________	M	A	T	L	K	E	1	0	1	1	0	1	0	0	0	1	4	2	0	0	0	0	1	0	1	0	0	0	13	1	1531.8974	P00338;F5GXY2;F5GYU2;F5GXH2;F5H5J4;F5H6W8;F5GZQ4;F5GWW2;F5GXC7;F5H8H6;F5GXU1	P00338	2	14	LDHA	L-lactate dehydrogenase A chain	yes	no	2	0.00070238	96.89	By matching	By MS/MS		By MS/MS	By MS/MS
ATLWYVPLSLK	MSENILTGAKKLTNKATLWYVPLSLKNVDK	LTNKATLWYVPLSLKNVDKVLEVPPVVYSR	K	A	T	L	K	N	1	0	0	0	0	0	0	0	0	0	3	1	0	0	1	1	1	1	1	1	0	0	11	0	1289.7384	O00154;K7EKP8	O00154	158	168	ACOT7	Cytosolic acyl coenzyme A thioester hydrolase	yes	no	2	0.010386	52.79	By MS/MS	By MS/MS	By MS/MS	By matching	By matching
ATLYVTAIEDR	RDKWLAPDGLIFPDRATLYVTAIEDRQYKD	FPDRATLYVTAIEDRQYKDYKIHWWENVYG	R	A	T	D	R	Q	2	1	0	1	0	0	1	0	0	1	1	0	0	0	0	0	2	0	1	1	0	0	11	0	1250.6507	E9PKG1;Q99873;E9PQ98;E9PIX6;E9PNR9;H0YDE4	E9PKG1	150	160	PRMT1	Protein arginine N-methyltransferase 1	yes	no	2	0.007698	49.5	By MS/MS	By MS/MS	By MS/MS	By MS/MS	By MS/MS
ATNFLAHEK	______________________________	______________________________	M	A	T	E	K	I	2	0	1	0	0	0	1	0	1	0	1	1	0	1	0	0	1	0	0	0	0	0	9	0	1029.5243	E9PL71;E9PN91;E9PKK3;E9PNW6;E9PJD0;P29692;E9PK01;E9PPR1;E9PL12;E9PQ49;E9PI39;E9PQZ1;E9PMW7;E9PK06;E9PK72	P29692	2	10	EEF1D	Elongation factor 1-delta	no	no	2	5.3457E-08	105.4	By MS/MS	By MS/MS	By MS/MS	By MS/MS	By MS/MS
ATNFLAHEKIWFDK	______________________________	MATNFLAHEKIWFDKFKYDDAERRFYEQMN	M	A	T	D	K	F	2	0	1	1	0	0	1	0	1	1	1	2	0	2	0	0	1	1	0	0	0	0	14	1	1718.878	E9PL71;E9PN91;E9PKK3;E9PNW6;E9PJD0;P29692;E9PK01;E9PPR1;E9PL12;E9PQ49;E9PI39;E9PQZ1;E9PMW7;E9PK06;E9PK72	P29692	2	15	EEF1D	Elongation factor 1-delta	no	no	2	0.0064306	41.052				By MS/MS
ATNVVMNYSEIESK	______________________________	KATNVVMNYSEIESKVREATNDDPWGPSGQ	K	A	T	S	K	V	1	0	2	0	0	0	2	0	0	1	0	1	1	0	0	2	1	0	1	2	0	0	14	0	1583.7501	Q14677	Q14677	14	27	CLINT1	Clathrin interactor 1	yes	yes	2	0.028217	33.057	By MS/MS	By MS/MS	By MS/MS	By MS/MS	By MS/MS
ATPLSSTVTLSMSADVPLVVEYK	VQLTFALRYLNFFTKATPLSSTVTLSMSAD	TLSMSADVPLVVEYKIADMGHLKYYLAPKI	K	A	T	Y	K	I	2	0	0	1	0	0	1	0	0	0	3	1	1	0	2	4	3	0	1	4	0	0	23	0	2407.2556	P12004	P12004	218	240	PCNA	Proliferating cell nuclear antigen	yes	yes	3	0.0015531	43.888	By MS/MS	By MS/MS	By MS/MS	By MS/MS	By matching
ATQALVLAPTR	TFAISILQQIELDLKATQALVLAPTRELAQ	LDLKATQALVLAPTRELAQQIQKVVMALGD	K	A	T	T	R	E	3	1	0	0	0	1	0	0	0	0	2	0	0	0	1	0	2	0	0	1	0	0	11	0	1139.6663	P60842;J3KTB5;J3QS69;J3KT12;J3QR64;J3QL43;J3QLN6;J3KS25;J3QKZ9	P60842	100	110	EIF4A1	Eukaryotic initiation factor 4A-I	yes	no	2	0.00081707	121.83	By MS/MS	By MS/MS	By MS/MS	By MS/MS	By MS/MS
ATSNVFAMFDQSQIQEFK	SSKRTKTKTKKRPQRATSNVFAMFDQSQIQ	NVFAMFDQSQIQEFKEAFNMIDQNRDGFID	R	A	T	F	K	E	2	0	1	1	0	3	1	0	0	1	0	1	1	3	0	2	1	0	0	1	0	0	18	0	2089.9779	J3QRS3;P19105;O14950;J3KTJ1;P24844	J3QRS3	23	40	MYL12A;MYL12B;MYL9	Myosin regulatory light chain 12A;Myosin regulatory light chain 12B;Myosin regulatory light polypeptide 9	yes	no	3	5.1058E-09	86.573	By MS/MS	By MS/MS	By MS/MS	By MS/MS	By MS/MS
ATTATMATSGSAR	______________________________	______________________________	M	A	T	A	R	K	4	1	0	0	0	0	0	1	0	0	0	0	1	0	0	2	4	0	0	0	0	0	13	0	1224.5768	P38919;I3L3H2	P38919	2	14	EIF4A3	Eukaryotic initiation factor 4A-III;Eukaryotic initiation factor 4A-III, N-terminally processed	yes	no	2	0.0010946	63.408	By MS/MS	By MS/MS	By MS/MS		By MS/MS
ATTATMATSGSARK	______________________________	MATTATMATSGSARKRLLKEEDMTKVEFET	M	A	T	R	K	R	4	1	0	0	0	0	0	1	0	0	0	1	1	0	0	2	4	0	0	0	0	0	14	1	1352.6718	P38919;I3L3H2	P38919	2	15	EIF4A3	Eukaryotic initiation factor 4A-III;Eukaryotic initiation factor 4A-III, N-terminally processed	yes	no	2	0.0036714	95.573	By MS/MS	By MS/MS	By MS/MS	By MS/MS	By MS/MS
ATVQQLEGR	______________________________	______________________________	M	A	T	G	R	W	1	1	0	0	0	2	1	1	0	0	1	0	0	0	0	0	1	0	0	1	0	0	9	0	1000.5302	Q01469	Q01469	2	10	FABP5	Fatty acid-binding protein, epidermal	yes	yes	2	2.4576E-08	119.27				By MS/MS	By MS/MS
ATVTATTKVPEIR	______________________________	______________________________	M	A	T	I	R	D	2	1	0	0	0	0	1	0	0	1	0	1	0	0	1	0	4	0	0	2	0	0	13	1	1385.7878	Q9Y230;X6R2L4;M0QXZ7;M0R0Z0	Q9Y230	2	14	RUVBL2	RuvB-like 2	yes	no	2	0.001492	79.659	By MS/MS	By matching	By MS/MS	By MS/MS	By MS/MS
ATYATSDFTLLELNNAANPAFNLFWAGWDRR	GDGSMSQTQSGSTVKATYATSDFTLLELNN	ANPAFNLFWAGWDRRDQNYPGAIAIHHPNV	K	A	T	R	R	D	6	2	4	2	0	0	1	1	0	0	4	0	0	3	1	1	3	2	1	0	0	0	31	1	3544.7164	CON__P15636	CON__P15636	312	342			yes	yes	4	2.9139999999999996E-50	118.43	By MS/MS	By MS/MS	By MS/MS	By MS/MS	By MS/MS
AVANETGAFFFLINGPEIMSK	LLYGPPGTGKTLIARAVANETGAFFFLING	GAFFFLINGPEIMSKLAGESESNLRKAFEE	R	A	V	S	K	L	3	0	2	0	0	0	2	2	0	2	1	1	1	3	1	1	1	0	0	1	0	0	21	0	2255.1296	A0A7P0Z4C6;A0A7P0TAQ1;A0A7P0T8Q5;A0A7P0T8A3;C9JUP7;A0A7P0TAW3;P55072;A0A7I2V5G8;A0A7I2V2Y2;A0A7I2V540;A0A7P0TAY0	A0A7P0Z4C6	257	277	VCP	Transitional endoplasmic reticulum ATPase	yes	no	3	0.007503	32.081	By MS/MS	By matching	By MS/MS		By MS/MS
AVANQTSATFLR	ILYGPPGTGKTLLAKAVANQTSATFLRVVG	LAKAVANQTSATFLRVVGSELIQKYLGDGP	K	A	V	L	R	V	3	1	1	0	0	1	0	0	0	0	1	0	0	1	0	1	2	0	0	1	0	0	12	0	1277.6728	P62191	P62191	238	249	PSMC1	26S protease regulatory subunit 4	yes	yes	2	0.040043	31.843	By matching	By matching	By matching	By MS/MS	By matching
AVAQALEVIPR	EKSKAMTGVEQWPYRAVAQALEVIPRTLIQ	WPYRAVAQALEVIPRTLIQNCGASTIRLLT	R	A	V	P	R	T	3	1	0	0	0	1	1	0	0	1	1	0	0	0	1	0	0	0	0	2	0	0	11	0	1165.6819	P49368;B4DUR8	P49368	439	449	CCT3	T-complex protein 1 subunit gamma	yes	no	2	0.0012078	108.98	By MS/MS	By MS/MS	By MS/MS	By MS/MS	By MS/MS
AVCMLSNTTAIAEAWAR	PPTVVPGGDLAKVQRAVCMLSNTTAIAEAW	CMLSNTTAIAEAWARLDHKFDLMYAKRAFV	R	A	V	A	R	L	5	1	1	0	1	0	1	0	0	1	1	0	1	0	0	1	2	1	0	1	0	0	17	0	1863.8971	P68363;P68366;Q71U36;P0DPH8;P0DPH7;Q6PEY2	P68363	374	390	TUBA1B;TUBA4A;TUBA1A;TUBA3E	Tubulin alpha-1B chain;Tubulin alpha-4A chain;Tubulin alpha-1A chain;Tubulin alpha-3E chain	no	no	2;3	1.5635E-09	127.17	By MS/MS	By MS/MS	By MS/MS	By MS/MS	By MS/MS
AVCMLSNTTAVAEAWAR	PPTVVPGGDLAKVQRAVCMLSNTTAVAEAW	CMLSNTTAVAEAWARLDHKFDLMYAKRAFV	R	A	V	A	R	L	5	1	1	0	1	0	1	0	0	0	1	0	1	0	0	1	2	1	0	2	0	0	17	0	1849.8815	F5H5D3;Q9BQE3	F5H5D3	444	460	TUBA1C	Tubulin alpha-1C chain	yes	no	2;3	0.00010732	80.522	By MS/MS	By MS/MS	By MS/MS	By MS/MS	By MS/MS
AVDDGVNTFK	VLRGSTDNLMDDIERAVDDGVNTFKVLTRD	DDIERAVDDGVNTFKVLTRDKRLVPGGGAT	R	A	V	F	K	V	1	0	1	2	0	0	0	1	0	0	0	1	0	1	0	0	1	0	0	2	0	0	10	0	1064.5138	P50990	P50990	391	400	CCT8	T-complex protein 1 subunit theta	yes	yes	2	0.020428	64.04	By MS/MS	By MS/MS	By MS/MS	By matching	By matching
AVDSQILPK	KEKYEITEQRKIDQKAVDSQILPKIKAIPQ	RKIDQKAVDSQILPKIKAIPQLQGYLRSVF	K	A	V	P	K	I	1	0	0	1	0	1	0	0	0	1	1	1	0	0	1	1	0	0	0	1	0	0	9	0	969.5495	Q02878	Q02878	252	260	RPL6	60S ribosomal protein L6	yes	yes	2	0.0057084	60.59	By MS/MS	By MS/MS	By MS/MS	By MS/MS	By MS/MS
AVEHINKTIAPALVSK	RDNDKTRYMGKGVSKAVEHINKTIAPALVS	VEHINKTIAPALVSKKLNVTEQEKIDKLMI	K	A	V	S	K	K	3	0	1	0	0	0	1	0	1	2	1	2	0	0	1	1	1	0	0	2	0	0	16	1	1689.9778	P06733;K7EM90;A0A2R8YEM5;A0A2R8Y879;K7ERS8;A0A2R8Y6I8	P06733	65	80	ENO1	Alpha-enolase;Enolase	yes	no	3	7.4611E-25	91.475	By MS/MS	By matching	By matching	By MS/MS	By MS/MS
AVENSSTAIGIR	FSPDGRVFQVEYAMKAVENSSTAIGIRCKD	AMKAVENSSTAIGIRCKDGVVFGVEKLVLS	K	A	V	I	R	C	2	1	1	0	0	0	1	1	0	2	0	0	0	0	0	2	1	0	0	1	0	0	12	0	1216.6412	P25788	P25788	30	41	PSMA3	Proteasome subunit alpha type-3	yes	yes	2	0.0013103	101.11	By MS/MS	By MS/MS	By MS/MS	By MS/MS	By MS/MS
AVFPSIVGRPR	SGMCKAGFAGDDAPRAVFPSIVGRPRHQGV	DAPRAVFPSIVGRPRHQGVMVGMGQKDSYV	R	A	V	P	R	H	1	2	0	0	0	0	0	1	0	1	0	0	0	1	2	1	0	0	0	2	0	0	11	1	1197.6982	A6NL76;F8WB63;B8ZZJ2;C9JFL5;F6UVQ4;F6QUT6;F8WCH0;P60709;E7EVS6;A0A2R8Y793;G5E9R0;A0A2R8YGF8;A0A6Q8PH58;Q6S8J3;C9JZR7;C9JUM1;C9JTX5;A5A3E0;P0CG38;P63267;P68133;P68032;P62736;P63261;I3L4N8;A0A804GS07;I3L3I0;I3L1U9;I3L3R2;J3KT65;K7EM38	P63261	29	39	ACTA1;ACTG2;ACTA2;ACTB;POTEE;POTEF;POTEI;ACTC1;ACTG1	Actin, cytoplasmic 1;Actin, cytoplasmic 1, N-terminally processed;POTE ankyrin domain family member E;POTE ankyrin domain family member F;POTE ankyrin domain family member I;Actin, gamma-enteric smooth muscle;Actin, alpha skeletal muscle;Actin, alpha cardiac muscle 1;Actin, aortic smooth muscle;Actin, cytoplasmic 2;Actin, cytoplasmic 2, N-terminally processed	no	no	3	0.018301	46.844	By MS/MS	By MS/MS	By MS/MS	By MS/MS	By MS/MS
AVFVDLEPTVIDEIR	TTFFCETGAGKHVPRAVFVDLEPTVIDEIR	AVFVDLEPTVIDEIRNGPYRQLFHPEQLIT	R	A	V	I	R	N	1	1	0	2	0	0	2	0	0	2	1	0	0	1	1	0	1	0	0	3	0	0	15	0	1714.9142	P68366;C9JEV8;C9JQ00;C9JJQ8;C9JDL2	P68366	65	79	TUBA4A	Tubulin alpha-4A chain	yes	no	3	0.013101	25.866	By MS/MS	By matching	By matching	By matching	By matching
AVFVDLEPTVIDEVR	NTFFSETGAGKHVPRAVFVDLEPTVIDEVR	AVFVDLEPTVIDEVRTGTYRQLFHPEQLIT	R	A	V	V	R	T	1	1	0	2	0	0	2	0	0	1	1	0	0	1	1	0	1	0	0	4	0	0	15	0	1700.8985	F5H5D3;Q9BQE3;F8VQQ4;F8VVB9;F8VRZ4;F8VS66;F8VX09;F8VWV9;F8VRK0;P68363;Q71U36	P68363	65	79	TUBA1C;TUBA1A;TUBA1B	Tubulin alpha-1C chain;Tubulin alpha-1B chain;Tubulin alpha-1A chain	no	no	2;3	1.1632E-06	164.04	By MS/MS	By MS/MS	By MS/MS	By MS/MS	By MS/MS
AVFVDLEPTVIDEVRTGTYR	NTFFSETGAGKHVPRAVFVDLEPTVIDEVR	LEPTVIDEVRTGTYRQLFHPEQLITGKEDA	R	A	V	Y	R	Q	1	2	0	2	0	0	2	1	0	1	1	0	0	1	1	0	3	0	1	4	0	0	20	1	2279.1798	F5H5D3;Q9BQE3;F8VQQ4;F8VVB9;F8VRZ4;F8VS66;F8VX09;F8VWV9;F8VRK0;P68363;Q71U36	P68363	65	84	TUBA1C;TUBA1A;TUBA1B	Tubulin alpha-1C chain;Tubulin alpha-1B chain;Tubulin alpha-1A chain	no	no	3	0.00036391	59.872	By matching		By matching	By MS/MS	By matching
AVGKVIPELNGK	GALQNIIPASTGAAKAVGKVIPELNGKLTG	AAKAVGKVIPELNGKLTGMAFRVPTANVSV	K	A	V	G	K	L	1	0	1	0	0	0	1	2	0	1	1	2	0	0	1	0	0	0	0	2	0	0	12	1	1223.7238	P04406;E7EUT5	P04406	216	227	GAPDH	Glyceraldehyde-3-phosphate dehydrogenase	yes	no	2	0.0019473	123.63	By MS/MS	By MS/MS		By MS/MS	By MS/MS
AVKDLVVLLFETALLSSGFSLEDPQTHSNR	VETLRQKAEADKNDKAVKDLVVLLFETALL	SSGFSLEDPQTHSNRIYRMIKLGLGIDEDE	K	A	V	N	R	I	2	1	1	2	0	1	2	1	1	0	6	1	0	2	1	4	2	0	0	3	0	0	30	1	3285.7245	P08238	P08238	650	679	HSP90AB1	Heat shock protein HSP 90-beta	yes	yes	4	7.3814E-08	53.968	By matching
AVLFCLSEDK	VRKSSTPEEVKKRKKAVLFCLSEDKKNIIL	KKRKKAVLFCLSEDKKNIILEEGKEILVGD	K	A	V	D	K	K	1	0	0	1	1	0	1	0	0	0	2	1	0	1	0	1	0	0	0	1	0	0	10	0	1180.5798	P23528;G3V1A4;E9PP50;E9PK25;E9PQB7;E9PLJ3;E9PS23	P23528	35	44	CFL1	Cofilin-1	yes	no	2	0.0027036	62.463	By MS/MS	By MS/MS	By MS/MS	By MS/MS	By MS/MS
AVLFCLSEDKK	VRKSSTPEEVKKRKKAVLFCLSEDKKNIIL	KRKKAVLFCLSEDKKNIILEEGKEILVGDV	K	A	V	K	K	N	1	0	0	1	1	0	1	0	0	0	2	2	0	1	0	1	0	0	0	1	0	0	11	1	1308.6748	P23528;G3V1A4;E9PP50;E9PK25;E9PQB7;E9PLJ3;E9PS23	P23528	35	45	CFL1	Cofilin-1	yes	no	2	0.023553	55.064				By MS/MS	By MS/MS
AVLIAGQPGTGK	GVVLEMIREGKIAGRAVLIAGQPGTGKTAI	AGRAVLIAGQPGTGKTAIAMGMAQALGPDT	R	A	V	G	K	T	2	0	0	0	0	1	0	3	0	1	1	1	0	0	1	0	1	0	0	1	0	0	12	0	1110.6397	Q9Y230;X6R2L4;M0R0Y3;M0QXI6	Q9Y230	72	83	RUVBL2	RuvB-like 2	yes	no	2	0.02787	47.187	By MS/MS	By MS/MS	By MS/MS	By MS/MS	By MS/MS
AVLKFAAATGATPIAGR	PADVSVISSRNTGQRAVLKFAAATGATPIA	LKFAAATGATPIAGRFTPGTFTNQIQAAFR	R	A	V	G	R	F	6	1	0	0	0	0	0	2	0	1	1	1	0	1	1	0	2	0	0	1	0	0	17	1	1613.9253	C9J9K3;A0A8V8TMX1;A0A0C4DG17;A0A8V8TLA4;P08865;A0A8I5KQE6;F8WD59	C9J9K3	86	102	RPSA	40S ribosomal protein SA	yes	no	2	0.00025766	70.412		By MS/MS	By MS/MS	By MS/MS	By MS/MS
AVLVDLEPGTMDSVR	NVYYNEATGGKYVPRAVLVDLEPGTMDSVR	AVLVDLEPGTMDSVRSGPFGQIFRPDNFVF	R	A	V	V	R	S	1	1	0	2	0	0	1	1	0	0	2	0	1	0	1	1	1	0	0	3	0	0	15	0	1600.8131	P04350;M0QY85;M0R0X0;M0QY37;M0QX14;M0QZL7;M0R278;A0A075B724;P68371;Q3ZCM7	P68371	63	77	TUBB4A;TUBB8;TUBB4B	Tubulin beta-4A chain;Tubulin beta-4B chain;Tubulin beta-8 chain	no	no	2	4.9498E-06	125.74	By MS/MS	By MS/MS	By MS/MS	By MS/MS	By MS/MS
AVNVYSTSVTSDNLSR	______________________________	VNVYSTSVTSDNLSRHDMLAWINESLQLNL	M	A	V	S	R	H	1	1	2	1	0	0	0	0	0	0	1	0	0	0	0	4	2	0	1	3	0	0	16	0	1711.8377	Q15691	Q15691	2	17	MAPRE1	Microtubule-associated protein RP/EB family member 1	yes	yes	2	0.00012087	65.395				By MS/MS
AVQGFFTSNNATR	LPSTSRRLNHYVLYKAVQGFFTSNNATRDF	YKAVQGFFTSNNATRDFLLPFLEEPMDTEA	K	A	V	T	R	D	2	1	2	0	0	1	0	1	0	0	0	0	0	2	0	1	2	0	0	1	0	0	13	0	1411.6844	O43242	O43242	116	128	PSMD3	26S proteasome non-ATPase regulatory subunit 3	yes	yes	2	0.0049039	51.927	By MS/MS	By MS/MS	By MS/MS	By MS/MS	By MS/MS
AVSIFNKEGCLEIVLKYLSR	ETVNVLWNICECSSRAVSIFNKEGCLEIVL	NKEGCLEIVLKYLSRFPTNVDLAISVAYCL	R	A	V	S	R	F	1	1	1	0	1	0	2	1	0	2	3	2	0	1	0	2	0	0	1	2	0	0	20	2	2338.2719	A0A8I5KQT3;A0A8I5KR70;Q7Z4Q2	A0A8I5KQT3	177	196	HEATR3	HEAT repeat-containing protein 3	yes	no	2	0.0013155	44.616	By MS/MS	By MS/MS	By matching	By MS/MS
AVSTVFSTSSLKLNQPQKYLK	______________________________	STSSLKLNQPQKYLKMKSWPC_________	M	A	V	L	K	M	1	0	1	0	0	2	0	0	0	0	3	3	0	1	1	4	2	0	1	2	0	0	21	2	2338.2896	M0QY91	M0QY91	2	22	SDHAF2		yes	yes	2	0.020585	51.726					By MS/MS
AVTEQGAELSNEER	AEQAERYDDMATCMKAVTEQGAELSNEERN	KAVTEQGAELSNEERNLLSVAYKNVVGGRR	K	A	V	E	R	N	2	1	1	0	0	1	4	1	0	0	1	0	0	0	0	1	1	0	0	1	0	0	14	0	1531.7114	P27348;E9PG15	P27348	28	41	YWHAQ	14-3-3 protein theta	yes	no	2	0.00049546	87.184	By MS/MS	By MS/MS	By MS/MS	By MS/MS	By MS/MS
AVTEQGHELSNEER	AEQAERYDDMAAAMKAVTEQGHELSNEERN	KAVTEQGHELSNEERNLLSVAYKNVVGARR	K	A	V	E	R	N	1	1	1	0	0	1	4	1	1	0	1	0	0	0	0	1	1	0	0	1	0	0	14	0	1597.7332	P31946;Q4VY20;Q4VY19;A0A0J9YWE8;A0A0J9YWZ2	P31946	30	43	YWHAB	14-3-3 protein beta/alpha;14-3-3 protein beta/alpha, N-terminally processed	yes	no	3	0.001151	42.317	By MS/MS	By MS/MS	By MS/MS	By MS/MS	By MS/MS
AVTIFIR	TKDKMLVIEQCKNSRAVTIFIRGGNKMIIE	IEQCKNSRAVTIFIRGGNKMIIEEAKRSLH	R	A	V	I	R	G	1	1	0	0	0	0	0	0	0	2	0	0	0	1	0	0	1	0	0	1	0	0	7	0	818.50142	P48643;B7ZAR1;E9PCA1;E7ENZ3	P48643	382	388	CCT5	T-complex protein 1 subunit epsilon	yes	no	2	0.01571	41.502	By MS/MS	By MS/MS	By MS/MS	By MS/MS	By MS/MS
AVTLHDQGTAQWADLSSQFYLREEDIGK	LGVEIAKNIILGGVKAVTLHDQGTAQWADL	DLSSQFYLREEDIGKNRAEVSQPRLAELNS	K	A	V	G	K	N	3	1	0	3	0	3	2	2	1	1	3	1	0	1	0	2	2	1	1	1	0	0	28	1	3177.5367	P22314;Q5JRR9;Q5JRS0;Q5JRS1;Q5JRS3;Q5JRS2	P22314	98	125	UBA1	Ubiquitin-like modifier-activating enzyme 1	yes	no	4	0.0026324	31.111	By MS/MS	By MS/MS			By matching
AVVGVVAGGGR	YIKGIVKKVISSANRAVVGVVAGGGRIDKP	SANRAVVGVVAGGGRIDKPILKAGRAYHKY	R	A	V	G	R	I	2	1	0	0	0	0	0	4	0	0	0	0	0	0	0	0	0	0	0	4	0	0	11	0	940.54541	E9PP36;E9PKZ0;E9PKU4;P62917	E9PP36	55	65	RPL8	60S ribosomal protein L8	yes	no	2	0.001188	89.296	By MS/MS	By MS/MS	By MS/MS	By MS/MS	By MS/MS
AVYTQDCPLAAAK	KKAEEIANEMIEAAKAVYTQDCPLAAAKAI	AKAVYTQDCPLAAAKAIQGLRAVFDETYPD	K	A	V	A	K	A	4	0	0	1	1	1	0	0	0	0	1	1	0	0	1	0	1	0	1	1	0	0	13	0	1406.6864	P49588;A0A6Q8PGN5;A0A6Q8PF33;A0A6Q8PGE8;A0A6Q8PGR9;A0A6Q8PGB5;A0A6Q8PFK3;A0A6Q8PHJ2;H3BPK7	P49588	665	677	AARS	Alanine--tRNA ligase, cytoplasmic	yes	no	2	0.0051671	51.092	By MS/MS	By MS/MS	By MS/MS	By MS/MS	By MS/MS
AWDIAIATMK	KDKFSFDLGKGEVIKAWDIAIATMKVGEVC	GEVIKAWDIAIATMKVGEVCHITCKPEYAY	K	A	W	M	K	V	3	0	0	1	0	0	0	0	0	2	0	1	1	0	0	0	1	1	0	0	0	0	10	0	1118.5794	Q02790;F5H1U3	Q02790	89	98	FKBP4	Peptidyl-prolyl cis-trans isomerase FKBP4;Peptidyl-prolyl cis-trans isomerase FKBP4, N-terminally processed;Peptidyl-prolyl cis-trans isomerase	yes	no	2	0.00051231	75.378		By MS/MS	By MS/MS	By matching	By MS/MS
AWELYGSPNALVLLIAQEK	LSNNPSKGLALGIAKAWELYGSPNALVLLI	YGSPNALVLLIAQEKERNIFDQRAIENELL	K	A	W	E	K	E	3	0	1	0	0	1	2	1	0	1	4	1	0	0	1	1	0	1	1	1	0	0	19	0	2114.1412	A0A2R8Y7I7;A0A2R8Y5T7;A0A2R8Y430;P48637	A0A2R8Y7I7	62	80	GSS	Glutathione synthetase	yes	no	3	0.010605	30.416	By MS/MS	By MS/MS	By MS/MS	By MS/MS	By matching
AWGPGLEGGVVGK	FEVKVGTECGNQKVRAWGPGLEGGVVGKSA	VRAWGPGLEGGVVGKSADFVVEAIGDDVGT	R	A	W	G	K	S	1	0	0	0	0	0	1	5	0	0	1	1	0	0	1	0	0	1	0	2	0	0	13	0	1225.6455	P21333;Q60FE5;A0A7P0NMY4	P21333	581	593	FLNA	Filamin-A	yes	no	2	0.010149	43.512	By matching	By MS/MS	By matching	By MS/MS	By MS/MS
AWVWNTHADFADECPKPELLAIR	ITPMMELKPNAGSDRAWVWNTHADFADECP	DFADECPKPELLAIRFLNAENAQKFKTKFE	R	A	W	I	R	F	4	1	1	2	1	0	2	0	1	1	2	1	0	1	2	0	1	2	0	1	0	0	23	1	2738.3275	C9JXG8;C9JGV6;F6WQW2;P43487;C9JJ34	C9JXG8	69	91	RANBP1	Ran-specific GTPase-activating protein	yes	no	4	0.00061217	52.169		By MS/MS	By MS/MS		By MS/MS
AYAETTKMKVLEFLAK	PNSDPPRYQFLWGPRAYAETTKMKVLEFLA	YAETTKMKVLEFLAKMNGATPRDFPSHYEE	R	A	Y	A	K	M	3	0	0	0	0	0	2	0	0	0	2	3	1	1	0	0	2	0	1	1	0	0	16	2	1841.9961	P43366	P43366	276	291	MAGEB1	Melanoma-associated antigen B1	yes	yes	3	0.036347	46.408	By MS/MS
AYHEQLSVAEITNACFEPANQMVK	HFPLATYAPVISAEKAYHEQLSVAEITNAC	EITNACFEPANQMVKCDPRHGKYMACCLLY	K	A	Y	V	K	C	4	0	2	0	1	2	3	0	1	1	1	1	1	1	1	1	1	0	1	2	0	0	24	0	2749.284	P68363;C9JDS9;P68366;Q71U36;P0DPH8;P0DPH7;Q6PEY2	P68363	281	304	TUBA1B;TUBA4A;TUBA1A;TUBA3E	Tubulin alpha-1B chain;Tubulin alpha-4A chain;Tubulin alpha-1A chain;Tubulin alpha-3E chain	no	no	3;4	1.936E-33	149	By MS/MS	By MS/MS	By MS/MS	By MS/MS	By MS/MS
AYHEQLTVAEITNACFEPANQMVK	HFPLATYAPVISAEKAYHEQLTVAEITNAC	EITNACFEPANQMVKCDPRHGKYMACCLLY	K	A	Y	V	K	C	4	0	2	0	1	2	3	0	1	1	1	1	1	1	1	0	2	0	1	2	0	0	24	0	2763.2996	F5H5D3;Q9BQE3	F5H5D3	351	374	TUBA1C	Tubulin alpha-1C chain	yes	no	3	2.0191E-18	92.833	By MS/MS	By MS/MS	By matching	By MS/MS	By MS/MS
AYIQENLELVEK	HGGGPTVTAGLPLPKAYIQENLELVEKGFS	LPKAYIQENLELVEKGFSNLKKQIENARMF	K	A	Y	E	K	G	1	0	1	0	0	1	3	0	0	1	2	1	0	0	0	0	0	0	1	1	0	0	12	0	1447.7559	A0A494C1T2;A0A8V8TL50;V9GZ78;V9GYY3;F5H2F4;P11586;A0A8V8TKS0;A0A8V8TMA4;A0A8V8TKT4	A0A494C1T2	467	478	MTHFD1	C-1-tetrahydrofolate synthase, cytoplasmic;Methylenetetrahydrofolate dehydrogenase;Methenyltetrahydrofolate cyclohydrolase;Formyltetrahydrofolate synthetase;C-1-tetrahydrofolate synthase, cytoplasmic, N-terminally processed	yes	no	2	0.0040722	57.836			By MS/MS
AYLPVNESFGFTADLR	FEESQVAGTPMFVVKAYLPVNESFGFTADL	YLPVNESFGFTADLRSNTGGQAFPQCVFDH	K	A	Y	L	R	S	2	1	1	1	0	0	1	1	0	0	2	0	0	2	1	1	1	0	1	1	0	0	16	0	1798.889	P13639	P13639	786	801	EEF2	Elongation factor 2	yes	yes	2;3	8.188499999999999E-19	153.95	By MS/MS	By MS/MS	By MS/MS	By MS/MS	By MS/MS
AYTNFDAER	EGDHSTPPSAYGSVKAYTNFDAERDALNIE	AYGSVKAYTNFDAERDALNIETAIKTKGVD	K	A	Y	E	R	D	2	1	1	1	0	0	1	0	0	0	0	0	0	1	0	0	1	0	1	0	0	0	9	0	1085.4778	P07355;H0YMW4;H0YMD0;H0YN42;H0YMU9;A6NMY6;H0YNB8;H0YKS4;H0YMM1;A0A7I2V4P4;H0YLV6;H0YMT9;H0YKX9;H0YKZ7;H0YKL9;H0YKV8;H0YMD9;H0YKN4	P07355	29	37	ANXA2;ANXA2P2	Annexin A2;Annexin;Putative annexin A2-like protein	yes	no	2	0.04052	30.254	By MS/MS	By MS/MS	By MS/MS	By MS/MS	By matching
AYTNFDAERDALNIETAIK	EGDHSTPPSAYGSVKAYTNFDAERDALNIE	FDAERDALNIETAIKTKGVDEVTIVNILTN	K	A	Y	I	K	T	4	1	2	2	0	0	2	0	0	2	1	1	0	1	0	0	2	0	1	0	0	0	19	1	2154.0593	P07355;H0YMW4;H0YMD0;H0YN42;H0YMU9;A6NMY6;H0YNB8;H0YKS4;H0YMM1;A0A7I2V4P4;H0YLV6;H0YMT9;H0YKX9;H0YKZ7;H0YKL9;H0YKV8;H0YMD9;H0YKN4	P07355	29	47	ANXA2;ANXA2P2	Annexin A2;Annexin;Putative annexin A2-like protein	yes	no	3	0.00026357	61.942	By MS/MS	By MS/MS	By MS/MS	By MS/MS	By MS/MS
CCLTYCFNKPEDK	GVFMASHFDRHYCGKCCLTYCFNKPEDK__	GKCCLTYCFNKPEDK_______________	K	C	C	D	K	-	0	0	1	1	3	0	1	0	0	0	1	2	0	1	1	0	1	0	1	0	0	0	13	1	1733.7211	P62979	P62979	144	156	RPS27A	Ubiquitin-40S ribosomal protein S27a;Ubiquitin;40S ribosomal protein S27a	yes	yes	3	0.0086197	54.309	By MS/MS	By MS/MS	By MS/MS	By MS/MS	By MS/MS
CCSGAIIVLTK	PTEATAVGAVEASFKCCSGAIIVLTKSGRS	ASFKCCSGAIIVLTKSGRSAHQVARYRPRA	K	C	C	T	K	S	1	0	0	0	2	0	0	1	0	2	1	1	0	0	0	1	1	0	0	1	0	0	11	0	1220.6257	P14618;A0A8V8TNX9;B4DNK4	P14618	423	433	PKM	Pyruvate kinase PKM;Pyruvate kinase	yes	no	2	0.0011821	96.015	By MS/MS	By MS/MS
CCSGAIIVLTKSGR	PTEATAVGAVEASFKCCSGAIIVLTKSGRS	KCCSGAIIVLTKSGRSAHQVARYRPRAPII	K	C	C	G	R	S	1	1	0	0	2	0	0	2	0	2	1	1	0	0	0	2	1	0	0	1	0	0	14	1	1520.7803	P14618;A0A8V8TNX9;B4DNK4	P14618	423	436	PKM	Pyruvate kinase PKM;Pyruvate kinase	yes	no	2	6.9519E-08	77.305		By matching	By matching	By MS/MS	By MS/MS
CDENILWLDYK	GATLKITLDNAYMEKCDENILWLDYKNICK	YMEKCDENILWLDYKNICKVVEVGSKIYVD	K	C	D	Y	K	N	0	0	1	2	1	0	1	0	0	1	2	1	0	0	0	0	0	1	1	0	0	0	11	0	1467.6704	A0A804F6T5;A0A804F729;P14618;A0A8V8TNX9;B4DNK4	P14618	152	162	PKM	Pyruvate kinase PKM;Pyruvate kinase	no	no	2	0.0007619	135.66	By MS/MS	By MS/MS	By MS/MS	By MS/MS	By MS/MS
CDPAGYYCGFK	ILIGIDEEQGPQVYKCDPAGYYCGFKATAA	QVYKCDPAGYYCGFKATAAGVKQTESTSFL	K	C	D	F	K	A	1	0	0	1	2	0	0	2	0	0	0	1	0	1	1	0	0	0	2	0	0	0	11	0	1336.5216	G3V5Z7;P60900;G3V295	G3V5Z7	160	170	PSMA6	Proteasome subunit alpha type;Proteasome subunit alpha type-6	yes	no	2	0.020629	38.086	By MS/MS	By MS/MS	By matching	By matching	By MS/MS
CEFQDAYVLLSEK	GYISPYFINTSKGQKCEFQDAYVLLSEKKI	QKCEFQDAYVLLSEKKISSIQSIVPALEIA	K	C	E	E	K	K	1	0	0	1	1	1	2	0	0	0	2	1	0	1	0	1	0	0	1	1	0	0	13	0	1600.7443	P10809;A0A7I2V599;A0A7I2V2X6;A0A7I2YQK6;A0A7I2V5M1;A0A7I2V5K3;A0A7I2YQ71;A0A7I2V369	P10809	237	249	HSPD1	60 kDa heat shock protein, mitochondrial	yes	no	2	0.0014508	83.397	By MS/MS	By MS/MS	By MS/MS	By MS/MS	By MS/MS
CEGINISGNFYR	VAKQVLLGRKVVVVRCEGINISGNFYRNKL	VVRCEGINISGNFYRNKLKYLAFLRKRMNT	R	C	E	Y	R	N	0	1	2	0	1	0	1	2	0	2	0	0	0	1	0	1	0	0	1	0	0	0	12	0	1428.6456	A0A7I2V5L3;P40429;M0QYS1	A0A7I2V5L3	38	49	RPL13A	60S ribosomal protein L13a	yes	no	2	0.0076359	58.37	By MS/MS	By matching	By MS/MS	By MS/MS	By MS/MS
CELLYEGPPDDEAAMGIK	ITIHLPSPVTAQKYRCELLYEGPPDDEAAM	LYEGPPDDEAAMGIKSCDPKGPLMMYISKM	R	C	E	I	K	S	2	0	0	2	1	0	3	2	0	1	2	1	1	0	2	0	0	0	1	0	0	0	18	0	2006.8965	P13639	P13639	369	386	EEF2	Elongation factor 2	yes	yes	2	1.6353E-12	140.01	By MS/MS	By MS/MS	By MS/MS	By MS/MS	By MS/MS
CGEMAQAASAAVTR	KDVVEPLLRPQWYVRCGEMAQAASAAVTRG	RCGEMAQAASAAVTRGDLRILPEAHQRTWH	R	C	G	T	R	G	5	1	0	0	1	1	1	1	0	0	0	0	1	0	0	1	1	0	0	1	0	0	14	0	1421.6391	A0A140T936;P26640	A0A140T936	601	614	VARS	Valine--tRNA ligase	yes	no	2	0.041956	29.544	By MS/MS	By matching	By matching	By matching	By MS/MS
CIDSGLWVPNSK	ISKMDPTDAKYHMQRCIDSGLWVPNSKASE	MQRCIDSGLWVPNSKASEAKEGEEAGPGDP	R	C	I	S	K	A	0	0	1	1	1	0	0	1	0	1	1	1	0	0	1	2	0	1	0	1	0	0	12	0	1374.6602	Q16543;K7EL68	Q16543	336	347	CDC37	Hsp90 co-chaperone Cdc37;Hsp90 co-chaperone Cdc37, N-terminally processed	yes	no	2	0.011573	43.512	By MS/MS		By MS/MS	By MS/MS
CIPALDSLTPANEDQK	VEEGIVLGGGCALLRCIPALDSLTPANEDQ	IPALDSLTPANEDQKIGIEIIKRTLKIPAM	R	C	I	Q	K	I	2	0	1	2	1	1	1	0	0	1	2	1	0	0	2	1	1	0	0	0	0	0	16	0	1770.8458	P10809;A0A7I2V599;A0A7I2V2X6;A0A7I2YQK6	P10809	447	462	HSPD1	60 kDa heat shock protein, mitochondrial	yes	no	2;3	0.0011465	65.395	By MS/MS	By MS/MS	By MS/MS	By MS/MS	By MS/MS
CLELFSELAEDK	QSKILKVIRKNIVKKCLELFSELAEDKENY	VKKCLELFSELAEDKENYKKFYEAFSKNLK	K	C	L	D	K	E	1	0	0	1	1	0	3	0	0	0	3	1	0	1	0	1	0	0	0	0	0	0	12	0	1452.6806	P08238	P08238	412	423	HSP90AB1	Heat shock protein HSP 90-beta	yes	yes	2	0.021845	37.344				By MS/MS	By matching
CLELFSELAEDKENYKK	QSKILKVIRKNIVKKCLELFSELAEDKENY	ELFSELAEDKENYKKFYEAFSKNLKLGIHE	K	C	L	K	K	F	1	0	1	1	1	0	4	0	0	0	3	3	0	1	0	1	0	0	1	0	0	0	17	2	2115.0194	P08238	P08238	412	428	HSP90AB1	Heat shock protein HSP 90-beta	yes	yes	4	0.01282	52.026	By MS/MS	By MS/MS	By MS/MS
CLELFTELAEDK	QSKILKVIRKNLVKKCLELFTELAEDKENY	VKKCLELFTELAEDKENYKKFYEQFSKNIK	K	C	L	D	K	E	1	0	0	1	1	0	3	0	0	0	3	1	0	1	0	0	1	0	0	0	0	0	12	0	1466.6963	P07900	P07900	420	431	HSP90AA1	Heat shock protein HSP 90-alpha	yes	yes	2	0.037719	43.628					By MS/MS
CLTTDEYDGHSTYPSHQYQ	SRVISKHDLGHFMLRCLTTDEYDGHSTYPS	DEYDGHSTYPSHQYQ_______________	R	C	L	Y	Q	-	0	0	0	2	1	2	1	1	2	0	1	0	0	0	1	2	3	0	3	0	0	0	19	0	2300.928	P30043;M0R192;A0A2R8YEP4	P30043	188	206	BLVRB	Flavin reductase (NADPH)	yes	no	3	0.0027815	38.824	By MS/MS	By MS/MS	By MS/MS	By MS/MS	By MS/MS
CLYASVLTAQPR	AIHRGGGQIIPTARRCLYASVLTAQPRLME	ARRCLYASVLTAQPRLMEPIYLVEIQCPEQ	R	C	L	P	R	L	2	1	0	0	1	1	0	0	0	0	2	0	0	0	1	1	1	0	1	1	0	0	12	0	1377.7075	P13639	P13639	728	739	EEF2	Elongation factor 2	yes	yes	2;3	0.0021233	96.89	By MS/MS	By MS/MS	By MS/MS	By MS/MS	By MS/MS
CMPTFQFFK	DVDDCQDVASECEVKCMPTFQFFKKGQKVG	SECEVKCMPTFQFFKKGQKVGEFSGANKEK	K	C	M	F	K	K	0	0	0	0	1	1	0	0	0	0	0	1	1	3	1	0	1	0	0	0	0	0	9	0	1204.5409	P10599	P10599	73	81	TXN	Thioredoxin	yes	yes	2	0.0078204	53.17	By MS/MS	By MS/MS	By MS/MS	By MS/MS	By MS/MS
CMQLTDFILK	DGPCTQVRRQAMPFKCMQLTDFILKFPHSA	AMPFKCMQLTDFILKFPHSAHQKYVRQAWQ	K	C	M	L	K	F	0	0	0	1	1	1	0	0	0	1	2	1	1	1	0	0	1	0	0	0	0	0	10	0	1267.6305	E7EPB3;P50914	E7EPB3	54	63	RPL14	60S ribosomal protein L14	yes	no	2	0.0028317	61.999	By MS/MS		By MS/MS		By MS/MS
CNEIINWLDK	QGKINDEDKQKILDKCNEIINWLDKNQTAE	KILDKCNEIINWLDKNQTAEKEEFEHQQKE	K	C	N	D	K	N	0	0	2	1	1	0	1	0	0	2	1	1	0	0	0	0	0	1	0	0	0	0	10	0	1303.6231	P11142;E9PKE3;E9PNE6;A8K7Q2;E9PS65;E9PM13	P11142	574	583	HSPA8	Heat shock cognate 71 kDa protein	yes	no	2	0.00011277	102.06	By MS/MS	By MS/MS	By MS/MS	By MS/MS	By MS/MS
CPEALFQPSFLGMESCGIHETTFNSIMK	LPDGQVITIGNERFRCPEALFQPSFLGMES	ESCGIHETTFNSIMKCDVDIRKDLYANTVL	R	C	P	M	K	C	1	0	1	0	2	1	3	2	1	2	2	1	2	3	2	3	2	0	0	0	0	0	28	0	3230.4545	P60709;E7EVS6;A0A6Q8PFE4;A0A2R8Y793;P63261;I3L4N8;A0A804GS07	P63261	257	284	ACTB;ACTG1	Actin, cytoplasmic 1;Actin, cytoplasmic 1, N-terminally processed;Actin, cytoplasmic 2;Actin, cytoplasmic 2, N-terminally processed	no	no	3;4	5.468E-40	125.74	By MS/MS	By MS/MS	By MS/MS	By MS/MS	By MS/MS
CPLLKPWALTFSYGR	QSEEEASINLNAINKCPLLKPWALTFSYGR	CPLLKPWALTFSYGRALQASALKAWGGKKE	K	C	P	G	R	A	1	1	0	0	1	0	0	1	0	0	3	1	0	1	2	1	1	1	1	0	0	0	15	1	1807.9443	P04075;J3KPS3;H3BQN4;H3BR68	P04075	290	304	ALDOA	Fructose-bisphosphate aldolase A;Fructose-bisphosphate aldolase	yes	no	3	0.024915	37.177	By MS/MS
CPPGVVPACHNSK	AMAAVGLSWEECKQRCPPGVVPACHNSKDT	QRCPPGVVPACHNSKDTVTISGPQAPVFEF	R	C	P	S	K	D	1	0	1	0	2	0	0	1	1	0	0	1	0	0	3	1	0	0	0	2	0	0	13	0	1421.6544	A0A0U1RQF0;P49327	A0A0U1RQF0	634	646	FASN	Fatty acid synthase;[Acyl-carrier-protein] S-acetyltransferase;[Acyl-carrier-protein] S-malonyltransferase;3-oxoacyl-[acyl-carrier-protein] synthase;3-oxoacyl-[acyl-carrier-protein] reductase;3-hydroxyacyl-[acyl-carrier-protein] dehydratase;Enoyl-[acyl-carrier-protein] reductase;Oleoyl-[acyl-carrier-protein] hydrolase	yes	no	3	0.038453	19.211	By MS/MS	By MS/MS	By MS/MS	By MS/MS	By MS/MS
CQEVISWLDANTLAEK	KGKISEADKKKVLDKCQEVISWLDANTLAE	QEVISWLDANTLAEKDEFEHKRKELEQVCN	K	C	Q	E	K	D	2	0	1	1	1	1	2	0	0	1	2	1	0	0	0	1	1	1	0	1	0	0	16	0	1875.9037	A0A0G2JIW1;P0DMV9;P0DMV8;V9GZ37	A0A0G2JIW1	575	590	HSPA1B;HSPA1A	Heat shock 70 kDa protein 1B;Heat shock 70 kDa protein 1A	yes	no	2	0.00047359	57.802	By MS/MS
CQVFEETQIGGER	IQTSVNALSADVLGRCQVFEETQIGGERYN	GRCQVFEETQIGGERYNFFTGCPKAKTCTF	R	C	Q	E	R	Y	0	1	0	0	1	2	3	2	0	1	0	0	0	1	0	0	1	0	0	1	0	0	13	0	1551.6988	Q99832	Q99832	345	357	CCT7	T-complex protein 1 subunit eta	yes	yes	2	0.0011281	72.652	By MS/MS	By matching	By matching	By matching	By matching
CSVIRDSLLQDGEFSMDLR	RSSFYVNGLTLGGQKCSVIRDSLLQDGEFS	RDSLLQDGEFSMDLRTKSTGGAPTFNVTVT	K	C	S	L	R	T	0	2	0	3	1	1	1	1	0	1	3	0	1	1	0	3	0	0	0	1	0	0	19	1	2240.0566	P07737;K7EJ44	P07737	71	89	PFN1	Profilin-1	yes	no	3	0.00030377	61.167	By MS/MS	By MS/MS	By matching		By matching
CTGGEVGATSALAPK	PPKFDPNEIKVVYLRCTGGEVGATSALAPK	CTGGEVGATSALAPKIGPLGLSPKKVGDDI	R	C	T	P	K	I	3	0	0	0	1	0	1	3	0	0	1	1	0	0	1	1	2	0	0	1	0	0	15	0	1417.6871	P30050	P30050	17	31	RPL12	60S ribosomal protein L12	yes	yes	2	7.049E-18	152.85	By MS/MS	By MS/MS	By MS/MS	By MS/MS	By MS/MS
CVLLSNLSSTSHVPEVDPGSAELQK	LVNCLRREPGGNRLRCVLLSNLSSTSHVPE	SHVPEVDPGSAELQKVLQGDLVMNVYRDGA	R	C	V	Q	K	V	1	0	1	1	1	1	2	1	1	0	4	1	0	0	2	5	1	0	0	3	0	0	25	0	2666.3221	A0A0U1RQF0;P49327	A0A0U1RQF0	1469	1493	FASN	Fatty acid synthase;[Acyl-carrier-protein] S-acetyltransferase;[Acyl-carrier-protein] S-malonyltransferase;3-oxoacyl-[acyl-carrier-protein] synthase;3-oxoacyl-[acyl-carrier-protein] reductase;3-hydroxyacyl-[acyl-carrier-protein] dehydratase;Enoyl-[acyl-carrier-protein] reductase;Oleoyl-[acyl-carrier-protein] hydrolase	yes	no	3	0.0026777	35.016	By MS/MS	By MS/MS	By MS/MS	By MS/MS	By matching
CVVVGDGAVGK	______________________________	QTIKCVVVGDGAVGKTCLLISYTTNKFPSE	K	C	V	G	K	T	1	0	0	1	1	0	0	3	0	0	0	1	0	0	0	0	0	0	0	4	0	0	11	0	1059.5383	P60953;A0A3B3IRV0;Q5JYX0;G3V476;A0A8Q3SI43;A0A8Q3WKT2;A0A590UJK8;A0A494BZX6;B1AH78;G3V4H1;A0A494C1M1;A0A8Q3WLC5;B1AH79;F8WET9;P84095;P15153;P60763;P63000;P17081;Q9H4E5	P60953	6	16	CDC42;RHOJ;RAC2;RHOQ;RHOG;RAC3;RAC1	Cell division control protein 42 homolog;Rho-related GTP-binding protein RhoG;Ras-related C3 botulinum toxin substrate 2;Ras-related C3 botulinum toxin substrate 3;Ras-related C3 botulinum toxin substrate 1;Rho-related GTP-binding protein RhoQ;Rho-related GTP-binding protein RhoJ	yes	no	2	0.041522	40.002		By matching	By matching	By MS/MS	By MS/MS
DAEAWFTSR	DMRSQYEVMAEQNRKDAEAWFTSRTEELNR	AEQNRKDAEAWFTSRTEELNREVAGHTEQL	K	D	A	S	R	T	2	1	0	1	0	0	1	0	0	0	0	0	0	1	0	1	1	1	0	0	0	0	9	0	1081.4829	CON__P08727;P08727;K7EMS3	CON__P08727	266	274	KRT19	Keratin, type I cytoskeletal 19	yes	no	2	0.0063823	57.96	By MS/MS		By MS/MS		By MS/MS
DAEDAMDAMDGAVLDGR	KESRGFAFVRFHDKRDAEDAMDAMDGAVLD	EDAMDAMDGAVLDGRELRVQMARYGRPPDS	R	D	A	G	R	E	4	1	0	5	0	0	1	2	0	0	1	0	2	0	0	0	0	0	0	1	0	0	17	0	1750.7138	J3QL05;J3KP15;Q01130	J3QL05	67	83	SRSF2	Serine/arginine-rich splicing factor 2	yes	no	2	0.0031276	43.991	By MS/MS	By matching	By matching	By MS/MS	By MS/MS
DAFLGSFLYEYSR	FAEDKDVCKNYQEAKDAFLGSFLYEYSRRH	AKDAFLGSFLYEYSRRHPEYAVSVLLRLAK	K	D	A	S	R	R	1	1	0	1	0	0	1	1	0	0	2	0	0	2	0	2	0	0	2	0	0	0	13	0	1566.7355	CON__P02769	CON__P02769	347	359			yes	yes	2	0.00091204	108.48	By MS/MS	By MS/MS	By MS/MS	By MS/MS	By MS/MS
DAFQNAYLELGGLGER	ILLHGKEQPLDEELKDAFQNAYLELGGLGE	AFQNAYLELGGLGERVLGFCHLFLPDEQFP	K	D	A	E	R	V	2	1	1	1	0	1	2	3	0	0	3	0	0	1	0	0	0	0	1	0	0	0	16	0	1751.8479	P05023	P05023	536	551	ATP1A1	Sodium/potassium-transporting ATPase subunit alpha-1	yes	yes	3	0.0056087	27.149	By MS/MS	By MS/MS	By matching	By MS/MS	By MS/MS
DAGTIAGLNVLR	TVPAYFNDSQRQATKDAGTIAGLNVLRIIN	ATKDAGTIAGLNVLRIINEPTAAAIAYGLD	K	D	A	L	R	I	2	1	1	1	0	0	0	2	0	1	2	0	0	0	0	0	1	0	0	1	0	0	12	0	1198.667	P11142;E9PKE3;E9PN89;E9PLF4;E9PQQ4;E9PQK7;E9PK54;E9PI65	P11142	160	171	HSPA8	Heat shock cognate 71 kDa protein	yes	no	2	1.4082E-11	147.51	By MS/MS	By MS/MS	By MS/MS	By MS/MS	By MS/MS
DAGVIAGLNVLR	TVPAYFNDSQRQATKDAGVIAGLNVLRIIN	ATKDAGVIAGLNVLRIINEPTAAAIAYGLD	K	D	A	L	R	I	2	1	1	1	0	0	0	2	0	1	2	0	0	0	0	0	0	0	0	2	0	0	12	0	1196.6877	A0A0G2JIW1;P0DMV9;P0DMV8;Q53FA3;P34931	A0A0G2JIW1	161	172	HSPA1B;HSPA1A;HSPA1L	Heat shock 70 kDa protein 1B;Heat shock 70 kDa protein 1A;Heat shock 70 kDa protein 1-like	no	no	2	0.0013448	86.67	By MS/MS	By MS/MS	By MS/MS	By MS/MS	By MS/MS
DAGYEFDICFTSVQKR	PAGHEEAKRGGQALRDAGYEFDICFTSVQK	AGYEFDICFTSVQKRAIRTLWTVLDAIDQM	R	D	A	K	R	A	1	1	0	2	1	1	1	1	0	1	0	1	0	2	0	1	1	0	1	1	0	0	16	1	1934.8833	P18669	P18669	47	62	PGAM1	Phosphoglycerate mutase 1	yes	yes	3	1.2302E-06	85.619	By MS/MS	By MS/MS	By MS/MS	By matching	By MS/MS
DAIPENLPPLTADFAEDK	KPLLEKSHCIAEVEKDAIPENLPPLTADFA	PENLPPLTADFAEDKDVCKNYQEAKDAFLG	K	D	A	D	K	D	3	0	1	3	0	0	2	0	0	1	2	1	0	1	3	0	1	0	0	0	0	0	18	0	1954.9524	CON__P02769	CON__P02769	319	336			yes	yes	2;3	0.0019143	58.752	By MS/MS	By MS/MS	By matching	By MS/MS	By MS/MS
DALEFWLQAGVDGFQVR	SWFSTQVDTVATKVKDALEFWLQAGVDGFQ	LEFWLQAGVDGFQVRDIENLKDASSFLAEW	K	D	A	V	R	D	2	1	0	2	0	2	1	2	0	0	2	0	0	2	0	0	0	1	0	2	0	0	17	0	1949.9636	F5GZS6;A0A7P0Z4A0;A0A7P0TAN7;A0A7P0Z4P5;P08195;A0A7P0T8F1;F5GZI0;A0A7P0T8U7;A0A7P0TAS6;F5H056;A0A7P0TBF8;A0A7P0T9F7	F5GZS6	301	317	SLC3A2	4F2 cell-surface antigen heavy chain	yes	no	3	0.0037323	37.583	By MS/MS	By MS/MS	By MS/MS	By MS/MS	By matching
DALSDLALHFLNKMK	KTGCNVLLIQKSILRDALSDLALHFLNKMK	DALSDLALHFLNKMKIMVIKDIEREDIEFI	R	D	A	M	K	I	2	0	1	2	0	0	0	0	1	0	4	2	1	1	0	1	0	0	0	0	0	0	15	1	1714.9076	P50991	P50991	307	321	CCT4	T-complex protein 1 subunit delta	yes	yes	3	1.825E-05	80.3	By matching	By matching	By MS/MS	By MS/MS	By MS/MS
DANAKLSELEAALQR	AAIADAEQRGELAIKDANAKLSELEAALQR	DANAKLSELEAALQRAKQDMARQLREYQEL	K	D	A	Q	R	A	4	1	1	1	0	1	2	0	0	0	3	1	0	0	0	1	0	0	0	0	0	0	15	1	1627.8529	CON__P05787;P05787;CON__H-INV:HIT000292931;CON__Q9H552;CON__REFSEQ:XP_092267	CON__P05787	348	362	KRT8	Keratin, type II cytoskeletal 8	yes	no	3	0.00032838	63.037				By MS/MS
DASIVGFFDDSFSEAHSEFLK	PLRTEEEFKKFISDKDASIVGFFDDSFSEA	FFDDSFSEAHSEFLKAASNLRDNYRFAHTN	K	D	A	L	K	A	2	0	0	3	0	0	2	1	1	1	1	1	0	4	0	4	0	0	0	1	0	0	21	0	2347.0645	P30101;A0A8I5KT88;A0A8I5KW33;A0A8I5KS72;A0A8I5KNU9;A0A8I5QKQ5;A0A8I5KW00;A0A8I5KXC9;A0A8I5KPY2;A0A8I5KRV3;A0A8I5KYJ6;A0A8I5KXE2	P30101	153	173	PDIA3	Protein disulfide-isomerase A3	yes	no	3	1.2843E-20	105.32	By MS/MS	By MS/MS	By MS/MS	By MS/MS	By MS/MS
DASLMVTNDGATILK	LGPKGMDKILLSSGRDASLMVTNDGATILK	DASLMVTNDGATILKNIGVDNPAAKVLVDM	R	D	A	L	K	N	2	0	1	2	0	0	0	1	0	1	2	1	1	0	0	1	2	0	0	1	0	0	15	0	1547.7865	P78371;F5GWF6;F8VQ14	P78371	58	72	CCT2	T-complex protein 1 subunit beta	yes	no	2	2.0213E-07	85.813	By MS/MS		By MS/MS	By MS/MS	By MS/MS
DATNVGDEGGFAPNILENK	VYHNLKNVIKEKYGKDATNVGDEGGFAPNI	VGDEGGFAPNILENKEGLELLKTAIGKAGY	K	D	A	N	K	E	2	0	3	2	0	0	2	3	0	1	1	1	0	1	1	0	1	0	0	1	0	0	19	0	1959.9174	P06733;A0A2R8Y6G6	P06733	203	221	ENO1	Alpha-enolase	yes	no	2;3	1.4637E-123	216.3	By MS/MS	By MS/MS	By MS/MS	By MS/MS	By MS/MS
DAVITVPVFFNQAERR	YSRSLAEDFAEQPIKDAVITVPVFFNQAER	AVITVPVFFNQAERRAVLQAARMAGLKVLQ	K	D	A	R	R	A	2	2	1	1	0	1	1	0	0	1	0	0	0	2	1	0	1	0	0	3	0	0	16	1	1860.9846	A0A8Q3SHG4;A0A087X054;K7EQK2;A0A494C039;Q9Y4L1;J3QQH7;J3QLE9;E9PJ21;A0A087WWI4;A0A0G2JRS0;J3KTF1;J3QL06	A0A8Q3SHG4	171	186	HYOU1	Hypoxia up-regulated protein 1	yes	no	3	0.0089633	25.054	By MS/MS	By MS/MS	By matching	By matching	By matching
DAVVYPILVEFTR	AALSKAFKVKPFVVRDAVVYPILVEFTREV	VRDAVVYPILVEFTREVEEEPGIHSLKHNK	R	D	A	T	R	E	1	1	0	1	0	0	1	0	0	1	1	0	0	1	1	0	1	0	1	3	0	0	13	0	1520.8239	A0A8Q3SHG4;A0A087X054;K7EQK2;A0A494C039;Q9Y4L1;J3QQH7;J3QLE9;E9PJ21;A0A087WWI4;A0A0G2JRS0	A0A8Q3SHG4	439	451	HYOU1	Hypoxia up-regulated protein 1	yes	no	2	0.0054655	58.978	By MS/MS	By MS/MS	By MS/MS	By MS/MS	By MS/MS
DCDLQEDACYNCGR	PDICYRCGESGHLAKDCDLQEDACYNCGRG	KDCDLQEDACYNCGRGGHIAKDCKEPKRER	K	D	C	G	R	G	1	1	1	3	3	1	1	1	0	0	1	0	0	0	0	0	0	0	1	0	0	0	14	0	1774.6345	P62633	P62633	66	79	CNBP	Cellular nucleic acid-binding protein	yes	yes	2	0.025863	33.89	By matching	By matching	By MS/MS	By matching	By matching
DCEECIQLEPTFIK	AACYTKLLEFQLALKDCEECIQLEPTFIKG	KDCEECIQLEPTFIKGYTRKAAALEAMKDY	K	D	C	I	K	G	0	0	0	1	2	1	3	0	0	2	1	1	0	1	1	0	1	0	0	0	0	0	14	0	1780.8012	P31948;H0YGI8	P31948	416	429	STIP1	Stress-induced-phosphoprotein 1	yes	no	2	0.00046471	69.979	By MS/MS	By MS/MS	By MS/MS		By MS/MS
DCGATWVVLGHSER	TNGAFTGEISPGMIKDCGATWVVLGHSERR	KDCGATWVVLGHSERRHVFGESDELIGQKV	K	D	C	E	R	R	1	1	0	1	1	0	1	2	1	0	1	0	0	0	0	1	1	1	0	2	0	0	14	0	1585.7307	P60174;U3KPZ0;U3KQF3;U3KPS5	P60174	86	99	TPI1	Triosephosphate isomerase	yes	no	3	0.0028688	45.434	By MS/MS	By MS/MS	By MS/MS	By MS/MS	By MS/MS
DDDIAALVVDNGSGMCK	______________________________	DIAALVVDNGSGMCKAGFAGDDAPRAVFPS	M	D	D	C	K	A	2	0	1	4	1	0	0	2	0	1	1	1	1	0	0	1	0	0	0	2	0	0	17	0	1778.7815	P60709;E7EVS6;A0A2R8Y793;G5E9R0;A0A2R8YGF8;A0A6Q8PH58;C9JZR7;C9JUM1;C9JTX5;A0A6Q8PGD7	P60709	2	18	ACTB	Actin, cytoplasmic 1;Actin, cytoplasmic 1, N-terminally processed	yes	no	2	5.2764E-74	196.38	By MS/MS	By MS/MS	By MS/MS	By MS/MS	By MS/MS
DDEAAAVALSSLIHALDDLDMVAIVR	RFFMGNQVLKVFAARDDEAAAVALSSLIHA	LIHALDDLDMVAIVRYAYDKRANPQVGVAF	R	D	D	V	R	Y	6	1	0	5	0	0	1	0	1	2	4	0	1	0	0	2	0	0	0	3	0	0	26	0	2722.3847	P13010	P13010	369	394	XRCC5	X-ray repair cross-complementing protein 5	yes	yes	3	0.0010868	38.146	By matching	By matching	By MS/MS	By matching	By matching
DDEFTHLYTLIVRPDNTYEVK	YKGKNVLINKDIRCKDDEFTHLYTLIVRPD	LYTLIVRPDNTYEVKIDNSQVESGSLEDDW	K	D	D	V	K	I	0	1	1	3	0	0	2	0	1	1	2	1	0	1	1	0	3	0	2	2	0	0	21	1	2567.2544	K7EL50;P27797;A0A7P0T861;K7EJB9	K7EL50	165	185	CALR	Calreticulin	yes	no	4	1.8627E-05	63.857	By MS/MS	By MS/MS	By MS/MS		By MS/MS
DDGSAVIWVTFK	KIDKEACRAAYNLVRDDGSAVIWVTFKYDG	LVRDDGSAVIWVTFKYDGSTIVPGEQGAEY	R	D	D	F	K	Y	1	0	0	2	0	0	0	1	0	1	0	1	0	1	0	1	1	1	0	2	0	0	12	0	1336.6663	Q14019	Q14019	19	30	COTL1	Coactosin-like protein	yes	yes	2	0.0309	46.352	By MS/MS
DDIRLLPSALGVKK	MSDPDTPPQMTFGDKDDIRLLPSALGVKKR	KDDIRLLPSALGVKKRKRGPKKQKENKPGK	K	D	D	K	K	R	1	1	0	2	0	0	0	1	0	1	3	2	0	0	1	1	0	0	0	1	0	0	14	2	1523.9035	A0A5F9ZHX5;A0A8V8TR54;Q12873	A0A5F9ZHX5	16	29	CHD3	Chromodomain-helicase-DNA-binding protein 3	yes	no	3	0.032231	46.481					By MS/MS
DDQFLLDGQLLPDNFIAACTEK	SYPGSQLDILIDQGKDDQFLLDGQLLPDNF	GQLLPDNFIAACTEKKIPVVFRLQEGYDHS	K	D	D	E	K	K	2	0	1	4	1	2	1	1	0	1	4	1	0	2	1	0	1	0	0	0	0	0	22	0	2522.1999	X6RA14;P10768;H7BZT7;U3KQT1	X6RA14	196	217	ESD	S-formylglutathione hydrolase	yes	no	3	0.0027034	39.288	By MS/MS	By MS/MS	By MS/MS	By MS/MS	By MS/MS
DDQVTVIGAGVTLHEALAAAELLK	EDFQVGQAKVVLKSKDDQVTVIGAGVTLHE	GVTLHEALAAAELLKKEKINIRVLDPFTIK	K	D	D	L	K	K	5	0	0	2	0	1	2	2	1	1	4	1	0	0	0	0	2	0	0	3	0	0	24	0	2433.3115	P29401	P29401	500	523	TKT	Transketolase	yes	yes	3	0.0019061	39.693	By MS/MS	By matching	By matching	By MS/MS	By MS/MS
DDQVTVIGAGVTLHEALAAAELLKK	EDFQVGQAKVVLKSKDDQVTVIGAGVTLHE	VTLHEALAAAELLKKEKINIRVLDPFTIKP	K	D	D	K	K	E	5	0	0	2	0	1	2	2	1	1	4	2	0	0	0	0	2	0	0	3	0	0	25	1	2561.4065	P29401	P29401	500	524	TKT	Transketolase	yes	yes	4	0.041786	18.248	By MS/MS		By MS/MS	By MS/MS	By MS/MS
DDVFLSVPCILGQNGISDLVK	VHPVSTMIKGLYGIKDDVFLSVPCILGQNG	VPCILGQNGISDLVKVTLTSEEEARLKKSA	K	D	D	V	K	V	0	0	1	3	1	1	0	2	0	2	3	1	0	1	1	2	0	0	0	3	0	0	21	0	2288.1722	P00338	P00338	285	305	LDHA	L-lactate dehydrogenase A chain	yes	yes	3	6.1324E-15	92.098	By MS/MS	By MS/MS	By MS/MS	By MS/MS	By MS/MS
DEILPTTPISEQK	PKKPLPDHVSIVEPKDEILPTTPISEQKGG	PKDEILPTTPISEQKGGKPEPPAMPQPVPT	K	D	E	Q	K	G	0	0	0	1	0	1	2	0	0	2	1	1	0	0	2	1	2	0	0	0	0	0	13	0	1469.7613	P23396;E9PPU1;E9PL09;H0YEU2;E9PSF4	P23396	215	227	RPS3	40S ribosomal protein S3	yes	no	2	0.0014771	80.763	By MS/MS	By MS/MS	By MS/MS	By MS/MS
DELHIVEAEAMNYEGSPIK	HQLSLRTVSLGAGAKDELHIVEAEAMNYEG	IVEAEAMNYEGSPIKVTLATLKMSVQPTVS	K	D	E	I	K	V	2	0	1	1	0	0	4	1	1	2	1	1	1	0	1	1	0	0	1	1	0	0	19	0	2144.0096	A0A7I2V433;A0A7I2V2X9;A0A7I2V3U2;A0A7I2V5S2;A0A7I2YQC0;P06748;A0A7I2V3G5;A0A7I2V579;A0A7I2V4G8	A0A7I2V433	55	73	NPM1	Nucleophosmin	yes	no	3	5.3486E-05	64.2	By MS/MS	By MS/MS			By MS/MS
DELILEGNDIELVSNSAALIQQATTVK	RMRPGVACSVSQAQKDELILEGNDIELVSN	VSNSAALIQQATTVKNKDIRKFLDGIYVSE	K	D	E	V	K	N	3	0	2	2	0	2	3	1	0	3	4	1	0	0	0	2	2	0	0	2	0	0	27	0	2883.5077	P32969;D6RAN4;A0A2R8Y5Y7;H0Y9V9;H0Y9R4	P32969	142	168	RPL9	60S ribosomal protein L9	yes	no	3;4	3.2009E-14	77.065	By MS/MS	By MS/MS	By MS/MS	By MS/MS	By MS/MS
DEPDTNLVALMK	ENSVDEVEISVSLAKDEPDTNLVALMKEEG	LAKDEPDTNLVALMKEEGVKLLREAMGIYI	K	D	E	M	K	E	1	0	1	2	0	0	1	0	0	0	2	1	1	0	1	0	1	0	0	1	0	0	12	0	1344.6595	O95433;H0YJG7;H0YJU2	O95433	126	137	AHSA1	Activator of 90 kDa heat shock protein ATPase homolog 1	yes	no	2	0.026478	35.944	By matching	By MS/MS	By matching	By matching
DETNYGIPQR	SASRDKTIIMWKLTRDETNYGIPQRALRGH	WKLTRDETNYGIPQRALRGHSHFVSDVVIS	R	D	E	Q	R	A	0	1	1	1	0	1	1	1	0	1	0	0	0	0	1	0	1	0	1	0	0	0	10	0	1191.552	P63244;D6RHH4;D6RFX4;D6R9L0;D6R9Z1;D6RAC2;D6RFZ9;D6REE5;D6RBD0;E9PD14;D6RAU2;D6R909;D6RGK8	P63244	48	57	GNB2L1	Guanine nucleotide-binding protein subunit beta-2-like 1;Guanine nucleotide-binding protein subunit beta-2-like 1, N-terminally processed	yes	no	2	0.0020828	53.166	By MS/MS	By MS/MS		By MS/MS	By MS/MS
DETVSDCSPHIANIGR	GTMNLGGSLTRQMEKDETVSDCSPHIANIG	ETVSDCSPHIANIGRLVEDMENKIRSTLNE	K	D	E	G	R	L	1	1	1	2	1	0	1	1	1	2	0	0	0	0	1	2	1	0	0	1	0	0	16	0	1769.8003	B1AK87;P47756;B1AK85;B1AK88	B1AK87	200	215	CAPZB	F-actin-capping protein subunit beta	yes	no	3	0.0059524	43.791	By matching	By matching	By matching	By matching	By matching
DFAIDIIK	KPENEFAFNAEFKDKDFAIDIIKSTHDHWK	NAEFKDKDFAIDIIKSTHDHWKALVTKKTN	K	D	F	I	K	S	1	0	0	2	0	0	0	0	0	3	0	1	0	1	0	0	0	0	0	0	0	0	8	0	933.51713	Q15181	Q15181	214	221	PPA1	Inorganic pyrophosphatase	yes	yes	2	0.0064965	54.549	By MS/MS	By MS/MS	By MS/MS	By MS/MS	By MS/MS
DFFQSYGNVVELR	FIGNLPHEVDKSELKDFFQSYGNVVELRIN	LKDFFQSYGNVVELRINSGGKLPNFGFVVF	K	D	F	L	R	I	0	1	1	1	0	1	1	1	0	0	1	0	0	2	0	1	0	0	1	2	0	0	13	0	1572.7573	A0A7I2YQN9;A0A7I2V5M7;Q13283;A0A7I2YQH0	A0A7I2YQN9	358	370	G3BP1	Ras GTPase-activating protein-binding protein 1	yes	no	2	0.0022085	77.379	By MS/MS	By MS/MS	By MS/MS
DFLDEYIFLAVGR	MFSATFPKEIQMLARDFLDEYIFLAVGRVG	ARDFLDEYIFLAVGRVGSTSENITQKVVWV	R	D	F	G	R	V	1	1	0	2	0	0	1	1	0	1	2	0	0	2	0	0	0	0	1	1	0	0	13	0	1556.7875	O00571;A0A0D9SFB3;A0A2R8Y645;A0A2R8Y4A4;A0A2U3TZJ9;A0A2R8YFS5;A0A2R8YFR4;A0A0D9SG12;A0A2R8YCW1;A0A2R8YF78;F6S8Q4;A0A2R8Y5G6;A0A2R8Y7T2;A0A2R8YDT5;A0A0D9SF53;A0A2R8YDH3;O15523	O00571	395	407	DDX3X;DDX3Y	ATP-dependent RNA helicase DDX3X;ATP-dependent RNA helicase DDX3Y	yes	no	2	0.0012261	99.653		By MS/MS	By MS/MS
DFLLPFLEEPMDTEADLQFRPR	YKAVQGFFTSNNATRDFLLPFLEEPMDTEA	EEPMDTEADLQFRPRTGKAASTPLLPEVEA	R	D	F	P	R	T	1	2	0	3	0	1	3	0	0	0	4	0	1	3	3	0	1	0	0	0	0	0	22	1	2678.305	O43242	O43242	129	150	PSMD3	26S proteasome non-ATPase regulatory subunit 3	yes	yes	3	0.014781	36.805	By MS/MS	By MS/MS	By MS/MS	By MS/MS	By MS/MS
DFLLQQTMLR	EAALSCCSDADPSTKDFLLQQTMLRVKDPK	DPSTKDFLLQQTMLRVKDPKKSLDFYTRVL	K	D	F	L	R	V	0	1	0	1	0	2	0	0	0	0	3	0	1	1	0	0	1	0	0	0	0	0	10	0	1263.6645	Q04760	Q04760	29	38	GLO1	Lactoylglutathione lyase	yes	yes	2	7.441E-05	121.96	By MS/MS	By MS/MS	By MS/MS	By MS/MS	By MS/MS
DFLLTAR	______________________________	PRKIEEIKDFLLTARRKDAKSVKIKKNKDN	K	D	F	A	R	R	1	1	0	1	0	0	0	0	0	0	2	0	0	1	0	0	1	0	0	0	0	0	7	0	834.45995	P63173;J3KT73;J3QL01;J3KSP2	P63173	10	16	RPL38	60S ribosomal protein L38	yes	no	2	0.0115	44.692	By MS/MS
DFNHINVELSLLGK	GRTVIVKGPRGTLRRDFNHINVELSLLGKK	RDFNHINVELSLLGKKKKRLRVDKWWGNRK	R	D	F	G	K	K	0	0	2	1	0	0	1	1	1	1	3	1	0	1	0	1	0	0	0	1	0	0	14	0	1597.8464	P32969;D6RAN4;A0A2R8Y5Y7	P32969	37	50	RPL9	60S ribosomal protein L9	yes	no	3	0.00027569	69.108	By MS/MS	By MS/MS	By MS/MS	By MS/MS	By MS/MS
DFNVGDYIQAVLDR	MRLWSARAPNDFNLRDFNVGDYIQAVLDRN	RDFNVGDYIQAVLDRNLAENISRVLYPNDN	R	D	F	D	R	N	1	1	1	3	0	1	0	1	0	1	1	0	0	1	0	0	0	0	1	2	0	0	14	0	1623.7893	P06737;E9PK47	P06737	257	270	PYGL	Glycogen phosphorylase, liver form;Alpha-1,4 glucan phosphorylase	yes	no	2	0.0051933	45.359	By MS/MS	By MS/MS	By MS/MS	By MS/MS	By MS/MS
DFPEYTFAIADEEDYAGEVK	AATQFWRSKVLEVAKDFPEYTFAIADEEDY	TFAIADEEDYAGEVKDLGLSESGEDVNAAI	K	D	F	V	K	D	3	0	0	3	0	0	4	1	0	1	0	1	0	2	1	0	1	0	2	1	0	0	20	0	2308.0059	C9JMN9;A0A499FI48;P13667	C9JMN9	493	512	PDIA4	Protein disulfide-isomerase A4	yes	no	2	0.024117	63.709	By matching			By MS/MS	By matching
DFTPVCTTELGR	DFLGDSWGILFSHPRDFTPVCTTELGRAAK	HPRDFTPVCTTELGRAAKLAPEFAKRNVKL	R	D	F	G	R	A	0	1	0	1	1	0	1	1	0	0	1	0	0	1	1	0	3	0	0	1	0	0	12	0	1394.65	P30041	P30041	42	53	PRDX6	Peroxiredoxin-6	yes	yes	2	0.0020119	95.573		By MS/MS	By MS/MS	By MS/MS	By matching
DGAGFLINLIDSPGHVDFSSEVTAALR	YELSENDLNFIKQSKDGAGFLINLIDSPGH	PGHVDFSSEVTAALRVTDGALVVVDCVSGV	K	D	G	L	R	V	3	1	1	3	0	0	1	3	1	2	3	0	0	2	1	3	1	0	0	2	0	0	27	0	2800.4032	P13639	P13639	94	120	EEF2	Elongation factor 2	yes	yes	3;4	4.5945E-60	172.61	By MS/MS	By MS/MS	By MS/MS	By MS/MS	By MS/MS
DGAWGAFR	LQKVLQGDLVMNVYRDGAWGAFRHFLLEED	LVMNVYRDGAWGAFRHFLLEEDKPEEPTAH	R	D	G	F	R	H	2	1	0	1	0	0	0	2	0	0	0	0	0	1	0	0	0	1	0	0	0	0	8	0	878.4035	A0A0U1RQF0;P49327	A0A0U1RQF0	1506	1513	FASN	Fatty acid synthase;[Acyl-carrier-protein] S-acetyltransferase;[Acyl-carrier-protein] S-malonyltransferase;3-oxoacyl-[acyl-carrier-protein] synthase;3-oxoacyl-[acyl-carrier-protein] reductase;3-hydroxyacyl-[acyl-carrier-protein] dehydratase;Enoyl-[acyl-carrier-protein] reductase;Oleoyl-[acyl-carrier-protein] hydrolase	yes	no	2	0.043113	29.807	By matching	By MS/MS	By MS/MS
DGDFENPVPYTGAVK	YKLDKESYPVFYLFRDGDFENPVPYTGAVK	DGDFENPVPYTGAVKVGAIQRWLKGQGVYL	R	D	G	V	K	V	1	0	1	2	0	0	1	2	0	0	0	1	0	1	2	0	1	0	1	2	0	0	15	0	1607.7468	P30040;F8VY02	P30040	123	137	ERP29	Endoplasmic reticulum resident protein 29	yes	no	2	0.02239	32.498	By MS/MS	By MS/MS	By MS/MS	By MS/MS	By MS/MS
DGDGTITTKELGTVMR	EQIAEFKEAFSLFDKDGDGTITTKELGTVM	GDGTITTKELGTVMRSLGQNPTEAELQDMI	K	D	G	M	R	S	0	1	0	2	0	0	1	3	0	1	1	1	1	0	0	0	4	0	0	1	0	0	16	1	1692.8352	P0DP25;P0DP24;P0DP23;E7EMB3;F8WBR5;M0QZ52;G3V479	P0DP25	23	38	CALM2;CALM3;CALM1		yes	no	2	0.0004635	78.324			By matching	By MS/MS	By MS/MS
DGDVTVTNDGATILSMMDVDHQIAK	TSLGPNGLDKMMVDKDGDVTVTNDGATILS	ATILSMMDVDHQIAKLMVELSKSQDDEIGD	K	D	G	A	K	L	2	0	1	5	0	1	0	2	1	2	1	1	2	0	0	1	3	0	0	3	0	0	25	0	2645.2313	P48643;B7ZAR1;E9PCA1	P48643	65	89	CCT5	T-complex protein 1 subunit epsilon	yes	no	3	0.0013804	30.958	By MS/MS	By MS/MS	By MS/MS		By matching
DGKLVSESSDVLPK	TSSSRAVVVKKIETRDGKLVSESSDVLPK_	RDGKLVSESSDVLPK_______________	R	D	G	P	K	-	0	0	0	2	0	0	1	1	0	0	2	2	0	0	1	3	0	0	0	2	0	0	14	1	1472.7722	CON__P05787;P05787	CON__P05787	470	483	KRT8	Keratin, type II cytoskeletal 8	yes	no	2	0.0030029	59.57	By matching	By matching		By MS/MS	By MS/MS
DGLEVMLSVPK	KELLTCCEEGKGELKDGLEVMLSVPKKAND	GELKDGLEVMLSVPKKANDAMHVSMLEGFD	K	D	G	P	K	K	0	0	0	1	0	0	1	1	0	0	2	1	1	0	1	1	0	0	0	2	0	0	11	0	1186.6268	A0A804HIY9;A0A804HIK8;A0A804HLI0;H7BXZ5;E7EPJ7;E7EWP2;A0A8V8TLX5;C9IZQ6;A0A804HKT9;F5H228;A0A804HI83;A0A804HLF3;A0A804HJ49;A0A804HI91;A0A804HJC5;A0A804HIP9;A0A804HIN3;O60229;O75962	A0A804HIY9	803	813	KALRN;TRIO	Kalirin;Triple functional domain protein	yes	no	2	0.0062664	46.891	By MS/MS				By MS/MS
DGLLENQTPEFFQDVCKPK	LGPVGGVFNLAVVLRDGLLENQTPEFFQDV	ENQTPEFFQDVCKPKYSGTLNLDRVTREAC	R	D	G	P	K	Y	0	0	1	2	1	2	2	1	0	0	2	2	0	2	2	0	1	0	0	1	0	0	19	1	2264.0783	A0A0U1RQF0;P49327	A0A0U1RQF0	1975	1993	FASN	Fatty acid synthase;[Acyl-carrier-protein] S-acetyltransferase;[Acyl-carrier-protein] S-malonyltransferase;3-oxoacyl-[acyl-carrier-protein] synthase;3-oxoacyl-[acyl-carrier-protein] reductase;3-hydroxyacyl-[acyl-carrier-protein] dehydratase;Enoyl-[acyl-carrier-protein] reductase;Oleoyl-[acyl-carrier-protein] hydrolase	yes	no	3	0.014059	37.379	By MS/MS	By MS/MS	By MS/MS	By matching	By MS/MS
DGLLPENTFIVGYAR	LAKKKIYPTIWWLFRDGLLPENTFIVGYAR	DGLLPENTFIVGYARSRLTVADIRKQSEPF	R	D	G	A	R	S	1	1	1	1	0	0	1	2	0	1	2	0	0	1	1	0	1	0	1	1	0	0	15	0	1663.857	A0A8Q3WL90;A0A8Q3WL83;E9PD92;A0A8Q3WL93;A0A8Q3WLT0;E7EM57;A0A8Q3WL80;A0A8Q3SIN6;E7EUI8;A0A8Q3SIS5;P11413	A0A8Q3WL90	58	72	G6PD	Glucose-6-phosphate 1-dehydrogenase	yes	no	2	0.02239	32.498	By MS/MS	By matching	By matching		By MS/MS
DGNASGTTLLEALDCILPPTRPTDKPLR	SANMPWFKGWKVTRKDGNASGTTLLEALDC	DCILPPTRPTDKPLRLPLQDVYKIGGIGTV	K	D	G	L	R	L	2	2	1	3	1	0	1	2	0	1	5	1	0	0	4	1	4	0	0	0	0	0	28	2	3020.5601	A0A7I2V659;A0A087WVQ9;Q5VTE0;P68104;A0A7I2V5N4;A0A7I2V3H3;A0A087WV01	A0A7I2V659	217	244	EEF1A1;EEF1A1P5	Putative elongation factor 1-alpha-like 3;Elongation factor 1-alpha 1;Elongation factor 1-alpha	yes	no	4	8.924800000000001E-29	100.42	By MS/MS	By MS/MS	By MS/MS	By MS/MS	By matching
DGNGYISAAELR	DSEEEIREAFRVFDKDGNGYISAAELRHVM	FDKDGNGYISAAELRHVMTNLGEKLTDEEV	K	D	G	L	R	H	2	1	1	1	0	0	1	2	0	1	1	0	0	0	0	1	0	0	1	0	0	0	12	0	1264.6048	P0DP25;P0DP24;P0DP23;E7EMB3;G3V361;A0A590UJI2;Q96HY3	P0DP25	96	107	CALM2;CALM1		yes	no	2	0.0013145	103.87	By MS/MS	By MS/MS	By MS/MS	By MS/MS	By MS/MS
DGNVLLHEMQIQHPTASLIAK	MKMLVSGAGDIKLTKDGNVLLHEMQIQHPT	HEMQIQHPTASLIAKVATAQDDITGDGTTS	K	D	G	A	K	V	2	0	1	1	0	2	1	1	2	2	3	1	1	0	1	1	1	0	0	1	0	0	21	0	2314.2104	P40227	P40227	59	79	CCT6A	T-complex protein 1 subunit zeta	yes	yes	4	0.017202	27.055	By MS/MS			By matching	By matching
DGPLNMILDDGGDLTNLIHTKYPQLLPGIR	DEEYLWCIEQTLYFKDGPLNMILDDGGDLT	NLIHTKYPQLLPGIRGISEETTTGVHNLYK	K	D	G	I	R	G	0	1	2	4	0	1	0	4	1	3	6	1	1	0	3	0	2	0	1	0	0	0	30	1	3288.7176	P23526	P23526	122	151	AHCY	Adenosylhomocysteinase	yes	yes	4	8.3785E-05	42.973	By MS/MS	By MS/MS	By MS/MS	By matching	By MS/MS
DGRCATGILIHLAK	PPCRGICNCSYCRKRDGRCATGILIHLAKF	RDGRCATGILIHLAKFYGYDNVKEYLESLQ	R	D	G	A	K	F	2	1	0	1	1	0	0	2	1	2	2	1	0	0	0	0	1	0	0	0	0	0	14	1	1523.8242	Q96GN5	Q96GN5	419	432	CDCA7L	Cell division cycle-associated 7-like protein	yes	yes	2	0.030041	60.518			By MS/MS
DGSLASNPYSGDLTK	YSIPFPTPTTPLTGRDGSLASNPYSGDLTK	DGSLASNPYSGDLTKFGRGDASSPAPATTL	R	D	G	T	K	F	1	0	1	2	0	0	0	2	0	0	2	1	0	0	1	3	1	0	1	0	0	0	15	0	1523.7104	F8W726;Q14157;H0Y5H6;H7C2T8	F8W726	861	875	UBAP2L	Ubiquitin-associated protein 2-like	yes	no	2	0.0080945	39.625	By MS/MS	By MS/MS			By matching
DGVADVSIEDSVISLSGDHCIIGR	EERHVGDLGNVTADKDGVADVSIEDSVISL	DSVISLSGDHCIIGRTLVVHEKADDLGKGG	K	D	G	G	R	T	1	1	0	4	1	0	1	3	1	4	1	0	0	0	0	4	0	0	0	3	0	0	24	0	2513.2068	P00441;H7BYH4	P00441	93	116	SOD1	Superoxide dismutase [Cu-Zn]	yes	no	3	2.2357000000000002E-29	115.55	By MS/MS	By MS/MS	By MS/MS	By MS/MS	By MS/MS
DGVFLYFEDNAGVIVNNK	HPAVVIRQRKSYRRKDGVFLYFEDNAGVIV	FLYFEDNAGVIVNNKGEMKGSAITGPVAKE	K	D	G	N	K	G	1	0	3	2	0	0	1	2	0	1	1	1	0	2	0	0	0	0	1	3	0	0	18	0	2012.9844	P62829;J3KT29;J3KTJ3	P62829	92	109	RPL23	60S ribosomal protein L23	yes	no	3	0.0002297	56.959	By MS/MS	By MS/MS	By MS/MS	By MS/MS	By MS/MS
DGVLTLANNVTPAK	EDQVPALKTEAPLAKDGVLTLANNVTPAKD	KDGVLTLANNVTPAKDVPPLSETEATPVPI	K	D	G	A	K	D	2	0	2	1	0	0	0	1	0	0	2	1	0	0	1	0	2	0	0	2	0	0	14	0	1411.7671	A0A804HKE7;E7EVA0;P27816	A0A804HKE7	561	574	MAP4	Microtubule-associated protein;Microtubule-associated protein 4	yes	no	2	0.040564	29.807	By matching	By MS/MS	By matching	By matching	By matching
DGVTVAKSIDLK	TVIIEQSWGSPKVTKDGVTVAKSIDLKDKY	VTKDGVTVAKSIDLKDKYKNIGAKLVQDVA	K	D	G	L	K	D	1	0	0	2	0	0	0	1	0	1	1	2	0	0	0	1	1	0	0	2	0	0	12	1	1244.6976	P10809;A0A7I2V599;A0A7I2V2X6;A0A7I2YQK6;A0A7I2V5M1;A0A7I2V5K3;A0A7I2YQ71;A0A7I2V369;E7ESH4;E7EXB4;C9JL25;C9JCQ4	P10809	76	87	HSPD1	60 kDa heat shock protein, mitochondrial	yes	no	2	0.015994	50.284			By matching	By MS/MS	By MS/MS
DGVVLFK	ITSNSDVFSKYQLDKDGVVLFKKFDEGRNN	FSKYQLDKDGVVLFKKFDEGRNNFEGEVTK	K	D	G	F	K	K	0	0	0	1	0	0	0	1	0	0	1	1	0	1	0	0	0	0	0	2	0	0	7	0	776.44324	P07237;A0A7P0TA71;A0A7P0TA35;A0A7P0TB26;I3L3P5;I3L4M2;A0A7P0T9K9;A0A7P0T8X1;A0A7P0TA97;A0A7P0T8J3;A0A7P0T9U6;A0A7P0T9D6;A0A7P0T8C0;I3L0S0;H7BZ94;I3L514;A0A7P0Z4S2;A0A7P0Z4J0;A0A7P0TAX9	P07237	201	207	P4HB	Protein disulfide-isomerase	yes	no	2	0.013733	43	By MS/MS	By MS/MS	By MS/MS	By MS/MS	By MS/MS
DGYNYTLSK	CIESLIAVFQKYAGKDGYNYTLSKTEFLSF	QKYAGKDGYNYTLSKTEFLSFMNTELAAFT	K	D	G	S	K	T	0	0	1	1	0	0	0	1	0	0	1	1	0	0	0	1	1	0	2	0	0	0	9	0	1059.4873	P31949	P31949	28	36	S100A11	Protein S100-A11;Protein S100-A11, N-terminally processed	yes	yes	2	0.012042	46.158		By MS/MS	By MS/MS	By MS/MS	By MS/MS
DGYYIQAQCAIIMFDVTSR	NVWDTAGQEKFGGLRDGYYIQAQCAIIMFD	IQAQCAIIMFDVTSRVTYKNVPNWHRDLVR	R	D	G	S	R	V	2	1	0	2	1	2	0	1	0	3	0	0	1	1	0	1	1	0	2	1	0	0	19	0	2250.0449	P62826;J3KQE5;F5H018	P62826	77	95	RAN	GTP-binding nuclear protein Ran	yes	no	3	1.3193E-06	76.768	By MS/MS
DHASIQMNVAEVDKVTGR	VPRKCSASNRIIGAKDHASIQMNVAEVDKV	SIQMNVAEVDKVTGRFNGQFKTYAICGAIR	K	D	H	G	R	F	2	1	1	2	0	1	1	1	1	1	0	1	1	0	0	1	1	0	0	3	0	0	18	1	1968.9687	Q8WVC2;Q9BYK1;P63220	Q8WVC2	28	45	RPS21	40S ribosomal protein S21	yes	no	4	0.010901	31.514	By MS/MS	By MS/MS	By MS/MS	By MS/MS	By MS/MS
DICNDVLSLLEK	QMAREYREKIETELRDICNDVLSLLEKFLI	ELRDICNDVLSLLEKFLIPNASQAESKVFY	R	D	I	E	K	F	0	0	1	2	1	0	1	0	0	1	3	1	0	0	0	1	0	0	0	1	0	0	12	0	1417.7123	P63104;E7EX29;B0AZS6;E7ESK7	P63104	92	103	YWHAZ	14-3-3 protein zeta/delta	yes	no	2	2.0041E-11	145.55	By MS/MS	By MS/MS	By MS/MS	By MS/MS	By MS/MS
DIDEVSSLLR	EILPNLVCCSAKNLRDIDEVSSLLRTSIMS	AKNLRDIDEVSSLLRTSIMSKQYGNEVFLA	R	D	I	L	R	T	0	1	0	2	0	0	1	0	0	1	2	0	0	0	0	2	0	0	0	1	0	0	10	0	1145.5928	P50990;H7C4C8	P50990	156	165	CCT8	T-complex protein 1 subunit theta	yes	no	2	0.00033026	79.906	By MS/MS	By MS/MS		By matching	By MS/MS
DIELVMSQANVSR	ESEEEEVDETGVEVKDIELVMSQANVSRAK	VKDIELVMSQANVSRAKAVRALKNNSNDIV	K	D	I	S	R	A	1	1	1	1	0	1	1	0	0	1	1	0	1	0	0	2	0	0	0	2	0	0	13	0	1460.7293	F8VZJ2;A0A7I2V2K5;H0YHX9;A0A7I2V473;Q13765;E9PAV3;F8W0W4	F8VZJ2	101	113	NACA	Nascent polypeptide-associated complex subunit alpha;Nascent polypeptide-associated complex subunit alpha, muscle-specific form	yes	no	2	0.00091311	112.15	By MS/MS	By MS/MS	By MS/MS	By MS/MS	By MS/MS
DIEQYYSTQIDEMPMNVADLI	VAINFVKNDDIRILRDIEQYYSTQIDEMPM	STQIDEMPMNVADLI_______________	R	D	I	L	I	-	1	0	1	3	0	2	2	0	0	3	1	0	2	0	1	1	1	0	2	1	0	0	21	0	2487.1185	P38919;I3L3H2	P38919	391	411	EIF4A3	Eukaryotic initiation factor 4A-III;Eukaryotic initiation factor 4A-III, N-terminally processed	yes	no	3	0.038252	20.439	By MS/MS	By MS/MS	By MS/MS	By MS/MS
DIETFYNTSIEEMPLNVADLI	VAINMVTEEDKRTLRDIETFYNTSIEEMPL	NTSIEEMPLNVADLI_______________	R	D	I	L	I	-	1	0	2	2	0	0	3	0	0	3	2	0	1	1	1	1	2	0	1	1	0	0	21	0	2426.1563	P60842	P60842	386	406	EIF4A1	Eukaryotic initiation factor 4A-I	yes	yes	2	3.2443000000000004E-25	181.58	By MS/MS
DIICQIAYAR	______________________________	RVTNRDIICQIAYARIEGDMIVCAAYAHEL	R	D	I	A	R	I	2	1	0	1	1	1	0	0	0	3	0	0	0	0	0	0	0	0	1	0	0	0	10	0	1221.6176	A0A2R8Y6J3;P46777;Q5T7N0;A0A2R8Y4A2	A0A2R8Y6J3	9	18	RPL5	60S ribosomal protein L5	yes	no	2	0.0057687	62.2	By MS/MS	By MS/MS	By MS/MS	By MS/MS	By MS/MS
DIISDTSGDFR	INRVYKEMYKTDLEKDIISDTSGDFRKLMV	DLEKDIISDTSGDFRKLMVALAKGRRAEDG	K	D	I	F	R	K	0	1	0	3	0	0	0	1	0	2	0	0	0	1	0	2	1	0	0	0	0	0	11	0	1224.5622	P07355;H0YMW4;H0YMD0;H0YN42;H0YMU9;A6NMY6;H0YNB8;H0YKS4;H0YM50;H0YL33;H0YNP5;H0YN28;H0YNA0	P07355	158	168	ANXA2;ANXA2P2	Annexin A2;Annexin;Putative annexin A2-like protein	yes	no	2	0.0045101	66.435				By MS/MS	By MS/MS
DIISDTSGDFRK	INRVYKEMYKTDLEKDIISDTSGDFRKLMV	LEKDIISDTSGDFRKLMVALAKGRRAEDGS	K	D	I	R	K	L	0	1	0	3	0	0	0	1	0	2	0	1	0	1	0	2	1	0	0	0	0	0	12	1	1352.6572	P07355;H0YMW4;H0YMD0;H0YN42;H0YMU9;A6NMY6;H0YNB8;H0YKS4;H0YM50;H0YL33;H0YNP5;H0YN28;H0YNA0	P07355	158	169	ANXA2;ANXA2P2	Annexin A2;Annexin;Putative annexin A2-like protein	yes	no	3	0.03419	20.585	By MS/MS	By MS/MS	By MS/MS	By MS/MS	By MS/MS
DILADLIPK	VLAARHASASSTNLKDILADLIPKEQARIK	SSTNLKDILADLIPKEQARIKTFRQQHGKT	K	D	I	P	K	E	1	0	0	2	0	0	0	0	0	2	2	1	0	0	1	0	0	0	0	0	0	0	9	0	996.58555	F8W031;F8W0J2;F8VP03;F8VWQ5;F8VU34;F8VR34;F8VTT8;F8W4S1;O75390;B4DJV2	F8W031	231	239	CS	Citrate synthase, mitochondrial;Citrate synthase	no	no	2	0.0068184	50.607	By MS/MS	By MS/MS	By MS/MS	By MS/MS	By MS/MS
DILIQYDR	YYQKYVDEASKKEIKDILIQYDRTLLVADP	ASKKEIKDILIQYDRTLLVADPRRCESKKF	K	D	I	D	R	T	0	1	0	2	0	1	0	0	0	2	1	0	0	0	0	0	0	0	1	0	0	0	8	0	1034.5397	M0R210;P62249	M0R210	93	100	RPS16	40S ribosomal protein S16	yes	no	2	0.00022051	74.127	By MS/MS	By MS/MS	By MS/MS	By MS/MS	By MS/MS
DINAYNCEEPTEKLPFPIIDDR	ALSIDSVEDHLAWSKDINAYNCEEPTEKLP	EEPTEKLPFPIIDDRNRELAILLGMLDPAE	K	D	I	D	R	N	1	1	2	3	1	0	3	0	0	3	1	1	0	1	3	0	1	0	1	0	0	0	22	1	2648.2428	P30041	P30041	85	106	PRDX6	Peroxiredoxin-6	yes	yes	3	0.0046966	45.395	By MS/MS	By MS/MS	By MS/MS
DINLASFIEQVAVSMT	HITLSTHECAGLSERDINLASFIEQVAVSM	INLASFIEQVAVSMT_______________	R	D	I	M	T	-	2	0	1	1	0	1	1	0	0	2	1	0	1	1	0	2	1	0	0	2	0	0	16	0	1736.8655	P61457	P61457	89	104	PCBD1	Pterin-4-alpha-carbinolamine dehydratase	yes	yes	2	0.0031978	42.041	By MS/MS				By matching
DIPGLTDTTVPR	NLSVLNLVIVKKGEKDIPGLTDTTVPRRLG	GEKDIPGLTDTTVPRRLGPKRASRIRKLFN	K	D	I	P	R	R	0	1	0	2	0	0	0	1	0	1	1	0	0	0	2	0	3	0	0	1	0	0	12	0	1283.6721	P62753;A2A3R5	P62753	120	131	RPS6	40S ribosomal protein S6	yes	no	2	1.9303E-08	87.298	By MS/MS	By MS/MS		By MS/MS
DISEASVFDAYVLPK	KKFVIRNIVEAAAVRDISEASVFDAYVLPK	DISEASVFDAYVLPKLYVKLHYCVSCAIHS	R	D	I	P	K	L	2	0	0	2	0	0	1	0	0	1	1	1	0	1	1	2	0	0	1	2	0	0	15	0	1652.8298	P62854	P62854	52	66	RPS26	40S ribosomal protein S26	yes	yes	2	1.3954E-05	110.66	By MS/MS	By MS/MS	By MS/MS	By MS/MS	By MS/MS
DISLSDYK	PNFKATAVMPDGQFKDISLSDYKGKYVVFF	MPDGQFKDISLSDYKGKYVVFFFYPLDFTF	K	D	I	Y	K	G	0	0	0	2	0	0	0	0	0	1	1	1	0	0	0	2	0	0	1	0	0	0	8	0	939.45493	A0A0A0MSI0;Q06830	A0A0A0MSI0	28	35	PRDX1	Peroxiredoxin-1	yes	no	2	1.4534E-05	77.058		By MS/MS	By MS/MS
DISLSDYKGK	PNFKATAVMPDGQFKDISLSDYKGKYVVFF	DGQFKDISLSDYKGKYVVFFFYPLDFTFVC	K	D	I	G	K	Y	0	0	0	2	0	0	0	1	0	1	1	2	0	0	0	2	0	0	1	0	0	0	10	1	1124.5714	A0A0A0MSI0;Q06830	A0A0A0MSI0	28	37	PRDX1	Peroxiredoxin-1	yes	no	2	0.00016878	109.21			By matching	By MS/MS	By MS/MS
DISTNYYASQKK	NMERIMKAQAYQTGKDISTNYYASQKKTFE	TGKDISTNYYASQKKTFEINPRHPLIRDML	K	D	I	K	K	T	1	0	1	1	0	1	0	0	0	1	0	2	0	0	0	2	1	0	2	0	0	0	12	1	1416.6885	A0A7P0TAE1;H0YIV0;A0A7P0TAT8;P14625;A0A7P0T917;A0A087WT78	A0A7P0TAE1	672	683	HSP90B1	Endoplasmin	yes	no	3	0.005889	44.299			By MS/MS	By MS/MS	By MS/MS
DISTTLNADEAVAR	RIPAVKERIAKFFGKDISTTLNADEAVARG	KDISTTLNADEAVARGCALQCAILSPAFKV	K	D	I	A	R	G	3	1	1	2	0	0	1	0	0	1	1	0	0	0	0	1	2	0	0	1	0	0	14	0	1474.7264	Q92598;A0A0A0MSM0;D6RJ96;E9PDE8;O95757	Q92598	361	374	HSPH1;HSPA4L	Heat shock protein 105 kDa;Heat shock 70 kDa protein 4L	yes	no	2	0.036019	65.574	By MS/MS	By matching	By MS/MS	By matching	By matching
DITSDTSGDFR	INRVYREELKRDLAKDITSDTSGDFRNALL	DLAKDITSDTSGDFRNALLSLAKGDRSEDF	K	D	I	F	R	N	0	1	0	3	0	0	0	1	0	1	0	0	0	1	0	2	2	0	0	0	0	0	11	0	1212.5259	P04083;Q5T3N1	P04083	167	177	ANXA1	Annexin A1;Annexin	yes	no	2	0.0018515	76.465	By MS/MS	By MS/MS	By MS/MS	By MS/MS	By MS/MS
DIVDSIKGELSGHFEDLLLAIVNCVR	QLKLTFDEYRNISQKDIVDSIKGELSGHFE	GHFEDLLLAIVNCVRNTPAFLAERLHRALK	K	D	I	V	R	N	1	1	1	3	1	0	2	2	1	3	4	1	0	1	0	2	0	0	0	3	0	0	26	1	2911.5113	P12429;D6RA82	P12429	223	248	ANXA3	Annexin A3;Annexin	yes	no	4	1.2868E-05	58.627	By MS/MS	By MS/MS		By matching	By MS/MS
DKYPNLQVIGGNVVTAAQAK	LGNSIFQINMIKYIKDKYPNLQVIGGNVVT	LQVIGGNVVTAAQAKNLIDAGVDALRVGMG	K	D	K	A	K	N	3	0	2	1	0	2	0	2	0	1	1	2	0	0	1	0	1	0	1	3	0	0	20	1	2085.1219	A0A7I2V2T3;P12268;E7ETK5;H0Y4R1;A0A7I2YQK5	A0A7I2V2T3	300	319	IMPDH2	Inosine-5-monophosphate dehydrogenase 2	yes	no	3	2.6202E-09	86.539	By MS/MS	By MS/MS	By MS/MS	By MS/MS	By MS/MS
DLADELALVDVIEDK	VGAVGMACAISILMKDLADELALVDVIEDK	DLADELALVDVIEDKLKGEMMDLQHGSLFL	K	D	L	D	K	L	2	0	0	4	0	0	2	0	0	1	3	1	0	0	0	0	0	0	0	2	0	0	15	0	1656.8458	P00338;F5GXY2;F5GYU2;F5GXH2;F5H5J4;F5H6W8;F5GZQ4	P00338	43	57	LDHA	L-lactate dehydrogenase A chain	yes	no	2	7.8236E-06	144.47	By MS/MS	By MS/MS	By MS/MS	By MS/MS	By MS/MS
DLADELALVDVIEDKLK	VGAVGMACAISILMKDLADELALVDVIEDK	ADELALVDVIEDKLKGEMMDLQHGSLFLRT	K	D	L	L	K	G	2	0	0	4	0	0	2	0	0	1	4	2	0	0	0	0	0	0	0	2	0	0	17	1	1898.0248	P00338;F5GXY2;F5GYU2;F5GXH2;F5H5J4;F5H6W8;F5GZQ4	P00338	43	59	LDHA	L-lactate dehydrogenase A chain	yes	no	3	0.0002648	60.474	By MS/MS	By MS/MS	By MS/MS	By MS/MS	By MS/MS
DLAKDITSDTSGDFR	EIRDINRVYREELKRDLAKDITSDTSGDFR	DLAKDITSDTSGDFRNALLSLAKGDRSEDF	R	D	L	F	R	N	1	1	0	4	0	0	0	1	0	1	1	1	0	1	0	2	2	0	0	0	0	0	15	1	1639.7689	P04083;Q5T3N1	P04083	163	177	ANXA1	Annexin A1;Annexin	yes	no	2	0.0063365	50.563				By MS/MS	By MS/MS
DLDFTIDLDFK	IFGTIGMRPNAKNNRDLDFTIDLDFKGQLC	KNNRDLDFTIDLDFKGQLCELSCSTDYRMR	R	D	L	F	K	G	0	0	0	4	0	0	0	0	0	1	2	1	0	2	0	0	1	0	0	0	0	0	11	0	1340.65	E9PKG1;Q99873	E9PKG1	300	310	PRMT1	Protein arginine N-methyltransferase 1	yes	no	2	0.011583	44.309	By MS/MS	By MS/MS	By MS/MS	By MS/MS	By MS/MS
DLEEDHACIPIK	IIAGAGELHLEICLKDLEEDHACIPIKKSD	CLKDLEEDHACIPIKKSDPVVSYRETVSEE	K	D	L	I	K	K	1	0	0	2	1	0	2	0	1	2	1	1	0	0	1	0	0	0	0	0	0	0	12	0	1438.6762	P13639	P13639	560	571	EEF2	Elongation factor 2	yes	yes	3	0.016193	37.426	By MS/MS	By MS/MS	By MS/MS	By MS/MS	By MS/MS
DLEKPFLLPVEAVYSVPGR	KLLDAVDTYIPVPARDLEKPFLLPVEAVYS	PFLLPVEAVYSVPGRGTVVTGTLERGILKK	R	D	L	G	R	G	1	1	0	1	0	0	2	1	0	0	3	1	0	1	3	1	0	0	1	3	0	0	19	1	2128.1568	P49411	P49411	256	274	TUFM	Elongation factor Tu, mitochondrial	yes	yes	3	8.2686E-13	91.637	By MS/MS	By MS/MS	By MS/MS	By MS/MS	By MS/MS
DLFDPIIEDR	VGCVAGDEESYEVFKDLFDPIIEDRHGGYK	YEVFKDLFDPIIEDRHGGYKPSDEHKTDLN	K	D	L	D	R	H	0	1	0	3	0	0	1	0	0	2	1	0	0	1	1	0	0	0	0	0	0	0	10	0	1231.6085	A0A0S2Z471;P12277;G3V4N7;G3V461	A0A0S2Z471	87	96	CKB	Creatine kinase B-type	yes	no	2	0.00010956	102.61	By MS/MS	By MS/MS	By MS/MS	By MS/MS	By MS/MS
DLFEDELVPLFEK	PDEAKIKIFVGKIPRDLFEDELVPLFEKAG	PRDLFEDELVPLFEKAGPIWDLRLMMDPLT	R	D	L	E	K	A	0	0	0	2	0	0	3	0	0	0	3	1	0	2	1	0	0	0	0	1	0	0	13	0	1592.7974	A0A7I2V346;O60506;A0A7I2YQN2;A0A7I2V4Z0;A0A7I2V5Q6;A0A7I2V309;B7Z645;A0A7I2V2F2;F6UXX1	A0A7I2V346	134	146	SYNCRIP	Heterogeneous nuclear ribonucleoprotein Q	yes	no	2	0.0016906	78.653	By MS/MS	By MS/MS	By MS/MS	By MS/MS	By MS/MS
DLGEELEALK	ESERASRNKAEKQKRDLGEELEALKTELED	EKQKRDLGEELEALKTELEDTLDSTAAQQE	R	D	L	L	K	T	1	0	0	1	0	0	3	1	0	0	3	1	0	0	0	0	0	0	0	0	0	0	10	0	1115.571	A0A8I5KWT8;P35579;P35749	A0A8I5KWT8	1157	1166	MYH9;MYH11	Myosin-9;Myosin-11	yes	no	2	0.0051669	54.982	By MS/MS	By MS/MS	By MS/MS	By MS/MS	By MS/MS
DLGIFWLNAAETWVDISSNTAGK	LYGSVPVLLAHNPHRDLGIFWLNAAETWVD	AAETWVDISSNTAGKTLFGKMMDYLQGSGE	R	D	L	G	K	T	3	0	2	2	0	0	1	2	0	2	2	1	0	1	0	2	2	2	0	1	0	0	23	0	2507.2333	Q14697;F5H6X6;E9PKU7	Q14697	310	332	GANAB	Neutral alpha-glucosidase AB	yes	no	3	0.040302	18.881	By MS/MS	By matching		By MS/MS
DLGLSESGEDVNAAILDESGKK	TFAIADEEDYAGEVKDLGLSESGEDVNAAI	GEDVNAAILDESGKKFAMEPEEFDSDTLRE	K	D	L	K	K	F	2	0	1	3	0	0	3	3	0	1	3	2	0	0	0	3	0	0	0	1	0	0	22	1	2246.0914	C9JMN9;A0A499FI48;P13667	C9JMN9	513	534	PDIA4	Protein disulfide-isomerase A4	yes	no	3	2.062E-05	61.222			By MS/MS	By MS/MS	By MS/MS
DLGTESQIFISR	IEQKFVSISDLLVPKDLGTESQIFISRTYD	VPKDLGTESQIFISRTYDATTHFETTCDDI	K	D	L	S	R	T	0	1	0	1	0	1	1	1	0	2	1	0	0	1	0	2	1	0	0	0	0	0	12	0	1364.6936	P50395	P50395	391	402	GDI2	Rab GDP dissociation inhibitor beta	yes	yes	2	0.0016972	79.693	By MS/MS	By MS/MS	By MS/MS	By MS/MS	By matching
DLINEACWDISSSGVNLQSMDSSHVSLVQLTLR	LVQGSILKKVLEALKDLINEACWDISSSGV	SMDSSHVSLVQLTLRSEGFDTYRCDRNLAM	K	D	L	L	R	S	1	1	2	3	1	2	1	1	1	2	5	0	1	0	0	7	1	1	0	3	0	0	33	0	3673.7716	P12004	P12004	21	53	PCNA	Proliferating cell nuclear antigen	yes	yes	4	0.020428	18.938	By MS/MS	By MS/MS		By MS/MS
DLISHDEMFSDIYK	______________________________	RDLISHDEMFSDIYKIREIADGLCLEVEGK	R	D	L	Y	K	I	0	0	0	3	0	0	1	0	1	2	1	1	1	1	0	2	0	0	1	0	0	0	14	0	1711.7763	Q5W0H4;A0A0B4J2C3;P13693	Q5W0H4	6	19	TPT1	Translationally-controlled tumor protein	yes	no	3	0.00015007	66.797	By MS/MS	By MS/MS	By MS/MS	By MS/MS	By MS/MS
DLLDLLVEAK	LATSFFNERNINITKDLLDLLVEAKQEVPS	INITKDLLDLLVEAKQEVPSWLENMAYEHH	K	D	L	A	K	Q	1	0	0	2	0	0	1	0	0	0	4	1	0	0	0	0	0	0	0	1	0	0	10	0	1127.6438	O00571;A0A0D9SFB3;A0A2R8Y645;A0A2R8Y4A4;A0A2U3TZJ9;A0A2R8YFS5;A0A2R8YFR4;A0A0D9SG12;A0A2R8YCW1;A0A2R8YF78;F6S8Q4;A0A2R8Y5G6;A0A2R8Y7T2;A0A2R8YDT5;A0A0D9SF53;O15523;A0A0J9YVQ7;A0A087WVZ1	O00571	555	564	DDX3X;DDX3Y	ATP-dependent RNA helicase DDX3X;ATP-dependent RNA helicase DDX3Y	yes	no	2	0.0057287	53.756	By matching	By MS/MS	By MS/MS	By matching	By matching
DLLDTVLPHLYNETK	VTFNSAAHNKPSLIRDLLDTVLPHLYNETK	DLLDTVLPHLYNETKVRKELIREVEMGPFK	R	D	L	T	K	V	0	0	1	2	0	0	1	0	1	0	4	1	0	0	1	0	2	0	1	1	0	0	15	0	1769.92	A0A0C4DGH5;Q86VP6	A0A0C4DGH5	583	597	CAND1	Cullin-associated NEDD8-dissociated protein 1	yes	no	3	0.028019	26.148	By MS/MS	By MS/MS	By MS/MS	By MS/MS	By matching
DLLFILTAK	KIAVMELFRPKGESKDLLFILTAKYNACIL	PKGESKDLLFILTAKYNACILEYKQSGESI	K	D	L	A	K	Y	1	0	0	1	0	0	0	0	0	1	3	1	0	1	0	0	1	0	0	0	0	0	9	0	1032.6219	A0A7P0T965;A0A7P0T870;A0A7P0Z3Z5;A0A7P0TAK7;F5GY55;A0A7P0Z4B9;Q16531;F5GWI0;F5GZY8;F5H2L3;A0A7P0Z4L2	A0A7P0T965	75	83	DDB1	DNA damage-binding protein 1	yes	no	2	0.036537	31.074		By MS/MS	By MS/MS		By matching
DLLIAYYDVDYEK	CPHMTEDNKDLIQGKDLLIAYYDVDYEKNA	GKDLLIAYYDVDYEKNAKGSNYWRNRVMMV	K	D	L	E	K	N	1	0	0	3	0	0	1	0	0	1	2	1	0	0	0	0	0	0	3	1	0	0	13	0	1618.7767	P30101;A0A8I5KT88;A0A8I5KW33;A0A8I5KS72;A0A8I5KNU9;A0A8I5QKQ5;A0A8I5KW00;A0A8I5KXC9;A0A8I5KPY2;A0A8I5KRV3;A0A8I5KYJ6;A0A8I5KXE2;A0A8I5KTA1	P30101	259	271	PDIA3	Protein disulfide-isomerase A3	yes	no	2	0.0015137	90.146	By MS/MS	By MS/MS	By MS/MS	By MS/MS	By MS/MS
DLLNMYIETEGK	VELPIEANLVWQLGKDLLNMYIETEGKMIM	LGKDLLNMYIETEGKMIMQDKLEKERNDAK	K	D	L	G	K	M	0	0	1	1	0	0	2	1	0	1	2	1	1	0	0	0	1	0	1	0	0	0	12	0	1424.6857	Q92598;A0A0A0MSM0	Q92598	609	620	HSPH1	Heat shock protein 105 kDa	yes	no	2	0.033269	33.89	By MS/MS	By MS/MS	By matching	By MS/MS	By MS/MS
DLPLLLFR	GLNGAVFRPEVPLRRDLPLLLFRTQTSDPA	PEVPLRRDLPLLLFRTQTSDPAMLPTMIGL	R	D	L	F	R	T	0	1	0	1	0	0	0	0	0	0	4	0	0	1	1	0	0	0	0	0	0	0	8	0	985.59605	A0A286YFA2;A0A286YF22;A0A2C9F2M7;O43175	A0A286YFA2	374	381	PHGDH	D-3-phosphoglycerate dehydrogenase	yes	no	2	0.0029106	62.714	By MS/MS	By MS/MS	By MS/MS	By MS/MS	By MS/MS
DLSEVSETTESTDVK	EEKGLAAEDSGGDSKDLSEVSETTESTDVK	DLSEVSETTESTDVKDSSEASDSAS_____	K	D	L	V	K	D	0	0	0	2	0	0	3	0	0	0	1	1	0	0	0	3	3	0	0	2	0	0	15	0	1638.7472	P41227	P41227	211	225	NAA10	N-alpha-acetyltransferase 10	yes	yes	2	0.0044479	55.452	By MS/MS	By MS/MS	By MS/MS
DLSHIGDAVVISCAK	CVVKMPSGEFARICRDLSHIGDAVVISCAK	DLSHIGDAVVISCAKDGVKFSASGELGNGN	R	D	L	A	K	D	2	0	0	2	1	0	0	1	1	2	1	1	0	0	0	2	0	0	0	2	0	0	15	0	1583.7977	P12004	P12004	150	164	PCNA	Proliferating cell nuclear antigen	yes	yes	3	0.00045932	56.482	By MS/MS	By MS/MS	By MS/MS	By MS/MS	By MS/MS
DLSLDDFK	APYFKGTAVVNGEFKDLSLDDFKGKYLVLF	VVNGEFKDLSLDDFKGKYLVLFFYPLDFTF	K	D	L	F	K	G	0	0	0	3	0	0	0	0	0	0	2	1	0	1	0	1	0	0	0	0	0	0	8	0	951.45493	P30048	P30048	84	91	PRDX3	Thioredoxin-dependent peroxide reductase, mitochondrial	yes	yes	2	0.010686	46.426	By MS/MS	By MS/MS	By MS/MS	By MS/MS	By MS/MS
DLSLEEIQK	KESVPEFPLSPPKKKDLSLEEIQKKLEAAE	SPPKKKDLSLEEIQKKLEAAEERRKSHEAE	K	D	L	Q	K	K	0	0	0	1	0	1	2	0	0	1	2	1	0	0	0	1	0	0	0	0	0	0	9	0	1073.5605	A2A2D0;P16949;E5RGX5;Q93045	A2A2D0	44	52	STMN1;STMN2	Stathmin;Stathmin-2	yes	no	2	0.017889	40.002	By MS/MS	By MS/MS	By MS/MS		By MS/MS
DLSTIEPLK	CPNLTHLNLSGNKIKDLSTIEPLKKLENLK	SGNKIKDLSTIEPLKKLENLKSLDLFNCEV	K	D	L	L	K	K	0	0	0	1	0	0	1	0	0	1	2	1	0	0	1	1	1	0	0	0	0	0	9	0	1014.5597	H0YN26;P39687;O95626;O43423	H0YN26	102	110	ANP32A;ANP32D;ANP32C	Acidic leucine-rich nuclear phosphoprotein 32 family member A;Acidic leucine-rich nuclear phosphoprotein 32 family member D;Acidic leucine-rich nuclear phosphoprotein 32 family member C	yes	no	2	0.004683	71.501	By MS/MS	By MS/MS	By MS/MS	By MS/MS	By MS/MS
DLTDYLMK	YALPHAILRLDLAGRDLTDYLMKILTERGY	RLDLAGRDLTDYLMKILTERGYSFTTTAER	R	D	L	M	K	I	0	0	0	2	0	0	0	0	0	0	2	1	1	0	0	0	1	0	1	0	0	0	8	0	997.47903	A6NL76;P60709;E7EVS6;A0A6Q8PFE4;A0A2R8Y793;A0A2R8YEA7;P63267;P68133;P68032;P62736;A0A804HKV3;P63261;I3L4N8;A0A804GS07;I3L3I0;I3L1U9;Q562R1	P63261	184	191	ACTA1;ACTB;ACTG2;ACTC1;ACTA2;ACTG1;ACTBL2	Actin, cytoplasmic 1;Actin, cytoplasmic 1, N-terminally processed;Actin, gamma-enteric smooth muscle;Actin, alpha skeletal muscle;Actin, alpha cardiac muscle 1;Actin, aortic smooth muscle;Actin, cytoplasmic 2;Actin, cytoplasmic 2, N-terminally processed;Beta-actin-like protein 2	no	no	1;2	3.9923E-12	101.28	By MS/MS	By MS/MS	By MS/MS	By MS/MS	By MS/MS
DLTDYLMKILTER	YALPHAILRLDLAGRDLTDYLMKILTERGY	GRDLTDYLMKILTERGYSFTTTAEREIVRD	R	D	L	E	R	G	0	1	0	2	0	0	1	0	0	1	3	1	1	0	0	0	2	0	1	0	0	0	13	1	1609.8385	A6NL76;P60709;E7EVS6;A0A6Q8PFE4;A0A2R8Y793;A0A2R8YEA7;P63267;P68133;P68032;P62736;A0A804HKV3;P63261;I3L4N8;A0A804GS07;I3L3I0;I3L1U9;Q562R1	P63261	184	196	ACTA1;ACTB;ACTG2;ACTC1;ACTA2;ACTG1;ACTBL2	Actin, cytoplasmic 1;Actin, cytoplasmic 1, N-terminally processed;Actin, gamma-enteric smooth muscle;Actin, alpha skeletal muscle;Actin, alpha cardiac muscle 1;Actin, aortic smooth muscle;Actin, cytoplasmic 2;Actin, cytoplasmic 2, N-terminally processed;Beta-actin-like protein 2	no	no	2;3	1.2843000000000001E-24	163.34	By matching	By MS/MS	By MS/MS	By MS/MS	By MS/MS
DLTTAGAVTQCYR	YDSRSGTHNMYREYRDLTTAGAVTQCYRDM	YRDLTTAGAVTQCYRDMGARHRARAHSIQI	R	D	L	Y	R	D	2	1	0	1	1	1	0	1	0	0	1	0	0	0	0	0	3	0	1	1	0	0	13	0	1454.6824	M0R0P7;M0R3D6;M0R1A7;M0R117;Q02543	M0R0P7	60	72	RPL18A	60S ribosomal protein L18a	yes	no	2	0.0013669	81.865	By matching	By MS/MS	By matching	By matching	By matching
DLVEAVAHILGIR	LAEKAAAYRDRDSQRDLVEAVAHILGIRDL	QRDLVEAVAHILGIRDLAAVNLDSSLADLG	R	D	L	I	R	D	2	1	0	1	0	0	1	1	1	2	2	0	0	0	0	0	0	0	0	2	0	0	13	0	1404.8089	A0A0U1RQF0;P49327	A0A0U1RQF0	2124	2136	FASN	Fatty acid synthase;[Acyl-carrier-protein] S-acetyltransferase;[Acyl-carrier-protein] S-malonyltransferase;3-oxoacyl-[acyl-carrier-protein] synthase;3-oxoacyl-[acyl-carrier-protein] reductase;3-hydroxyacyl-[acyl-carrier-protein] dehydratase;Enoyl-[acyl-carrier-protein] reductase;Oleoyl-[acyl-carrier-protein] hydrolase	yes	no	3	0.006706	42.095	By MS/MS	By MS/MS	By MS/MS	By MS/MS	By MS/MS
DLVILLYETALLSSGFSLEDPQTHANR	LRQKAEADKNDKSVKDLVILLYETALLSSG	SSGFSLEDPQTHANRIYRMIKLGLGIDEDD	K	D	L	N	R	I	2	1	1	2	0	1	2	1	1	1	6	0	0	1	1	3	2	0	1	1	0	0	27	0	3001.5397	P07900	P07900	661	687	HSP90AA1	Heat shock protein HSP 90-alpha	yes	yes	3;4	1.8722E-43	151.33	By MS/MS	By MS/MS	By MS/MS	By MS/MS	By MS/MS
DLVSSLTSGLLTIGDRFGGALDAAAK	VSGAHNTIICARAGKDLVSSLTSGLLTIGD	TIGDRFGGALDAAAKMFSKAFDSGIIPMEF	K	D	L	A	K	M	4	1	0	3	0	0	0	4	0	1	5	1	0	1	0	3	2	0	0	1	0	0	26	1	2547.3544	P53396	P53396	919	944	ACLY	ATP-citrate synthase	yes	yes	3	0.01279	30.749	By MS/MS	By MS/MS	By MS/MS		By MS/MS
DLVVLLFETALLSSGFSLEDPQTHSNR	LRQKAEADKNDKAVKDLVVLLFETALLSSG	SSGFSLEDPQTHSNRIYRMIKLGLGIDEDE	K	D	L	N	R	I	1	1	1	2	0	1	2	1	1	0	6	0	0	2	1	4	2	0	0	2	0	0	27	0	2987.524	P08238	P08238	653	679	HSP90AB1	Heat shock protein HSP 90-beta	yes	yes	3;4	5.7989E-70	181.67	By MS/MS	By MS/MS	By MS/MS	By MS/MS	By MS/MS
DLYANTVLSGGTTMYPGIADR	TTFNSIMKCDVDIRKDLYANTVLSGGTTMY	VLSGGTTMYPGIADRMQKEITALAPSTMKI	K	D	L	D	R	M	2	1	1	2	0	0	0	3	0	1	2	0	1	0	1	1	3	0	2	1	0	0	21	0	2214.0627	P60709;E7EVS6;A0A6Q8PFE4;A0A2R8Y793;P63261;I3L4N8;A0A804GS07	P63261	292	312	ACTB;ACTG1	Actin, cytoplasmic 1;Actin, cytoplasmic 1, N-terminally processed;Actin, cytoplasmic 2;Actin, cytoplasmic 2, N-terminally processed	no	no	2;3	1.9752E-54	226.65	By MS/MS	By MS/MS	By MS/MS	By MS/MS	By MS/MS
DLYNWLEVEFNPLK	MVRFNVLQYVVPEVKDLYNWLEVEFNPLKL	KDLYNWLEVEFNPLKLCERVTKVLNWVREQ	K	D	L	L	K	L	0	0	2	1	0	0	2	0	0	0	3	1	0	1	1	0	0	1	1	1	0	0	14	0	1778.8879	Q14152	Q14152	389	402	EIF3A	Eukaryotic translation initiation factor 3 subunit A	yes	yes	2	0.00062324	67.022	By MS/MS	By MS/MS	By MS/MS		By MS/MS
DMAIATGGAVFGEEGLTLNLEDVQPHDLGK	VKAPGFGDNRKNQLKDMAIATGGAVFGEEG	LTLNLEDVQPHDLGKVGEVIVTKDDAMLLK	K	D	M	G	K	V	3	0	1	3	0	1	3	5	1	1	4	1	1	1	1	0	2	0	0	2	0	0	30	0	3096.5074	P10809;A0A7I2V599;A0A7I2V2X6;A0A7I2YQK6	P10809	315	344	HSPD1	60 kDa heat shock protein, mitochondrial	yes	no	3;4	2.5476E-51	128.89	By MS/MS	By MS/MS	By MS/MS	By MS/MS	By MS/MS
DMIILPEMVGSMVGVYNGK	APPMEKPEVVKTHLRDMIILPEMVGSMVGV	LPEMVGSMVGVYNGKTFNQVEIKVCAAVPA	R	D	M	G	K	T	0	0	1	1	0	0	1	3	0	2	1	1	3	0	1	1	0	0	1	3	0	0	19	0	2052.0094	K7EJ78;K7EQJ5;K7ELC2;P62841;S4R456;K7EM56;A0A0B4J2B4;S4R417	K7EJ78	82	100	RPS15	40S ribosomal protein S15	yes	no	3	1.8947E-14	118.24	By MS/MS	By MS/MS	By MS/MS	By MS/MS	By MS/MS
DMLEAGILDTYLGK	KNVGLDIEAEVPAVKDMLEAGILDTYLGKY	KDMLEAGILDTYLGKYWAIKLATNAAVTVL	K	D	M	G	K	Y	1	0	0	2	0	0	1	2	0	1	3	1	1	0	0	0	1	0	1	0	0	0	14	0	1537.7698	P50990;H7C2U0	P50990	491	504	CCT8	T-complex protein 1 subunit theta	yes	no	2	0.00029181	103.35	By MS/MS	By MS/MS	By MS/MS		By MS/MS
DNAMLEYLK	DRIQVWHAEHRGMLKDNAMLEYLKIAQDLE	HRGMLKDNAMLEYLKIAQDLEMYGINYFEI	K	D	N	L	K	I	1	0	1	1	0	0	1	0	0	0	2	1	1	0	0	0	0	0	1	0	0	0	9	0	1095.527	P15311	P15311	185	193	EZR	Ezrin	yes	yes	2	0.00060579	73.233	By MS/MS	By MS/MS	By MS/MS	By MS/MS	By MS/MS
DNGNGTYSCSYVPR	QVQDNEGCPVEALVKDNGNGTYSCSYVPRK	KDNGNGTYSCSYVPRKPVKHTAMVSWGGVS	K	D	N	P	R	K	0	1	2	1	1	0	0	2	0	0	0	0	0	0	1	2	1	0	2	1	0	0	14	0	1588.6576	P21333;Q60FE5;A0A7P0NMY4	P21333	725	738	FLNA	Filamin-A	yes	no	2	0.0048776	45.653	By MS/MS	By MS/MS	By MS/MS	By MS/MS	By MS/MS
DNHLLGTFDLTGIPPAPR	TVTIKVYEGERPLTKDNHLLGTFDLTGIPP	LLGTFDLTGIPPAPRGVPQIEVTFEIDVNG	K	D	N	P	R	G	1	1	1	2	0	0	0	2	1	1	3	0	0	1	3	0	2	0	0	0	0	0	18	0	1933.0058	P11021;A0A7P0TAI0	P11021	475	492	HSPA5	78 kDa glucose-regulated protein	yes	no	3	5.8981E-10	99.663	By MS/MS	By MS/MS	By MS/MS	By MS/MS	By MS/MS
DNLEFFLAGIGR	KPSCTIIPLMKKDHRDNLEFFLAGIGRLHL	DHRDNLEFFLAGIGRLHLSGIDANPNALFP	R	D	N	G	R	L	1	1	1	1	0	0	1	2	0	1	2	0	0	2	0	0	0	0	0	0	0	0	12	0	1350.6932	A0A0U1RQF0;P49327	A0A0U1RQF0	791	802	FASN	Fatty acid synthase;[Acyl-carrier-protein] S-acetyltransferase;[Acyl-carrier-protein] S-malonyltransferase;3-oxoacyl-[acyl-carrier-protein] synthase;3-oxoacyl-[acyl-carrier-protein] reductase;3-hydroxyacyl-[acyl-carrier-protein] dehydratase;Enoyl-[acyl-carrier-protein] reductase;Oleoyl-[acyl-carrier-protein] hydrolase	yes	no	2	0.0013103	97.456			By MS/MS	By MS/MS	By MS/MS
DNLTLWTSDMQGDGEEQNK	EESYKDSTLIMQLLRDNLTLWTSDMQGDGE	LWTSDMQGDGEEQNKEALQDVEDENQ____	R	D	N	N	K	E	0	0	2	3	0	2	2	2	0	0	2	1	1	0	0	1	2	1	0	0	0	0	19	0	2179.9328	P62258	P62258	226	244	YWHAE	14-3-3 protein epsilon	yes	yes	3	0.00032511	65.022		By MS/MS
DNLTLWTSDTQGDEAEAGEGGEN	EESYKDSTLIMQLLRDNLTLWTSDTQGDEA	DTQGDEAEAGEGGEN_______________	R	D	N	E	N	-	2	0	2	3	0	1	4	4	0	0	2	0	0	0	0	1	3	1	0	0	0	0	23	0	2407.9888	P63104;B0AZS6;H0YB80;B7Z2E6	P63104	223	245	YWHAZ	14-3-3 protein zeta/delta	yes	no	2	5.5928999999999996E-170	228.32	By MS/MS	By matching	By MS/MS	By MS/MS	By MS/MS
DNNLLGKFELTGIPPAPR	GVLIQVYEGERAMTKDNNLLGKFELTGIPP	LLGKFELTGIPPAPRGVPQIEVTFDIDANG	K	D	N	P	R	G	1	1	2	1	0	0	1	2	0	1	3	1	0	1	3	0	1	0	0	0	0	0	18	1	1951.0527	P11142;E9PKE3;E9PNE6;A8K7Q2;E9PS65;E9PM13	P11142	452	469	HSPA8	Heat shock cognate 71 kDa protein	yes	no	3	0.025226	33.707	By MS/MS	By MS/MS	By MS/MS	By matching
DNPGVVTCLDEAR	NGEQPLSAMVSMVTKDNPGVVTCLDEARHG	TKDNPGVVTCLDEARHGFESGDFVSFSEVQ	K	D	N	A	R	H	1	1	1	2	1	0	1	1	0	0	1	0	0	0	1	0	1	0	0	2	0	0	13	0	1444.6616	P22314;Q5JRR9;Q5JRS0	P22314	227	239	UBA1	Ubiquitin-like modifier-activating enzyme 1	yes	no	2	0.0012577	70.488	By MS/MS	By MS/MS	By MS/MS	By MS/MS	By MS/MS
DNSTMGYMAAK	WTANMERIMKAQALRDNSTMGYMAAKKHLE	QALRDNSTMGYMAAKKHLEINPDHSIIETL	R	D	N	A	K	K	2	0	1	1	0	0	0	1	0	0	0	1	2	0	0	1	1	0	1	0	0	0	11	0	1187.4951	P07900	P07900	621	631	HSP90AA1	Heat shock protein HSP 90-alpha	yes	yes	2	0.0081812	48.423	By MS/MS	By matching	By MS/MS	By MS/MS	By MS/MS
DNSTMGYMMAK	WTANMERIMKAQALRDNSTMGYMMAKKHLE	QALRDNSTMGYMMAKKHLEINPDHPIVETL	R	D	N	A	K	K	1	0	1	1	0	0	0	1	0	0	0	1	3	0	0	1	1	0	1	0	0	0	11	0	1247.4985	P08238;Q58FF7	P08238	613	623	HSP90AB1;HSP90AB3P	Heat shock protein HSP 90-beta;Putative heat shock protein HSP 90-beta-3	yes	no	2	0.0013663	68.735	By MS/MS	By MS/MS	By MS/MS	By MS/MS	By MS/MS
DNSTMGYMMAKK	WTANMERIMKAQALRDNSTMGYMMAKKHLE	ALRDNSTMGYMMAKKHLEINPDHPIVETLR	R	D	N	K	K	H	1	0	1	1	0	0	0	1	0	0	0	2	3	0	0	1	1	0	1	0	0	0	12	1	1375.5934	P08238;Q58FF7	P08238	613	624	HSP90AB1;HSP90AB3P	Heat shock protein HSP 90-beta;Putative heat shock protein HSP 90-beta-3	yes	no	2	0.036806	53.756	By matching	By matching		By matching	By MS/MS
DNTIEHLLPLFLAQLK	ALASVIMGLSPILGKDNTIEHLLPLFLAQL	NTIEHLLPLFLAQLKDECPEVRLNIISNLD	K	D	N	L	K	D	1	0	1	1	0	1	1	0	1	1	5	1	0	1	1	0	1	0	0	0	0	0	16	0	1864.0458	B3KQV6;P30153	B3KQV6	180	195	PPP2R1A	Serine/threonine-protein phosphatase 2A 65 kDa regulatory subunit A alpha isoform	yes	no	3	0.00014414	63.128	By MS/MS	By MS/MS	By MS/MS	By MS/MS	By MS/MS
DNVSSPGGATIHALHVLESGGFR	AKMLLHSEQHPGQLKDNVSSPGGATIHALH	ATIHALHVLESGGFRSL_____________	K	D	N	F	R	S	2	1	1	1	0	0	1	4	2	1	2	0	0	1	1	3	1	0	0	2	0	0	23	0	2320.156	J3KQ22;E2QRB3;P32322;J3QKT4	J3KQ22	229	251	PYCR1	Pyrroline-5-carboxylate reductase;Pyrroline-5-carboxylate reductase 1, mitochondrial	yes	no	4	0.036335	19.044	By MS/MS	By MS/MS	By MS/MS	By MS/MS	By MS/MS
DNYVPEVSALDQEIIEVDPDTK	RGISIKLQEEERERRDNYVPEVSALDQEII	SALDQEIIEVDPDTKEMLKLLDFGSLSNLQ	R	D	N	T	K	E	1	0	1	4	0	1	3	0	0	2	1	1	0	0	2	1	1	0	1	3	0	0	22	0	2488.1857	H3BNC9;P08708;H0YN88;A0A075B716	H3BNC9	531	552	RPS17	40S ribosomal protein S17	yes	no	3	1.4023E-06	68.762	By MS/MS	By MS/MS	By MS/MS	By MS/MS	By MS/MS
DPVQEAWAEDVDLR	RQAHLYRGIFPVLCKDPVQEAWAEDVDLRV	KDPVQEAWAEDVDLRVNFAMNVGKARGFFK	K	D	P	L	R	V	2	1	0	3	0	1	2	0	0	0	1	0	0	0	1	0	0	1	0	2	0	0	14	0	1641.7635	A0A804F6T5;A0A804F729;P14618;A0A8V8TNX9;B4DNK4	P14618	476	489	PKM	Pyruvate kinase PKM;Pyruvate kinase	no	no	2	0.00015685	123.8	By MS/MS	By matching	By MS/MS	By MS/MS	By MS/MS
DQAVENILVSPVVVASSLGLVSLGGK	RSAGLAFSLYQAMAKDQAVENILVSPVVVA	VVVASSLGLVSLGGKATTASQAKAVLSAEQ	K	D	Q	G	K	A	2	0	1	1	0	1	1	3	0	1	4	1	0	0	1	4	0	0	0	6	0	0	26	0	2550.4269	P50454;E9PR70;E9PPV6;E9PJH8;E9PIG2;E9PRS3;E9PNX1;E9PK86;E9PMI5;E9PLA6	P50454	61	86	SERPINH1	Serpin H1	yes	no	3	4.9604E-14	77.322	By MS/MS	By MS/MS	By MS/MS	By MS/MS
DQDLEPGAPSMGAK	GEIDCEDWIKKTTARDQDLEPGAPSMGAKS	RDQDLEPGAPSMGAKSLCIPFKPLCELQPG	R	D	Q	A	K	S	2	0	0	2	0	1	1	2	0	0	1	1	1	0	2	1	0	0	0	0	0	0	14	0	1414.6398	P07814	P07814	1464	1477	EPRS	Bifunctional glutamate/proline--tRNA ligase;Glutamate--tRNA ligase;Proline--tRNA ligase	yes	yes	2	0.0039651	47.288	By MS/MS	By MS/MS	By MS/MS		By MS/MS
DQELYFFHELSPGSCFFLPK	FQEEAKNRDHRKIGRDQELYFFHELSPGSC	FFHELSPGSCFFLPKGAYIYNALIEFIRSE	R	D	Q	P	K	G	0	0	0	1	1	1	2	1	1	0	3	1	0	4	2	2	0	0	1	0	0	0	20	0	2460.146	P26639	P26639	329	348	TARS	Threonine--tRNA ligase, cytoplasmic	yes	yes	3	0.0010728	47.047	By MS/MS	By MS/MS		By MS/MS	By MS/MS
DQFPEVYVPTVFENYVADIEVDGK	DGACGKTCLLIVFSKDQFPEVYVPTVFENY	TVFENYVADIEVDGKQVELALWDTAGQEDY	K	D	Q	G	K	Q	1	0	1	3	0	1	3	1	0	1	0	1	0	2	2	0	1	0	2	5	0	0	24	0	2772.317	P61586;A0A7I2YQV1;A0A7I2V5E6;C9JRM1;C9JX21;C9JNR4;A0A7I2V3G1	P61586	28	51	RHOA	Transforming protein RhoA	yes	no	3	0.003843	34.715		By MS/MS	By MS/MS	By MS/MS	By matching
DQLIYNLLK	______________________________	______________________________	K	D	Q	L	K	E	0	0	1	1	0	1	0	0	0	1	3	1	0	0	0	0	0	0	1	0	0	0	9	0	1118.6336	P00338;F5GXY2;F5GYU2;F5GXH2;F5H5J4;F5H6W8;F5GZQ4;F5GWW2;F5GXC7;F5H8H6;F5GXU1	P00338	6	14	LDHA	L-lactate dehydrogenase A chain	yes	no	2	6.6823E-08	112.17	By MS/MS	By MS/MS	By MS/MS	By MS/MS	By MS/MS
DQLIYNLLKEEQTPQNK	______________________________	LIYNLLKEEQTPQNKITVVGVGAVGMACAI	K	D	Q	N	K	I	0	0	2	1	0	3	2	0	0	1	3	2	0	0	1	0	1	0	1	0	0	0	17	1	2073.0742	P00338;F5GXY2;F5GYU2;F5GXH2;F5H5J4;F5H6W8;F5GZQ4;F5GWW2;F5GXC7;F5H8H6;F5GXU1	P00338	6	22	LDHA	L-lactate dehydrogenase A chain	yes	no	3	0.00022908	61.226				By MS/MS
DQNYPGAIAIHHPNVAEK	ANPAFNLFWAGWDRRDQNYPGAIAIHHPNV	YPGAIAIHHPNVAEKRISNSTSPTSFVAWG	R	D	Q	E	K	R	3	0	2	1	0	1	1	1	2	2	0	1	0	0	2	0	0	0	1	1	0	0	18	0	1972.9755	CON__P15636	CON__P15636	343	360			yes	yes	3;4	4.2447E-13	142.26	By MS/MS	By MS/MS	By matching	By MS/MS	By MS/MS
DQQEAALVDMVNDGVEDLR	TILRHLGRTLGLYGKDQQEAALVDMVNDGV	AALVDMVNDGVEDLRCKYISLIYTNYEAGK	K	D	Q	L	R	C	2	1	1	4	0	2	2	1	0	0	2	0	1	0	0	0	0	0	0	3	0	0	19	0	2115.9743	P09211;A8MX94	P09211	83	101	GSTP1	Glutathione S-transferase P	yes	no	3	2.9823E-14	111.57	By MS/MS	By MS/MS	By MS/MS	By MS/MS	By MS/MS
DQVANSAFVER	KENQKHIYYITGETKDQVANSAFVERLRKH	GETKDQVANSAFVERLRKHGLEVIYMIEPI	K	D	Q	E	R	L	2	1	1	1	0	1	1	0	0	0	0	0	0	1	0	1	0	0	0	2	0	0	11	0	1234.5942	P07900	P07900	500	510	HSP90AA1	Heat shock protein HSP 90-alpha	yes	yes	2	3.9025999999999997E-106	153.12	By MS/MS	By MS/MS	By MS/MS	By MS/MS
DRSSFYVNGLTLGGQK	FVNITPAEVGVLVGKDRSSFYVNGLTLGGQ	RSSFYVNGLTLGGQKCSVIRDSLLQDGEFS	K	D	R	Q	K	C	0	1	1	1	0	1	0	3	0	0	2	1	0	1	0	2	1	0	1	1	0	0	16	1	1740.8795	P07737;K7EJ44;I3L3D5	P07737	55	70	PFN1	Profilin-1	yes	no	3	0.00045816	66.809	By MS/MS	By MS/MS	By MS/MS
DRVTDALNATR	LKVGGTSDVEVNEKKDRVTDALNATRAAVE	NEKKDRVTDALNATRAAVEEGIVLGGGCAL	K	D	R	T	R	A	2	2	1	2	0	0	0	0	0	0	1	0	0	0	0	0	2	0	0	1	0	0	11	1	1230.6317	P10809;A0A7I2V599;A0A7I2V2X6;A0A7I2YQK6	P10809	419	429	HSPD1	60 kDa heat shock protein, mitochondrial	yes	no	3	0.023845	37.426		By MS/MS	By MS/MS		By MS/MS
DSLIFLVDASK	EENLEASGDYKYSGRDSLIFLVDASKAMFE	YSGRDSLIFLVDASKAMFESQSEDELTPFD	R	D	S	S	K	A	1	0	0	2	0	0	0	0	0	1	2	1	0	1	0	2	0	0	0	1	0	0	11	0	1206.6496	P12956	P12956	36	46	XRCC6	X-ray repair cross-complementing protein 6	yes	yes	2	0.0012229	74.162	By MS/MS	By MS/MS	By MS/MS	By MS/MS	By MS/MS
DSLLQDGEFSMDLR	VNGLTLGGQKCSVIRDSLLQDGEFSMDLRT	RDSLLQDGEFSMDLRTKSTGGAPTFNVTVT	R	D	S	L	R	T	0	1	0	3	0	1	1	1	0	0	3	0	1	1	0	2	0	0	0	0	0	0	14	0	1624.7403	P07737;K7EJ44	P07737	76	89	PFN1	Profilin-1	yes	no	2	1.4009999999999998E-72	196.48	By MS/MS	By MS/MS	By MS/MS	By MS/MS	By MS/MS
DSNNLCLHFNPR	EVAPDAKSFVLNLGKDSNNLCLHFNPRFNA	LGKDSNNLCLHFNPRFNAHGDANTIVCNSK	K	D	S	P	R	F	0	1	3	1	1	0	0	0	1	0	2	0	0	1	1	1	0	0	0	0	0	0	12	0	1485.6783	P09382	P09382	38	49	LGALS1	Galectin-1	yes	yes	3	0.00078301	80.763	By MS/MS	By MS/MS	By MS/MS	By MS/MS	By MS/MS
DSPSVWAAVPGK	MADGTCQDAAIVGYKDSPSVWAAVPGKTFV	GYKDSPSVWAAVPGKTFVNITPAEVGVLVG	K	D	S	G	K	T	2	0	0	1	0	0	0	1	0	0	0	1	0	0	2	2	0	1	0	2	0	0	12	0	1212.6139	P07737;I3L3D5;CON__P02584	P07737	27	38	PFN1	Profilin-1	yes	no	2	0.0013347	109.44	By MS/MS	By MS/MS	By MS/MS	By MS/MS	By MS/MS
DSTLIMQLLR	EAIAELDTLSEESYKDSTLIMQLLRDNLTL	EESYKDSTLIMQLLRDNLTLWTSDTQGDEA	K	D	S	L	R	D	0	1	0	1	0	1	0	0	0	1	3	0	1	0	0	1	1	0	0	0	0	0	10	0	1188.6536	P31946;P27348;P63104;E7EX29;B0AZS6;H0YB80;B7Z2E6;P62258;K7EM20;Q04917;P61981;P31947	P63104	213	222	YWHAB;YWHAQ;YWHAZ;YWHAE;YWHAH;YWHAG;SFN	14-3-3 protein beta/alpha;14-3-3 protein beta/alpha, N-terminally processed;14-3-3 protein theta;14-3-3 protein zeta/delta;14-3-3 protein epsilon;14-3-3 protein eta;14-3-3 protein gamma;14-3-3 protein gamma, N-terminally processed;14-3-3 protein sigma	no	no	2	2.6838E-29	163.67	By MS/MS	By MS/MS	By MS/MS	By MS/MS	By MS/MS
DSVVAGFQWATK	LTDITKGVQYLNEIKDSVVAGFQWATKEGA	EIKDSVVAGFQWATKEGALCEENMRGVRFD	K	D	S	T	K	E	2	0	0	1	0	1	0	1	0	0	0	1	0	1	0	1	1	1	0	2	0	0	12	0	1307.651	P13639	P13639	677	688	EEF2	Elongation factor 2	yes	yes	2	7.9132E-05	132.78	By MS/MS	By MS/MS	By MS/MS	By MS/MS	By MS/MS
DSYLILETLPTEYDSR	DAEKLKPGDLVGVNKDSYLILETLPTEYDS	SYLILETLPTEYDSRVKAME__________	K	D	S	S	R	V	0	1	0	2	0	0	2	0	0	1	3	0	0	0	1	2	2	0	2	0	0	0	16	0	1913.9258	E9PLG2;E9PN50;E9PMD8;E9PKD5;E9PM69;R4GNH3;P17980	E9PLG2	164	179	PSMC3	26S protease regulatory subunit 6A	yes	no	2	0.00024748	76.533	By MS/MS	By MS/MS	By MS/MS		By MS/MS
DTDAAVGDNIGYITFVLFPR	PQVLFSHREPPLELKDTDAAVGDNIGYITF	VGDNIGYITFVLFPRHTNASARDNTINLIH	K	D	T	P	R	H	2	1	1	3	0	0	0	2	0	2	1	0	0	2	1	0	2	0	1	2	0	0	20	0	2183.0899	H7C3F9;O15144	H7C3F9	26	45	ARPC2	Actin-related protein 2/3 complex subunit 2	yes	no	3	0.0015447	44.382	By MS/MS	By MS/MS	By MS/MS	By matching	By matching
DTGEMVALKK	IGEGTYGQVYKARDKDTGEMVALKKVRLDN	KARDKDTGEMVALKKVRLDNEKEGFPITAI	K	D	T	K	K	V	1	0	0	1	0	0	1	1	0	0	1	2	1	0	0	0	1	0	0	1	0	0	10	1	1090.5692	A0A2R8Y644;A0A2R8YD28;A0A2R8YF61;A0A2R8Y7W5;A0A2R8Y4Z0;Q14004	A0A2R8Y644	36	45	CDK13	Cyclin-dependent kinase 13	yes	no	2	0.022909	43.246	By MS/MS	By MS/MS		By MS/MS	By MS/MS
DTNGSQFFITTVK	KHYGPGWVSMANAGKDTNGSQFFITTVKTA	GKDTNGSQFFITTVKTAWLDGKHVVFGKVL	K	D	T	V	K	T	0	0	1	1	0	1	0	1	0	1	0	1	0	2	0	1	3	0	0	1	0	0	13	0	1456.7198	A0A7P0Z497;P23284;A0A7P0TB45	A0A7P0Z497	111	123	PPIB	Peptidyl-prolyl cis-trans isomerase B	yes	no	2	0.0035098	57.019			By MS/MS		By matching
DTQSGSLLFIGR	PKLFYADHPFIFLVRDTQSGSLLFIGRLVR	LVRDTQSGSLLFIGRLVRPKGDKMRDEL__	R	D	T	G	R	L	0	1	0	1	0	1	0	2	0	1	2	0	0	1	0	2	1	0	0	0	0	0	12	0	1292.6725	P50454;E9PKH2;H0YEP8	P50454	394	405	SERPINH1	Serpin H1	yes	no	2	0.011823	43.308	By matching	By matching			By MS/MS
DTVATQLSEAVDATR	SSKVSGAQEMVSSAKDTVATQLSEAVDATR	DTVATQLSEAVDATRGAVQSGVDKTKSVVT	K	D	T	T	R	G	3	1	0	2	0	1	1	0	0	0	1	0	0	0	0	1	3	0	0	2	0	0	15	0	1575.774	O60664;K7ERZ3;K7EL96	O60664	141	155	PLIN3	Perilipin-3	yes	no	2	2.8746E-05	95.401	By MS/MS	By MS/MS	By MS/MS	By MS/MS	By matching
DTVTISGPQAPVFEFVEQLRK	QRCPPGVVPACHNSKDTVTISGPQAPVFEF	GPQAPVFEFVEQLRKEGVFAKEVRTGGMAF	K	D	T	R	K	E	1	1	0	1	0	2	2	1	0	1	1	1	0	2	2	1	2	0	0	3	0	0	21	1	2360.2376	A0A0U1RQF0;P49327	A0A0U1RQF0	647	667	FASN	Fatty acid synthase;[Acyl-carrier-protein] S-acetyltransferase;[Acyl-carrier-protein] S-malonyltransferase;3-oxoacyl-[acyl-carrier-protein] synthase;3-oxoacyl-[acyl-carrier-protein] reductase;3-hydroxyacyl-[acyl-carrier-protein] dehydratase;Enoyl-[acyl-carrier-protein] reductase;Oleoyl-[acyl-carrier-protein] hydrolase	yes	no	3	3.3529E-09	82.586	By MS/MS	By MS/MS
DVAIKEPLVDVVDPK	HWWENVYGFDMSCIKDVAIKEPLVDVVDPK	DVAIKEPLVDVVDPKQLVTNACLIKEVDIY	K	D	V	P	K	Q	1	0	0	3	0	0	1	0	0	1	1	2	0	0	2	0	0	0	0	4	0	0	15	1	1635.9083	E9PKG1;Q99873;E9PQ98;E9PIX6	E9PKG1	183	197	PRMT1	Protein arginine N-methyltransferase 1	yes	no	3	0.032627	35.473	By MS/MS	By MS/MS	By MS/MS
DVDEAYMNKVELESR	NKRTEMENEFVLIKKDVDEAYMNKVELESR	DVDEAYMNKVELESRLEGLTDEINFLRQLY	K	D	V	S	R	L	1	1	1	2	0	0	3	0	0	0	1	1	1	0	0	1	0	0	1	2	0	0	15	1	1796.8251	CON__P05787;P05787;F8VUG2;F8W1U3;CON__H-INV:HIT000292931;F8VP67	CON__P05787	199	213	KRT8	Keratin, type II cytoskeletal 8	yes	no	3	0.0001081	64.136	By MS/MS	By MS/MS	By MS/MS	By MS/MS	By MS/MS
DVDFELIK	IAVNAVLTVADMERRDVDFELIKVEGKVGG	VADMERRDVDFELIKVEGKVGGRLEDTKLI	R	D	V	I	K	V	0	0	0	2	0	0	1	0	0	1	1	1	0	1	0	0	0	0	0	1	0	0	8	0	977.50696	P48643;B7ZAR1;E9PCA1;E7ENZ3	P48643	203	210	CCT5	T-complex protein 1 subunit epsilon	yes	no	2	0.01474	43.246	By MS/MS	By MS/MS	By MS/MS		By MS/MS
DVFHMVVEVPR	QYISPFHDIPIYADKDVFHMVVEVPRWSNA	YADKDVFHMVVEVPRWSNAKMEIATKDPLN	K	D	V	P	R	W	0	1	0	1	0	0	1	0	1	0	0	0	1	1	1	0	0	0	0	4	0	0	11	0	1326.6754	Q15181;Q5SQT6	Q15181	42	52	PPA1	Inorganic pyrophosphatase	yes	no	3	0.010672	30.004	By MS/MS	By MS/MS	By MS/MS	By MS/MS	By MS/MS
DVFISAAERDVYTGDALR	EHVPLSLDRAMRLVKDVFISAAERDVYTGD	ISAAERDVYTGDALRICIVTKEGIREETVS	K	D	V	L	R	I	3	2	0	3	0	0	1	1	0	1	1	0	0	1	0	1	1	0	1	2	0	0	18	1	1996.9854	P20618	P20618	205	222	PSMB1	Proteasome subunit beta type-1	yes	yes	3	0.027537	32.926	By MS/MS	By MS/MS	By MS/MS	By MS/MS	By MS/MS
DVIEEYFK	SCVVVKDYGKESQAKDVIEEYFKCKK____	GKESQAKDVIEEYFKCKK____________	K	D	V	F	K	C	0	0	0	1	0	0	2	0	0	1	0	1	0	1	0	0	0	0	1	1	0	0	8	0	1041.5019	P25398	P25398	122	129	RPS12	40S ribosomal protein S12	yes	yes	2	0.0156	47.849		By matching		By MS/MS
DVIEQLNLVTTWLQLQIPR	EKIVVLLQRLKPEIKDVIEQLNLVTTWLQL	QLNLVTTWLQLQIPRIEDGNNFGVAVQEKV	K	D	V	P	R	I	0	1	1	1	0	3	1	0	0	2	4	0	0	0	1	0	2	1	0	2	0	0	19	0	2278.2685	Q06323;H0YLU2	Q06323	123	141	PSME1	Proteasome activator complex subunit 1	yes	no	3	0.00026075	55.864	By MS/MS	By MS/MS	By MS/MS	By MS/MS
DVLNLVYLCEALNLPEVAR	FLKASVGFGGSCFQKDVLNLVYLCEALNLP	LVYLCEALNLPEVARYWQQVIDMNDYQRRR	K	D	V	A	R	Y	2	1	2	1	1	0	2	0	0	0	5	0	0	0	1	0	0	0	1	3	0	0	19	0	2200.1562	O60701	O60701	280	298	UGDH	UDP-glucose 6-dehydrogenase	yes	yes	3	0.0051293	35.748	By MS/MS	By matching	By matching
DVLSVAFSSDNR	LTTGTTTRRFVGHTKDVLSVAFSSDNRQIV	HTKDVLSVAFSSDNRQIVSGSRDKTIKLWN	K	D	V	N	R	Q	1	1	1	2	0	0	0	0	0	0	1	0	0	1	0	3	0	0	0	2	0	0	12	0	1308.631	P63244;J3KPE3;D6RHH4;D6RFX4;D6R9L0;D6R9Z1;H0Y8W2;H0YAF8;H0YAM7;D6RFZ9;E9PD14;D6RAU2	P63244	107	118	GNB2L1	Guanine nucleotide-binding protein subunit beta-2-like 1;Guanine nucleotide-binding protein subunit beta-2-like 1, N-terminally processed	yes	no	2	0.032317	41.399	By MS/MS	By matching	By matching
DVNAAIATIK	YMACCLLYRGDVVPKDVNAAIATIKTKRSI	DVVPKDVNAAIATIKTKRSIQFVDWCPTGF	K	D	V	I	K	T	3	0	1	1	0	0	0	0	0	2	0	1	0	0	0	0	1	0	0	1	0	0	10	0	1014.571	F5H5D3;Q9BQE3;P68363;Q71U36;P0DPH8;P0DPH7;Q6PEY2	P68363	327	336	TUBA1C;TUBA1B;TUBA1A;TUBA3E	Tubulin alpha-1C chain;Tubulin alpha-1B chain;Tubulin alpha-1A chain;Tubulin alpha-3E chain	no	no	1;2	0.00013555	92.051	By MS/MS	By MS/MS	By MS/MS	By MS/MS	By MS/MS
DVNAAIATIKTK	YMACCLLYRGDVVPKDVNAAIATIKTKRSI	VPKDVNAAIATIKTKRSIQFVDWCPTGFKV	K	D	V	T	K	R	3	0	1	1	0	0	0	0	0	2	0	2	0	0	0	0	2	0	0	1	0	0	12	1	1243.7136	F5H5D3;Q9BQE3;P68363;Q71U36;P0DPH8;P0DPH7;Q6PEY2	P68363	327	338	TUBA1C;TUBA1B;TUBA1A;TUBA3E	Tubulin alpha-1C chain;Tubulin alpha-1B chain;Tubulin alpha-1A chain;Tubulin alpha-3E chain	no	no	2	0.0037462	78.548				By MS/MS	By MS/MS
DVNFEFPEFQL	KVETFSGVYKKLTGKDVNFEFPEFQL____	LTGKDVNFEFPEFQL_______________	K	D	V	Q	L	-	0	0	1	1	0	1	2	0	0	0	1	0	0	3	1	0	0	0	0	1	0	0	11	0	1383.6347	P62081	P62081	184	194	RPS7	40S ribosomal protein S7	yes	yes	2	0.00073565	119.62		By MS/MS	By MS/MS	By MS/MS	By MS/MS
DVNVNFEK	RRDYVFIEFCVEDSKDVNVNFEKSKLTFSC	FCVEDSKDVNVNFEKSKLTFSCLGGSDNFK	K	D	V	E	K	S	0	0	2	1	0	0	1	0	0	0	0	1	0	1	0	0	0	0	0	2	0	0	8	0	963.46616	Q15185;A0A087WYT3;B4DDC6	Q15185	26	33	PTGES3	Prostaglandin E synthase 3	yes	no	2	0.0020726	65.038	By MS/MS		By MS/MS		By MS/MS
DVQDSLTVSNEAQTAK	VHYYEDGNVQLVSHKDVQDSLTVSNEAQTA	VQDSLTVSNEAQTAKEFIKIIENAENEYQT	K	D	V	A	K	E	2	0	1	2	0	2	1	0	0	0	1	1	0	0	0	2	2	0	0	2	0	0	16	0	1704.8166	P52907	P52907	211	226	CAPZA1	F-actin-capping protein subunit alpha-1	yes	yes	2	0.014574	40.113	By MS/MS	By MS/MS	By MS/MS		By matching
DVQIGDIVTVGECRPLSK	KRHKNMSVHLSPCFRDVQIGDIVTVGECRP	IGDIVTVGECRPLSKTVRFNVLKVTKAAGT	R	D	V	S	K	T	0	1	0	2	1	1	1	2	0	2	1	1	0	0	1	1	1	0	0	3	0	0	18	1	1985.0252	P62280;M0R1H5	P62280	119	136	RPS11	40S ribosomal protein S11	yes	no	3	0.00054657	60.034				By MS/MS
DVSELTGFPEMLGGR	GGTAKALRDAGLAVRDVSELTGFPEMLGGR	DVSELTGFPEMLGGRVKTLHPAVHAGILAR	R	D	V	G	R	V	0	1	0	1	0	0	2	3	0	0	2	0	1	1	1	1	1	0	0	1	0	0	15	0	1606.7661	P31939;F8WEF0	P31939	50	64	ATIC	Bifunctional purine biosynthesis protein PURH;Phosphoribosylaminoimidazolecarboxamide formyltransferase;IMP cyclohydrolase	yes	no	2	0.0015342	51.875	By MS/MS	By MS/MS	By matching	By MS/MS	By MS/MS
DVVTAAGDMLK	WNKPTVKSLPCDICKDVVTAAGDMLKDNAT	DICKDVVTAAGDMLKDNATEEEILVYLEKT	K	D	V	L	K	D	2	0	0	2	0	0	0	1	0	0	1	1	1	0	0	0	1	0	0	2	0	0	11	0	1118.5642	P07602	P07602	68	78	PSAP	Prosaposin;Saposin-A;Saposin-B-Val;Saposin-B;Saposin-C;Saposin-D	yes	yes	2	0.02619	36.424					By MS/MS
DWSHYFKIIEDLR	SKIREHLEKKGPQVRDWSHYFKIIEDLRAQ	VRDWSHYFKIIEDLRAQIFANTVDNARIVL	R	D	W	L	R	A	0	1	0	2	0	0	1	0	1	2	1	1	0	1	0	1	0	1	1	0	0	0	13	1	1720.8573	P05783;F8VZY9	P05783	125	137	KRT18	Keratin, type I cytoskeletal 18	yes	no	3	0.000952	79.633			By matching	By MS/MS	By MS/MS
DYEEVGVDSVEGEGEEEGEEY	GEFSEAREDMAALEKDYEEVGVDSVEGEGE	VDSVEGEGEEEGEEY_______________	K	D	Y	E	Y	-	0	0	0	2	0	0	9	4	0	0	0	0	0	0	0	1	0	0	2	3	0	0	21	0	2347.8976	P68363;Q71U36	P68363	431	451	TUBA1B;TUBA1A	Tubulin alpha-1B chain;Tubulin alpha-1A chain	no	no	2	1.3512E-11	90.731	By MS/MS	By matching	By matching
DYGVLLEGSGLALR	MNIALLSDLTKQISRDYGVLLEGSGLALRG	RDYGVLLEGSGLALRGLFIIDPNGVIKHLS	R	D	Y	L	R	G	1	1	0	1	0	0	1	3	0	0	4	0	0	0	0	1	0	0	1	1	0	0	14	0	1461.7827	P30048	P30048	171	184	PRDX3	Thioredoxin-dependent peroxide reductase, mitochondrial	yes	yes	2	0.00027944	116.23	By MS/MS	By MS/MS	By MS/MS	By MS/MS	By MS/MS
DYLHLPPEIVPATLR	HFYWYLTNEGIQYLRDYLHLPPEIVPATLR	DYLHLPPEIVPATLRRSRPETGRPRPKGLE	R	D	Y	L	R	R	1	1	0	1	0	0	1	0	1	1	3	0	0	0	3	0	1	0	1	1	0	0	15	0	1732.9512	P46783;A0A2R8Y6L3;F6U211;A0A2R8Y7H1;A0A2R8YFH6;A0A1W2PQS6;S4R435	P46783	81	95	RPS10;RPS10-NUDT3	40S ribosomal protein S10	yes	no	3	4.3359E-05	73.887	By MS/MS	By MS/MS	By MS/MS	By MS/MS	By MS/MS
DYPVVSIEDPFDQDDWGAWQK	ISPDQLADLYKSFIKDYPVVSIEDPFDQDD	IEDPFDQDDWGAWQKFTASAGIQVVGDDLT	K	D	Y	Q	K	F	1	0	0	5	0	2	1	1	0	1	0	1	0	1	2	1	0	2	1	2	0	0	21	0	2509.1074	P06733;A0A2R8Y6G6	P06733	286	306	ENO1	Alpha-enolase	yes	no	3	7.1355E-55	178.71	By MS/MS	By MS/MS	By MS/MS	By MS/MS	By MS/MS
DYQELMNTK	DALQQAKEDLARLLRDYQELMNTKLALDLE	LARLLRDYQELMNTKLALDLEIATYRTLLE	R	D	Y	T	K	L	0	0	1	1	0	1	1	0	0	0	1	1	1	0	0	0	1	0	1	0	0	0	9	0	1140.5121	P04264;CON__P04264;CON__ENSEMBL:ENSBTAP00000038253	P04264	464	472	KRT1	Keratin, type II cytoskeletal 1	no	no	2	0.012992	48.423	By MS/MS	By MS/MS	By MS/MS
DYSHYYTTIQDLR	KIRDWYQKQGPGPSRDYSHYYTTIQDLRDK	SRDYSHYYTTIQDLRDKILGATIENSRIVL	R	D	Y	L	R	D	0	1	0	2	0	1	0	0	1	1	1	0	0	0	0	1	2	0	3	0	0	0	13	0	1673.7686	CON__P08727;P08727	CON__P08727	126	138	KRT19	Keratin, type I cytoskeletal 19	yes	no	3	0.0036709	37.954		By MS/MS	By MS/MS	By MS/MS	By MS/MS
DYVFIEFCVEDSK	______________________________	RRDYVFIEFCVEDSKDVNVNFEKSKLTFSC	R	D	Y	S	K	D	0	0	0	2	1	0	2	0	0	1	0	1	0	2	0	1	0	0	1	2	0	0	13	0	1649.7283	Q15185;A0A087WYT3;B4DDC6	Q15185	13	25	PTGES3	Prostaglandin E synthase 3	yes	no	2	0.0010928	78.908	By MS/MS	By MS/MS	By MS/MS	By MS/MS	By MS/MS
EAAENSLVAYK	YHRYLAEFATGNDRKEAAENSLVAYKAASD	NDRKEAAENSLVAYKAASDIAMTELPPTHP	K	E	A	Y	K	A	3	0	1	0	0	0	2	0	0	0	1	1	0	0	0	1	0	0	1	1	0	0	11	0	1193.5928	P62258;K7EM20	P62258	143	153	YWHAE	14-3-3 protein epsilon	yes	no	2	0.0011978	98.033	By MS/MS	By MS/MS	By MS/MS	By MS/MS	By MS/MS
EAATQAQQTLGSTIDK	ARETLKNSALSAQLREAATQAQQTLGSTID	AATQAQQTLGSTIDKATGILLYGLASRLRD	R	E	A	D	K	A	3	0	0	1	0	3	1	1	0	1	1	1	0	0	0	1	3	0	0	0	0	0	16	0	1660.8268	P47897;F2Z2V6;A0A0U1RQM8;A0A0U1RQU2;C9J165;A0A0U1RQT0	P47897	35	50	QARS	Glutamine--tRNA ligase	yes	no	2	0.0013644	50.675	By MS/MS	By MS/MS	By MS/MS	By MS/MS	By MS/MS
EACFAVEGPK	NFVAFVDKCCAADDKEACFAVEGPKLVVST	AADDKEACFAVEGPKLVVSTQTALA_____	K	E	A	P	K	L	2	0	0	0	1	0	2	1	0	0	0	1	0	1	1	0	0	0	0	1	0	0	10	0	1106.5066	CON__P02769	CON__P02769	588	597			yes	yes	2	0.0026042	62.823	By matching	By matching	By MS/MS	By MS/MS	By MS/MS
EACPELDYFVVFSSVSCGR	KPKYSGTLNLDRVTREACPELDYFVVFSSV	ELDYFVVFSSVSCGRGNAGQSNYGFANSAM	R	E	A	G	R	G	1	1	0	1	2	0	2	1	0	0	1	0	0	2	1	3	0	0	1	3	0	0	19	0	2220.982	A0A0U1RQF0;P49327	A0A0U1RQF0	2006	2024	FASN	Fatty acid synthase;[Acyl-carrier-protein] S-acetyltransferase;[Acyl-carrier-protein] S-malonyltransferase;3-oxoacyl-[acyl-carrier-protein] synthase;3-oxoacyl-[acyl-carrier-protein] reductase;3-hydroxyacyl-[acyl-carrier-protein] dehydratase;Enoyl-[acyl-carrier-protein] reductase;Oleoyl-[acyl-carrier-protein] hydrolase	yes	no	3	1.1462E-05	70.942	By MS/MS	By MS/MS	By MS/MS	By MS/MS	By MS/MS
EADDIVNWLK	RNGDTASPKEYTAGREADDIVNWLKKRTGP	YTAGREADDIVNWLKKRTGPAATTLPDGAA	R	E	A	L	K	K	1	0	1	2	0	0	1	0	0	1	1	1	0	0	0	0	0	1	0	1	0	0	10	0	1201.5979	P07237;A0A7P0TA71;A0A7P0TA35;A0A7P0TB26;I3L3P5;I3L4M2;A0A7P0T9K9;A0A7P0T8X1;A0A7P0TA97;A0A7P0T8J3;A0A7P0T9U6;A0A7P0T9D6;I3L0S0;I3L514;A0A7P0Z4S2;A0A7P0Z4J0;A0A7P0TAX9	P07237	121	130	P4HB	Protein disulfide-isomerase	yes	no	2	1.0356E-11	90.629	By MS/MS	By MS/MS	By MS/MS	By MS/MS	By MS/MS
EAEAAIYHLQLFEELR	DYPLEAVRMQHLIAREAEAAIYHLQLFEEL	AEAAIYHLQLFEELRRLAPITSDPTEATAV	R	E	A	L	R	R	3	1	0	0	0	1	4	0	1	1	3	0	0	1	0	0	0	0	1	0	0	0	16	0	1930.9789	P14618;A0A8V8TNX9;B4DNK4	P14618	384	399	PKM	Pyruvate kinase PKM;Pyruvate kinase	yes	no	3	4.4548E-14	126.88	By MS/MS	By MS/MS	By MS/MS	By MS/MS	By MS/MS
EAEAAIYHLQLFEELRR	DYPLEAVRMQHLIAREAEAAIYHLQLFEEL	EAAIYHLQLFEELRRLAPITSDPTEATAVG	R	E	A	R	R	L	3	2	0	0	0	1	4	0	1	1	3	0	0	1	0	0	0	0	1	0	0	0	17	1	2087.08	P14618;A0A8V8TNX9;B4DNK4	P14618	384	400	PKM	Pyruvate kinase PKM;Pyruvate kinase	yes	no	4	0.00013216	63.631	By MS/MS	By MS/MS	By MS/MS	By MS/MS	By MS/MS
EAEILEVLR	TARWEYMHSPSENSKEAEILEVLRHPRDWV	PSENSKEAEILEVLRHPRDWVR________	K	E	A	L	R	H	1	1	0	0	0	0	3	0	0	1	2	0	0	0	0	0	0	0	0	1	0	0	9	0	1070.5972	P36551	P36551	439	447	CPOX	Oxygen-dependent coproporphyrinogen-III oxidase, mitochondrial	yes	yes	2	0.04052	30.254	By matching	By MS/MS	By matching	By MS/MS
EAESCDCLQGFQLTHSLGGGTGSGMGTLLLSK	EGAELMESVMDVVRKEAESCDCLQGFQLTH	GGGTGSGMGTLLLSKIREEYPDRIINTFSI	K	E	A	S	K	I	1	0	0	1	2	2	2	7	1	0	6	1	1	1	0	4	3	0	0	0	0	0	32	0	3310.5268	Q3ZCM7;A0A075B736;Q5SQY0	Q3ZCM7	123	154	TUBB8	Tubulin beta-8 chain	yes	no	3;4	4.4371E-51	118.3	By MS/MS	By MS/MS	By MS/MS	By MS/MS	By MS/MS
EAESSPFVER	EKQDKIYFMAGSSRKEAESSPFVERLLKKG	GSSRKEAESSPFVERLLKKGYEVIYLTEPV	K	E	A	E	R	L	1	1	0	0	0	0	3	0	0	0	0	0	0	1	1	2	0	0	0	1	0	0	10	0	1149.5302	A0A7P0TAE1;H0YIV0;A0A7P0TAT8;P14625;A0A7P0T823;A0A7P0T917;A0A087WT78;A0A7P0TAY2	A0A7P0TAE1	548	557	HSP90B1	Endoplasmin	yes	no	2	0.030575	42.718	By MS/MS	By MS/MS	By MS/MS	By MS/MS	By matching
EAFSLFDK	______________________________	EQIAEFKEAFSLFDKDGDGTITTKELGTVM	K	E	A	D	K	D	1	0	0	1	0	0	1	0	0	0	1	1	0	2	0	1	0	0	0	0	0	0	8	0	955.4651	P0DP25;P0DP24;P0DP23;E7EMB3;F8WBR5;M0QZ52;G3V479;P27482	P0DP25	15	22	CALM2;CALM3;CALM1;CALML3	Calmodulin-like protein 3	yes	no	2	0.0074023	52.716	By MS/MS			By MS/MS	By MS/MS
EAGVEMGDEDDLSTPNEK	PTLRLEYCEALAMLREAGVEMGDEDDLSTP	VEMGDEDDLSTPNEKLLGHLVKEKYDTDFY	R	E	A	E	K	L	1	0	1	3	0	0	4	2	0	0	1	1	1	0	1	1	1	0	0	1	0	0	18	0	1934.8051	P14868;H7BZ35	P14868	357	374	DARS	Aspartate--tRNA ligase, cytoplasmic	yes	no	2	0.027144	28.632	By matching	By MS/MS	By matching
EALDHMVEYVAQNTPVTWLVGPFAPGITEK	SSILAQSRERVASAREALDHMVEYVAQNTP	VTWLVGPFAPGITEKAPEEKK_________	R	E	A	E	K	A	3	0	1	1	0	1	3	2	1	1	2	1	1	1	3	0	3	1	1	4	0	0	30	0	3311.6537	O60664;K7ERZ3	O60664	399	428	PLIN3	Perilipin-3	yes	no	4	0.0021054	30.352	By MS/MS	By MS/MS	By MS/MS	By MS/MS	By MS/MS
EALLSSAVDHGSDEVK	QTIIAGWREATKAAREALLSSAVDHGSDEV	ALLSSAVDHGSDEVKFRQDLMNIAGTTLSS	R	E	A	V	K	F	2	0	0	2	0	0	2	1	1	0	2	1	0	0	0	3	0	0	0	2	0	0	16	0	1655.8002	P78371;F5GWF6;F8VQ14	P78371	139	154	CCT2	T-complex protein 1 subunit beta	yes	no	3	1.6204E-06	88.73	By MS/MS	By MS/MS	By MS/MS	By MS/MS	By MS/MS
EALTYDGALLGDR	KGFCYVEFDEVDSLKEALTYDGALLGDRSL	LKEALTYDGALLGDRSLRVDIAEGRKQDKG	K	E	A	D	R	S	2	1	0	2	0	0	1	2	0	0	3	0	0	0	0	0	1	0	1	0	0	0	13	0	1392.6885	A0A7I2V385;A0A7I2V4E4;Q15056	A0A7I2V385	97	109	EIF4H	Eukaryotic translation initiation factor 4H	yes	no	2	0.0013261	100.88	By MS/MS	By MS/MS	By MS/MS	By MS/MS	By MS/MS
EAMEDGEIDGNKVTLDWAKPK	GFVDFNSEEDAKAAKEAMEDGEIDGNKVTL	EIDGNKVTLDWAKPKGEGGFGGRGGGRGGF	K	E	A	P	K	G	2	0	1	3	0	0	3	2	0	1	1	3	1	0	1	0	1	1	0	1	0	0	21	2	2345.1209	A0A7I2V428;C9JLB1;A0A7I2V3F3;H7BY16;P19338;A0A7I2V699	A0A7I2V428	628	648	NCL	Nucleolin	yes	no	4	0.0034991	40.012	By matching	By MS/MS	By MS/MS	By MS/MS	By MS/MS
EANNFLWPFK	EDLIHEIYTVGKRFKEANNFLWPFKLSSPR	GKRFKEANNFLWPFKLSSPRGGMKKKTTHF	K	E	A	F	K	L	1	0	2	0	0	0	1	0	0	0	1	1	0	2	1	0	0	1	0	0	0	0	10	0	1264.6241	A8MUD9;P18124	A8MUD9	163	172	RPL7	60S ribosomal protein L7	yes	no	2	0.0019895	65.347	By MS/MS	By MS/MS	By MS/MS
EAVAMESYAK	MAHAVTQLANRTPGKEAVAMESYAKALRML	RTPGKEAVAMESYAKALRMLPTIIADNAGY	K	E	A	A	K	A	3	0	0	0	0	0	2	0	0	0	0	1	1	0	0	1	0	0	1	1	0	0	10	0	1097.5063	P78371;F5GWF6	P78371	432	441	CCT2	T-complex protein 1 subunit beta	yes	no	2	0.0046614	56.729	By MS/MS	By MS/MS	By MS/MS	By matching
EAVCIVLSDDTCSDEK	LFRGDTVLLKGKKRREAVCIVLSDDTCSDE	AVCIVLSDDTCSDEKIRMNRVVRNNLRVRL	R	E	A	E	K	I	1	0	0	3	2	0	2	0	0	1	1	1	0	0	0	2	1	0	0	2	0	0	16	0	1839.7866	A0A7P0Z4C6;A0A7P0TAQ1;A0A7P0T8Q5;A0A7P0T8A3;C9JUP7;A0A7P0TAW3;P55072;A0A7I2V5G8;A0A7I2V2Y2;A0A7I2V540;A0A7P0T971;A0A7P0T946;A0A7P0Z4D1;A0A7P0TBK7	A0A7P0Z4C6	66	81	VCP	Transitional endoplasmic reticulum ATPase	yes	no	2	0.0012922	51.013	By MS/MS	By MS/MS	By MS/MS	By matching	By matching
EAVELPLTHFELYK	YADIGGMDIQKQEVREAVELPLTHFELYKQ	REAVELPLTHFELYKQIGIDPPRGVLMYGP	R	E	A	Y	K	Q	1	0	0	0	0	0	3	0	1	0	3	1	0	1	1	0	1	0	1	1	0	0	14	0	1687.8821	P43686	P43686	179	192	PSMC4	26S protease regulatory subunit 6B	yes	yes	3	0.043883	18.138	By MS/MS	By MS/MS	By MS/MS	By matching	By MS/MS
EAVQCVQELASPSLLFIFVR	SKAIIEEYLHLNDMKEAVQCVQELASPSLL	VQELASPSLLFIFVRHGVESTLERSAIARE	K	E	A	V	R	H	2	1	0	0	1	2	2	0	0	1	3	0	0	2	1	2	0	0	0	3	0	0	20	0	2305.214	E7EX73;E9PGM1;E7EUU4;A0A7I2Y1C3;Q04637	E7EX73	1098	1117	EIF4G1	Eukaryotic translation initiation factor 4 gamma 1	yes	no	3	0.0037381	37.379	By MS/MS	By MS/MS	By MS/MS	By matching	By matching
EAYPEEAYIADLDAK	KVKWGDIEFPPPFGREAYPEEAYIADLDAK	EAYPEEAYIADLDAKSGASLKLTLLNPKGR	R	E	A	A	K	S	4	0	0	2	0	0	3	0	0	1	1	1	0	0	1	0	0	0	2	0	0	0	15	0	1696.7832	P53396	P53396	245	259	ACLY	ATP-citrate synthase	yes	yes	2	0.00045019	60.628	By MS/MS	By MS/MS	By MS/MS	By matching	By MS/MS
ECADLWPR	KGEMKGSAITGPVAKECADLWPRIASNAGS	ITGPVAKECADLWPRIASNAGSIA______	K	E	C	P	R	I	1	1	0	1	1	0	1	0	0	0	1	0	0	0	1	0	0	1	0	0	0	0	8	0	1045.4651	P62829;J3KTJ3	P62829	124	131	RPL23	60S ribosomal protein L23	yes	no	2	0.02198	67.032	By MS/MS	By matching	By MS/MS	By matching	By MS/MS
ECLPLIIFLR	GVFAPRPSTGPHKLRECLPLIIFLRNRLKY	PHKLRECLPLIIFLRNRLKYALTGDEVKKI	R	E	C	L	R	N	0	1	0	0	1	0	1	0	0	2	3	0	0	1	1	0	0	0	0	0	0	0	10	0	1272.7264	P62701	P62701	40	49	RPS4X	40S ribosomal protein S4, X isoform	yes	yes	2	8.2966E-05	109.86	By MS/MS	By MS/MS	By MS/MS	By MS/MS	By MS/MS
ECPSDECGAGVFMASHFDR	YYKVDENGKISRLRRECPSDECGAGVFMAS	DECGAGVFMASHFDRHYCGKCCLTYCFNKP	R	E	C	D	R	H	2	1	0	2	2	0	2	2	1	0	0	0	1	2	1	2	0	0	0	1	0	0	19	0	2170.8507	P62979	P62979	120	138	RPS27A	Ubiquitin-40S ribosomal protein S27a;Ubiquitin;40S ribosomal protein S27a	yes	yes	3	0.034202	21.901		By MS/MS	By matching	By matching	By matching
EDGAISTIVLR	SEVGDTQVVVFKHEKEDGAISTIVLRGSTD	KHEKEDGAISTIVLRGSTDNLMDDIERAVD	K	E	D	L	R	G	1	1	0	1	0	0	1	1	0	2	1	0	0	0	0	1	1	0	0	1	0	0	11	0	1172.6401	P50990	P50990	368	378	CCT8	T-complex protein 1 subunit theta	yes	yes	2	0.0060724	72.643	By MS/MS	By matching	By MS/MS	By MS/MS	By MS/MS
EDGLAQQQTQLNLR	SKADEASELACPTPKEDGLAQQQTQLNLRS	KEDGLAQQQTQLNLRSLLVNPEGPTLMRLN	K	E	D	L	R	S	1	1	1	1	0	4	1	1	0	0	3	0	0	0	0	0	1	0	0	0	0	0	14	0	1612.8169	A0A0U1RQF0;P49327	A0A0U1RQF0	2205	2218	FASN	Fatty acid synthase;[Acyl-carrier-protein] S-acetyltransferase;[Acyl-carrier-protein] S-malonyltransferase;3-oxoacyl-[acyl-carrier-protein] synthase;3-oxoacyl-[acyl-carrier-protein] reductase;3-hydroxyacyl-[acyl-carrier-protein] dehydratase;Enoyl-[acyl-carrier-protein] reductase;Oleoyl-[acyl-carrier-protein] hydrolase	yes	no	2;3	0.00017977	80.763	By MS/MS	By MS/MS	By MS/MS	By MS/MS	By MS/MS
EDLVFIFWAPESAPLK	YALYDATYETKESKKEDLVFIFWAPESAPL	DLVFIFWAPESAPLKSKMIYASSKDAIKKK	K	E	D	L	K	S	2	0	0	1	0	0	2	0	0	1	2	1	0	2	2	1	0	1	0	1	0	0	16	0	1860.9662	P23528;G3V1A4;E9PP50;E9PK25;E9PQB7;Q9Y281	P23528	97	112	CFL1;CFL2	Cofilin-1;Cofilin-2	yes	no	2	2.5093E-06	107.18	By MS/MS	By MS/MS	By MS/MS	By MS/MS	By MS/MS
EDQTEYLEER	GEPIGRGTKVILHLKEDQTEYLEERRVKEV	ILHLKEDQTEYLEERRVKEVVKKHSQFIGY	K	E	D	E	R	R	0	1	0	1	0	1	4	0	0	0	1	0	0	0	0	0	1	0	1	0	0	0	10	0	1310.5626	P08238;Q58FF7;P07900;G3V2J8;Q58FF6	P08238	187	196	HSP90AB1;HSP90AB3P;HSP90AA1;HSP90AB4P	Heat shock protein HSP 90-beta;Putative heat shock protein HSP 90-beta-3;Heat shock protein HSP 90-alpha;Putative heat shock protein HSP 90-beta 4	no	no	2	0.00023704	82.749	By MS/MS	By MS/MS	By MS/MS	By MS/MS	By MS/MS
EEAPDILCLQETK	GLRAWIKKKGLDWVKEEAPDILCLQETKCS	VKEEAPDILCLQETKCSENKLPAELQELPG	K	E	E	T	K	C	1	0	0	1	1	1	3	0	0	1	2	1	0	0	1	0	1	0	0	0	0	0	13	0	1544.7392	P27695;G3V5Q1;G3V3M6;G3V5D9;A0A0C4DGK8;H7C4A8;G3V5M0;G3V359;G3V3C7	P27695	86	98	APEX1	DNA-(apurinic or apyrimidinic site) lyase;DNA-(apurinic or apyrimidinic site) lyase, mitochondrial	yes	no	2	0.0040705	54.776	By MS/MS		By MS/MS	By matching	By MS/MS
EEASDYLELDTIK	GNTLGRGTTITLVLKEEASDYLELDTIKNL	LKEEASDYLELDTIKNLVKKYSQFINFPIY	K	E	E	I	K	N	1	0	0	2	0	0	3	0	0	1	2	1	0	0	0	1	1	0	1	0	0	0	13	0	1524.7195	A0A7P0TAE1;H0YIV0;A0A7P0TAT8;P14625;A0A7P0T823;A0A7P0T917;A0A087WT78;A0A7P0TAY2;A0A7P0TBC2	A0A7P0TAE1	253	265	HSP90B1	Endoplasmin	yes	no	2	0.0010109	96.015			By MS/MS		By MS/MS
EECLQFTANALALAMER	IYGYVDATYREGMTKEECLQFTANALALAM	CLQFTANALALAMERDGSSGGVIRLAAIAE	K	E	E	E	R	D	4	1	1	0	1	1	3	0	0	0	3	0	1	1	0	0	1	0	0	0	0	0	17	0	1965.9288	P28072	P28072	184	200	PSMB6	Proteasome subunit beta type-6	yes	yes	3	0.029218	23.1	By MS/MS	By matching	By matching	By matching	By matching
EEEAVTIEMNEPVQLTFALR	GNGNIKLSQTSNVDKEEEAVTIEMNEPVQL	TIEMNEPVQLTFALRYLNFFTKATPLSSTV	K	E	E	L	R	Y	2	1	1	0	0	1	5	0	0	1	2	0	1	1	1	0	2	0	0	2	0	0	20	0	2318.1464	P12004	P12004	191	210	PCNA	Proliferating cell nuclear antigen	yes	yes	3	5.5409E-10	87.676	By MS/MS	By MS/MS	By MS/MS	By MS/MS	By MS/MS
EEEIAALVIDNGSGMCK	______________________________	EIAALVIDNGSGMCKAGFAGDDAPRAVFPS	M	E	E	C	K	A	2	0	1	1	1	0	3	2	0	2	1	1	1	0	0	1	0	0	0	1	0	0	17	0	1834.8441	P63261;I3L4N8;A0A804GS07;I3L3I0;I3L1U9;I3L3R2;J3KT65;K7EM38;A0A7P0TBL1	P63261	2	18	ACTG1	Actin, cytoplasmic 2;Actin, cytoplasmic 2, N-terminally processed	yes	no	2	1.1858E-266	262	By MS/MS	By MS/MS	By MS/MS	By MS/MS	By MS/MS
EEKDPGMGAMGGMGGGMGGGMF	SLLTTAEVVVTEIPKEEKDPGMGAMGGMGG	GAMGGMGGGMGGGMF_______________	K	E	E	M	F	-	1	0	0	1	0	0	2	10	0	0	0	1	5	1	1	0	0	0	0	0	0	0	22	1	2059.793	P10809;A0A7I2V2X6;A0A7I2YQK6	P10809	552	573	HSPD1	60 kDa heat shock protein, mitochondrial	yes	no	2	0.0010478	62.396	By MS/MS	By MS/MS	By MS/MS		By matching
EENGVLVLNDANFDNFVADK	EEEDDDEEEDDLEVKEENGVLVLNDANFDN	LVLNDANFDNFVADKDTVLLEFYAPWCGHC	K	E	E	D	K	D	2	0	4	3	0	0	2	1	0	0	2	1	0	2	0	0	0	0	0	3	0	0	20	0	2222.0491	C9JMN9;A0A499FI48;P13667	C9JMN9	108	127	PDIA4	Protein disulfide-isomerase A4	yes	no	3	0.018392	27.495	By MS/MS	By MS/MS	By MS/MS	By matching	By matching
EENVGLHQTLDQTLNELNCI	EKTIDDLEEKLAQAKEENVGLHQTLDQTLN	LHQTLDQTLNELNCI_______________	K	E	E	C	I	-	0	0	3	1	1	2	3	1	1	1	4	0	0	0	0	0	2	0	0	1	0	0	20	0	2339.1063	P67936;A0A2R8YE05;K7ENT6;A0A5F9UN72;K7EPB9	P67936	229	248	TPM4	Tropomyosin alpha-4 chain	yes	no	3	0.024589	25.207	By MS/MS	By MS/MS	By MS/MS	By matching	By MS/MS
EENVLLKASLAK	EQETEPLRNINRALREENVLLKASLAKTAS	ALREENVLLKASLAKTASGQAPKPSNTLKI	R	E	E	A	K	T	2	0	1	0	0	0	2	0	0	0	3	2	0	0	0	1	0	0	0	1	0	0	12	1	1313.7555	B7ZC32	B7ZC32	850	861	KIF28P	Kinesin-like protein KIF28P	yes	yes	2	0.014553	51.927			By MS/MS	By MS/MS	By MS/MS
EERPLMVFNVK	VGDEAGDKKSPWQRREERPLMVFNVK____	WQRREERPLMVFNVK_______________	R	E	E	V	K	-	0	1	1	0	0	0	2	0	0	0	1	1	1	1	1	0	0	0	0	2	0	0	11	1	1360.7173	A8MVW0	A8MVW0	816	826	FAM171A2	Protein FAM171A2	yes	yes	2	0.033457	42.287	By MS/MS	By MS/MS	By MS/MS	By MS/MS
EEVVTVETWQEGSLK	AALRMLLADQGQSWKEEVVTVETWQEGSLK	EEVVTVETWQEGSLKASCLYGQLPKFQDGD	K	E	E	L	K	A	0	0	0	0	0	1	4	1	0	0	1	1	0	0	0	1	2	1	0	3	0	0	15	0	1732.8519	P09211;A8MX94;A0A087X2E9	P09211	31	45	GSTP1	Glutathione S-transferase P	yes	no	2	0.00029319	64.82	By matching	By MS/MS	By MS/MS	By MS/MS	By MS/MS
EFADSLGIPFLETSAK	CDLTTKKVVDYTTAKEFADSLGIPFLETSA	FADSLGIPFLETSAKNATNVEQSFMTMAAE	K	E	F	A	K	N	2	0	0	1	0	0	2	1	0	1	2	1	0	2	1	2	1	0	0	0	0	0	16	0	1723.8669	E7END7;Q9H0U4;P62820;E9PLD0;Q92928	E7END7	109	124	RAB1A;RAB1B;RAB1C	Ras-related protein Rab-1B;Ras-related protein Rab-1A;Putative Ras-related protein Rab-1C	yes	no	2	0.00035533	59.898	By MS/MS		By MS/MS
EFEPLLNWMK	DESEKTKESREAVEKEFEPLLNWMKDKALK	EAVEKEFEPLLNWMKDKALKDKIEKAVVSQ	K	E	F	M	K	D	0	0	1	0	0	0	2	0	0	0	2	1	1	1	1	0	0	1	0	0	0	0	10	0	1305.6427	A0A7P0TAE1;H0YIV0;A0A7P0TAT8;P14625;A0A7P0T823;A0A7P0T917;A0A087WT78;A0A7P0TAY2	A0A7P0TAE1	614	623	HSP90B1	Endoplasmin	yes	no	2	0.00036214	91.065	By MS/MS	By MS/MS	By MS/MS	By MS/MS
EFNEDGALAVLQQFK	VAHSDLDERAIEALKEFNEDGALAVLQQFK	EFNEDGALAVLQQFKDSDLSHVQNKSAFLC	K	E	F	F	K	D	2	0	1	1	0	2	2	1	0	0	2	1	0	2	0	0	0	0	0	1	0	0	15	0	1707.8468	A0A7I2V346;O60506;A0A7I2YQN2;A0A7I2V4Z0;A0A7I2V5Q6;A0A7I2YQV8;F6UXX1;A0A7I2V4J0	A0A7I2V346	67	81	SYNCRIP	Heterogeneous nuclear ribonucleoprotein Q	yes	no	3	0.0027067	43.813	By MS/MS	By MS/MS	By MS/MS	By MS/MS	By MS/MS
EFTNVYIK	KSRKEREAELGARAKEFTNVYIKNFGEDMD	ELGARAKEFTNVYIKNFGEDMDDERLKDLF	K	E	F	I	K	N	0	0	1	0	0	0	1	0	0	1	0	1	0	1	0	0	1	0	1	1	0	0	8	0	1012.5229	P11940;A0A7I2V649;A0A7I2YQ88;H0YAR2;A0A7I2YQ90;E7EQV3;A0A087WTT1;E7ERJ7;A0A7I2V4N4;A0A7I2YQE4;A0A7I2V4L7;Q13310;B1ANR0;A0A7I2V5W9;H0YBN4;A0A7I2V598;H0Y5F5;H0YCC8	P11940	189	196	PABPC1;PABPC4	Polyadenylate-binding protein 1;Polyadenylate-binding protein;Polyadenylate-binding protein 4	yes	no	2	0.029703	34.824	By MS/MS	By MS/MS	By MS/MS	By MS/MS	By MS/MS
EGALCEENMR	EIKDSVVAGFQWATKEGALCEENMRGVRFD	QWATKEGALCEENMRGVRFDVHDVTLHADA	K	E	G	M	R	G	1	1	1	0	1	0	3	1	0	0	1	0	1	0	0	0	0	0	0	0	0	0	10	0	1207.4962	P13639	P13639	689	698	EEF2	Elongation factor 2	yes	yes	2	0.012428	44.309	By matching	By matching	By MS/MS	By MS/MS	By matching
EGDVLTLLESER	DTSRSIIRNVKGPVREGDVLTLLESEREAR	PVREGDVLTLLESEREARRLR_________	R	E	G	E	R	E	0	1	0	1	0	0	3	1	0	0	3	0	0	0	0	1	1	0	0	1	0	0	12	0	1359.6882	P62857	P62857	52	63	RPS28	40S ribosomal protein S28	yes	yes	2	0.0017097	97.813		By MS/MS	By MS/MS
EGDVLTLLESEREAR	DTSRSIIRNVKGPVREGDVLTLLESEREAR	EGDVLTLLESEREARRLR____________	R	E	G	A	R	R	1	2	0	1	0	0	4	1	0	0	3	0	0	0	0	1	1	0	0	1	0	0	15	1	1715.869	P62857	P62857	52	66	RPS28	40S ribosomal protein S28	yes	yes	3	0.037682	39.005				By MS/MS	By MS/MS
EGEEAGPGDPLLEAVPK	DSGLWVPNSKASEAKEGEEAGPGDPLLEAV	EEAGPGDPLLEAVPKTGDEKDVSV______	K	E	G	P	K	T	2	0	0	1	0	0	4	3	0	0	2	1	0	0	3	0	0	0	0	1	0	0	17	0	1706.8363	Q16543;K7EL68	Q16543	353	369	CDC37	Hsp90 co-chaperone Cdc37;Hsp90 co-chaperone Cdc37, N-terminally processed	yes	no	2	0.017015	30.828	By MS/MS		By MS/MS	By matching	By MS/MS
EGGGGISCVLQDGCVFEK	VDGGANFSVDRWERKEGGGGISCVLQDGCV	GGISCVLQDGCVFEKAGVSISVVHGNLSEE	K	E	G	E	K	A	0	0	0	1	2	1	2	5	0	1	1	1	0	1	0	1	0	0	0	2	0	0	18	0	1910.8502	P36551	P36551	185	202	CPOX	Oxygen-dependent coproporphyrinogen-III oxidase, mitochondrial	yes	yes	2	0.0043403	53.754	By MS/MS	By MS/MS
EGGLGPLNIPLLADVTR	DSQFTHLAWINTPRKEGGLGPLNIPLLADV	GLGPLNIPLLADVTRRLSEDYGVLKTDEGI	K	E	G	T	R	R	1	1	1	1	0	0	1	3	0	1	4	0	0	0	2	0	1	0	0	1	0	0	17	0	1733.9676	P32119;A6NIW5	P32119	93	109	PRDX2	Peroxiredoxin-2	yes	no	3	0.027685	23.562			By MS/MS		By MS/MS
EGGLGPLNIPLLADVTRR	DSQFTHLAWINTPRKEGGLGPLNIPLLADV	LGPLNIPLLADVTRRLSEDYGVLKTDEGIA	K	E	G	R	R	L	1	2	1	1	0	0	1	3	0	1	4	0	0	0	2	0	1	0	0	1	0	0	18	1	1890.0687	P32119;A6NIW5	P32119	93	110	PRDX2	Peroxiredoxin-2	yes	no	3	0.0008642	49.606	By MS/MS	By MS/MS	By MS/MS	By MS/MS	By MS/MS
EGILNDDIYCPPETAVLLASYAVQSK	LIQDITQRLFFLQVKEGILNDDIYCPPETA	PETAVLLASYAVQSKYGDFNKEVHKSGYLA	K	E	G	S	K	Y	3	0	1	2	1	1	2	1	0	2	3	1	0	0	2	2	1	0	2	2	0	0	26	0	2865.4106	P26038;A0A8V8TKR9	P26038	108	133	MSN	Moesin	yes	no	3	0.016431	22.888	By MS/MS	By matching	By matching	By matching
EGILSDEIYCPPETAVLLGSYAVQAK	LIQDITQKLFFLQVKEGILSDEIYCPPETA	PETAVLLGSYAVQAKFGDYNKEVHKSGYLS	K	E	G	A	K	F	3	0	0	1	1	1	3	2	0	2	3	1	0	0	2	2	1	0	2	2	0	0	26	0	2822.4048	P15311	P15311	108	133	EZR	Ezrin	yes	yes	3	5.478999999999999E-40	137.52	By MS/MS	By MS/MS	By MS/MS	By MS/MS	By MS/MS
EGIPALDNFLDK	PSQVVAETRKRKGLKEGIPALDNFLDKL__	GLKEGIPALDNFLDKL______________	K	E	G	D	K	L	1	0	1	2	0	0	1	1	0	1	2	1	0	1	1	0	0	0	0	0	0	0	12	0	1330.6769	P13639	P13639	846	857	EEF2	Elongation factor 2	yes	yes	2	0.0067581	50.284	By MS/MS	By MS/MS	By MS/MS	By MS/MS
EGIPALDNFLDKL	PSQVVAETRKRKGLKEGIPALDNFLDKL__	LKEGIPALDNFLDKL_______________	K	E	G	K	L	-	1	0	1	2	0	0	1	1	0	1	3	1	0	1	1	0	0	0	0	0	0	0	13	1	1443.7609	P13639	P13639	846	858	EEF2	Elongation factor 2	yes	yes	2	0.0020896	130.98	By MS/MS	By MS/MS	By MS/MS	By MS/MS	By MS/MS
EGLELLK	VGDEGGFAPNILENKEGLELLKTAIGKAGY	APNILENKEGLELLKTAIGKAGYTDKVVIG	K	E	G	L	K	T	0	0	0	0	0	0	2	1	0	0	3	1	0	0	0	0	0	0	0	0	0	0	7	0	800.46437	P06733;A0A2R8Y6G6	P06733	222	228	ENO1	Alpha-enolase	yes	no	2	6.069E-09	86.866	By MS/MS	By MS/MS	By MS/MS	By MS/MS	By MS/MS
EGLELLKTAIGK	VGDEGGFAPNILENKEGLELLKTAIGKAGY	ENKEGLELLKTAIGKAGYTDKVVIGMDVAA	K	E	G	G	K	A	1	0	0	0	0	0	2	2	0	1	3	2	0	0	0	0	1	0	0	0	0	0	12	1	1270.7497	P06733;A0A2R8Y6G6	P06733	222	233	ENO1	Alpha-enolase	yes	no	2	0.0023905	119.68				By MS/MS	By MS/MS
EGLELPEDEEEK	QLKEFDGKSLVSVTKEGLELPEDEEEKKKM	VTKEGLELPEDEEEKKKMEESKAKFENLCK	K	E	G	E	K	K	0	0	0	1	0	0	6	1	0	0	2	1	0	0	1	0	0	0	0	0	0	0	12	0	1415.6304	P08238;Q58FF7;P07900;Q58FG0;Q58FF6	P08238	539	550	HSP90AB1;HSP90AB3P;HSP90AA1;HSP90AA5P;HSP90AB4P	Heat shock protein HSP 90-beta;Putative heat shock protein HSP 90-beta-3;Heat shock protein HSP 90-alpha;Putative heat shock protein HSP 90-alpha A5;Putative heat shock protein HSP 90-beta 4	no	no	2	0.0001739	129.16	By MS/MS	By MS/MS	By MS/MS	By MS/MS	By MS/MS
EGLQNMEAR	YEEGLKHEANNPQLKEGLQNMEARLAERKF	NNPQLKEGLQNMEARLAERKFMNPFNMPNL	K	E	G	A	R	L	1	1	1	0	0	1	2	1	0	0	1	0	1	0	0	0	0	0	0	0	0	0	9	0	1046.4815	P31948;F5H783;F5GXD8	P31948	110	118	STIP1	Stress-induced-phosphoprotein 1	yes	no	2	0.036537	31.074	By matching	By MS/MS	By MS/MS	By MS/MS
EGMNIVEAMER	TEWLDGKHVVFGKVKEGMNIVEAMERFGSR	GKVKEGMNIVEAMERFGSRNGKTSKKITIA	K	E	G	E	R	F	1	1	1	0	0	0	3	1	0	1	0	0	2	0	0	0	0	0	0	1	0	0	11	0	1277.5744	P62937	P62937	134	144	PPIA	Peptidyl-prolyl cis-trans isomerase A;Peptidyl-prolyl cis-trans isomerase A, N-terminally processed	yes	yes	2	6.582E-13	151.22	By MS/MS	By MS/MS	By MS/MS	By MS/MS	By MS/MS
EGPYDVVVLPGGNLGAQNLSESAAVK	DVVICPDASLEDAKKEGPYDVVVLPGGNLG	GNLGAQNLSESAAVKEILKEQENRKGLIAA	K	E	G	V	K	E	3	0	2	1	0	1	2	4	0	0	3	1	0	0	2	2	0	0	1	4	0	0	26	0	2583.318	Q99497;K7EN27	Q99497	64	89	PARK7	Protein deglycase DJ-1	yes	no	3	0.0079703	27.672	By MS/MS	By MS/MS	By MS/MS
EGPYSISVLYGDEEVPR	DNADGTQTVNYVPSREGPYSISVLYGDEEV	PYSISVLYGDEEVPRSPFKVKVLPTHDASK	R	E	G	P	R	S	0	1	0	1	0	0	3	2	0	1	1	0	0	0	2	2	0	0	2	2	0	0	17	0	1908.9105	P21333;Q60FE5	P21333	1516	1532	FLNA	Filamin-A	yes	no	2	0.00017021	82.202		By matching	By matching	By MS/MS
EGSGIGAIDSNLDWSHNFTNMLGYTDHQFTELTR	KLPCVAAKIYRNLYREGSGIGAIDSNLDWS	NMLGYTDHQFTELTRLYLTIHSDHEGGNVS	R	E	G	T	R	L	1	1	3	3	0	1	2	4	2	2	3	0	1	2	0	3	4	1	1	0	0	0	34	0	3825.7329	O75390;B4DJV2;A0A0C4DGI3	O75390	223	256	CS	Citrate synthase, mitochondrial;Citrate synthase	yes	no	4	0.00062221	30.909	By MS/MS	By MS/MS		By MS/MS
EGSRTDDEVVQREEEAIQLDGLNASQIR	VDVDGTVEEDLGKSREGSRTDDEVVQREEE	EEAIQLDGLNASQIRELREKSEKFAFQAEV	R	E	G	I	R	E	2	3	1	3	0	3	5	2	0	2	2	0	0	0	0	2	1	0	0	2	0	0	28	2	3156.5283	A0A7P0TAE1;H0YIV0;A0A7P0TAT8;P14625;A0A7P0T823;A0A087WT78;A0A7P0TAY2;A0A7P0TBC2;A0A7P0T8R3;A0A7P0T885;A0A7P0Z405	A0A7P0TAE1	40	67	HSP90B1	Endoplasmin	yes	no	4	7.9919E-06	55.063	By matching	By MS/MS	By MS/MS	By matching	By MS/MS
EGTDSSQGIPQLVSNISACQVIAEAVR	______________________________	VSNISACQVIAEAVRTTLGPRGMDKLIVDG	K	E	G	V	R	T	3	1	1	1	1	3	2	2	0	3	1	0	0	0	1	4	1	0	0	3	0	0	27	0	2828.3974	Q99832;F8WBP8	Q99832	11	37	CCT7	T-complex protein 1 subunit eta	yes	no	3;4	0.0002142	44.726	By MS/MS	By MS/MS	By MS/MS	By MS/MS	By MS/MS
EGTIGDMAILGITESFQVK	AAHSEGNTTAGLDMREGTIGDMAILGITES	GDMAILGITESFQVKRQVLLSAAEAAEVIL	R	E	G	V	K	R	1	0	0	1	0	1	2	3	0	3	1	1	1	1	0	1	2	0	0	1	0	0	19	0	2008.0187	P78371	P78371	482	500	CCT2	T-complex protein 1 subunit beta	yes	yes	3	5.3301E-14	99.044	By MS/MS	By MS/MS	By MS/MS	By MS/MS	By MS/MS
EHALLAYTLGVK	VGEFEAGISKNGQTREHALLAYTLGVKQLI	QTREHALLAYTLGVKQLIVGVNKMDSTEPP	R	E	H	V	K	Q	2	0	0	0	0	0	1	1	1	0	3	1	0	0	0	0	1	0	1	1	0	0	12	0	1313.7343	A0A7I2V659;A0A087WVQ9;Q5VTE0;P68104;A0A7I2V5N4;A0A7I2V3H3;A0A087WV01;A0A2R8Y488;A0A2R8Y660;A0A2U3TZH3;Q05639	A0A7I2V659	132	143	EEF1A1;EEF1A1P5;EEF1A2	Putative elongation factor 1-alpha-like 3;Elongation factor 1-alpha 1;Elongation factor 1-alpha;Elongation factor 1-alpha 2	no	no	2;3	0.0008175	85.533	By MS/MS	By MS/MS	By MS/MS	By MS/MS	By MS/MS
EHALLAYTLGVKQLIVGVNK	VGEFEAGISKNGQTREHALLAYTLGVKQLI	AYTLGVKQLIVGVNKMDSTEPPYSQKRYEE	R	E	H	N	K	M	2	0	1	0	0	1	1	2	1	1	4	2	0	0	0	0	1	0	1	3	0	0	20	1	2165.2572	A0A7I2V659;A0A087WVQ9;Q5VTE0;P68104;A0A7I2V5N4;A0A7I2V3H3;A0A087WV01;A0A2R8Y488;A0A2U3TZH3;Q05639	A0A7I2V659	132	151	EEF1A1;EEF1A1P5;EEF1A2	Putative elongation factor 1-alpha-like 3;Elongation factor 1-alpha 1;Elongation factor 1-alpha;Elongation factor 1-alpha 2	no	no	3;4	1.6294E-90	200.58	By matching	By MS/MS	By MS/MS	By MS/MS	By MS/MS
EHPWEVMPDLYFYRDPEEIEK	MLAREVLRMRGTISREHPWEVMPDLYFYRD	MPDLYFYRDPEEIEKEEQAAAEKAVTKEEF	R	E	H	E	K	E	0	1	0	2	0	0	5	0	1	1	1	1	1	1	3	0	0	1	2	1	0	0	21	1	2721.2421	C9J9K3;A0A8V8TMX1;A0A0C4DG17;A0A8V8TLA4;P08865;A0A8I5KQE6;A0A8V8TMP3	C9J9K3	192	212	RPSA	40S ribosomal protein SA	yes	no	4	0.00038081	55.127	By MS/MS	By MS/MS	By MS/MS	By MS/MS	By MS/MS
EIADLGEALATAVIPQWQK	AKVKAQTAPNKDVQREIADLGEALATAVIP	LGEALATAVIPQWQKDELRETLKSLKKVMD	R	E	I	Q	K	D	4	0	0	1	0	2	2	1	0	2	2	1	0	0	1	0	1	1	0	1	0	0	19	0	2052.0892	P49588;A0A6Q8PGN5;A0A6Q8PF33;A0A6Q8PGE8;A0A6Q8PGR9;A0A6Q8PGB5;A0A6Q8PFY2	P49588	794	812	AARS	Alanine--tRNA ligase, cytoplasmic	yes	no	3	0.0082027	31.883	By MS/MS	By MS/MS	By MS/MS	By MS/MS	By MS/MS
EIAEAYLGK	FYPEEVSSMVLTKMKEIAEAYLGKTVTNAV	VLTKMKEIAEAYLGKTVTNAVVTVPAYFND	K	E	I	G	K	T	2	0	0	0	0	0	2	1	0	1	1	1	0	0	0	0	0	0	1	0	0	0	9	0	992.51786	P11142;E9PKE3;E9PN89;E9PLF4;E9PQQ4;E9PQK7;E9PK54;E9PI65;E9PPY6	P11142	129	137	HSPA8	Heat shock cognate 71 kDa protein	yes	no	2	0.0033134	65.252	By MS/MS	By MS/MS	By MS/MS	By MS/MS	By MS/MS
EIAEAYLGYPVTNAVITVPAYFNDSQR	FYPEEISSMVLTKMKEIAEAYLGYPVTNAV	NAVITVPAYFNDSQRQATKDAGVIAGLNVL	K	E	I	Q	R	Q	4	1	2	1	0	1	2	1	0	2	1	0	0	1	2	1	2	0	3	3	0	0	27	0	3000.4869	A0A0G2JIW1;P0DMV9;P0DMV8	A0A0G2JIW1	130	156	HSPA1B;HSPA1A	Heat shock 70 kDa protein 1B;Heat shock 70 kDa protein 1A	yes	no	3	1.4663E-14	80.847	By MS/MS	By MS/MS
EIEQKYDCGEEILITVLSAMTEEAAVAIK	EVREDLRLPEGDLGKEIEQKYDCGEEILIT	TVLSAMTEEAAVAIKAMAK___________	K	E	I	I	K	A	4	0	0	1	1	1	6	1	0	4	2	2	1	0	0	1	2	0	1	2	0	0	29	1	3252.6145	P63241;Q6IS14	P63241	122	150	EIF5A;EIF5AL1	Eukaryotic translation initiation factor 5A-1;Eukaryotic translation initiation factor 5A-1-like	yes	no	4	0.00048303	37.637	By MS/MS	By MS/MS	By MS/MS	By MS/MS
EIETYHNLLEGGQEDFESSGAGK	QEYSLLLSIKMRLEKEIETYHNLLEGGQED	LEGGQEDFESSGAGKIGLGGRGGSGGSYGR	K	E	I	G	K	I	1	0	1	1	0	1	5	4	1	1	2	1	0	1	0	2	1	0	1	0	0	0	23	0	2509.1245	P35527;CON__P35527;K7EQQ3	P35527	450	472	KRT9	Keratin, type I cytoskeletal 9	yes	no	3	0.00062859	50.531	By MS/MS	By MS/MS	By MS/MS	By MS/MS	By matching
EIFDSRGNPTVEVDLFTSK	______________________________	SRGNPTVEVDLFTSKGLFRAAVPSGASTGI	R	E	I	S	K	G	0	1	1	2	0	0	2	1	0	1	1	1	0	2	1	2	2	0	0	2	0	0	19	1	2153.0641	P06733;A0A2R8Y6G6;K7EM90;A0A2R8YEM5;A0A2R8Y879;K7ERS8;A0A2R8Y798;A0A2R8YEG5	P06733	10	28	ENO1	Alpha-enolase;Enolase	yes	no	3	7.8656E-14	116.29	By MS/MS	By MS/MS	By MS/MS	By MS/MS	By MS/MS
EIFLQELISNASDALDK	______________________________	FLQELISNASDALDKIRYESLTDPSKLDGG	K	E	I	D	K	I	2	0	1	2	0	1	2	0	0	2	3	1	0	1	0	2	0	0	0	0	0	0	17	0	1904.9731	Q58FF6	Q58FF6	13	29	HSP90AB4P	Putative heat shock protein HSP 90-beta 4	yes	yes	3	0.0077558	44.391	By MS/MS
EIGLLSEEVELYGETK	ISRSCKPKPIGKLAREIGLLSEEVELYGET	IGLLSEEVELYGETKAKVLLSALERLKHRP	R	E	I	T	K	A	0	0	0	0	0	0	5	2	0	1	3	1	0	0	0	1	1	0	1	1	0	0	16	0	1807.9091	A0A494C1T2;A0A8V8TL50;V9GZ78;V9GYY3;F5H2F4;P11586;A0A8V8TKS0;A0A8V8TMA4;A0A8V8TKT4;A0A8V8TKR5;A0A8V8TMA9;A0A8V8TL46	A0A494C1T2	82	97	MTHFD1	C-1-tetrahydrofolate synthase, cytoplasmic;Methylenetetrahydrofolate dehydrogenase;Methenyltetrahydrofolate cyclohydrolase;Formyltetrahydrofolate synthetase;C-1-tetrahydrofolate synthase, cytoplasmic, N-terminally processed	yes	no	2	3.4076E-05	75.78	By MS/MS	By MS/MS	By MS/MS	By matching	By matching
EIGLWFHPEELVDYTSCAQNWIYE	RNIIHGSDSVESAEKEIGLWFHPEELVDYT	ELVDYTSCAQNWIYE_______________	K	E	I	Y	E	-	1	0	1	1	1	1	4	1	1	2	2	0	0	1	1	1	1	2	2	1	0	0	24	0	2998.3484	P15531	P15531	129	152	NME1	Nucleoside diphosphate kinase A	yes	yes	3	0.0017318	40.622	By MS/MS	By matching	By matching
EIGNIISDAMK	EEIAQVATISANGDKEIGNIISDAMKKVGR	NGDKEIGNIISDAMKKVGRKGVITVKDGKT	K	E	I	M	K	K	1	0	1	1	0	0	1	1	0	3	0	1	1	0	0	1	0	0	0	0	0	0	11	0	1189.6013	P10809;A0A7I2V599;A0A7I2V5M1;A0A7I2V5K3;A0A7I2YQ71;A0A7I2V369;E7ESH4;E7EXB4	P10809	181	191	HSPD1	60 kDa heat shock protein, mitochondrial	yes	no	2	0.0026872	62.005	By MS/MS	By MS/MS	By MS/MS		By MS/MS
EIIDLVLDR	DAANNYARGHYTIGKEIIDLVLDRIRKLAD	HYTIGKEIIDLVLDRIRKLADQCTGLQGFL	K	E	I	D	R	I	0	1	0	2	0	0	1	0	0	2	2	0	0	0	0	0	0	0	0	1	0	0	9	0	1084.6128	F5H5D3;Q9BQE3;F8VQQ4;F8VVB9;F8VRZ4;F8VS66;P68363;Q71U36	P68363	113	121	TUBA1C;TUBA1A;TUBA1B	Tubulin alpha-1C chain;Tubulin alpha-1B chain;Tubulin alpha-1A chain	no	no	2	2.6203E-10	135	By MS/MS	By MS/MS	By MS/MS	By MS/MS	By MS/MS
EIIDLVLDRIR	DAANNYARGHYTIGKEIIDLVLDRIRKLAD	TIGKEIIDLVLDRIRKLADQCTGLQGFLVF	K	E	I	I	R	K	0	2	0	2	0	0	1	0	0	3	2	0	0	0	0	0	0	0	0	1	0	0	11	1	1353.798	F5H5D3;Q9BQE3;F8VQQ4;F8VVB9;F8VRZ4;F8VS66;P68363;Q71U36	P68363	113	123	TUBA1C;TUBA1A;TUBA1B	Tubulin alpha-1C chain;Tubulin alpha-1B chain;Tubulin alpha-1A chain	no	no	3	0.031712	41.283	By MS/MS	By MS/MS	By MS/MS	By MS/MS	By MS/MS
EILVGDVGQTVDDPYATFVK	CLSEDKKNIILEEGKEILVGDVGQTVDDPY	DVGQTVDDPYATFVKMLPDKDCRYALYDAT	K	E	I	V	K	M	1	0	0	3	0	1	1	2	0	1	1	1	0	1	1	0	2	0	1	4	0	0	20	0	2165.0892	P23528;G3V1A4;E9PP50;E9PK25;E9PQB7;E9PLJ3;E9PS23	P23528	54	73	CFL1	Cofilin-1	yes	no	2;3	4.1084E-32	164.68	By MS/MS	By MS/MS	By MS/MS	By MS/MS	By MS/MS
EILVGDVGQTVDDPYATFVKMLPDK	CLSEDKKNIILEEGKEILVGDVGQTVDDPY	VDDPYATFVKMLPDKDCRYALYDATYETKE	K	E	I	D	K	D	1	0	0	4	0	1	1	2	0	1	2	2	1	1	2	0	2	0	1	4	0	0	25	1	2749.3884	P23528;G3V1A4;E9PP50;E9PK25;E9PQB7;E9PLJ3;E9PS23	P23528	54	78	CFL1	Cofilin-1	yes	no	3	0.00012478	55.881				By MS/MS
EILVTGTCHLK	SLPEESDVATDSIPREILVTGTCHLKCVCY	SIPREILVTGTCHLKCVCYGIGNFATCIVA	R	E	I	L	K	C	0	0	0	0	1	0	1	1	1	1	2	1	0	0	0	0	2	0	0	1	0	0	11	0	1269.6751	Q9UH36	Q9UH36	130	140	SRRD	SRR1-like protein	yes	yes	2	0.017275	50.878	By MS/MS	By MS/MS		By MS/MS	By MS/MS
EIPYTFEDR	FYRKGVKAVDPKTGREIPYTFEDRINFAVF	DPKTGREIPYTFEDRINFAVFPSLQGGPHN	R	E	I	D	R	I	0	1	0	1	0	0	2	0	0	1	0	0	0	1	1	0	1	0	1	0	0	0	9	0	1168.5401	P34897;G3V2Y4;H0YIZ0	P34897	306	314	SHMT2	Serine hydroxymethyltransferase, mitochondrial;Serine hydroxymethyltransferase	yes	no	2	0.034525	31.934	By MS/MS	By MS/MS	By MS/MS		By matching
EISLWFKPEELVDYK	RNIIHGSDSVKSAEKEISLWFKPEELVDYK	EISLWFKPEELVDYKSCAHDWVYE______	K	E	I	Y	K	S	0	0	0	1	0	0	3	0	0	1	2	2	0	1	1	1	0	1	1	1	0	0	15	1	1894.9717	Q32Q12;P22392	Q32Q12	269	283	NME1-NME2;NME2	Nucleoside diphosphate kinase;Nucleoside diphosphate kinase B	yes	no	3	2.5859E-05	111.74	By MS/MS	By MS/MS	By MS/MS	By MS/MS	By MS/MS
EITALAPSTMK	GGTTMYPGIADRMQKEITALAPSTMKIKII	RMQKEITALAPSTMKIKIIAPPERKYSVWI	K	E	I	M	K	I	2	0	0	0	0	0	1	0	0	1	1	1	1	0	1	1	2	0	0	0	0	0	11	0	1160.6111	A6NL76;P60709;E7EVS6;A0A6Q8PFE4;A0A2R8YFE2;P63267;P68133;P68032;P62736;A0A804HKV3;P63261;I3L4N8;A0A804GS07	P63261	316	326	ACTA1;ACTB;ACTG2;ACTC1;ACTA2;ACTG1	Actin, cytoplasmic 1;Actin, cytoplasmic 1, N-terminally processed;Actin, gamma-enteric smooth muscle;Actin, alpha skeletal muscle;Actin, alpha cardiac muscle 1;Actin, aortic smooth muscle;Actin, cytoplasmic 2;Actin, cytoplasmic 2, N-terminally processed	no	no	2	0.00047153	125.48	By MS/MS	By MS/MS	By MS/MS	By MS/MS	By MS/MS
EITALAPSTMKIK	GGTTMYPGIADRMQKEITALAPSTMKIKII	QKEITALAPSTMKIKIIAPPERKYSVWIGG	K	E	I	I	K	I	2	0	0	0	0	0	1	0	0	2	1	2	1	0	1	1	2	0	0	0	0	0	13	1	1401.7901	A6NL76;P60709;E7EVS6;A0A6Q8PFE4;A0A2R8YFE2;P63267;P68133;P68032;P62736;A0A804HKV3;P63261;I3L4N8;A0A804GS07	P63261	316	328	ACTA1;ACTB;ACTG2;ACTC1;ACTA2;ACTG1	Actin, cytoplasmic 1;Actin, cytoplasmic 1, N-terminally processed;Actin, gamma-enteric smooth muscle;Actin, alpha skeletal muscle;Actin, alpha cardiac muscle 1;Actin, aortic smooth muscle;Actin, cytoplasmic 2;Actin, cytoplasmic 2, N-terminally processed	no	no	2;3	7.349599999999999E-87	201.1	By matching	By MS/MS	By MS/MS	By MS/MS	By MS/MS
EITALAPSTMKIKIIAPPER	GGTTMYPGIADRMQKEITALAPSTMKIKII	APSTMKIKIIAPPERKYSVWIGGSILASLS	K	E	I	E	R	K	3	1	0	0	0	0	2	0	0	4	1	2	1	0	3	1	2	0	0	0	0	0	20	2	2178.2446	P60709;A0A6Q8PFE4;A0A2R8YFE2;P63267;P68133;P68032;P62736;A0A804HKV3;P63261;I3L4N8;A0A804GS07	P63261	316	335	ACTB;ACTG2;ACTA1;ACTC1;ACTA2;ACTG1	Actin, cytoplasmic 1;Actin, cytoplasmic 1, N-terminally processed;Actin, gamma-enteric smooth muscle;Actin, alpha skeletal muscle;Actin, alpha cardiac muscle 1;Actin, aortic smooth muscle;Actin, cytoplasmic 2;Actin, cytoplasmic 2, N-terminally processed	no	no	3	0.0027587	44.382				By MS/MS	By MS/MS
EITALAPSTMKIKMWITK	GGTTMYPGIADRMQKEITALAPSTMKIKMW	ALAPSTMKIKMWITKQEYDEAGPSIVHRKC	K	E	I	T	K	Q	2	0	0	0	0	0	1	0	0	3	1	3	2	0	1	1	3	1	0	0	0	0	18	2	2061.1366	A6NL76	A6NL76	318	335	ACTA1		yes	yes	3	0.0072982	51.147
EIVDSYLPVILDIIK	TCDWLPKPNMSASCKEIVDSYLPVILDIIK	EIVDSYLPVILDIIKGEMSRPGEVCSALNL	K	E	I	I	K	G	0	0	0	2	0	0	1	0	0	4	2	1	0	0	1	1	0	0	1	2	0	0	15	0	1728.9913	P07602	P07602	108	122	PSAP	Prosaposin;Saposin-A;Saposin-B-Val;Saposin-B;Saposin-C;Saposin-D	yes	yes	2;3	0.00040853	74.76	By MS/MS	By MS/MS	By MS/MS	By MS/MS	By MS/MS
EIVHLQAGQCGNQIGAK	______________________________	VHLQAGQCGNQIGAKFWEVISDEHGIDPTG	R	E	I	A	K	F	2	0	1	0	1	3	1	3	1	2	1	1	0	0	0	0	0	0	0	1	0	0	17	0	1821.9156	P04350;M0R2D3;M0QYM7;M0QY85;M0R042;M0R0X0;M0QY37;M0QX14;M0QZL7;M0R278;M0R2T4;P68371	P68371	3	19	TUBB4A;TUBB4B	Tubulin beta-4A chain;Tubulin beta-4B chain	no	no	3	4.9245999999999996E-88	201.3	By MS/MS	By MS/MS	By MS/MS	By MS/MS	By MS/MS
EIVLADVIDNDSWR	LVDMKIEFGVDVTTKEIVLADVIDNDSWRL	KEIVLADVIDNDSWRLWPSGDRSQQKDKQS	K	E	I	W	R	L	1	1	1	3	0	0	1	0	0	2	1	0	0	0	0	1	0	1	0	2	0	0	14	0	1643.8155	P22234;E9PBS1;D6RF62	P22234	202	215	PAICS	Multifunctional protein ADE2;Phosphoribosylaminoimidazole-succinocarboxamide synthase;Phosphoribosylaminoimidazole carboxylase	yes	no	2	0.038465	57.802	By matching	By matching	By matching	By matching	By matching
EKIAAKNALESYAFNMK	VLDAEKYKAEDEVQREKIAAKNALESYAFN	IAAKNALESYAFNMKSVVSDEGLKGKISES	R	E	K	M	K	S	4	0	2	0	0	0	2	0	0	1	1	3	1	1	0	1	0	0	1	0	0	0	17	2	1926.9873	Q53FA3;P34931	Q53FA3	536	552	HSPA1L	Heat shock 70 kDa protein 1-like	yes	no	3	0.01843	52.887
EKLCYVALDFEQEMATAASSSSLEK	SFTTTAEREIVRDIKEKLCYVALDFEQEMA	EQEMATAASSSSLEKSYELPDGQVITIGNE	K	E	K	E	K	S	4	0	0	1	1	1	4	0	0	0	3	2	1	1	0	4	1	0	1	1	0	0	25	1	2806.3041	P60709;E7EVS6;A0A6Q8PFE4;A0A2R8Y793;A0A2R8YEA7;Q6S8J3;P63261;I3L4N8;A0A804GS07	P63261	214	238	ACTB;POTEE;ACTG1	Actin, cytoplasmic 1;Actin, cytoplasmic 1, N-terminally processed;POTE ankyrin domain family member E;Actin, cytoplasmic 2;Actin, cytoplasmic 2, N-terminally processed	no	no	3	0.0014027	46.145	By MS/MS	By MS/MS	By MS/MS	By MS/MS	By MS/MS
EKLEATINELV	FKKGQKVGEFSGANKEKLEATINELV____	GANKEKLEATINELV_______________	K	E	K	L	V	-	1	0	1	0	0	0	3	0	0	1	2	1	0	0	0	0	1	0	0	1	0	0	11	1	1257.6816	P10599	P10599	95	105	TXN	Thioredoxin	yes	yes	2	0.0027817	94.692	By MS/MS			By MS/MS	By MS/MS
EKLIAPVAEEEATVPNNK	______________________________	IAPVAEEEATVPNNKITVVGVGQVGMACAI	K	E	K	N	K	I	3	0	2	0	0	0	4	0	0	1	1	2	0	0	2	0	1	0	0	2	0	0	18	1	1951.0262	A0A5F9ZHM4;P07195;A0A3B3IS95;A8MW50;C9J7H8;F5H793	A0A5F9ZHM4	6	23	LDHB	L-lactate dehydrogenase B chain;L-lactate dehydrogenase	yes	no	3	2.8275E-07	83.849	By MS/MS	By MS/MS	By MS/MS	By MS/MS	By MS/MS
ELAEDGYSGVEVR	ADGIFKAELNEFLTRELAEDGYSGVEVRVT	TRELAEDGYSGVEVRVTPTRTEIIILATRT	R	E	L	V	R	V	1	1	0	1	0	0	3	2	0	0	1	0	0	0	0	1	0	0	1	2	0	0	13	0	1422.6627	P23396;E9PPU1;E9PL09;F2Z2S8;H0YCJ7;H0YF32;H0YEU2;E9PQ96;E9PJH4;E9PK82	P23396	28	40	RPS3	40S ribosomal protein S3	yes	no	2	8.158699999999999E-38	138.25	By MS/MS	By MS/MS	By MS/MS	By MS/MS	By MS/MS
ELAEQLGLSTGEK	TTRCPYKDTLGPMQKELAEQLGLSTGEKEK	QKELAEQLGLSTGEKEKLPGELEPVQATQN	K	E	L	E	K	E	1	0	0	0	0	1	3	2	0	0	3	1	0	0	0	1	1	0	0	0	0	0	13	0	1373.7038	O75821;K7ER90;K7EL20	O75821	181	193	EIF3G	Eukaryotic translation initiation factor 3 subunit G	yes	no	2	0.034804	33.088	By matching		By matching	By MS/MS	By MS/MS
ELAILLGMLDPAEK	PTEKLPFPIIDDRNRELAILLGMLDPAEKD	RELAILLGMLDPAEKDEKGMPVTARVVFVF	R	E	L	E	K	D	2	0	0	1	0	0	2	1	0	1	4	1	1	0	1	0	0	0	0	0	0	0	14	0	1511.8269	P30041	P30041	109	122	PRDX6	Peroxiredoxin-6	yes	yes	2	0.00036054	91.03	By MS/MS	By MS/MS	By MS/MS	By MS/MS	By MS/MS
ELAPYDENWFYTR	KVPEWVDTVKLAKHKELAPYDENWFYTRAE	HKELAPYDENWFYTRAELHCHQAGVHWCRL	K	E	L	T	R	A	1	1	1	1	0	0	2	0	0	0	1	0	0	1	1	0	1	1	2	0	0	0	13	0	1702.7627	M0R2L9;M0QYF7;M0R140;P39019	M0R2L9	43	55	RPS19	40S ribosomal protein S19	yes	no	2	0.0014722	68.069	By MS/MS	By MS/MS	By MS/MS	By MS/MS	By MS/MS
ELASALKSALSGHLETVILGLLK	QRQDIAFAYQRRTKKELASALKSALSGHLE	ALSGHLETVILGLLKTPAQYDASELKASMK	K	E	L	L	K	T	3	0	0	0	0	0	2	2	1	1	7	2	0	0	0	3	1	0	0	1	0	0	23	1	2362.3835	P07355;H0YMW4;H0YMD0;H0YN42;H0YMU9;A6NMY6;H0YNB8;H0YKS4;H0YM50;H0YMM1;A0A7I2V4P4;H0YLV6;H0YMT9;H0YKX9;H0YKZ7;H0YKL9	P07355	82	104	ANXA2;ANXA2P2	Annexin A2;Annexin;Putative annexin A2-like protein	yes	no	3	0.0034112	42.041			By MS/MS	By MS/MS	By MS/MS
ELASQPDVDGFLVGGASLKPEFVDIINAK	TRIIYGGSVTGATCKELASQPDVDGFLVGG	GASLKPEFVDIINAKQ______________	K	E	L	A	K	Q	3	0	1	3	0	1	2	3	0	2	3	2	0	2	2	2	0	0	0	3	0	0	29	1	3028.5757	P60174	P60174	220	248	TPI1	Triosephosphate isomerase	yes	yes	3;4	1.3641E-11	73.107	By MS/MS	By MS/MS	By MS/MS	By MS/MS	By matching
ELASQPDVDGFLVGGASLKPEFVDIINAKQ	TRIIYGGSVTGATCKELASQPDVDGFLVGG	ASLKPEFVDIINAKQ_______________	K	E	L	K	Q	-	3	0	1	3	0	2	2	3	0	2	3	2	0	2	2	2	0	0	0	3	0	0	30	2	3156.6343	P60174	P60174	220	249	TPI1	Triosephosphate isomerase	yes	yes	4	2.0906E-16	77.522	By MS/MS	By MS/MS	By MS/MS	By MS/MS	By MS/MS
ELDPTNMTYITNQAAVYFEK	KKDFDTALKHYDKAKELDPTNMTYITNQAA	NMTYITNQAAVYFEKGDYNKCRELCEKAIE	K	E	L	E	K	G	2	0	2	1	0	1	2	0	0	1	1	1	1	1	1	0	3	0	2	1	0	0	20	0	2347.1042	P31948	P31948	253	272	STIP1	Stress-induced-phosphoprotein 1	yes	yes	3	0.00229	54.834	By MS/MS	By MS/MS	By MS/MS	By MS/MS	By MS/MS
ELEAVCQDVLSLLDNYLIK	KKIEMVRAYREKIEKELEAVCQDVLSLLDN	VCQDVLSLLDNYLIKNCSETQYESKVFYLK	K	E	L	I	K	N	1	0	1	2	1	1	2	0	0	1	5	1	0	0	0	1	0	0	1	2	0	0	19	0	2234.1504	P61981	P61981	92	110	YWHAG	14-3-3 protein gamma;14-3-3 protein gamma, N-terminally processed	yes	yes	3	2.0283E-09	87.85	By MS/MS	By MS/MS	By MS/MS	By MS/MS	By MS/MS
ELEEDFIK	VVQNFAKEFVISDRKELEEDFIKSELKKAG	FVISDRKELEEDFIKSELKKAGGANYDAQT	K	E	L	I	K	S	0	0	0	1	0	0	3	0	0	1	1	1	0	1	0	0	0	0	0	0	0	0	8	0	1021.4968	Q14019;H3BT58	Q14019	119	126	COTL1	Coactosin-like protein	yes	no	2	0.029741	34.808			By MS/MS
ELEEIVQPIISK	SHQDADIEDFKAKKKELEEIVQPIISKLYG	KKKELEEIVQPIISKLYGSAGPPPTGEEDT	K	E	L	S	K	L	0	0	0	0	0	1	3	0	0	3	1	1	0	0	1	1	0	0	0	1	0	0	12	0	1396.7813	P11021;A0A7P0TB36;A0A7P0TAI0	P11021	622	633	HSPA5	78 kDa glucose-regulated protein	yes	no	2	6.526499999999999E-46	175.73	By MS/MS	By MS/MS	By MS/MS	By MS/MS	By MS/MS
ELEFYLR	PGQCGRADGYVLEGKELEFYLRKIKARKGK	DGYVLEGKELEFYLRKIKARKGK_______	K	E	L	L	R	K	0	1	0	0	0	0	2	0	0	0	2	0	0	1	0	0	0	0	1	0	0	0	7	0	968.49673	P62241;Q5JR95	P62241	194	200	RPS8	40S ribosomal protein S8	yes	no	2	0.0092491	47.067	By MS/MS	By MS/MS	By MS/MS	By MS/MS	By MS/MS
ELEQVCNPIISGLYQGAGGPGPGGFGAQGPK	ANTLAEKDEFEHKRKELEQVCNPIISGLYQ	AGGPGPGGFGAQGPKGGSGSGPTIEEVD__	K	E	L	P	K	G	2	0	1	0	1	3	2	9	0	2	2	1	0	1	4	1	0	0	1	1	0	0	31	0	3054.4869	A0A0G2JIW1;P0DMV9;P0DMV8;V9GZ37	A0A0G2JIW1	599	629	HSPA1B;HSPA1A	Heat shock 70 kDa protein 1B;Heat shock 70 kDa protein 1A	yes	no	3;4	2.4649E-12	69.782	By MS/MS	By MS/MS	By MS/MS	By matching	By matching
ELFSPLHALNFGIGGDTTR	GDSMVQLMQQYEIWRELFSPLHALNFGIGG	PLHALNFGIGGDTTRHVLWRLKNGELENIK	R	E	L	T	R	H	1	1	1	1	0	0	1	3	1	1	3	0	0	2	1	1	2	0	0	0	0	0	19	0	2044.0378	P68402	P68402	61	79	PAFAH1B2	Platelet-activating factor acetylhydrolase IB subunit beta	yes	yes	3	1.7282E-05	68.653	By MS/MS		By MS/MS	By MS/MS	By MS/MS
ELGIWEPLAVK	TWGVNGETGTLVDMKELGIWEPLAVKLQTY	VDMKELGIWEPLAVKLQTYKTAVETAVLLL	K	E	L	V	K	L	1	0	0	0	0	0	2	1	0	1	2	1	0	0	1	0	0	1	0	1	0	0	11	0	1253.702	P49368;B4DUR8	P49368	492	502	CCT3	T-complex protein 1 subunit gamma	yes	no	2	0.0013091	68.735	By MS/MS	By MS/MS	By MS/MS	By MS/MS	By MS/MS
ELGLLEK				E	L	E	K		0	0	0	0	0	0	2	1	0	0	3	1	0	0	0	0	0	0	0	0	0	0	7	0	800.46437		REV__Q69YU5					yes	yes	2	0.0029012	64.776	By MS/MS	By MS/MS		By MS/MS	By MS/MS
ELGSSVALYSR	FYVPDMKPSMFDVSRELGSSVALYSRKVLI	DVSRELGSSVALYSRKVLIQTKATDILPKW	R	E	L	S	R	K	1	1	0	0	0	0	1	1	0	0	2	0	0	0	0	3	0	0	1	1	0	0	11	0	1180.6088	Q12931;I3L0K7;I3L239	Q12931	358	368	TRAP1	Heat shock protein 75 kDa, mitochondrial	yes	no	2	0.0012809	71.349	By MS/MS	By MS/MS	By MS/MS	By MS/MS	By MS/MS
ELGVGIALR	RWRLVDSKGFDEYMKELGVGIALRKMGAMA	FDEYMKELGVGIALRKMGAMAKPDCIITCD	K	E	L	L	R	K	1	1	0	0	0	0	1	2	0	1	2	0	0	0	0	0	0	0	0	1	0	0	9	0	926.55492	Q01469	Q01469	25	33	FABP5	Fatty acid-binding protein, epidermal	yes	yes	2	0.0023099	67.032	By MS/MS	By MS/MS	By MS/MS	By MS/MS	By MS/MS
ELIMGEDPAQPRK	IPEYEEHKQSYWRHRELIMGEDPAQPRKYK	HRELIMGEDPAQPRKYKKKKKELQGDGPPS	R	E	L	R	K	Y	1	1	0	1	0	1	2	1	0	1	1	1	1	0	2	0	0	0	0	0	0	0	13	1	1482.7501	A0A5F9ZHX5;A0A8V8TR54;Q12873	A0A5F9ZHX5	665	677	CHD3	Chromodomain-helicase-DNA-binding protein 3	yes	no	2	0.0306	42.395					By MS/MS
ELIQKELTIGSK	GREGDKHTLSKKELKELIQKELTIGSKLQD	ELKELIQKELTIGSKLQDAEIARLMEDLDR	K	E	L	S	K	L	0	0	0	0	0	1	2	1	0	2	2	2	0	0	0	1	1	0	0	0	0	0	12	1	1357.7817	R4GN98;P06703	R4GN98	36	47	S100A6	Protein S100;Protein S100-A6	yes	no	2	0.00020761	132.32				By MS/MS	By MS/MS
ELISNASDALDK	LIINTFYSNKEIFLRELISNASDALDKIRY	FLRELISNASDALDKIRYESLTDPSKLDSG	R	E	L	D	K	I	2	0	1	2	0	0	1	0	0	1	2	1	0	0	0	2	0	0	0	0	0	0	12	0	1274.6354	P08238;A0A7P0TAE1;H0YIV0;A0A7P0TAT8;P14625;A0A7P0T823;A0A7P0T917;A0A087WT78;A0A7P0TAY2;A0A7P0TBC2;A0A7P0T8R3;A0A7P0T885;A0A7P0Z405;F8W026	P08238	42	53	HSP90AB1;HSP90B1	Heat shock protein HSP 90-beta;Endoplasmin	no	no	2	6.0695E-59	185.29	By MS/MS	By MS/MS	By MS/MS		By MS/MS
ELISNASDALDKIR	LIINTFYSNKEIFLRELISNASDALDKIRY	RELISNASDALDKIRYESLTDPSKLDSGKE	R	E	L	I	R	Y	2	1	1	2	0	0	1	0	0	2	2	1	0	0	0	2	0	0	0	0	0	0	14	1	1543.8206	P08238;A0A7P0TAE1;H0YIV0;A0A7P0TAT8;P14625;A0A7P0T823;A0A7P0T917;A0A087WT78;A0A7P0TAY2;A0A7P0TBC2;A0A7P0T8R3;A0A7P0T885;A0A7P0Z405;F8W026	P08238	42	55	HSP90AB1;HSP90B1	Heat shock protein HSP 90-beta;Endoplasmin	no	no	3	0.0046506	53.3	By MS/MS	By MS/MS	By MS/MS	By matching	By matching
ELISNASDALDKIRYESLTDPSK	LIINTFYSNKEIFLRELISNASDALDKIRY	ALDKIRYESLTDPSKLDSGKELKIDIIPNP	R	E	L	S	K	L	2	1	1	3	0	0	2	0	0	2	3	2	0	0	1	4	1	0	1	0	0	0	23	2	2564.297	P08238	P08238	42	64	HSP90AB1	Heat shock protein HSP 90-beta	yes	yes	3	0.0068788	49.593	By MS/MS		By MS/MS	By MS/MS	By MS/MS
ELISNSSDALDK	LIINTFYSNKEIFLRELISNSSDALDKIRY	FLRELISNSSDALDKIRYESLTDPSKLDSG	R	E	L	D	K	I	1	0	1	2	0	0	1	0	0	1	2	1	0	0	0	3	0	0	0	0	0	0	12	0	1290.6303	P07900;G3V2J8;Q14568	P07900	47	58	HSP90AA1;HSP90AA2P	Heat shock protein HSP 90-alpha;Heat shock protein HSP 90-alpha A2	no	no	2	2.6188E-17	152.97	By MS/MS	By MS/MS	By MS/MS	By MS/MS	By MS/MS
ELISNSSDALDKIRYESLTDPSK	LIINTFYSNKEIFLRELISNSSDALDKIRY	ALDKIRYESLTDPSKLDSGKELHINLIPNK	R	E	L	S	K	L	1	1	1	3	0	0	2	0	0	2	3	2	0	0	1	5	1	0	1	0	0	0	23	2	2580.2919	P07900;G3V2J8	P07900	47	69	HSP90AA1	Heat shock protein HSP 90-alpha	yes	no	3	0.023382	42.041	By matching			By matching	By matching
ELKIDIIPNPQER	RYESLTDPSKLDSGKELKIDIIPNPQERTL	GKELKIDIIPNPQERTLTLVDTGIGMTKAD	K	E	L	E	R	T	0	1	1	1	0	1	2	0	0	3	1	1	0	0	2	0	0	0	0	0	0	0	13	1	1563.8621	P08238;Q58FF7	P08238	70	82	HSP90AB1;HSP90AB3P	Heat shock protein HSP 90-beta;Putative heat shock protein HSP 90-beta-3	yes	no	3	0.026877	41.227	By MS/MS	By MS/MS	By MS/MS	By MS/MS	By MS/MS
ELLAVPDNYK	SDFAKIINNTENLVRELLAVPDNYKVIFLQ	ENLVRELLAVPDNYKVIFLQGGGCGQFSAV	R	E	L	Y	K	V	1	0	1	1	0	0	1	0	0	0	2	1	0	0	1	0	0	0	1	1	0	0	10	0	1160.6077	Q9Y617	Q9Y617	62	71	PSAT1	Phosphoserine aminotransferase	yes	yes	2	0.00079458	70.919		By MS/MS	By MS/MS	By MS/MS	By MS/MS
ELLPEIR	EGSSAEYKKEIEELKELLPEIREKIEDAKE	KKEIEELKELLPEIREKIEDAKESQRSGNV	K	E	L	I	R	E	0	1	0	0	0	0	2	0	0	1	2	0	0	0	1	0	0	0	0	0	0	0	7	0	868.50182	P49321;E9PRH9;Q5T624;H0YF33;H0YDS9	P49321	644	650	NASP	Nuclear autoantigenic sperm protein	yes	no	2	0.041312	31.935	By MS/MS	By MS/MS	By matching	By matching
ELLTEFGYKGEETPVIVGSALCALEGRDPELGLK	VQDSEMVELVELEIRELLTEFGYKGEETPV	ALCALEGRDPELGLKSVQKLLDAVDTYIPV	R	E	L	L	K	S	2	1	0	1	1	0	6	5	0	1	6	2	0	1	2	1	2	0	1	2	0	0	34	2	3689.8862	P49411	P49411	204	237	TUFM	Elongation factor Tu, mitochondrial	yes	yes	4	0.00072301	31.757	By MS/MS			By matching	By matching
ELLTTMGDRFTDEEVDELYR	FDEEATGTIQEDYLRELLTTMGDRFTDEEV	MGDRFTDEEVDELYREAPIDKKGNFNYIEF	R	E	L	Y	R	E	0	2	0	3	0	0	4	1	0	0	3	0	1	1	0	0	3	0	1	1	0	0	20	1	2431.1213	J3QRS3;P19105;O14950	J3QRS3	130	149	MYL12A;MYL12B	Myosin regulatory light chain 12A;Myosin regulatory light chain 12B	yes	no	3	0.0038756	46.702		By MS/MS	By MS/MS
ELLVPLTSSMYVPGK	AKDCLNVLNKSNEGKELLVPLTSSMYVPGK	ELLVPLTSSMYVPGKLHDVEHVLIDVGTGY	K	E	L	G	K	L	0	0	0	0	0	0	1	1	0	0	3	1	1	0	2	2	1	0	1	2	0	0	15	0	1632.8797	Q99471	Q99471	61	75	PFDN5	Prefoldin subunit 5	yes	yes	2	0.03022	39.266	By MS/MS	By matching	By MS/MS	By matching	By matching
ELLWEESLTR				E	L	T	R		0	1	0	0	0	0	3	0	0	0	3	0	0	0	0	1	1	1	0	0	0	0	10	0	1274.6507		REV__H0YAB2					yes	no	2	0.00025221	97.798				By MS/MS
ELNITAAK	LLELEMNSDLKAQLRELNITAAKEIEVGGG	DLKAQLRELNITAAKEIEVGGGRKAIIIFV	R	E	L	A	K	E	2	0	1	0	0	0	1	0	0	1	1	1	0	0	0	0	1	0	0	0	0	0	8	0	858.48108	P62081;A0A2R8Y623;B5MCP9	P62081	42	49	RPS7	40S ribosomal protein S7	yes	no	2	0.0023515	64.265	By MS/MS	By MS/MS	By MS/MS	By MS/MS	By MS/MS
ELNKSINPDEAVAYGAAVQAAILSGDK	IPKIQKLLQDFFNGKELNKSINPDEAVAYG	AYGAAVQAAILSGDKSENVQDLLLLDVTPL	K	E	L	D	K	S	6	0	2	2	0	1	2	2	0	2	2	2	0	0	1	2	0	0	1	2	0	0	27	1	2743.4028	P11142;E9PKE3;E9PNE6;A8K7Q2	P11142	358	384	HSPA8	Heat shock cognate 71 kDa protein	yes	no	3	8.1978E-05	51.104			By matching		By MS/MS
ELPPDQAEYCIAR	LAGDKNFITAEELRRELPPDQAEYCIARMA	RRELPPDQAEYCIARMAPYQGPDAVPGALD	R	E	L	A	R	M	2	1	0	1	1	1	2	0	0	1	1	0	0	0	2	0	0	0	1	0	0	0	13	0	1560.7242	F5GXS2;A0A8V8TL71;O43707;H7C144;A0A804HK61;P12814;A0A804HL31;A0A804HLF4;A0A804HII9;H9KV75;A0A804HKE2;A0A7I2V4Y4;A0A804HIN7;A0A804HJU8;H0YJW3	F5GXS2	870	882	ACTN4;ACTN1	Alpha-actinin-4;Alpha-actinin-1	yes	no	2	0.0085549	44.765	By matching	By MS/MS	By MS/MS	By MS/MS	By MS/MS
ELQAAGKSPEDLER	TEALMRGKSTEEARKELQAAGKSPEDLERL	KELQAAGKSPEDLERLLPHKVFEGNRPTNS	K	E	L	E	R	L	2	1	0	1	0	1	3	1	0	0	2	1	0	0	1	1	0	0	0	0	0	0	14	1	1541.7686	P06744;A0A2U3TZU2	P06744	448	461	GPI	Glucose-6-phosphate isomerase	yes	no	2	0.013007	45.077	By matching	By matching		By MS/MS	By MS/MS
ELQSQISDTSVVLSMDNSR	DEINFLRQLYEEEIRELQSQISDTSVVLSM	QISDTSVVLSMDNSRSLDMDSIIAEVKAQY	R	E	L	S	R	S	0	1	1	2	0	2	1	0	0	1	2	0	1	0	0	5	1	0	0	2	0	0	19	0	2108.0056	CON__P05787;P05787;F8VUG2;CON__H-INV:HIT000292931	CON__P05787	234	252	KRT8	Keratin, type II cytoskeletal 8	yes	no	3	1.4822E-13	94.958	By MS/MS		By MS/MS	By MS/MS	By MS/MS
ELRFEIGEGENLDLPYGLER	VALEGYYKDKLFDQRELRFEIGEGENLDLP	IGEGENLDLPYGLERAIQRMEKGEHSIVYL	R	E	L	E	R	A	0	2	1	1	0	0	5	3	0	1	4	0	0	1	1	0	0	0	1	0	0	0	20	1	2348.1648	Q02790	Q02790	187	206	FKBP4	Peptidyl-prolyl cis-trans isomerase FKBP4;Peptidyl-prolyl cis-trans isomerase FKBP4, N-terminally processed	yes	yes	3	0.0018058	52.483	By MS/MS	By MS/MS	By matching	By MS/MS	By MS/MS
ELSDFISYLQR	PANKKLNPKKYEGGRELSDFISYLQREATN	EGGRELSDFISYLQREATNPPVIQEEKPKK	R	E	L	Q	R	E	0	1	0	1	0	1	1	0	0	1	2	0	0	1	0	2	0	0	1	0	0	0	11	0	1369.6878	P30101;A0A8I5KT88;A0A8I5KNU9;A0A8I5KPY2	P30101	472	482	PDIA3	Protein disulfide-isomerase A3	yes	no	2;3	0.004287	57.59	By MS/MS	By MS/MS	By MS/MS	By MS/MS	By MS/MS
ELSEQIQR	LRLQDYEEKTKKAERELSEQIQRALQLEEE	KTKKAERELSEQIQRALQLEEERKRAQEEA	R	E	L	Q	R	A	0	1	0	0	0	2	2	0	0	1	1	0	0	0	0	1	0	0	0	0	0	0	8	0	1001.5142	P15311	P15311	364	371	EZR	Ezrin	yes	yes	2	1.626E-12	121.29	By MS/MS	By MS/MS	By MS/MS	By MS/MS	By MS/MS
ELSTTLNADEAVTR	RIPAVKEKISKFFGKELSTTLNADEAVTRG	KELSTTLNADEAVTRGCALQCAILSPAFKV	K	E	L	T	R	G	2	1	1	1	0	0	2	0	0	0	2	0	0	0	0	1	3	0	0	1	0	0	14	0	1518.7526	P34932	P34932	361	374	HSPA4	Heat shock 70 kDa protein 4	yes	yes	2	0.001817	68.069	By MS/MS	By MS/MS	By MS/MS	By MS/MS	By MS/MS
ELTIGSKLQDAEIAR	KHTLSKKELKELIQKELTIGSKLQDAEIAR	ELTIGSKLQDAEIARLMEDLDRNKDQEVNF	K	E	L	A	R	L	2	1	0	1	0	1	2	1	0	2	2	1	0	0	0	1	1	0	0	0	0	0	15	1	1642.889	R4GN98;P06703	R4GN98	41	55	S100A6	Protein S100;Protein S100-A6	yes	no	2;3	1.7975E-05	121.68	By MS/MS	By MS/MS	By MS/MS	By MS/MS	By MS/MS
ELTVSNNDINEAGVR	CEPLASVLRAKPDFKELTVSNNDINEAGVR	ELTVSNNDINEAGVRVLCQGLKDSPCQLEA	K	E	L	V	R	V	1	1	3	1	0	0	2	1	0	1	1	0	0	0	0	1	1	0	0	2	0	0	15	0	1629.7958	P13489;E9PMJ3;E9PLZ3;E9PIM9	P13489	174	188	RNH1	Ribonuclease inhibitor	yes	no	2	0.0077131	40.113	By MS/MS	By MS/MS	By MS/MS	By MS/MS
ELVYPPDYNPEGK	EAMNKRLGSLVDEFKELVYPPDYNPEGKVT	FKELVYPPDYNPEGKVTKRKHDNEGSGSKR	K	E	L	G	K	V	0	0	1	1	0	0	2	1	0	0	1	1	0	0	3	0	0	0	2	1	0	0	13	0	1519.7195	P12956;B1AHC9	P12956	527	539	XRCC6	X-ray repair cross-complementing protein 6	yes	no	2	0.0014722	68.069	By MS/MS	By MS/MS	By MS/MS		By MS/MS
ELYLFDVLR	PSPEKAEEESERLLRELYLFDVLRADRTTA	SERLLRELYLFDVLRADRTTAAHGLELRVP	R	E	L	L	R	A	0	1	0	1	0	0	1	0	0	0	3	0	0	1	0	0	0	0	1	1	0	0	9	0	1166.6336	P08243	P08243	396	404	ASNS	Asparagine synthetase [glutamine-hydrolyzing]	yes	yes	2	0.0072903	60.59	By MS/MS	By MS/MS	By MS/MS	By MS/MS	By MS/MS
EMIKSGMNVAR	ICTIGPASRSVETLKEMIKSGMNVARLNFS	ETLKEMIKSGMNVARLNFSHGTHEYHAETI	K	E	M	A	R	L	1	1	1	0	0	0	1	1	0	1	0	1	2	0	0	1	0	0	0	1	0	0	11	1	1234.6162	A0A804F6T5;A0A804F729;P14618;A0A8V8TNX9	P14618	63	73	PKM	Pyruvate kinase PKM	no	no	2	0.0028348	75.378	By matching	By matching		By MS/MS	By MS/MS
EMLKQYYIGDIHPSDLK	ASESFEDVGHSSDAREMLKQYYIGDIHPSD	LKQYYIGDIHPSDLKPESGSKTGS______	R	E	M	L	K	P	0	0	0	2	0	1	1	1	1	2	2	2	1	0	1	1	0	0	2	0	0	0	17	1	2049.0241	A0A8I5KSY3;D6RFH4;A0A8I5QKN7;A0A8I5KYK4;A0A8I5KSY8;O43169;J3QR91	A0A8I5KSY3	89	105	CYB5B	Cytochrome b5 type B	yes	no	3	0.0050982	45.723	By matching	By matching	By MS/MS	By MS/MS	By MS/MS
EMLQQSKILK	RGVVDSEDLPLNISREMLQQSKILKVIRKN	LNISREMLQQSKILKVIRKNIVKKCLELFS	R	E	M	L	K	V	0	0	0	0	0	2	1	0	0	1	2	2	1	0	0	1	0	0	0	0	0	0	10	1	1216.6849	P08238;Q58FF7;P07900	P08238	393	402	HSP90AB1;HSP90AB3P;HSP90AA1	Heat shock protein HSP 90-beta;Putative heat shock protein HSP 90-beta-3;Heat shock protein HSP 90-alpha	no	no	2	7.1924E-64	182.76	By MS/MS	By MS/MS	By MS/MS	By MS/MS	By MS/MS
EMLQQSKILKVIR	RGVVDSEDLPLNISREMLQQSKILKVIRKN	SREMLQQSKILKVIRKNIVKKCLELFSELA	R	E	M	I	R	K	0	1	0	0	0	2	1	0	0	2	2	2	1	0	0	1	0	0	0	1	0	0	13	2	1584.9385	P08238;P07900	P08238	393	405	HSP90AB1;HSP90AA1	Heat shock protein HSP 90-beta;Heat shock protein HSP 90-alpha	no	no	3	0.0011643	102.66			By matching	By MS/MS	By MS/MS
EMQPTHPIR	QSQQAYQEAFEISKKEMQPTHPIRLGLALN	FEISKKEMQPTHPIRLGLALNFSVFYYEIL	K	E	M	I	R	L	0	1	0	0	0	1	1	0	1	1	0	0	1	0	2	0	1	0	0	0	0	0	9	0	1107.5495	P31946;P27348;P63104;E7EX29;B0AZS6;H0YB80;B7Z2E6	P63104	159	167	YWHAB;YWHAQ;YWHAZ	14-3-3 protein beta/alpha;14-3-3 protein beta/alpha, N-terminally processed;14-3-3 protein theta;14-3-3 protein zeta/delta	no	no	2;3	0.039015	36.395	By MS/MS	By MS/MS	By MS/MS	By MS/MS	By MS/MS
ENFSCLTR	TNCLTASKSAPSIPKENFSCLTRLDHNRAK	SAPSIPKENFSCLTRLDHNRAKAQIALKLG	K	E	N	T	R	L	0	1	1	0	1	0	1	0	0	0	1	0	0	1	0	1	1	0	0	0	0	0	8	0	1025.46	B9A041;A0A5K1VW95;P40925;C9JF79;C9JRL4	B9A041	26	33	MDH1	Malate dehydrogenase, cytoplasmic;Malate dehydrogenase	yes	no	2	0.00025826	74.127	By MS/MS	By MS/MS		By MS/MS	By MS/MS
ENLLDFIK	KFDEGRNNFEGEVTKENLLDFIKHNQLPLV	FEGEVTKENLLDFIKHNQLPLVIEFTEQTA	K	E	N	I	K	H	0	0	1	1	0	0	1	0	0	1	2	1	0	1	0	0	0	0	0	0	0	0	8	0	990.5386	P07237;A0A7P0TA71;A0A7P0TA35;A0A7P0TB26;I3L3P5;I3L4M2;A0A7P0T9K9;A0A7P0T8X1;A0A7P0TA97;A0A7P0T8J3;A0A7P0T9U6;A0A7P0T9D6;A0A7P0T8C0;I3L0S0;H7BZ94;I3L514;H0Y3Z3;A0A7P0Z4S2;A0A7P0Z4J0	P07237	223	230	P4HB	Protein disulfide-isomerase	yes	no	2	1.6448E-06	83.265	By MS/MS	By MS/MS	By MS/MS	By MS/MS	By MS/MS
ENPLQFKFR	WLKLDKKVSAQEVRKENPLQFKFRAKFYPE	AQEVRKENPLQFKFRAKFYPEDVAEELIQD	K	E	N	F	R	A	0	1	1	0	0	1	1	0	0	0	1	1	0	2	1	0	0	0	0	0	0	0	9	1	1177.6244	P15311;A0A2R8Y7M3;A0A2R8Y5S7;P35241;E9PQ82;E9PNV3;A0A2R8Y5P0	P15311	73	81	EZR;RDX	Ezrin;Radixin	yes	no	2	0.020373	51.854				By MS/MS	By MS/MS
ENQKHIYYITGETK	GDEMVSLKDYCTRMKENQKHIYYITGETKD	KENQKHIYYITGETKDQVANSAFVERLRKH	K	E	N	T	K	D	0	0	1	0	0	1	2	1	1	2	0	2	0	0	0	0	2	0	2	0	0	0	14	1	1722.8577	P07900	P07900	486	499	HSP90AA1	Heat shock protein HSP 90-alpha	yes	yes	3	0.00045498	69.729				By MS/MS	By MS/MS
ENQQATSGPNQPSVR	PRPRPAPAVGEAEDKENQQATSGPNQPSVR	ENQQATSGPNQPSVRRGYRRPYNYRRRPRP	K	E	N	V	R	R	1	1	2	0	0	3	1	1	0	0	0	0	0	0	2	2	1	0	0	1	0	0	15	0	1611.7601	P16989	P16989	312	326	YBX3	Y-box-binding protein 3	yes	yes	2	0.011556	37.426	By MS/MS	By MS/MS	By MS/MS	By MS/MS
ENVNATENCISAVGK	PLLVRVIQSADSKTKENVNATENCISAVGK	ENVNATENCISAVGKIMKFKPDCVNVEEVL	K	E	N	G	K	I	2	0	3	0	1	0	2	1	0	1	0	1	0	0	0	1	1	0	0	2	0	0	15	0	1604.7464	O00410;H0Y8C6	O00410	964	978	IPO5	Importin-5	yes	no	2	0.021288	32.999	By matching	By matching	By MS/MS	By matching
EPALNEANLSNLK	SYFPKKISELDAFLKEPALNEANLSNLKAP	LKEPALNEANLSNLKAPLDIPVPDPVKEKE	K	E	P	L	K	A	2	0	3	0	0	0	2	0	0	0	3	1	0	0	1	1	0	0	0	0	0	0	13	0	1411.7307	Q06323	Q06323	46	58	PSME1	Proteasome activator complex subunit 1	yes	yes	2	0.0164	38.634	By MS/MS		By MS/MS	By matching	By MS/MS
EQCCYNCGKPGHLAR	GGHIAKDCKEPKREREQCCYNCGKPGHLAR	EQCCYNCGKPGHLARDCDHADEQKCYSCGE	R	E	Q	A	R	D	1	1	1	0	3	1	1	2	1	0	1	1	0	0	1	0	0	0	1	0	0	0	15	1	1848.7818	P62633	P62633	95	109	CNBP	Cellular nucleic acid-binding protein	yes	yes	4	0.0022199	48.14	By MS/MS	By MS/MS	By MS/MS	By MS/MS	By MS/MS
EQFLDGDGWTSR	GLLGLAVAEPAVYFKEQFLDGDGWTSRWIE	YFKEQFLDGDGWTSRWIESKHKSDFGKFVL	K	E	Q	S	R	W	0	1	0	2	0	1	1	2	0	0	1	0	0	1	0	1	1	1	0	0	0	0	12	0	1409.6212	K7EL50;P27797;A0A7P0T861;K7EJB9	K7EL50	25	36	CALR	Calreticulin	yes	no	2	0.00080835	123.75	By MS/MS	By MS/MS	By MS/MS	By MS/MS	By MS/MS
EQGDVIGIPFNVDVSSFPSR	______________________________	IGIPFNVDVSSFPSRKMFCQCDSCGMSFNT	K	E	Q	S	R	K	0	1	1	2	0	1	1	2	0	2	0	0	0	2	2	3	0	0	0	3	0	0	20	0	2162.0644	A0A0A0MRS1;A0A0A0MR11;Q06730	A0A0A0MRS1	5	24	ZNF33A	Zinc finger protein 33A	yes	no	2;3	2.5702E-05	64.534	By MS/MS	By MS/MS	By MS/MS	By MS/MS	By MS/MS
EQISDIDDAVR	RKGISLNPEQWSQLKEQISDIDDAVRKL__	SQLKEQISDIDDAVRKL_____________	K	E	Q	V	R	K	1	1	0	3	0	1	1	0	0	2	0	0	0	0	0	1	0	0	0	1	0	0	11	0	1259.5994	P53999	P53999	115	125	SUB1	Activated RNA polymerase II transcriptional coactivator p15	yes	yes	2	0.0035685	59.426		By MS/MS	By MS/MS	By MS/MS	By MS/MS
EQIVPKPEEEVAQK	YMSSPCHIEMILTEKEQIVPKPEEEVAQKK	KEQIVPKPEEEVAQKKK_____________	K	E	Q	Q	K	K	1	0	0	0	0	2	4	0	0	1	0	2	0	0	2	0	0	0	0	2	0	0	14	1	1622.8516	A0A087WXM6;J3QQT2;J3KRX5;A0A0A6YYL6;P18621;J3QLC8;A0A0A0MRF8	A0A087WXM6	154	167	RPL17;RPL17-C18orf32	60S ribosomal protein L17	yes	no	3	0.0028123	58.885	By MS/MS	By MS/MS	By MS/MS	By MS/MS	By MS/MS
EQIVVDLSHPGVSEDDQVSR	DEGAHLHIYDPKVPREQIVVDLSHPGVSED	DLSHPGVSEDDQVSRLVTISKDPYEACDGA	R	E	Q	S	R	L	0	1	0	3	0	2	2	1	1	1	1	0	0	0	1	3	0	0	0	4	0	0	20	0	2208.0659	O60701	O60701	374	393	UGDH	UDP-glucose 6-dehydrogenase	yes	yes	3	0.00033282	54.271	By matching	By MS/MS	By matching	By MS/MS	By matching
EQLAIAEFAR	LSIYLENYATSMGSREQLAIAEFARSLLVI	SMGSREQLAIAEFARSLLVIPNTLAVNAAQ	R	E	Q	A	R	S	3	1	0	0	0	1	2	0	0	1	1	0	0	1	0	0	0	0	0	0	0	0	10	0	1146.6033	P17987;E7EQR6;F5H282	P17987	434	443	TCP1	T-complex protein 1 subunit alpha	yes	no	2	0.0003818	78.334	By MS/MS	By MS/MS	By MS/MS	By MS/MS	By MS/MS
EQQEAIEHIDEVQNEIDRLNEQASEEILK	MMPRSHQPPPPPHEKEQQEAIEHIDEVQNE	EIDRLNEQASEEILKVEQKYNKLRQPFFQK	K	E	Q	L	K	V	2	1	2	2	0	4	8	0	1	4	2	1	0	0	0	1	0	0	0	1	0	0	29	1	3448.6594	A0A8J8YYJ1;A0A0C4DFV9;Q01105;A0A8I5KS71	A0A8J8YYJ1	16	44	SET	Protein SET	yes	no	4	2.7835E-34	101.49	By MS/MS	By MS/MS	By MS/MS	By MS/MS	By MS/MS
EQQIVIQSSGGLSK	NGIVHVSAKDKGTGREQQIVIQSSGGLSKD	REQQIVIQSSGGLSKDDIENMVKNAEKYAE	R	E	Q	S	K	D	0	0	0	0	0	3	1	2	0	2	1	1	0	0	0	3	0	0	0	1	0	0	14	0	1472.7835	D6RCD7;P38646;A0A7I2V2G2;A0A7I2V2S7;A0A7I2YQB2;A0A7I2V3F7;H0Y8S0	D6RCD7	542	555	HSPA9	Stress-70 protein, mitochondrial	yes	no	2	1.1669E-34	172.11	By MS/MS	By MS/MS	By MS/MS	By MS/MS	By MS/MS
EQSILELGSLLAK	KRDIQENDEEAVQVKEQSILELGSLLAKTG	VKEQSILELGSLLAKTGQAAELGGLLKYVR	K	E	Q	A	K	T	1	0	0	0	0	1	2	1	0	1	4	1	0	0	0	2	0	0	0	0	0	0	13	0	1399.7922	O00231;J3QRY4	O00231	47	59	PSMD11	26S proteasome non-ATPase regulatory subunit 11	yes	no	2	0.0019725	64.55	By MS/MS	By MS/MS	By matching	By matching	By matching
EQVANSAFVER	KETQKSIYYITGESKEQVANSAFVERVRKR	GESKEQVANSAFVERVRKRGFEVVYMTEPI	K	E	Q	E	R	V	2	1	1	0	0	1	2	0	0	0	0	0	0	1	0	1	0	0	0	2	0	0	11	0	1248.6099	P08238;Q58FF7	P08238	492	502	HSP90AB1;HSP90AB3P	Heat shock protein HSP 90-beta;Putative heat shock protein HSP 90-beta-3	yes	no	2	2.0891E-36	200.6	By MS/MS	By MS/MS	By MS/MS	By MS/MS	By MS/MS
EQYEQILAFVQGTVAEGAPIIPISAQLK	ILQNKIDLVKESQAKEQYEQILAFVQGTVA	VAEGAPIIPISAQLKYNIEVVCEYIVKKIP	K	E	Q	L	K	Y	4	0	0	0	0	4	3	2	0	4	2	1	0	1	2	1	1	0	1	2	0	0	28	0	3012.6172	P41091;Q2VIR3	P41091	202	229	EIF2S3;EIF2S3L	Eukaryotic translation initiation factor 2 subunit 3;Putative eukaryotic translation initiation factor 2 subunit 3-like protein	yes	no	4	0.0035752	29.736	By MS/MS		By MS/MS	By matching
ERLEQQVPVNQVFGQDEMIDVIGVTK	QVNGGTVAEKLDWARERLEQQVPVNQVFGQ	VFGQDEMIDVIGVTKGKGYKGVTSRWHTKK	R	E	R	T	K	G	0	1	1	2	0	4	3	2	0	2	1	1	1	1	1	0	1	0	0	5	0	0	26	1	2970.5121	P39023;G5E9G0;B5MCW2;H7C3M2;H7C422	P39023	199	224	RPL3	60S ribosomal protein L3	yes	no	3;4	2.5325999999999997E-22	92.819	By MS/MS	By MS/MS	By MS/MS	By MS/MS	By MS/MS
ERNTDQASMPDNTAAQK	VISGVLQLGNIVFKKERNTDQASMPDNTAA	NTDQASMPDNTAAQKVSHLLGINVTDFTRG	K	E	R	Q	K	V	3	1	2	2	0	2	1	0	0	0	0	1	1	0	1	1	2	0	0	0	0	0	17	1	1875.8381	A0A8I5KWT8;P35579;P35749;A0A494C024	A0A8I5KWT8	357	373	MYH9;MYH11	Myosin-9;Myosin-11	yes	no	3	0.026157	33.307	By MS/MS	By MS/MS	By MS/MS	By MS/MS	By MS/MS
ERPPAPSSFVFQEETK	TQSGGTEAEAVPAQKERPPAPSSFVFQEET	RPPAPSSFVFQEETKEQSKMEDTLEHTDKE	K	E	R	T	K	E	1	1	0	0	0	1	3	0	0	0	0	1	0	2	3	2	1	0	0	1	0	0	16	1	1847.9054	Q02952	Q02952	1219	1234	AKAP12	A-kinase anchor protein 12	yes	yes	3	0.0093698	41.088	By MS/MS	By MS/MS	By MS/MS	By MS/MS
ERPSAASGRPAEAPCPVSAPR	______________________________	SGRPAEAPCPVSAPRMFPNESFPVVSEWAG	R	E	R	P	R	M	5	3	0	0	1	0	2	1	0	0	0	0	0	0	5	3	0	0	0	1	0	0	21	2	2162.0651	I3L166	I3L166	12	32	EARS2		yes	yes	2;3	0.0020321	60.628	By MS/MS	By MS/MS	By MS/MS		By MS/MS
ESDDPMAYIHFTAEGEVTFK	VEEDEYKAFYKSFSKESDDPMAYIHFTAEG	MAYIHFTAEGEVTFKSILFVPTSAPRGLFD	K	E	S	F	K	S	2	0	0	2	0	0	3	1	1	1	0	1	1	2	1	1	2	0	1	1	0	0	20	0	2286.0151	A0A7P0TAE1;H0YIV0;A0A7P0TAT8;P14625;A0A7P0T823;A0A7P0T917;A0A087WT78;A0A7P0TAY2;A0A7P0TBC2	A0A7P0TAE1	365	384	HSP90B1	Endoplasmin	yes	no	3	0.00019831	57.496	By MS/MS	By MS/MS	By MS/MS	By MS/MS	By MS/MS
ESEIIDFFLGASLK	IKSLEEIYLFSLPIKESEIIDFFLGASLKD	KESEIIDFFLGASLKDEVLKIMPVQKQTRA	K	E	S	L	K	D	1	0	0	1	0	0	2	1	0	2	2	1	0	2	0	2	0	0	0	0	0	0	14	0	1567.8134	E9PQD7;P15880;E9PMM9;H3BNG3;I3L404;E9PPT0	E9PQD7	90	103	RPS2	40S ribosomal protein S2	yes	no	2	0.021739	45.879					By MS/MS
ESKKEDLVFIFWAPESAPLK	KDCRYALYDATYETKESKKEDLVFIFWAPE	DLVFIFWAPESAPLKSKMIYASSKDAIKKK	K	E	S	L	K	S	2	0	0	1	0	0	3	0	0	1	2	3	0	2	2	2	0	1	0	1	0	0	20	2	2333.2307	P23528;G3V1A4;E9PP50;E9PK25;E9PQB7;Q9Y281	P23528	93	112	CFL1;CFL2	Cofilin-1;Cofilin-2	yes	no	4	0.0014649	47.397	By MS/MS		By MS/MS
ESLVVNYEDLAAR	NVFKERISDMCKENRESLVVNYEDLAAREH	NRESLVVNYEDLAAREHVLAYFLPEAPAEL	R	E	S	A	R	E	2	1	1	1	0	0	2	0	0	0	2	0	0	0	0	1	0	0	1	2	0	0	13	0	1477.7413	H0Y8E6;P49736	H0Y8E6	91	103	MCM2	DNA replication licensing factor MCM2	yes	no	2	0.0024272	61.353					By MS/MS
ESTGAQVQVAGDMLPNSTER	GSLIGKGGCKIKEIRESTGAQVQVAGDMLP	QVQVAGDMLPNSTERAITIAGVPQSVTECV	R	E	S	E	R	A	2	1	1	1	0	2	2	2	0	0	1	0	1	0	1	2	2	0	0	2	0	0	20	0	2088.9746	Q15365;J3QT27;E9PFP8;P57721;H3BRU6;F8VZX2;Q15366;F8VXH9;F8W0G4	Q15365	125	144	PCBP1;PCBP3;PCBP2	Poly(rC)-binding protein 1;Poly(rC)-binding protein 3;Poly(rC)-binding protein 2	no	no	2;3	2.2123E-06	98.943	By MS/MS	By MS/MS	By MS/MS	By matching	By matching
ESTLHLVLR	QLEDGRTLSDYNIQKESTLHLVLRLRGGAK	DYNIQKESTLHLVLRLRGGAKKRKKKSYTT	K	E	S	L	R	L	0	1	0	0	0	0	1	0	1	0	3	0	0	0	0	1	1	0	0	1	0	0	9	0	1066.6135	P62979;P0CG48;F5GYU3;Q96C32;J3QKN0;F5GXK7;F5H747;F5H388;B4DV12;F5H265;F5H2Z3;F5H6Q2;J3QTR3;J3QS39;P62987;P0CG47;M0R2S1;M0R1M6	P62979	64	72	RPS27A;UBC;UBB;UBA52	Ubiquitin-40S ribosomal protein S27a;Ubiquitin;40S ribosomal protein S27a;Polyubiquitin-C;Ubiquitin;Ubiquitin-60S ribosomal protein L40;Ubiquitin;60S ribosomal protein L40;Polyubiquitin-B;Ubiquitin	yes	no	2;3	0.0036388	49.418	By MS/MS	By MS/MS	By MS/MS	By matching	By MS/MS
ESVPEFPLSPPK	ASGQAFELILSPRSKESVPEFPLSPPKKKD	RSKESVPEFPLSPPKKKDLSLEEIQKKLEA	K	E	S	P	K	K	0	0	0	0	0	0	2	0	0	0	1	1	0	1	4	2	0	0	0	1	0	0	12	0	1325.6867	A2A2D0;P16949	A2A2D0	30	41	STMN1	Stathmin	yes	no	2	0.0031627	66.595	By MS/MS	By MS/MS	By MS/MS
ESYPVFYLFR	DKLNMELSEKYKLDKESYPVFYLFRDGDFE	YKLDKESYPVFYLFRDGDFENPVPYTGAVK	K	E	S	F	R	D	0	1	0	0	0	0	1	0	0	0	1	0	0	2	1	1	0	0	2	1	0	0	10	0	1319.655	P30040;F8VY02	P30040	113	122	ERP29	Endoplasmic reticulum resident protein 29	yes	no	2	0.012428	42.109	By MS/MS	By MS/MS	By MS/MS	By MS/MS	By MS/MS
ESYSVYVYK	KAQKKDGKKRKRSRKESYSVYVYKVLKQVH	RKRSRKESYSVYVYKVLKQVHPDTGISSKA	K	E	S	Y	K	V	0	0	0	0	0	0	1	0	0	0	0	1	0	0	0	2	0	0	3	2	0	0	9	0	1136.539	U3KQK0;Q99880;Q99879;Q99877;Q93079;Q5QNW6;P62807;P58876;P57053;O60814	U3KQK0	36	44	HIST1H2BN;HIST1H2BL;HIST1H2BM;HIST1H2BH;HIST2H2BF;HIST1H2BC;HIST1H2BD;H2BFS;HIST1H2BK	Histone H2B;Histone H2B type 1-L;Histone H2B type 1-M;Histone H2B type 1-N;Histone H2B type 1-H;Histone H2B type 2-F;Histone H2B type 1-C/E/F/G/I;Histone H2B type 1-D;Histone H2B type F-S;Histone H2B type 1-K	yes	no	2	0.039015	36.395	By MS/MS	By MS/MS	By MS/MS		By MS/MS
ESYVETELIFALAK	EELVKYLQMARKKARESYVETELIFALAKT	RESYVETELIFALAKTNRLAELEEFINGPN	R	E	S	A	K	T	2	0	0	0	0	0	3	0	0	1	2	1	0	1	0	1	1	0	1	1	0	0	14	0	1611.8396	A0A8V8TQK3;A0A8V8TRE8;A0A8V8TRF0;A0A8V8TR47;A0A087WVQ6;A0A8V8TQ14;K7EJJ5;Q00610;A0A8V8TQ18;A0A8V8TQK1;J3KS13;J3KRF5	A0A8V8TQK3	1070	1083	CLTC	Clathrin heavy chain;Clathrin heavy chain 1	yes	no	2	0.0088015	42.001	By matching	By MS/MS	By MS/MS		By matching
ETDLQELFRPFGSISR	DNATIRVTNLSEDTRETDLQELFRPFGSIS	TDLQELFRPFGSISRIYLAKDKTTGQSKGF	R	E	T	S	R	I	0	2	0	1	0	1	2	1	0	1	2	0	0	2	1	2	1	0	0	0	0	0	16	1	1893.9585	O75821;K7ENA8;K7EP16	O75821	252	267	EIF3G	Eukaryotic translation initiation factor 3 subunit G	yes	no	3	6.0992E-05	75.961	By MS/MS	By MS/MS	By MS/MS	By matching	By MS/MS
ETFLTSPEELYR	RPVGVKIPTCKITLKETFLTSPEELYRVFT	TLKETFLTSPEELYRVFTTQELVQAFTHAP	K	E	T	Y	R	V	0	1	0	0	0	0	3	0	0	0	2	0	0	1	1	1	2	0	1	0	0	0	12	0	1483.7195	O95433;H0YJG7;G3V438;H0YJ63	O95433	213	224	AHSA1	Activator of 90 kDa heat shock protein ATPase homolog 1	yes	no	2	0.0013834	74.162				By MS/MS	By MS/MS
ETGANLAICQWGFDDEANHLLLQNNLPAVR	KYEKEKFEEMIQQIKETGANLAICQWGFDD	EANHLLLQNNLPAVRWVGGPEIELIAIATG	K	E	T	V	R	W	4	1	4	2	1	2	2	2	1	1	5	0	0	1	1	0	1	1	0	1	0	0	30	0	3378.6415	P48643;B7ZAR1;E9PCA1;E7ENZ3	P48643	294	323	CCT5	T-complex protein 1 subunit epsilon	yes	no	4	0.02719	35.216	By MS/MS			By MS/MS	By MS/MS
ETLPAEQDLTTK	CNLNELVKHGLRALRETLPAEQDLTTKNVS	ALRETLPAEQDLTTKNVSIGIVGKDLEFTI	R	E	T	T	K	N	1	0	0	1	0	1	2	0	0	0	2	1	0	0	1	0	3	0	0	0	0	0	12	0	1344.6773	P25786;F5GX11	P25786	197	208	PSMA1	Proteasome subunit alpha type-1	yes	no	2	0.0071039	49.35	By MS/MS	By MS/MS	By MS/MS	By MS/MS	By MS/MS
ETLVYLTHLDYVDTER	FMKDTDSINLYKNMRETLVYLTHLDYVDTE	TLVYLTHLDYVDTERIMTEKLHNQVNGTEW	R	E	T	E	R	I	0	1	0	2	0	0	2	0	1	0	3	0	0	0	0	0	3	0	2	2	0	0	16	0	1965.9684	O14980;A0A7I2V3P3;A0A7I2V461;A0A7I2V2Y6;A0A7I2YQV4;A0A7I2V3W6;A0A7I2V2S3;A0A7I2V2H0;A0A7I2V6B9;A0A7I2V3N0;A0A7I2V4A3;A0A7I2YQX3;A0A7I2V488	O14980	459	474	XPO1	Exportin-1	yes	no	3	0.023947	25.319	By MS/MS	By MS/MS	By MS/MS	By matching	By MS/MS
ETQALILAPTR	TFSISVLQCLDIQVRETQALILAPTRELAV	IQVRETQALILAPTRELAVQIQKGLLALGD	R	E	T	T	R	E	2	1	0	0	0	1	1	0	0	1	2	0	0	0	1	0	2	0	0	0	0	0	11	0	1211.6874	P38919	P38919	106	116	EIF4A3	Eukaryotic initiation factor 4A-III;Eukaryotic initiation factor 4A-III, N-terminally processed	yes	yes	2	0.013561	85.355	By MS/MS	By matching	By matching	By MS/MS	By matching
ETQKSIYYITGESK	GDEMTSLSEYVSRMKETQKSIYYITGESKE	KETQKSIYYITGESKEQVANSAFVERVRKR	K	E	T	S	K	E	0	0	0	0	0	1	2	1	0	2	0	2	0	0	0	2	2	0	2	0	0	0	14	1	1645.8199	P08238	P08238	478	491	HSP90AB1	Heat shock protein HSP 90-beta	yes	yes	2	0.0017315	65.395				By MS/MS	By MS/MS
ETTDTDTADQVIASFK	SGLVTFQAFIDFMSRETTDTDTADQVIASF	TTDTDTADQVIASFKVLAGDKNFITAEELR	R	E	T	F	K	V	2	0	0	3	0	1	1	0	0	1	0	1	0	1	0	1	4	0	0	1	0	0	16	0	1740.8054	F5GXS2;A0A8V8TL71;O43707;H7C144	F5GXS2	838	853	ACTN4	Alpha-actinin-4	yes	no	2	0.032198	27.672	By matching		By matching		By MS/MS
ETVSEESNVLCLSK	ACIPIKKSDPVVSYRETVSEESNVLCLSKS	RETVSEESNVLCLSKSPNKHNRLYMKARPF	R	E	T	S	K	S	0	0	1	0	1	0	3	0	0	0	2	1	0	0	0	3	1	0	0	2	0	0	14	0	1593.7556	P13639	P13639	581	594	EEF2	Elongation factor 2	yes	yes	2	4.8128E-05	153.95	By MS/MS	By MS/MS	By MS/MS	By MS/MS	By MS/MS
ETVYCLNDDDETEVLK	TVVDAKTLKKEDIQKETVYCLNDDDETEVL	TVYCLNDDDETEVLKEDIIQGFRYGSDIVP	K	E	T	L	K	E	0	0	1	3	1	0	3	0	0	0	2	1	0	0	0	0	2	0	1	2	0	0	16	0	1941.8514	P13010	P13010	292	307	XRCC5	X-ray repair cross-complementing protein 5	yes	yes	2	0.00027322	61.375	By MS/MS	By MS/MS	By MS/MS	By MS/MS	By matching
EVAAFAQFGSDLDAATQQLLSR	KQVAGTMKLELAQYREVAAFAQFGSDLDAA	FGSDLDAATQQLLSRGVRLTELLKQGQYSP	R	E	V	S	R	G	5	1	0	2	0	3	1	1	0	0	3	0	0	2	0	2	1	0	0	1	0	0	22	0	2337.1601	P25705	P25705	442	463	ATP5A1	ATP synthase subunit alpha, mitochondrial	yes	yes	3	0.00057009	51.645	By MS/MS	By MS/MS	By MS/MS	By matching	By MS/MS
EVAGHTEQLQMSR	DAEAWFTSRTEELNREVAGHTEQLQMSRSE	NREVAGHTEQLQMSRSEVTDLRRTLQGLEI	R	E	V	S	R	S	1	1	0	0	0	2	2	1	1	0	1	0	1	0	0	1	1	0	0	1	0	0	13	0	1484.7042	CON__P08727;P08727;K7EMS3	CON__P08727	281	293	KRT19	Keratin, type I cytoskeletal 19	yes	no	3	0.00072281	58.487	By MS/MS	By MS/MS	By MS/MS	By MS/MS	By MS/MS
EVDEQMLAIQSK	YLTVATVFRGRMSMKEVDEQMLAIQSKNSS	SMKEVDEQMLAIQSKNSSYFVEWIPNNVKV	K	E	V	S	K	N	1	0	0	1	0	2	2	0	0	1	1	1	1	0	0	1	0	0	0	1	0	0	12	0	1389.681	A0A0B4J269;Q13509;Q9BUF5;K7ESM5	A0A0B4J269	672	683	TUBB3;TUBB6	Tubulin beta-3 chain;Tubulin beta-6 chain	no	no	2	0.0068234	50.108		By MS/MS	By MS/MS	By MS/MS	By matching
EVDEQMLNVQNK	YLTVAAVFRGRMSMKEVDEQMLNVQNKNSS	SMKEVDEQMLNVQNKNSSYFVEWIPNNVKT	K	E	V	N	K	N	0	0	2	1	0	2	2	0	0	0	1	1	1	0	0	0	0	0	0	2	0	0	12	0	1445.682	P07437;Q5JP53;Q5ST81;P68371;Q9BVA1;Q13885	P68371	325	336	TUBB;TUBB4B;TUBB2B;TUBB2A	Tubulin beta chain;Tubulin beta-4B chain;Tubulin beta-2B chain;Tubulin beta-2A chain	no	no	2;3	4.0835E-46	178.22	By MS/MS	By MS/MS	By MS/MS	By MS/MS	By MS/MS
EVFEDAAEIR	LAKNLPYKVTQDELKEVFEDAAEIRLVSKD	QDELKEVFEDAAEIRLVSKDGKSKGIAYIE	K	E	V	I	R	L	2	1	0	1	0	0	3	0	0	1	0	0	0	1	0	0	0	0	0	1	0	0	10	0	1177.5615	A0A7I2V428;C9JLB1;A0A7I2V3F3;H7BY16;P19338;A0A7I2V5M5;A0A7I2V2U7;A0A7I2V349;A0A7I2V506	A0A7I2V428	411	420	NCL	Nucleolin	yes	no	2	0.0021578	73.985	By MS/MS	By MS/MS	By MS/MS	By MS/MS	By MS/MS
EVGDGTTSVVIIAAELLK	PAAKVLCELADLQDKEVGDGTTSVVIIAAE	DGTTSVVIIAAELLKNADELVKQKIHPTSV	K	E	V	L	K	N	2	0	0	1	0	0	2	2	0	2	2	1	0	0	0	1	2	0	0	3	0	0	18	0	1814.0037	P17987;E7ERF2;F5H136;F5H726;F5H676	P17987	85	102	TCP1	T-complex protein 1 subunit alpha	yes	no	2;3	1.7862E-05	58.752	By MS/MS	By MS/MS	By MS/MS	By MS/MS	By MS/MS
EVGVYEALK	QYPDVNHAKVKLQGKEVGVYEALKDDSWLK	VKLQGKEVGVYEALKDDSWLKGEFVTTVQQ	K	E	V	L	K	D	1	0	0	0	0	0	2	1	0	0	1	1	0	0	0	0	0	0	1	2	0	0	9	0	1006.5335	B9A041;A0A5K1VW95;P40925;B8ZZ51	B9A041	82	90	MDH1	Malate dehydrogenase, cytoplasmic	yes	no	2	0.020468	38.086	By MS/MS	By MS/MS	By matching	By matching	By MS/MS
EVSFQSTGESEWK	VGQEDEAESDIFSIREVSFQSTGESEWKDT	IREVSFQSTGESEWKDTNYTLNTDSLDWAL	R	E	V	W	K	D	0	0	0	0	0	1	3	1	0	0	0	1	0	1	0	3	1	1	0	1	0	0	13	0	1512.6733	I3L3Q7;I3L3B0;Q07021	I3L3Q7	104	116	C1QBP	Complement component 1 Q subcomponent-binding protein, mitochondrial	yes	no	2	0.0035098	57.019			By MS/MS
EVSTYIK	TEPPYSQKRYEEIVKEVSTYIKKIGYNPDT	KRYEEIVKEVSTYIKKIGYNPDTVAFVPIS	K	E	V	I	K	K	0	0	0	0	0	0	1	0	0	1	0	1	0	0	0	1	1	0	1	1	0	0	7	0	838.44363	A0A7I2V659;A0A087WVQ9;Q5VTE0;P68104;A0A7I2V5N4;A0A7I2V3H3;A0A087WV01	A0A7I2V659	170	176	EEF1A1;EEF1A1P5	Putative elongation factor 1-alpha-like 3;Elongation factor 1-alpha 1;Elongation factor 1-alpha	yes	no	2	0.0081683	50.966		By MS/MS	By MS/MS	By MS/MS	By MS/MS
EVVQNFAK	GLQRAKTGTDKTLVKEVVQNFAKEFVISDR	TDKTLVKEVVQNFAKEFVISDRKELEEDFI	K	E	V	A	K	E	1	0	1	0	0	1	1	0	0	0	0	1	0	1	0	0	0	0	0	2	0	0	8	0	933.49198	Q14019;H3BT58	Q14019	103	110	COTL1	Coactosin-like protein	yes	no	2	0.029486	52.683		By MS/MS	By MS/MS	By MS/MS	By MS/MS
EVWYFGLHYVDNK	GKQLFDQVVKTIGLREVWYFGLHYVDNKGF	LREVWYFGLHYVDNKGFPTWLKLDKKVSAQ	R	E	V	N	K	G	0	0	1	1	0	0	1	1	1	0	1	1	0	1	0	0	0	1	2	2	0	0	13	0	1668.7936	P15311	P15311	41	53	EZR	Ezrin	yes	yes	3	0.0069853	30.998	By MS/MS	By MS/MS
EVYELLDSPGK	EVLNIGKKLYEGKTKEVYELLDSPGKVLLQ	GKTKEVYELLDSPGKVLLQSKDQITAGNAA	K	E	V	G	K	V	0	0	0	1	0	0	2	1	0	0	2	1	0	0	1	1	0	0	1	1	0	0	11	0	1248.6238	P22234;E9PBS1	P22234	20	30	PAICS	Multifunctional protein ADE2;Phosphoribosylaminoimidazole-succinocarboxamide synthase;Phosphoribosylaminoimidazole carboxylase	yes	no	2	0.0024363	63.283		By matching	By MS/MS	By matching	By matching
EWSGLLEELAR	IGGDGSLTGANLFRKEWSGLLEELARNGQI	LFRKEWSGLLEELARNGQIDKEAVQKYAYL	K	E	W	A	R	N	1	1	0	0	0	0	3	1	0	0	3	0	0	0	0	1	0	1	0	0	0	0	11	0	1301.6616	A0A8V8TMY4;Q01813;A0A7I2V3Z0;Q5VSR5;V9GYV7;A0A7I2V5S1	A0A8V8TMY4	140	150	PFKP	ATP-dependent 6-phosphofructokinase, platelet type	yes	no	2	0.0025266	62.823	By matching	By MS/MS	By MS/MS		By matching
EYAQNIWNVEPSDLK	NIAASGKFSSDRTIKEYAQNIWNVEPSDLK	EYAQNIWNVEPSDLKISLSNESNKVNGN__	K	E	Y	L	K	I	1	0	2	1	0	1	2	0	0	1	1	1	0	0	1	1	0	1	1	1	0	0	15	0	1804.8632	P06737	P06737	820	834	PYGL	Glycogen phosphorylase, liver form	yes	yes	2	0.029242	30.331		By MS/MS	By matching
EYEATLEECCAK	RHPEYAVSVLLRLAKEYEATLEECCAKDDP	LAKEYEATLEECCAKDDPHACYSTVFDKLK	K	E	Y	A	K	D	2	0	0	0	2	0	4	0	0	0	1	1	0	0	0	0	1	0	1	0	0	0	12	0	1501.6065	CON__P02769	CON__P02769	375	386			yes	yes	2	0.0021374	82.749	By MS/MS	By MS/MS	By MS/MS	By MS/MS	By MS/MS
EYFSWEGAFQHVGK	RKLDPGSEETQTLVREYFSWEGAFQHVGKA	REYFSWEGAFQHVGKAFNQGKIFK______	R	E	Y	G	K	A	1	0	0	0	0	1	2	2	1	0	0	1	0	2	0	1	0	1	1	1	0	0	14	0	1683.7682	P26641	P26641	415	428	EEF1G	Elongation factor 1-gamma	yes	yes	3	0.00091195	57.136	By MS/MS	By MS/MS	By MS/MS	By MS/MS	By MS/MS
EYQQELKK	______________________________	______________________________	R	E	Y	K	K	N	0	0	0	0	0	2	2	0	0	0	1	2	0	0	0	0	0	0	1	0	0	0	8	1	1064.5502	A0A8I5KQK5;Q8NF50	A0A8I5KQK5	6	13	DOCK8	Dedicator of cytokinesis protein 8	yes	no	2	0.021869	72.138		By MS/MS		By MS/MS	By MS/MS
FAAATGATPIAGR	SVISSRNTGQRAVLKFAAATGATPIAGRFT	LKFAAATGATPIAGRFTPGTFTNQIQAAFR	K	F	A	G	R	F	5	1	0	0	0	0	0	2	0	1	0	0	0	1	1	0	2	0	0	0	0	0	13	0	1202.6408	C9J9K3;A0A8V8TMX1;A0A0C4DG17;A0A8V8TLA4;P08865;A0A8I5KQE6;F8WD59	C9J9K3	90	102	RPSA	40S ribosomal protein SA	yes	no	2	0.00091084	97.456	By MS/MS	By MS/MS	By MS/MS	By MS/MS	By MS/MS
FAAKGEGQLGPAER	WAFTLKQFAEMYVAKFAAKGEGQLGPAERA	KFAAKGEGQLGPAERAKKVEDMMKKLWGDR	K	F	A	E	R	A	3	1	0	0	0	1	2	3	0	0	1	1	0	1	1	0	0	0	0	0	0	0	14	1	1429.7314	P13639	P13639	236	249	EEF2	Elongation factor 2	yes	yes	3	0.0038894	47.621	By MS/MS	By MS/MS	By MS/MS	By MS/MS	By MS/MS
FAAYFQQGDMESNGK	CETHAMLPYDQYLHRFAAYFQQGDMESNGK	FAAYFQQGDMESNGKYITKSGTRVDHQTGP	R	F	A	G	K	Y	2	0	1	1	0	2	1	2	0	0	0	1	1	2	0	1	0	0	1	0	0	0	15	0	1691.725	P06744;A0A2U3TZU2;K7EQ48;CON__Q3ZBD7	P06744	348	362	GPI	Glucose-6-phosphate isomerase	yes	no	2	3.32E-06	128.17	By MS/MS	By MS/MS		By MS/MS	By MS/MS
FAEAFEAIPR	YGETCPGLEQYAIKKFAEAFEAIPRALAEN	YAIKKFAEAFEAIPRALAENSGVKANEVIS	K	F	A	P	R	A	3	1	0	0	0	0	2	0	0	1	0	0	0	2	1	0	0	0	0	0	0	0	10	0	1149.5819	P50990	P50990	441	450	CCT8	T-complex protein 1 subunit theta	yes	yes	2	0.035467	64.04	By MS/MS	By MS/MS	By MS/MS	By MS/MS	By MS/MS
FAFQAEVNR	LNASQIRELREKSEKFAFQAEVNRMMKLII	REKSEKFAFQAEVNRMMKLIINSLYKNKEI	K	F	A	N	R	M	2	1	1	0	0	1	1	0	0	0	0	0	0	2	0	0	0	0	0	1	0	0	9	0	1080.5352	A0A7P0TAE1;H0YIV0;A0A7P0TAT8;P14625;A0A7P0T823;A0A087WT78;A0A7P0TAY2;A0A7P0TBC2;A0A7P0T8R3;A0A7P0T885;A0A7P0Z405	A0A7P0TAE1	76	84	HSP90B1	Endoplasmin	yes	no	2	3.5013E-06	85.212				By MS/MS	By MS/MS
FAGVDIR	LIKLLEPVLLLGKERFAGVDIRVRVKGGGH	VLLLGKERFAGVDIRVRVKGGGHVAQIYAI	R	F	A	I	R	V	1	1	0	1	0	0	0	1	0	1	0	0	0	1	0	0	0	0	0	1	0	0	7	0	776.41809	M0R210;P62249;M0R3H0;M0QX76;M0R1M5;Q6IPX4	M0R210	46	52	RPS16	40S ribosomal protein S16	yes	no	2	0.0097538	46.016	By MS/MS
FAIQDISVEETSAK	NAKMTLGMIWTIILRFAIQDISVEETSAKE	RFAIQDISVEETSAKEGLLLWCQRKTAPYK	R	F	A	A	K	E	2	0	0	1	0	1	2	0	0	2	0	1	0	1	0	2	1	0	0	1	0	0	14	0	1536.7672	F5GXS2;A0A8V8TL71;O43707;H7C144;A0A804HK61;P12814;A0A804HL31;A0A804HLF4;A0A804HII9;H9KV75;A0A804HKE2;A0A7I2V4Y4;A0A804HIN7;A0A804HLD0;A0A804HJU8;G3V2W4;A0A804HI95;A0A494C1A0;G3V5M4;G3V2E8;P35609;Q08043;A0A804HJQ9;G3V2X9;G3V2N5;A0A087WSZ2;A0A804HJN7;A0A494C166;A0A494C033;A0A804HKG0	F5GXS2	153	166	ACTN4;ACTN1;ACTN2;ACTN3	Alpha-actinin-4;Alpha-actinin-1;Alpha-actinin-2;Alpha-actinin-3	yes	no	2	0.00056277	78.908	By MS/MS	By MS/MS	By MS/MS	By MS/MS	By MS/MS
FALITWIGENVSGLQR	FVRFTTGDAMSKRSKFALITWIGENVSGLQ	ALITWIGENVSGLQRAKTGTDKTLVKEVVQ	K	F	A	Q	R	A	1	1	1	0	0	1	1	2	0	2	2	0	0	1	0	1	1	1	0	1	0	0	16	0	1802.9679	Q14019;H3BT58	Q14019	76	91	COTL1	Coactosin-like protein	yes	no	3	0.0020139	43.297	By MS/MS	By MS/MS	By MS/MS
FASFIDK	VRTQEKEQIKTLNNKFASFIDKVRFLEQQN	QIKTLNNKFASFIDKVRFLEQQNKMLETKW	K	F	A	D	K	V	1	0	0	1	0	0	0	0	0	1	0	1	0	2	0	1	0	0	0	0	0	0	7	0	826.4225	CON__P05787;P05787;F8VUG2;F8W1U3;CON__Q9H552;CON__Q9DCV7;CON__O95678;O95678;P08729;Q01546;P12035;CON__P04259;CON__P02538;CON__P13647;CON__Q6ISB0;CON__P07744;CON__P12035;P02538;P48668;F8W0C6;Q9NSB2;P13647;CON__P48668;CON__Q01546;CON__Q3KNV1;CON__P08729;CON__Q9NSB2;CON__Q14CN4-1;CON__Q7RTS7;CON__Q6IME9;CON__Q3SY84;CON__Q32MB2;F8W1S1;Q14CN4;Q7RTS7;Q86Y46;Q3SY84;CON__P19013;P19013;F8VS61;H0YHD9;CON__…	CON__P05787	102	108	KRT8;KRT75;KRT7;KRT76;KRT3;KRT6A;KRT6C;KRT5;KRT84;KRT74;KRT72;KRT73;KRT71;KRT4;KRT77;KRT79	Keratin, type II cytoskeletal 8;Keratin, type II cytoskeletal 75;Keratin, type II cytoskeletal 7;Keratin, type II cytoskeletal 2 oral;Keratin, type II cytoskeletal 3;Keratin, type II cytoskeletal 6A;Keratin, type II cytoskeletal 6C;Keratin, type II cuticular Hb4;Keratin, type II cytoskeletal 5;Keratin, type II cytoskeletal 72;Keratin, type II cytoskeletal 74;Keratin, type II cytoskeletal 73;Kerat…	no	no	2	0.005882	57.463	By MS/MS	By MS/MS	By MS/MS	By MS/MS	By MS/MS
FASFIDKVR	VRTQEKEQIKTLNNKFASFIDKVRFLEQQN	KTLNNKFASFIDKVRFLEQQNKMLETKWSL	K	F	A	V	R	F	1	1	0	1	0	0	0	0	0	1	0	1	0	2	0	1	0	0	0	1	0	0	9	1	1081.592	CON__P05787;P05787;F8VUG2;F8W1U3;CON__Q9DCV7;CON__O95678;O95678;P08729;Q01546;P12035;CON__P04259;CON__P02538;CON__P13647;CON__Q6ISB0;CON__P07744;CON__P12035;P02538;P48668;F8W0C6;Q9NSB2;P13647;CON__P48668;CON__Q01546;CON__Q3KNV1;CON__P08729;CON__Q9NSB2;CON__Q14CN4-1;CON__Q7RTS7;CON__Q6IME9;CON__Q3SY84;CON__Q32MB2;F8W1S1;Q14CN4;Q7RTS7;Q86Y46;Q3SY84;CON__Q8VED5;CON__Q5XKE5;Q5XKE5	CON__P05787	102	110	KRT8;KRT75;KRT7;KRT76;KRT3;KRT6A;KRT6C;KRT5;KRT84;KRT74;KRT72;KRT73;KRT71;KRT79	Keratin, type II cytoskeletal 8;Keratin, type II cytoskeletal 75;Keratin, type II cytoskeletal 7;Keratin, type II cytoskeletal 2 oral;Keratin, type II cytoskeletal 3;Keratin, type II cytoskeletal 6A;Keratin, type II cytoskeletal 6C;Keratin, type II cuticular Hb4;Keratin, type II cytoskeletal 5;Keratin, type II cytoskeletal 72;Keratin, type II cytoskeletal 74;Keratin, type II cytoskeletal 73;Kerat…	no	no	2	0.015324	57.598				By MS/MS	By MS/MS
FATEAAITILR	AGVFEPTIVKVKSLKFATEAAITILRIDDL	KSLKFATEAAITILRIDDLIKLHPESKDDK	K	F	A	L	R	I	3	1	0	0	0	0	1	0	0	2	1	0	0	1	0	0	2	0	0	0	0	0	11	0	1204.6816	P17987;E7EQR6;F5H282	P17987	516	526	TCP1	T-complex protein 1 subunit alpha	yes	no	2	0.026659	42.743	By MS/MS	By matching	By MS/MS
FCFTPHTEEGCLSER	APRRQQEQQVPILEKFCFTPHTEEGCLSER	FCFTPHTEEGCLSERAALQEELQLCKGLVQ	K	F	C	E	R	A	0	1	0	0	2	0	3	1	1	0	1	0	0	2	1	1	2	0	0	0	0	0	15	0	1868.7822	A0A0U1RQF0;P49327	A0A0U1RQF0	1117	1131	FASN	Fatty acid synthase;[Acyl-carrier-protein] S-acetyltransferase;[Acyl-carrier-protein] S-malonyltransferase;3-oxoacyl-[acyl-carrier-protein] synthase;3-oxoacyl-[acyl-carrier-protein] reductase;3-hydroxyacyl-[acyl-carrier-protein] dehydratase;Enoyl-[acyl-carrier-protein] reductase;Oleoyl-[acyl-carrier-protein] hydrolase	yes	no	3	1.2213E-05	76.588	By MS/MS	By MS/MS	By MS/MS	By MS/MS	By matching
FCIWTESAFR	KLNILKLAPGGHVGRFCIWTESAFRKLDEL	GHVGRFCIWTESAFRKLDELYGTWRKAASL	R	F	C	F	R	K	1	1	0	0	1	0	1	0	0	1	0	0	0	2	0	1	1	1	0	0	0	0	10	0	1315.6019	P36578;H3BM89	P36578	249	258	RPL4	60S ribosomal protein L4	yes	no	2	0.00013159	109.21	By MS/MS	By MS/MS	By MS/MS	By MS/MS	By MS/MS
FCTGLTQIETLFK	ISMQKGGNMKEVFTRFCTGLTQIETLFKSK	TRFCTGLTQIETLFKSKDYEFMWNPHLGYI	R	F	C	F	K	S	0	0	0	0	1	1	1	1	0	1	2	1	0	2	0	0	3	0	0	0	0	0	13	0	1556.7909	A0A0S2Z471;P12277	A0A0S2Z471	277	289	CKB	Creatine kinase B-type	yes	no	2	0.0010133	94.801	By MS/MS	By MS/MS	By MS/MS	By MS/MS	By MS/MS
FDDAVVQSDMK	PTNTVFDAKRLIGRRFDDAVVQSDMKHWPF	IGRRFDDAVVQSDMKHWPFMVVNDAGRPKV	R	F	D	M	K	H	1	0	0	3	0	1	0	0	0	0	0	1	1	1	0	1	0	0	0	2	0	0	11	0	1253.5598	P11142;E9PKE3;E9PNE6;E9PN89;E9PLF4;E9PQQ4;E9PQK7;E9PK54;E9PPY6;E9PN25	P11142	78	88	HSPA8	Heat shock cognate 71 kDa protein	yes	no	2	0.037825	63.283	By MS/MS	By MS/MS	By MS/MS	By MS/MS	By MS/MS
FDDPGLMLMGFKPLVLLK	RQIILEKEETEELKRFDDPGLMLMGFKPLV	PGLMLMGFKPLVLLKKHHYLRPSLFVYPEE	R	F	D	L	K	K	0	0	0	2	0	0	0	2	0	0	5	2	2	2	2	0	0	0	0	1	0	0	18	1	2033.1094	P12956;B1AHC9	P12956	340	357	XRCC6	X-ray repair cross-complementing protein 6	yes	no	3	0.00030419	64.136	By MS/MS	By MS/MS	By MS/MS	By matching	By matching
FDGALNVDLTEFQTNLVPYPR	RLISQIVSSITASLRFDGALNVDLTEFQTN	VDLTEFQTNLVPYPRIHFPLATYAPVISAE	R	F	D	P	R	I	1	1	2	2	0	1	1	1	0	0	3	0	0	2	2	0	2	0	1	2	0	0	21	0	2408.2012	F5H5D3;Q9BQE3;F8VVB9;P68363;C9JDS9;P68366;Q71U36;P0DPH8;P0DPH7;Q6PEY2	P68363	244	264	TUBA1C;TUBA1B;TUBA4A;TUBA1A;TUBA3E	Tubulin alpha-1C chain;Tubulin alpha-1B chain;Tubulin alpha-4A chain;Tubulin alpha-1A chain;Tubulin alpha-3E chain	no	no	3	6.7402E-146	227.06	By MS/MS	By MS/MS	By MS/MS	By MS/MS	By MS/MS
FDLMYAK	NTTAIAEAWARLDHKFDLMYAKRAFVHWYV	AWARLDHKFDLMYAKRAFVHWYVGEGMEEG	K	F	D	A	K	R	1	0	0	1	0	0	0	0	0	0	1	1	1	1	0	0	0	0	1	0	0	0	7	0	886.42588	F5H5D3;Q9BQE3;A6NHL2;P68363;P68366;Q71U36;P0DPH8;P0DPH7;Q6PEY2	P68363	395	401	TUBA1C;TUBAL3;TUBA1B;TUBA4A;TUBA1A;TUBA3E	Tubulin alpha-1C chain;Tubulin alpha chain-like 3;Tubulin alpha-1B chain;Tubulin alpha-4A chain;Tubulin alpha-1A chain;Tubulin alpha-3E chain	no	no	2	0.0089423	48.174		By MS/MS		By MS/MS	By MS/MS
FDRGYISPYFINTSK	GKTLNDELEIIEGMKFDRGYISPYFINTSK	FDRGYISPYFINTSKGQKCEFQDAYVLLSE	K	F	D	S	K	G	0	1	1	1	0	0	0	1	0	2	0	1	0	2	1	2	1	0	2	0	0	0	15	1	1806.8941	P10809;A0A7I2V599;A0A7I2V2X6;A0A7I2V5M1;A0A7I2V5K3;A0A7I2YQ71;A0A7I2V369;E7ESH4	P10809	219	233	HSPD1	60 kDa heat shock protein, mitochondrial	yes	no	3	0.00038257	56.851	By MS/MS	By MS/MS	By MS/MS	By MS/MS	By MS/MS
FDTGNLCMVTGGANLGR	IQIDLETGKITDFIKFDTGNLCMVTGGANL	TGNLCMVTGGANLGRIGVITNRERHPGSFD	K	F	D	G	R	I	1	1	2	1	1	0	0	4	0	0	2	0	1	1	0	0	2	0	0	1	0	0	17	0	1781.8189	P62701	P62701	175	191	RPS4X	40S ribosomal protein S4, X isoform	yes	yes	2	0.0019677	47.666	By MS/MS	By MS/MS	By MS/MS	By MS/MS	By MS/MS
FDTQYPYGEK	TFYKVIPKSKFVLVKFDTQYPYGEKQDEFK	FVLVKFDTQYPYGEKQDEFKRLAENSASSD	K	F	D	E	K	Q	0	0	0	1	0	1	1	1	0	0	0	1	0	1	1	0	1	0	2	0	0	0	10	0	1246.5506	P30040;F8W1G0	P30040	60	69	ERP29	Endoplasmic reticulum resident protein 29	yes	no	2	0.012417	44.318	By MS/MS	By MS/MS	By MS/MS	By MS/MS	By MS/MS
FDVSGYPTLK	LAKVDATAETDLAKRFDVSGYPTLKIFRKG	DLAKRFDVSGYPTLKIFRKGRPYDYNGPRE	R	F	D	L	K	I	0	0	0	1	0	0	0	1	0	0	1	1	0	1	1	1	1	0	1	1	0	0	10	0	1125.5706	C9JMN9;A0A499FI48;P13667	C9JMN9	295	304	PDIA4	Protein disulfide-isomerase A4	yes	no	2	0.017327	48.283				By MS/MS
FDYSGVGSSDGNSEESTLGK	AIEEFCKSLGHACIRFDYSGVGSSDGNSEE	VGSSDGNSEESTLGKWRKDVLSIIDDLADG	R	F	D	G	K	W	0	0	1	2	0	0	2	4	0	0	1	1	0	1	0	5	1	0	1	1	0	0	20	0	2034.8654	Q9NUJ1	Q9NUJ1	110	129	ABHD10	Mycophenolic acid acyl-glucuronide esterase, mitochondrial	yes	yes	2	5.218E-07	77.776	By MS/MS	By MS/MS	By matching	By matching	By matching
FEDENFILK	TRHNGTGGKSIYGEKFEDENFILKHTGPGI	SIYGEKFEDENFILKHTGPGILSMANAGPN	K	F	E	L	K	H	0	0	1	1	0	0	2	0	0	1	1	1	0	2	0	0	0	0	0	0	0	0	9	0	1153.5655	P62937;F8WE65;C9J5S7;A0A7I2V4V1	P62937	83	91	PPIA	Peptidyl-prolyl cis-trans isomerase A;Peptidyl-prolyl cis-trans isomerase A, N-terminally processed;Peptidyl-prolyl cis-trans isomerase	yes	no	2	3.5918E-13	138.54	By MS/MS	By MS/MS	By MS/MS	By MS/MS	By MS/MS
FEELNADLFR	LYEGIDFYTSITRARFEELNADLFRGTLDP	ITRARFEELNADLFRGTLDPVEKALRDAKL	R	F	E	F	R	G	1	1	1	1	0	0	2	0	0	0	2	0	0	2	0	0	0	0	0	0	0	0	10	0	1252.6088	P11142;E9PKE3;E9PNE6;E9PN89;A8K7Q2;P54652	P11142	302	311	HSPA8;HSPA2	Heat shock cognate 71 kDa protein;Heat shock-related 70 kDa protein 2	yes	no	2	4.2974E-05	121.96	By MS/MS	By MS/MS	By MS/MS	By MS/MS	By MS/MS
FEELNMDLFR	FYEGEDFSETLTRAKFEELNMDLFRSTMKP	LTRAKFEELNMDLFRSTMKPVQKVLEDSDL	K	F	E	F	R	S	0	1	1	1	0	0	2	0	0	0	2	0	1	2	0	0	0	0	0	0	0	0	10	0	1312.6122	P11021;A0A7P0TB36	P11021	327	336	HSPA5	78 kDa glucose-regulated protein	yes	no	2	1.8276E-14	148.05	By MS/MS	By MS/MS	By MS/MS	By MS/MS	By MS/MS
FEIGEGENLDLPYGLER	EGYYKDKLFDQRELRFEIGEGENLDLPYGL	IGEGENLDLPYGLERAIQRMEKGEHSIVYL	R	F	E	E	R	A	0	1	1	1	0	0	4	3	0	1	3	0	0	1	1	0	0	0	1	0	0	0	17	0	1949.9371	Q02790	Q02790	190	206	FKBP4	Peptidyl-prolyl cis-trans isomerase FKBP4;Peptidyl-prolyl cis-trans isomerase FKBP4, N-terminally processed	yes	yes	2;3	8.4335E-09	119.56	By MS/MS	By MS/MS	By MS/MS	By MS/MS	By MS/MS
FELTGIPPAPR	EGERAMTKDNNLLGKFELTGIPPAPRGVPQ	LLGKFELTGIPPAPRGVPQIEVTFDIDANG	K	F	E	P	R	G	1	1	0	0	0	0	1	1	0	1	1	0	0	1	3	0	1	0	0	0	0	0	11	0	1196.6554	P11142;E9PKE3;E9PNE6;A8K7Q2;E9PS65;E9PM13	P11142	459	469	HSPA8	Heat shock cognate 71 kDa protein	yes	no	2	0.0011978	75.378	By MS/MS	By MS/MS	By MS/MS	By matching	By MS/MS
FETEQALR	QIDNARLAADDFRTKFETEQALRMSVEADI	ADDFRTKFETEQALRMSVEADINGLRRVLD	K	F	E	L	R	M	1	1	0	0	0	1	2	0	0	0	1	0	0	1	0	0	1	0	0	0	0	0	8	0	992.49271	CON__P08727;P08727;C9JM50;Q04695;CON__Q9QWL7;CON__Q04695	CON__P08727	169	176	KRT19;KRT17	Keratin, type I cytoskeletal 19;Keratin, type I cytoskeletal 17	yes	no	2	2.9365E-12	91.906		By MS/MS		By MS/MS	By MS/MS
FFEDYGLFMR	FFIDQSKKDAEKYAKFFEDYGLFMREGIVT	EKYAKFFEDYGLFMREGIVTATEQEVKEDI	K	F	F	M	R	E	0	1	0	1	0	0	1	1	0	0	1	0	1	3	0	0	0	0	1	0	0	0	10	0	1323.5958	Q12931;I3L0K7	Q12931	440	449	TRAP1	Heat shock protein 75 kDa, mitochondrial	yes	no	2	0.0077114	60.91	By MS/MS	By MS/MS	By MS/MS	By MS/MS	By MS/MS
FFVGGNWK	______________________________	______________________________	K	F	F	W	K	M	0	0	1	0	0	0	0	2	0	0	0	1	0	2	0	0	0	1	0	1	0	0	8	0	953.47594	P60174	P60174	7	14	TPI1	Triosephosphate isomerase	yes	yes	2	0.003028	67.035	By MS/MS	By MS/MS	By MS/MS	By MS/MS	By MS/MS
FFVSSSQGR	TDSEDKALMNGSESRFFVSSSQGRSELHIE	NGSESRFFVSSSQGRSELHIENLNME____	R	F	F	G	R	S	0	1	0	0	0	1	0	1	0	0	0	0	0	2	0	3	0	0	0	1	0	0	9	0	1013.493	R4GMX5;I3L192;A0A087WUV8;A0A7P0T8A7;A0A7P0TB04;A0A7P0TA85;P35613	R4GMX5	65	73	BSG	Basigin	yes	no	2	0.0033134	65.252	By MS/MS	By MS/MS	By MS/MS	By MS/MS	By MS/MS
FGAILAQGILDAGGHNVTISLQSR	YSKVINDKHDDVMAKFGAILAQGILDAGGH	LDAGGHNVTISLQSRTGHTHMPSVVGVLVF	K	F	G	S	R	T	3	1	1	1	0	2	0	4	1	3	3	0	0	1	0	2	1	0	0	1	0	0	24	0	2437.3078	A0A7I2V4X0;A0A7I2V641;A0A7I2V2K8;A0A7P0MW50;A0A7I2YQY1;A0A7I2V262;A0A087WW66;A0A7I2V5C8;A0A7I2V523;Q99460;A0A7I2V479	A0A7I2V4X0	728	751	PSMD1	26S proteasome non-ATPase regulatory subunit 1	yes	no	3	0.0017878	50.215	By MS/MS	By matching	By matching
FGANAILGVSLAVCK	DKLMIEMDGTENKSKFGANAILGVSLAVCK	FGANAILGVSLAVCKAGAVEKGVPLYRHIA	K	F	G	C	K	A	3	0	1	0	1	0	0	2	0	1	2	1	0	1	0	1	0	0	0	2	0	0	15	0	1518.8228	P06733;A0A2R8Y6G6;K7EM90;A0A2R8YEM5;A0A2R8Y879;P13929;E5RI09;E5RG95;K7EPM1;K7EKN2;E5RGZ4;P09104	P06733	106	120	ENO1;ENO3;ENO2	Alpha-enolase;Enolase;Beta-enolase;Gamma-enolase	no	no	2;3	0.00014972	65.805	By MS/MS	By MS/MS	By MS/MS	By MS/MS	By MS/MS
FGAPPHAGGGIGLER	GIDLEKIKAYIDSFRFGAPPHAGGGIGLER	FGAPPHAGGGIGLERVTMLFLGLHNVRQTS	R	F	G	E	R	V	2	1	0	0	0	0	1	5	1	1	1	0	0	1	2	0	0	0	0	0	0	0	15	0	1434.7368	P14868;H7BZ35	P14868	461	475	DARS	Aspartate--tRNA ligase, cytoplasmic	yes	no	3	0.037606	15.818	By MS/MS	By MS/MS	By matching	By MS/MS	By MS/MS
FGAQLAHIQALISGIEAQLGDVR	MKAALEDTLAETEARFGAQLAHIQALISGI	QALISGIEAQLGDVRADSERQNQEYQRLMD	R	F	G	V	R	A	4	1	0	1	0	3	1	3	1	3	3	0	0	1	0	1	0	0	0	1	0	0	23	0	2406.3019	CON__P08727;P08727;K7EMS3	CON__P08727	331	353	KRT19	Keratin, type I cytoskeletal 19	yes	no	3;4	9.7844E-05	59.356	By MS/MS	By MS/MS	By MS/MS	By MS/MS	By MS/MS
FGAQLAHIQALISGIEAQLGDVRADSER	MKAALEDTLAETEARFGAQLAHIQALISGI	GIEAQLGDVRADSERQNQEYQRLMDIKSRL	R	F	G	E	R	Q	5	2	0	2	0	3	2	3	1	3	3	0	0	1	0	2	0	0	0	1	0	0	28	1	2964.5417	CON__P08727;P08727	CON__P08727	331	358	KRT19	Keratin, type I cytoskeletal 19	yes	no	4	0.019661	22.723				By MS/MS	By matching
FGAVFLWDSGSSVGEITGHNK	EDSKRIAVVGEGREKFGAVFLWDSGSSVGE	WDSGSSVGEITGHNKVINSVDIKQSRPYRL	K	F	G	N	K	V	1	0	1	1	0	0	1	4	1	1	1	1	0	2	0	3	1	1	0	2	0	0	21	0	2207.0647	A0A8V8TQK0;A0A8V8TNU2;A0A8V8TNT7;A0A8V8TQ74;A0A8V8TP22;O75083;A0A8V8TP31;D6RD66	A0A8V8TQK0	127	147	WDR1	WD repeat-containing protein 1	yes	no	3	0.0046665	34.649			By MS/MS	By MS/MS
FGDPECQVILPLLK	MLTKNGPKVLEFNCRFGDPECQVILPLLKS	RFGDPECQVILPLLKSDLYEVIQSTLDGLL	R	F	G	L	K	S	0	0	0	1	1	1	1	1	0	1	3	1	0	1	2	0	0	0	0	1	0	0	14	0	1627.8644	P22102	P22102	293	306	GART	Trifunctional purine biosynthetic protein adenosine-3;Phosphoribosylamine--glycine ligase;Phosphoribosylformylglycinamidine cyclo-ligase;Phosphoribosylglycinamide formyltransferase	yes	yes	2	0.01417	47.288	By MS/MS	By MS/MS	By matching	By matching	By matching
FGDPVVQSDMK	PQNTVFDAKRLIGRKFGDPVVQSDMKHWPF	IGRKFGDPVVQSDMKHWPFQVINDGDKPKV	K	F	G	M	K	H	0	0	0	2	0	1	0	1	0	0	0	1	1	1	1	1	0	0	0	2	0	0	11	0	1221.57	A0A0G2JIW1;P0DMV9;P0DMV8	A0A0G2JIW1	79	89	HSPA1B;HSPA1A	Heat shock 70 kDa protein 1B;Heat shock 70 kDa protein 1A	yes	no	2	0.031794	35.652	By MS/MS	By MS/MS	By MS/MS		By matching
FGFPEGSVELYAEK	KGRRIRELTAVVQKRFGFPEGSVELYAEKV	RFGFPEGSVELYAEKVATRGLCAIAQAESL	R	F	G	E	K	V	1	0	0	0	0	0	3	2	0	0	1	1	0	2	1	1	0	0	1	1	0	0	14	0	1571.7508	P23396;E9PPU1;F2Z2S8;H0YCJ7;H0YF32	P23396	77	90	RPS3	40S ribosomal protein S3	yes	no	2	0.0087	42.095	By MS/MS	By MS/MS	By MS/MS	By MS/MS	By MS/MS
FGVEQDVDMVFASFIR	VDLPAVSEKDIQDLKFGVEQDVDMVFASFI	GVEQDVDMVFASFIRKASDVHEVRKVLGEK	K	F	G	I	R	K	1	1	0	2	0	1	1	1	0	1	0	0	1	3	0	1	0	0	0	3	0	0	16	0	1858.8924	A0A804F6T5;A0A804F729;P14618;A0A8V8TNX9;B4DNK4	P14618	231	246	PKM	Pyruvate kinase PKM;Pyruvate kinase	no	no	2;3	5.793E-07	114.82	By MS/MS	By MS/MS	By MS/MS	By MS/MS	By MS/MS
FGVEQDVDMVFASFIRK	VDLPAVSEKDIQDLKFGVEQDVDMVFASFI	VEQDVDMVFASFIRKASDVHEVRKVLGEKG	K	F	G	R	K	A	1	1	0	2	0	1	1	1	0	1	0	1	1	3	0	1	0	0	0	3	0	0	17	1	1986.9873	A0A804F6T5;A0A804F729;P14618;A0A8V8TNX9;B4DNK4	P14618	231	247	PKM	Pyruvate kinase PKM;Pyruvate kinase	no	no	3	1.1668E-27	163.35	By MS/MS	By MS/MS	By MS/MS	By MS/MS	By MS/MS
FGVPVIADGGIQNVGHIAK	PQATAVYKVSEYARRFGVPVIADGGIQNVG	VIADGGIQNVGHIAKALALGASTVMMGSLL	R	F	G	A	K	A	2	0	1	1	0	1	0	4	1	3	0	1	0	1	1	0	0	0	0	3	0	0	19	0	1891.0316	A0A7I2V2T3;P12268;E7ETK5;H0Y4R1;A0A7I2YQK5	A0A7I2V2T3	365	383	IMPDH2	Inosine-5-monophosphate dehydrogenase 2	yes	no	3	0.0085379	31.462	By MS/MS	By matching	By matching	By matching	By matching
FGYVDFESAEDLEK	NDLAVVDVRIGMTRKFGYVDFESAEDLEKA	KFGYVDFESAEDLEKALELTGLKVFGNEIK	K	F	G	E	K	A	1	0	0	2	0	0	3	1	0	0	1	1	0	2	0	1	0	0	1	1	0	0	14	0	1647.7304	A0A7I2V428;C9JLB1;A0A7I2V3F3;H7BY16;P19338;A0A7I2V5M5;A0A7I2V699;A0A7I2V2U7;A0A7I2V349;A0A7I2V506;A0A7I2V2S8	A0A7I2V428	349	362	NCL	Nucleolin	yes	no	2	0.00057051	95.018	By MS/MS	By MS/MS	By MS/MS	By MS/MS	By MS/MS
FIECYIAEQNMVSIAVGCATR	NSTFSEIFKKEHPDRFIECYIAEQNMVSIA	AEQNMVSIAVGCATRNRTVPFCSTFAAFFT	R	F	I	T	R	N	3	1	1	0	2	1	2	1	0	3	0	0	1	1	0	1	1	0	1	2	0	0	21	0	2431.1334	P29401	P29401	359	379	TKT	Transketolase	yes	yes	3	0.019377	26.84	By MS/MS	By MS/MS	By matching	By matching
FIIPNVVK	ESRLNLVQRNVNIFKFIIPNVVKYSPNCKL	RNVNIFKFIIPNVVKYSPNCKLLIVSNPVD	K	F	I	V	K	Y	0	0	1	0	0	0	0	0	0	2	0	1	0	1	1	0	0	0	0	2	0	0	8	0	928.57459	P00338;F5GXY2;F5GYU2	P00338	119	126	LDHA	L-lactate dehydrogenase A chain	yes	no	2	9.5588E-06	79.454	By MS/MS	By MS/MS	By MS/MS	By MS/MS	By MS/MS
FIIPNVVKYSPNCK	ESRLNLVQRNVNIFKFIIPNVVKYSPNCKL	KFIIPNVVKYSPNCKLLIVSNPVDILTYVA	K	F	I	C	K	L	0	0	2	0	1	0	0	0	0	2	0	2	0	1	2	1	0	0	1	2	0	0	14	1	1677.8912	P00338;F5GXY2;F5GYU2	P00338	119	132	LDHA	L-lactate dehydrogenase A chain	yes	no	3	0.0038429	47.201				By MS/MS
FIIPQIVK	ESRLNLVQRNVNVFKFIIPQIVKYSPDCII	RNVNVFKFIIPQIVKYSPDCIIIVVSNPVD	K	F	I	V	K	Y	0	0	0	0	0	1	0	0	0	3	0	1	0	1	1	0	0	0	0	1	0	0	8	0	956.60589	A0A5F9ZHM4;P07195;A0A3B3IS95;A8MW50;C9J7H8	A0A5F9ZHM4	120	127	LDHB	L-lactate dehydrogenase B chain;L-lactate dehydrogenase	yes	no	2	0.00011747	75.311	By MS/MS	By MS/MS	By MS/MS	By MS/MS	By MS/MS
FILNLPTFSVR	AVELLRKCLEELQKRFILNLPTFSVRIIDK	LQKRFILNLPTFSVRIIDKNGIHDLDNISF	R	F	I	V	R	I	0	1	1	0	0	0	0	0	0	1	2	0	0	2	1	1	1	0	0	1	0	0	11	0	1305.7445	P49721;A0A087WVV1	P49721	171	181	PSMB2	Proteasome subunit beta type-2	yes	no	2	0.0017889	83.005	By MS/MS	By MS/MS	By MS/MS	By matching	By MS/MS
FIQENIFGICPHMTEDNK	VAYTEQKMTSGKIKKFIQENIFGICPHMTE	ENIFGICPHMTEDNKDLIQGKDLLIAYYDV	K	F	I	N	K	D	0	0	2	1	1	1	2	1	1	3	0	1	1	2	1	0	1	0	0	0	0	0	18	0	2192.0031	P30101;A0A8I5KT88;A0A8I5KW33;A0A8I5KS72;A0A8I5KNU9;A0A8I5QKQ5;A0A8I5KW00;A0A8I5KXC9;A0A8I5KPY2;A0A8I5KRV3;A0A8I5KYJ6;A0A8I5KXE2;A0A8I5KTA1	P30101	235	252	PDIA3	Protein disulfide-isomerase A3	yes	no	3	0.033506	22.01	By matching	By MS/MS		By MS/MS	By MS/MS
FIQQTYPSGGEEQAQYCR	LKKTSEVDLAKPLVKFIQQTYPSGGEEQAQ	QTYPSGGEEQAQYCRAAEELSKLRRAAVGR	K	F	I	C	R	A	1	1	0	0	1	4	2	2	0	1	0	0	0	1	1	1	1	0	2	0	0	0	18	0	2160.9535	Q8WUM4;C9IZF9;A0A3B3IT07;F8WEQ7;F8WBR8	Q8WUM4	24	41	PDCD6IP	Programmed cell death 6-interacting protein	yes	no	3	0.0093277	30.956	By matching	By MS/MS	By MS/MS	By matching	By matching
FITIFGTR	LFQAGELKWGTDEEKFITIFGTRSVSHLRK	WGTDEEKFITIFGTRSVSHLRKVFDKYMTI	K	F	I	T	R	S	0	1	0	0	0	0	0	1	0	2	0	0	0	2	0	0	2	0	0	0	0	0	8	0	953.53345	P08758;D6RBL5;D6RBE9	P08758	194	201	ANXA5	Annexin A5;Annexin	yes	no	2	7.502E-09	89.55	By MS/MS	By MS/MS	By MS/MS	By MS/MS	By MS/MS
FLAAGTHLGGTNLDFQMEQYIYK	GALDVLQMKEEDVLKFLAAGTHLGGTNLDF	GGTNLDFQMEQYIYKRKSDGIYIINLKRTW	K	F	L	Y	K	R	2	0	1	1	0	2	1	3	1	1	3	1	1	2	0	0	2	0	2	0	0	0	23	0	2616.2683	C9J9K3;A0A8V8TMX1;A0A0C4DG17;A0A8V8TLA4;P08865;F8WD59;A0A8V8TMZ8	C9J9K3	18	40	RPSA	40S ribosomal protein SA	yes	no	3	0.042417	18.27	By matching		By MS/MS	By matching
FLDGIYVSEK	LIQQATTVKNKDIRKFLDGIYVSEKGTVQQ	KDIRKFLDGIYVSEKGTVQQADE_______	K	F	L	E	K	G	0	0	0	1	0	0	1	1	0	1	1	1	0	1	0	1	0	0	1	1	0	0	10	0	1169.5968	P32969;D6RAN4;A0A2R8Y5Y7;H0Y9V9;H0Y9R4	P32969	175	184	RPL9	60S ribosomal protein L9	yes	no	2	0.00084917	70.056	By MS/MS	By MS/MS	By MS/MS	By MS/MS	By MS/MS
FLDGNELTLADCNLLPK	VDETSAEDEGVSQRKFLDGNELTLADCNLL	DGNELTLADCNLLPKLHIVQVVCKKYRGFT	K	F	L	P	K	L	1	0	2	2	1	0	1	1	0	0	5	1	0	1	1	0	1	0	0	0	0	0	17	0	1931.9663	O00299	O00299	167	183	CLIC1	Chloride intracellular channel protein 1	yes	yes	3	0.00086744	49.559	By MS/MS	By MS/MS	By MS/MS	By MS/MS
FLEMCNDLLAR	FMNDVDVSGTMNRGKFLEMCNDLLARVEPP	NRGKFLEMCNDLLARVEPPLRSVLEQTKLK	K	F	L	A	R	V	1	1	1	1	1	0	1	0	0	0	3	0	1	1	0	0	0	0	0	0	0	0	11	0	1380.653	P34932	P34932	306	316	HSPA4	Heat shock 70 kDa protein 4	yes	yes	2	0.0050784	55.567	By MS/MS	By MS/MS	By MS/MS	By MS/MS	By MS/MS
FLEQQNKMLETK	KTLNNKFASFIDKVRFLEQQNKMLETKWSL	KVRFLEQQNKMLETKWSLLQQQKTARSNMD	R	F	L	T	K	W	0	0	1	0	0	2	2	0	0	0	2	2	1	1	0	0	1	0	0	0	0	0	12	1	1507.7705	CON__P05787;P05787;F8VUG2;F8W1U3;CON__H-INV:HIT000292931;CON__Q9DCV7	CON__P05787	111	122	KRT8	Keratin, type II cytoskeletal 8	yes	no	2	0.016681	49.5
FLEQQNQVLQTK	KSLNNQFASFIDKVRFLEQQNQVLQTKWEL	KVRFLEQQNQVLQTKWELLQQVDTSTRTHN	R	F	L	T	K	W	0	0	1	0	0	4	1	0	0	0	2	1	0	1	0	0	1	0	0	1	0	0	12	0	1474.778	P04264;CON__P04264;CON__ENSEMBL:ENSBTAP00000038253	P04264	200	211	KRT1	Keratin, type II cytoskeletal 1	no	no	2	0.001332	86.275	By MS/MS	By MS/MS	By MS/MS	By matching	By matching
FLESVEGNQNYPLLLLTLLEK	KTLDPDPAIRRPAEKFLESVEGNQNYPLLL	GNQNYPLLLLTLLEKSQDNVIKVCASVTFK	K	F	L	E	K	S	0	0	2	0	0	1	3	1	0	0	7	1	0	1	1	1	1	0	1	1	0	0	21	0	2432.3203	P55060	P55060	32	52	CSE1L	Exportin-2	yes	yes	3	0.00048935	52.509	By MS/MS	By MS/MS	By MS/MS	By MS/MS	By MS/MS
FLETVELQISLK	AVREVLHGNQRKRRKFLETVELQISLKNYD	RRKFLETVELQISLKNYDPQKDKRFSGTVR	K	F	L	L	K	N	0	0	0	0	0	1	2	0	0	1	3	1	0	1	0	1	1	0	0	1	0	0	12	0	1418.8021	P62906	P62906	28	39	RPL10A	60S ribosomal protein L10a	yes	yes	2	0.0014382	94.297	By MS/MS	By MS/MS	By MS/MS
FLFDSVSSQNVGLR	LIDEDGNNQWPEGLKFLFDSVSSQNVGLRE	KFLFDSVSSQNVGLREAALHIFWNFPGIFG	K	F	L	L	R	E	0	1	1	1	0	1	0	1	0	0	2	0	0	2	0	3	0	0	0	2	0	0	14	0	1567.7995	O00410;H0Y8C6;E7ETV3;H0Y3V4	O00410	135	148	IPO5	Importin-5	yes	no	2	0.016634	44.765	By MS/MS		By matching		By matching
FLIPNASQAESK	ELRDICNDVLSLLEKFLIPNASQAESKVFY	LEKFLIPNASQAESKVFYLKMKGDYYRYLA	K	F	L	S	K	V	2	0	1	0	0	1	1	0	0	1	1	1	0	1	1	2	0	0	0	0	0	0	12	0	1303.6772	P63104;E7EX29;B0AZS6;E7ESK7	P63104	104	115	YWHAZ	14-3-3 protein zeta/delta	yes	no	2	0.00097042	138.66	By MS/MS	By MS/MS	By MS/MS	By MS/MS	By MS/MS
FLNAENAQK	DFADECPKPELLAIRFLNAENAQKFKTKFE	ELLAIRFLNAENAQKFKTKFEECRKEIEER	R	F	L	Q	K	F	2	0	2	0	0	1	1	0	0	0	1	1	0	1	0	0	0	0	0	0	0	0	9	0	1033.5193	C9JXG8;C9JGV6;F6WQW2;P43487	C9JXG8	92	100	RANBP1	Ran-specific GTPase-activating protein	yes	no	2	0.0043225	64.265	By MS/MS	By MS/MS		By MS/MS	By MS/MS
FLNEHPGGEEVLLEQAGVDASESFEDVGHSSDAR	ELWLVIHGRVYDVTRFLNEHPGGEEVLLEQ	ASESFEDVGHSSDAREMLKQYYIGDIHPSD	R	F	L	A	R	E	3	1	1	3	0	1	6	4	2	0	3	0	0	2	1	4	0	0	0	3	0	0	34	0	3626.6397	A0A8I5KSY3;D6RFH4;A0A8I5QKN7;A0A8I5KYK4;A0A8I5KSY8;O43169;A0A8I5KP74;H3BUX2	A0A8I5KSY3	55	88	CYB5B	Cytochrome b5 type B	yes	no	4	2.2352E-05	43.066	By MS/MS	By MS/MS	By MS/MS	By MS/MS	By MS/MS
FLPLFDR	______________________________	MAGQAFRKFLPLFDRVLVERSAAETVTKGG	K	F	L	D	R	V	0	1	0	1	0	0	0	0	0	0	2	0	0	2	1	0	0	0	0	0	0	0	7	0	906.49634	B8ZZL8;P61604;S4R3N1	B8ZZL8	9	15	HSPE1;HSPE1-MOB4	10 kDa heat shock protein, mitochondrial	yes	no	2	0.0019857	71.141	By MS/MS	By MS/MS	By MS/MS	By MS/MS	By MS/MS
FLQDYFDGNLK	VMQEEFSRDGKALERFLQDYFDGNLKRYLK	ALERFLQDYFDGNLKRYLKSEPIPESNDGP	R	F	L	L	K	R	0	0	1	2	0	1	0	1	0	0	2	1	0	2	0	0	0	0	1	0	0	0	11	0	1358.6507	P30101;A0A8I5KT88;A0A8I5KW33;A0A8I5KS72;A0A8I5KNU9;A0A8I5QKQ5;A0A8I5KW00;A0A8I5KXC9;A0A8I5KPY2;A0A8I5KRV3	P30101	352	362	PDIA3	Protein disulfide-isomerase A3	yes	no	2	1.7746E-18	96.331	By MS/MS	By MS/MS	By MS/MS		By MS/MS
FLQKVEAGKVAIK	EGGAKLCSKLKAELKFLQKVEAGKVAIKES	LKFLQKVEAGKVAIKESHLQSTNLTHLRAI	K	F	L	I	K	E	2	0	0	0	0	1	1	1	0	1	1	3	0	1	0	0	0	0	0	2	0	0	13	2	1429.8657	C9JF90;C9K0L6;Q9BPX7	C9JF90	48	60	C7orf25	UPF0415 protein C7orf25	yes	no	2	0.0089497	48.794
FMLQDVLDLR	MEKIIKEKKTSSRIRFMLQDVLDLRGSNWV	SSRIRFMLQDVLDLRGSNWVPRRGDQGPKT	R	F	M	L	R	G	0	1	0	2	0	1	0	0	0	0	3	0	1	1	0	0	0	0	0	1	0	0	10	0	1248.6536	E7EX73;E9PGM1;E7EUU4;A0A7I2Y1C3;Q04637;H7C044	E7EX73	814	823	EIF4G1	Eukaryotic translation initiation factor 4 gamma 1	yes	no	2	0.0054192	54.608	By matching	By matching	By MS/MS	By matching	By MS/MS
FMQASEDLLK	IKRFEQKGFRLVGLKFMQASEDLLKEHYVD	LVGLKFMQASEDLLKEHYVDLKDRPFFAGL	K	F	M	L	K	E	1	0	0	1	0	1	1	0	0	0	2	1	1	1	0	1	0	0	0	0	0	0	10	0	1180.5798	P15531;E7ERL0;E5RHP0;Q32Q12;J3KPD9	Q32Q12	65	74	NME1;NME1-NME2;NME2	Nucleoside diphosphate kinase A;Nucleoside diphosphate kinase	no	no	2	0.00010021	104.2	By MS/MS	By MS/MS	By MS/MS	By MS/MS	By MS/MS
FNADEFEDMVAEK	GRQKIHISKKWGFTKFNADEFEDMVAEKRL	TKFNADEFEDMVAEKRLIPDGCGVKYI___	K	F	N	E	K	R	2	0	1	2	0	0	3	0	0	0	0	1	1	2	0	0	0	0	0	1	0	0	13	0	1543.6501	X1WI28;P27635;F8W7C6	X1WI28	176	188	RPL10	60S ribosomal protein L10	yes	no	2	0.00090786	101.47	By MS/MS	By MS/MS	By MS/MS	By MS/MS	By MS/MS
FNAHGDANTIVCNSK	LGKDSNNLCLHFNPRFNAHGDANTIVCNSK	FNAHGDANTIVCNSKDGGAWGTEQREAVFP	R	F	N	S	K	D	2	0	3	1	1	0	0	1	1	1	0	1	0	1	0	1	1	0	0	1	0	0	15	0	1646.7471	P09382	P09382	50	64	LGALS1	Galectin-1	yes	yes	3	0.00039351	51.695	By MS/MS	By MS/MS	By MS/MS	By MS/MS
FNEEHIPDSPFVVPVASPSGDAR	AYVVQEPGDYEVSVKFNEEHIPDSPFVVPV	SPFVVPVASPSGDARRLTVSSLQESGLKVN	K	F	N	A	R	R	2	1	1	2	0	0	2	1	1	1	0	0	0	2	4	3	0	0	0	3	0	0	23	0	2466.1816	P21333;Q60FE5;A0A7P0NMY4;H0Y5C6	P21333	2311	2333	FLNA	Filamin-A	yes	no	3	0.037414	19.714	By MS/MS	By MS/MS	By MS/MS	By matching	By MS/MS
FNIFYPDLIDK	YDFDNPPPKIVQGYKFNIFYPDLIDKRSTP	QGYKFNIFYPDLIDKRSTPEYFLEACADNK	K	F	N	D	K	R	0	0	1	2	0	0	0	0	0	2	1	1	0	2	1	0	0	0	1	0	0	0	11	0	1383.7075	K7EIU6;K7ENY9;Q8WUQ7	K7EIU6	37	47	CACTIN	Cactin	yes	no	2	0.0013663	68.735	By MS/MS		By MS/MS	By MS/MS	By MS/MS
FNLDLTHPVEDGIFDSGNFEQFLR	______________________________	EDGIFDSGNFEQFLREKVKVNGKTGNLGNV	R	F	N	L	R	E	0	1	2	3	0	1	2	2	1	1	3	0	0	4	1	1	1	0	0	1	0	0	24	0	2809.3348	C9JYQ9;H0Y8C2;Q6P5R6	C9JYQ9	15	38	RPL22L1	60S ribosomal protein L22-like 1	yes	no	3	1.2718E-06	67.413	By matching	By MS/MS	By MS/MS	By MS/MS	By MS/MS
FNPFVTSDR	______________________________	______________________________	K	F	N	D	R	S	0	1	1	1	0	0	0	0	0	0	0	0	0	2	1	1	1	0	0	1	0	0	9	0	1081.5193	J3QRI7;J3QQQ9;J3QQV1;E5RIT6;J3QRC4;Q9UNX3;P61254;E5RHH1;J3KSS0	J3QRI7	3	11	RPL26;RPL26L1	60S ribosomal protein L26-like 1;60S ribosomal protein L26	yes	no	2	0.00021998	75.825	By MS/MS	By MS/MS	By MS/MS		By MS/MS
FNTPQQPK	GRNYIVEDGDIIFFKFNTPQQPKKK_____	GDIIFFKFNTPQQPKKK_____________	K	F	N	P	K	K	0	0	1	0	0	2	0	0	0	0	0	1	0	1	2	0	1	0	0	0	0	0	8	0	958.48723	J3KQ32;Q9NTK5	J3KQ32	407	414	OLA1	Obg-like ATPase 1	yes	no	2	0.017606	44.447	By MS/MS
FNVLQYVVPEVK	QAPPTRIGLINDMVRFNVLQYVVPEVKDLY	MVRFNVLQYVVPEVKDLYNWLEVEFNPLKL	R	F	N	V	K	D	0	0	1	0	0	1	1	0	0	0	1	1	0	1	1	0	0	0	1	4	0	0	12	0	1433.7919	Q14152	Q14152	377	388	EIF3A	Eukaryotic translation initiation factor 3 subunit A	yes	yes	2	0.033898	76.143	By MS/MS	By MS/MS	By matching	By matching	By matching
FNVWDTAGQEK	EVHPLVFHTNRGPIKFNVWDTAGQEKFGGL	GPIKFNVWDTAGQEKFGGLRDGYYIQAQCA	K	F	N	E	K	F	1	0	1	1	0	1	1	1	0	0	0	1	0	1	0	0	1	1	0	1	0	0	11	0	1293.599	P62826;B5MDF5;J3KQE5;F5H018;H0YFC6	P62826	61	71	RAN	GTP-binding nuclear protein Ran	yes	no	2	3.8702E-60	125.48	By MS/MS	By MS/MS	By MS/MS	By MS/MS	By MS/MS
FPGQLNADLR	HLVSATMSGVTTCLRFPGQLNADLRKLAVN	TTCLRFPGQLNADLRKLAVNMVPFPRLHFF	R	F	P	L	R	K	1	1	1	1	0	1	0	1	0	0	2	0	0	1	1	0	0	0	0	0	0	0	10	0	1129.588	A0A0B4J269;Q13509;G3V2A3;P04350;M0R2D3;A6NNZ2;P07437;Q5JP53;Q5ST81;P68371;Q3ZCM7;A0A075B736;Q5SQY0;Q9BUF5;K7ESM5;Q9BVA1;Q13885;CON__ENSEMBL:ENSBTAP00000025008;Q9H4B7	P68371	242	251	TUBB3;TUBB4A;TUBB;TUBB4B;TUBB8;TUBB6;TUBB2B;TUBB2A;TUBB1	Tubulin beta-3 chain;Tubulin beta-4A chain;Tubulin beta-8 chain-like protein LOC260334;Tubulin beta chain;Tubulin beta-4B chain;Tubulin beta-8 chain;Tubulin beta-6 chain;Tubulin beta-2B chain;Tubulin beta-2A chain;Tubulin beta-1 chain	no	no	2	0.00015929	101.65	By MS/MS	By MS/MS	By MS/MS	By MS/MS	By MS/MS
FPGQLNADLRK	HLVSATMSGVTTCLRFPGQLNADLRKLAVN	TCLRFPGQLNADLRKLAVNMVPFPRLHFFM	R	F	P	R	K	L	1	1	1	1	0	1	0	1	0	0	2	1	0	1	1	0	0	0	0	0	0	0	11	1	1257.683	A0A0B4J269;Q13509;G3V2A3;P04350;M0R2D3;A6NNZ2;P07437;Q5JP53;Q5ST81;P68371;Q3ZCM7;A0A075B736;Q5SQY0;Q9BUF5;K7ESM5;Q9BVA1;Q13885;CON__ENSEMBL:ENSBTAP00000025008;Q9H4B7	P68371	242	252	TUBB3;TUBB4A;TUBB;TUBB4B;TUBB8;TUBB6;TUBB2B;TUBB2A;TUBB1	Tubulin beta-3 chain;Tubulin beta-4A chain;Tubulin beta-8 chain-like protein LOC260334;Tubulin beta chain;Tubulin beta-4B chain;Tubulin beta-8 chain;Tubulin beta-6 chain;Tubulin beta-2B chain;Tubulin beta-2A chain;Tubulin beta-1 chain	no	no	3	0.0029911	54.772	By MS/MS	By MS/MS	By MS/MS	By MS/MS	By MS/MS
FPQLDSTSFANSR	TTVGSAEKRAYLQARFPQLDSTSFANSRDT	ARFPQLDSTSFANSRDTSFEQHVLWHTGGK	R	F	P	S	R	D	1	1	1	1	0	1	0	0	0	0	1	0	0	2	1	3	1	0	0	0	0	0	13	0	1468.6947	A0A0U1RQF0;P49327	A0A0U1RQF0	1710	1722	FASN	Fatty acid synthase;[Acyl-carrier-protein] S-acetyltransferase;[Acyl-carrier-protein] S-malonyltransferase;3-oxoacyl-[acyl-carrier-protein] synthase;3-oxoacyl-[acyl-carrier-protein] reductase;3-hydroxyacyl-[acyl-carrier-protein] dehydratase;Enoyl-[acyl-carrier-protein] reductase;Oleoyl-[acyl-carrier-protein] hydrolase	yes	no	2;3	4.8288E-07	138.24	By MS/MS	By MS/MS	By MS/MS	By MS/MS	By MS/MS
FQDGDLTLYQSNTILR	EGSLKASCLYGQLPKFQDGDLTLYQSNTIL	QDGDLTLYQSNTILRHLGRTLGLYGKDQQE	K	F	Q	L	R	H	0	1	1	2	0	2	0	1	0	1	3	0	0	1	0	1	2	0	1	0	0	0	16	0	1882.9425	P09211;A8MX94;A0A087X2E9	P09211	56	71	GSTP1	Glutathione S-transferase P	yes	no	2;3	4.0039E-07	98.421	By MS/MS	By MS/MS	By MS/MS	By MS/MS	By MS/MS
FQSSHHPTDITSLDQYVER	IEDHSNRTRLAKLLRFQSSHHPTDITSLDQ	HHPTDITSLDQYVERMKEKQDKIYFMAGSS	R	F	Q	E	R	M	0	1	0	2	0	2	1	0	2	1	1	0	0	1	1	3	2	0	1	1	0	0	19	0	2259.0556	A0A7P0TAE1;H0YIV0;A0A7P0TAT8;P14625;A0A7P0T823;A0A7P0T917;A0A087WT78;A0A7P0TAY2	A0A7P0TAE1	512	530	HSP90B1	Endoplasmin	yes	no	4	1.2065E-06	76.768	By MS/MS	By MS/MS	By MS/MS	By MS/MS	By MS/MS
FQWDLNAWTK	LKMIVDPVEPHGEMKFQWDLNAWTKSAEAF	HGEMKFQWDLNAWTKSAEAFGKIVAERPGT	K	F	Q	T	K	S	1	0	1	1	0	1	0	0	0	0	1	1	0	1	0	0	1	2	0	0	0	0	10	0	1307.6299	Q13263;M0R0K9	Q13263	391	400	TRIM28	Transcription intermediary factor 1-beta	yes	no	2	0.0089526	47.823	By MS/MS	By MS/MS	By MS/MS
FRCPEALFQPSFLGMESCGIHETTFNSIMK	YELPDGQVITIGNERFRCPEALFQPSFLGM	ESCGIHETTFNSIMKCDVDIRKDLYANTVL	R	F	R	M	K	C	1	1	1	0	2	1	3	2	1	2	2	1	2	4	2	3	2	0	0	0	0	0	30	1	3533.624	P60709;E7EVS6;A0A6Q8PFE4;A0A2R8Y793;P63261;I3L4N8;A0A804GS07	P63261	255	284	ACTB;ACTG1	Actin, cytoplasmic 1;Actin, cytoplasmic 1, N-terminally processed;Actin, cytoplasmic 2;Actin, cytoplasmic 2, N-terminally processed	no	no	4	1.3876E-41	111.24	By MS/MS	By MS/MS	By MS/MS	By MS/MS	By MS/MS
FRLPPGEYVVVPSTFEPNKEGDFVLR	ARSEQFINLREVSTRFRLPPGEYVVVPSTF	PSTFEPNKEGDFVLRFFSEKSAGTVELDDQ	R	F	R	L	R	F	0	2	1	1	0	0	3	2	0	0	2	1	0	3	4	1	1	0	1	4	0	0	26	2	2991.5494	P07384	P07384	487	512	CAPN1	Calpain-1 catalytic subunit	yes	yes	4	0.028284	21.948	By MS/MS	By MS/MS	By matching		By matching
FRQDLMNIAGTTLSSK	ALLSSAVDHGSDEVKFRQDLMNIAGTTLSS	RQDLMNIAGTTLSSKLLTHHKDHFTKLAVE	K	F	R	S	K	L	1	1	1	1	0	1	0	1	0	1	2	1	1	1	0	2	2	0	0	0	0	0	16	1	1780.9142	P78371;F5GWF6;F8VQ14	P78371	155	170	CCT2	T-complex protein 1 subunit beta	yes	no	3	0.0006467	57.52	By MS/MS	By MS/MS	By MS/MS	By matching	By MS/MS
FSALQQAVPTESTDNRR	AASEAARPATSTLNRFSALQQAVPTESTDN	ALQQAVPTESTDNRRVVQRSSLSRERGEKA	R	F	S	R	R	V	2	2	1	1	0	2	1	0	0	0	1	0	0	1	1	2	2	0	0	1	0	0	17	1	1918.9497	E7EX73;E9PGM1;E7EUU4;A0A7I2Y1C3;Q04637;H7C044	E7EX73	960	976	EIF4G1	Eukaryotic translation initiation factor 4 gamma 1	yes	no	3	2.6303E-06	80.738	By matching	By matching	By MS/MS	By MS/MS	By matching
FSAVLVEPPPMSLPGAGLSSQELSGGPGDGP	RFFETRMNEAFGDTKFSAVLVEPPPMSLPG	GLSSQELSGGPGDGP_______________	K	F	S	G	P	-	2	0	0	1	0	1	2	6	0	0	4	0	1	1	6	5	0	0	0	2	0	0	31	0	2949.443	Q13263;M0R0K9	Q13263	805	835	TRIM28	Transcription intermediary factor 1-beta	yes	no	3	0.0084842	23.983	By MS/MS	By matching
FSELTAEK	IELIAIATGGRIVPRFSELTAEKLGFAGLV	GGRIVPRFSELTAEKLGFAGLVQEISFGTT	R	F	S	E	K	L	1	0	0	0	0	0	2	0	0	0	1	1	0	1	0	1	1	0	0	0	0	0	8	0	923.46001	P48643;B7ZAR1;E9PCA1;E7ENZ3	P48643	345	352	CCT5	T-complex protein 1 subunit epsilon	yes	no	2	0.0073659	52.786	By MS/MS		By MS/MS	By MS/MS
FSGWYDADLSPAGHEEAK	VLIRHGESAWNLENRFSGWYDADLSPAGHE	WYDADLSPAGHEEAKRGGQALRDAGYEFDI	R	F	S	A	K	R	3	0	0	2	0	0	2	2	1	0	1	1	0	1	1	2	0	1	1	0	0	0	18	0	1978.8697	P18669	P18669	22	39	PGAM1	Phosphoglycerate mutase 1	yes	yes	3	2.007E-10	116.29	By MS/MS	By MS/MS	By MS/MS	By MS/MS	By MS/MS
FSHEEIAMATVTALR	LKPNMVTPGHACTQKFSHEEIAMATVTALR	FSHEEIAMATVTALRRTVPPAVTGITFLSG	K	F	S	L	R	R	3	1	0	0	0	0	2	0	1	1	1	0	1	1	0	1	2	0	0	1	0	0	15	0	1674.8399	P04075;J3KPS3;H3BQN4;H3BR68;H3BU78	P04075	244	258	ALDOA	Fructose-bisphosphate aldolase A;Fructose-bisphosphate aldolase	yes	no	3	0.0028246	32.815	By MS/MS	By MS/MS		By MS/MS	By MS/MS
FSHQGVQLIDFSPCER	GIALWGGEKFKQIQRFSHQGVQLIDFSPCE	SHQGVQLIDFSPCERYLVTFSPLMDTQDDP	R	F	S	E	R	Y	0	1	0	1	1	2	1	1	1	1	1	0	0	2	1	2	0	0	0	1	0	0	16	0	1918.8996	P55884;C9JQN7	P55884	371	386	EIF3B	Eukaryotic translation initiation factor 3 subunit B	yes	no	3	0.042094	19.292	By MS/MS	By matching	By MS/MS	By matching	By matching
FSLCSIRNISQVLEKK	MYARATSGDKLNNNKFSLCSIRNISQVLEK	SLCSIRNISQVLEKKRN_____________	K	F	S	K	K	R	0	1	1	0	1	1	1	0	0	2	2	2	0	1	0	3	0	0	0	1	0	0	16	2	1921.0455	H0YNC5;O14672	H0YNC5	131	146	ADAM10	Disintegrin and metalloproteinase domain-containing protein 10	yes	no	3	0.033365	45.434	By MS/MS		By matching
FSLYFLAYEDK	LGMTLIQKCDFPIMKFSLYFLAYEDKNDIP	PIMKFSLYFLAYEDKNDIPKEKDEKIAWAL	K	F	S	D	K	N	1	0	0	1	0	0	1	0	0	0	2	1	0	2	0	1	0	0	2	0	0	0	11	0	1394.6758	Q04760	Q04760	68	78	GLO1	Lactoylglutathione lyase	yes	yes	2	0.0012106	93.058	By MS/MS	By MS/MS	By MS/MS	By MS/MS	By MS/MS
FSPAGPILSIR	GDLHPDVTEAMLYEKFSPAGPILSIRVCRD	LYEKFSPAGPILSIRVCRDMITRRSLGYAY	K	F	S	I	R	V	1	1	0	0	0	0	0	1	0	2	1	0	0	1	2	2	0	0	0	0	0	0	11	0	1156.6604	P11940;A0A7I2V649;A0A7I2YQ88;H0YAR2;A0A7I2YQ90;A0A087WTT1;E7ERJ7;H0YBN4;E5RJB9;Q9H361;E5RH24;Q4VXU2;A0A6Q8JFT6;E5RHG7;E5RFD8;E5RGC4;Q5JQF8;A0A6Q8JFV4;A0A7I2V3J9	P11940	31	41	PABPC1;PABPC3;PABPC1L;PABPC1L2A	Polyadenylate-binding protein 1;Polyadenylate-binding protein;Polyadenylate-binding protein 3;Polyadenylate-binding protein 1-like;Polyadenylate-binding protein 1-like 2	yes	no	2	0.021866	37.717	By MS/MS	By MS/MS	By MS/MS	By MS/MS	By MS/MS
FSPDGELYASGSEDGTLR	LESYKGHFGPIHCVRFSPDGELYASGSEDG	DGELYASGSEDGTLRLWQTVVGKTYGLWKC	R	F	S	L	R	L	1	1	0	2	0	0	2	3	0	0	2	0	0	1	1	3	1	0	1	0	0	0	18	0	1899.8487	Q9Y3F4;H0YH33	Q9Y3F4	273	290	STRAP	Serine-threonine kinase receptor-associated protein	yes	no	2	0.0023892	60.157	By MS/MS			By MS/MS	By MS/MS
FSPNSSNPIIVSCGWDK	TVQDESHSEWVSCVRFSPNSSNPIIVSCGW	PNSSNPIIVSCGWDKLVKVWNLANCKLKTN	R	F	S	D	K	L	0	0	2	1	1	0	0	1	0	2	0	1	0	1	2	4	0	1	0	1	0	0	17	0	1906.8883	P63244;J3KPE3;D6RHH4;D6RFX4;D6R9L0;D6R9Z1;H0Y8W2;D6RAC2;H0YAF8;H0YAM7;D6REE5;D6RBD0;H0Y8R5	P63244	156	172	GNB2L1	Guanine nucleotide-binding protein subunit beta-2-like 1;Guanine nucleotide-binding protein subunit beta-2-like 1, N-terminally processed	yes	no	2	0.00016912	85.837	By MS/MS	By MS/MS	By MS/MS	By MS/MS	By MS/MS
FSSCGGGGGSFGAGGGFGSR	TTSSSTRRSGGGGGRFSSCGGGGGSFGAGG	GGGGSFGAGGGFGSRSLVNLGGSKSISISV	R	F	S	S	R	S	1	1	0	0	1	0	0	10	0	0	0	0	0	3	0	4	0	0	0	0	0	0	20	0	1764.7274	P04264;CON__P04264	P04264	46	65	KRT1	Keratin, type II cytoskeletal 1	yes	no	2	5.1916E-10	89.541	By MS/MS	By MS/MS	By MS/MS	By MS/MS	By MS/MS
FSVCVLGDQQHCDEAK	RFSGTVRLKSTPRPKFSVCVLGDQQHCDEA	SVCVLGDQQHCDEAKAVDIPHMDIEALKKL	K	F	S	A	K	A	1	0	0	2	2	2	1	1	1	0	1	1	0	1	0	1	0	0	0	2	0	0	16	0	1891.8193	P62906	P62906	63	78	RPL10A	60S ribosomal protein L10a	yes	yes	3	0.00026033	57.973	By MS/MS	By MS/MS	By MS/MS
FSVSPVVR	TITTFEHAHNMRVMKFSVSPVVRVAVEAKN	HNMRVMKFSVSPVVRVAVEAKNPADLPKLV	K	F	S	V	R	V	0	1	0	0	0	0	0	0	0	0	0	0	0	1	1	2	0	0	0	3	0	0	8	0	889.50215	P13639	P13639	499	506	EEF2	Elongation factor 2	yes	yes	2	1.8003E-12	120.65	By MS/MS	By MS/MS		By MS/MS	By MS/MS
FTASAGIQVVGDDLTVTNPK	IEDPFDQDDWGAWQKFTASAGIQVVGDDLT	GIQVVGDDLTVTNPKRIAKAVNEKSCNCLL	K	F	T	P	K	R	2	0	1	2	0	1	0	2	0	1	1	1	0	1	1	1	3	0	0	3	0	0	20	0	2032.0477	P06733;A0A2R8Y6G6	P06733	307	326	ENO1	Alpha-enolase	yes	no	2;3	7.9572E-91	201.31	By MS/MS	By MS/MS	By MS/MS	By MS/MS	By MS/MS
FTASAGIQVVGDDLTVTNPKR	IEDPFDQDDWGAWQKFTASAGIQVVGDDLT	IQVVGDDLTVTNPKRIAKAVNEKSCNCLLL	K	F	T	K	R	I	2	1	1	2	0	1	0	2	0	1	1	1	0	1	1	1	3	0	0	3	0	0	21	1	2188.1488	P06733;A0A2R8Y6G6	P06733	307	327	ENO1	Alpha-enolase	yes	no	3	2.0398E-08	77.221	By matching			By MS/MS	By MS/MS
FTITPPTAQVVGVLK	QPKNFWNGRWRSEWKFTITPPTAQVVGVLK	FTITPPTAQVVGVLKIQVHYYEDGNVQLVS	K	F	T	L	K	I	1	0	0	0	0	1	0	1	0	1	1	1	0	1	2	0	3	0	0	3	0	0	15	0	1569.913	P52907	P52907	179	193	CAPZA1	F-actin-capping protein subunit alpha-1	yes	yes	2	0.00033845	58.223			By MS/MS
FTPGTFTNQIQAAFREPR	LKFAAATGATPIAGRFTPGTFTNQIQAAFR	GTFTNQIQAAFREPRLLVVTDPRADHQPLT	R	F	T	P	R	L	2	2	1	0	0	2	1	1	0	1	0	0	0	3	2	0	3	0	0	0	0	0	18	1	2080.049	C9J9K3;A0A8V8TMX1;A0A0C4DG17;A0A8V8TLA4;P08865;A0A8V8TMP3	C9J9K3	103	120	RPSA	40S ribosomal protein SA	yes	no	3	3.9825E-05	74.12	By MS/MS	By MS/MS	By MS/MS	By MS/MS	By MS/MS
FTVLLMPNGPMR	NVLYEKEGEFVAQFKFTVLLMPNGPMRITS	QFKFTVLLMPNGPMRITSGPFEPDLYKSEM	K	F	T	M	R	I	0	1	1	0	0	0	0	1	0	0	2	0	2	1	2	0	1	0	0	1	0	0	12	0	1374.7152	Q9UQ80	Q9UQ80	321	332	PA2G4	Proliferation-associated protein 2G4	yes	yes	2	0.0015169	85.731	By MS/MS			By MS/MS	By MS/MS
FVADGIFKAELNEFLTR	______________________________	ADGIFKAELNEFLTRELAEDGYSGVEVRVT	K	F	V	T	R	E	2	1	1	1	0	0	2	1	0	1	2	1	0	3	0	0	1	0	0	1	0	0	17	1	1969.0309	P23396;E9PPU1;E9PL09;F2Z2S8;H0YCJ7;E9PQ96;E9PJH4;E9PK82;E9PQX2	P23396	11	27	RPS3	40S ribosomal protein S3	yes	no	3	0.0068897	43.408	By MS/MS	By MS/MS	By MS/MS	By matching	By MS/MS
FVDGLMIHSGDPVNYYVDTAVR	VVSGKLRGQRAKSMKFVDGLMIHSGDPVNY	HSGDPVNYYVDTAVRHVLLRQGVLGIKVKI	K	F	V	V	R	H	1	1	1	3	0	0	0	2	1	1	1	0	1	1	1	1	1	0	2	4	0	0	22	0	2467.1842	P23396;E9PL09;H0YEU2;E9PSF4	P23396	152	173	RPS3	40S ribosomal protein S3	yes	no	3	3.1582E-05	60.991	By MS/MS	By MS/MS	By MS/MS	By MS/MS	By MS/MS
FVEGLPINDFSR	LLYSFPVVIKNKTWKFVEGLPINDFSREKM	TWKFVEGLPINDFSREKMDLTAKELTEEKE	K	F	V	S	R	E	0	1	1	1	0	0	1	1	0	1	1	0	0	2	1	1	0	0	0	1	0	0	12	0	1392.7038	B9A041;A0A5K1VW95;P40925;B8ZZ51	B9A041	175	186	MDH1	Malate dehydrogenase, cytoplasmic	yes	no	2	0.0013834	74.162		By MS/MS	By MS/MS	By MS/MS	By MS/MS
FVFSLVDAMNGK	GAGSATLSMAYAGARFVFSLVDAMNGKEGV	GARFVFSLVDAMNGKEGVVECSFVKSQETE	R	F	V	G	K	E	1	0	1	1	0	0	0	1	0	0	1	1	1	2	0	1	0	0	0	2	0	0	12	0	1326.6642	P40926;G3XAL0	P40926	258	269	MDH2	Malate dehydrogenase, mitochondrial;Malate dehydrogenase	yes	no	2	0.0017508	96.331	By MS/MS	By MS/MS	By MS/MS		By MS/MS
FVIATSTK	PLVLNRVPLRRTHQKFVIATSTKIDISNVK	LRRTHQKFVIATSTKIDISNVKIPKHLTDA	K	F	V	T	K	I	1	0	0	0	0	0	0	0	0	1	0	1	0	1	0	1	2	0	0	1	0	0	8	0	865.49092	Q02878	Q02878	193	200	RPL6	60S ribosomal protein L6	yes	yes	2	0.0054192	52.716	By MS/MS	By MS/MS		By MS/MS	By MS/MS
FVIGGPQGDAGLTGR	YLDEDTIYHLQPSGRFVIGGPQGDAGLTGR	FVIGGPQGDAGLTGRKIIVDTYGGWGAHGG	R	F	V	G	R	K	1	1	0	1	0	1	0	5	0	1	1	0	0	1	1	0	1	0	0	1	0	0	15	0	1443.747	P31153	P31153	250	264	MAT2A	S-adenosylmethionine synthase isoform type-2	yes	yes	2	0.0036388	46.592				By MS/MS
FVLSSGK	TSRWIESKHKSDFGKFVLSSGKFYGDEEKD	KHKSDFGKFVLSSGKFYGDEEKDKGLQTSQ	K	F	V	G	K	F	0	0	0	0	0	0	0	1	0	0	1	1	0	1	0	2	0	0	0	1	0	0	7	0	736.41194	K7EL50;P27797;A0A7P0T861;K7EJB9	K7EL50	49	55	CALR	Calreticulin	yes	no	2	0.019286	38.792	By MS/MS		By MS/MS	By MS/MS
FVMQEEFSR	GEIPVVAIRTAKGEKFVMQEEFSRDGKALE	TAKGEKFVMQEEFSRDGKALERFLQDYFDG	K	F	V	S	R	D	0	1	0	0	0	1	2	0	0	0	0	0	1	2	0	1	0	0	0	1	0	0	9	0	1171.5332	P30101;A0A8I5KT88;A0A8I5KW33;A0A8I5KS72;A0A8I5KNU9;A0A8I5QKQ5;A0A8I5KW00;A0A8I5KXC9;A0A8I5KPY2;A0A8I5KRV3	P30101	336	344	PDIA3	Protein disulfide-isomerase A3	yes	no	2	0.004839	62.546	By MS/MS	By MS/MS	By MS/MS	By MS/MS	By MS/MS
FVNLGIEPPKGVLLFGPPGTGK	KLREVVETPLLHPERFVNLGIEPPKGVLLF	PPKGVLLFGPPGTGKTLCARAVANRTDACF	R	F	V	G	K	T	0	0	1	0	0	0	1	5	0	1	3	2	0	2	4	0	1	0	0	2	0	0	22	1	2236.262	P35998;C9JX88	P35998	201	222	PSMC2	26S protease regulatory subunit 7	yes	no	3	0.02613	40.381	By matching	By MS/MS	By matching	By matching	By matching
FVNVVPTFGK	KKTGRAKRRMQYNRRFVNVVPTFGKKKGPN	QYNRRFVNVVPTFGKKKGPNANS_______	R	F	V	G	K	K	0	0	1	0	0	0	0	1	0	0	0	1	0	2	1	0	1	0	0	3	0	0	10	0	1106.6124	E9PR30;P62861	E9PR30	81	90	FAU	40S ribosomal protein S30	yes	no	2	0.0029202	61.679	By MS/MS	By MS/MS	By MS/MS	By MS/MS	By MS/MS
FVSEDDRNSFTLK	YVYEMRDKLSGEYEKFVSEDDRNSFTLKLE	EKFVSEDDRNSFTLKLEDTENWLYEDGEDQ	K	F	V	L	K	L	0	1	1	2	0	0	1	0	0	0	1	1	0	2	0	2	1	0	0	1	0	0	13	1	1556.7471	P34932	P34932	639	651	HSPA4	Heat shock 70 kDa protein 4	yes	yes	3	0.016573	42.809	By MS/MS	By MS/MS	By MS/MS	By MS/MS
FVSISDLLVPK	EIRPALELLEPIEQKFVSISDLLVPKDLGT	IEQKFVSISDLLVPKDLGTESQIFISRTYD	K	F	V	P	K	D	0	0	0	1	0	0	0	0	0	1	2	1	0	1	1	2	0	0	0	2	0	0	11	0	1216.7067	P50395	P50395	380	390	GDI2	Rab GDP dissociation inhibitor beta	yes	yes	2	0.02284	44.309	By MS/MS	By MS/MS	By MS/MS	By MS/MS	By MS/MS
FWEVISDEHGIDPTGSYHGDSDLQLER	VHIQAGQCGNQIGAKFWEVISDEHGIDPTG	PTGSYHGDSDLQLERINVYYNEATGNKYVP	K	F	W	E	R	I	0	1	0	4	0	1	3	3	2	2	2	0	0	1	1	3	1	1	1	1	0	0	27	0	3101.4003	Q9BVA1;Q13885	Q9BVA1	20	46	TUBB2B;TUBB2A	Tubulin beta-2B chain;Tubulin beta-2A chain	yes	no	4	5.1307E-10	69.619			By MS/MS		By MS/MS
FWEVISDEHGIDPTGTYHGDSDLQLDR	VHIQAGQCGNQIGAKFWEVISDEHGIDPTG	PTGTYHGDSDLQLDRISVYYNEATGGKYVP	K	F	W	D	R	I	0	1	0	5	0	1	2	3	2	2	2	0	0	1	1	2	2	1	1	1	0	0	27	0	3101.4003	P07437;Q5JP53	P07437	20	46	TUBB	Tubulin beta chain	yes	no	4	6.2819999999999994E-43	149.44	By MS/MS	By MS/MS	By MS/MS	By MS/MS	By MS/MS
FWEVISDEHGIDPTGTYHGDSDLQLER	VHLQAGQCGNQIGAKFWEVISDEHGIDPTG	PTGTYHGDSDLQLERINVYYNEATGGKYVP	K	F	W	E	R	I	0	1	0	4	0	1	3	3	2	2	2	0	0	1	1	2	2	1	1	1	0	0	27	0	3115.4159	P04350;M0R2D3;M0QYM7;M0QY85;M0R0X0;M0QY37;M0QX14;M0QZL7;M0R278;P68371	P68371	20	46	TUBB4A;TUBB4B	Tubulin beta-4A chain;Tubulin beta-4B chain	no	no	4	1.2241999999999999E-39	125.78	By MS/MS	By MS/MS	By MS/MS	By MS/MS	By MS/MS
FYALSASFEPFSNK	DEEKDKGLQTSQDARFYALSASFEPFSNKG	RFYALSASFEPFSNKGQTLVVQFTVKHEQN	R	F	Y	N	K	G	2	0	1	0	0	0	1	0	0	0	1	1	0	3	1	3	0	0	1	0	0	0	14	0	1606.7668	K7EL50;P27797;A0A7P0T861	K7EL50	74	87	CALR	Calreticulin	yes	no	2	0.00039836	93.345		By MS/MS			By MS/MS
FYEAFSK	ELFSELAEDKENYKKFYEAFSKNLKLGIHE	EDKENYKKFYEAFSKNLKLGIHEDSTNRRR	K	F	Y	S	K	N	1	0	0	0	0	0	1	0	0	0	0	1	0	2	0	1	0	0	1	0	0	0	7	0	890.41742	P08238	P08238	429	435	HSP90AB1	Heat shock protein HSP 90-beta	yes	yes	1;2	7.9045E-06	81.784	By MS/MS	By MS/MS	By MS/MS	By MS/MS	By MS/MS
FYEQFSK	ELFTELAEDKENYKKFYEQFSKNIKLGIHE	EDKENYKKFYEQFSKNIKLGIHEDSQNRKK	K	F	Y	S	K	N	0	0	0	0	0	1	1	0	0	0	0	1	0	2	0	1	0	0	1	0	0	0	7	0	947.43888	P07900	P07900	437	443	HSP90AA1	Heat shock protein HSP 90-alpha	yes	yes	2	3.3645E-18	99.919	By MS/MS	By MS/MS	By MS/MS	By MS/MS	By MS/MS
FYEQFSKNIK	ELFTELAEDKENYKKFYEQFSKNIKLGIHE	ENYKKFYEQFSKNIKLGIHEDSQNRKKLSE	K	F	Y	I	K	L	0	0	1	0	0	1	1	0	0	1	0	2	0	2	0	1	0	0	1	0	0	0	10	1	1302.6608	P07900	P07900	437	446	HSP90AA1	Heat shock protein HSP 90-alpha	yes	yes	2	0.0020251	69.954				By matching	By matching
FYEQMNGPVAGASR	KIWFDKFKYDDAERRFYEQMNGPVAGASRQ	RFYEQMNGPVAGASRQENGASVILRDIARA	R	F	Y	S	R	Q	2	1	1	0	0	1	1	2	0	0	0	0	1	1	1	1	0	0	1	1	0	0	14	0	1525.6984	E9PL71;E9PN91;E9PKK3;P29692;E9PK01;E9PRY8;A0A087X1X7;E9PPR1;E9PL12;E9PQ49;E9PI39;E9PQZ1;E9PMW7;E9PIZ1;H0YCK7;E9PK06;E9PK72	P29692	25	38	EEF1D	Elongation factor 1-delta	no	no	2	0.00034861	100.93	By MS/MS	By MS/MS	By MS/MS	By MS/MS	By MS/MS
FYFVGDEDLLEIIGNSK	ALGEYLERERSSFPRFYFVGDEDLLEIIGN	FVGDEDLLEIIGNSKNVAKLQKHFKKMFAG	R	F	Y	S	K	N	0	0	1	2	0	0	2	2	0	2	2	1	0	2	0	1	0	0	1	1	0	0	17	0	1957.9673	Q14204;A0A7P0T9C4;A0A7P0TA13;A0A2R8Y5T0;A0A2R8Y706;A0A7P0T9R4;A0A7P0TAW9;A0A7P0T7V5;A0A7P0T916;A0A7P0T8N2;A0A7P0TBJ7;A0A7P0TAF3;A0A7P0TB75;A0A2R8Y6H2;A0A7P0T934;A0A7P0T9S3;A0A7P0T9F1;A0A7P0T8W5;A0A2R8YFZ7;A0A7P0TAM4;A0A7P0T825;A0A7P0TB64;A0A7P0TAV5;A0A7P0T990;A0A804HHY6;A0A7P0T942;A0A2R8YGC7;A0A7P0T9K2	Q14204	1629	1645	DYNC1H1	Cytoplasmic dynein 1 heavy chain 1	yes	no	3	0.040317	19.819	By MS/MS	By MS/MS	By MS/MS	By matching	By MS/MS
FYPEDVAEELIQDITQK	EVRKENPLQFKFRAKFYPEDVAEELIQDIT	PEDVAEELIQDITQKLFFLQVKEGILSDEI	K	F	Y	Q	K	L	1	0	0	2	0	2	3	0	0	2	1	1	0	1	1	0	1	0	1	1	0	0	17	0	2036.9943	P15311	P15311	84	100	EZR	Ezrin	yes	yes	2;3	1.7521E-16	151.8	By MS/MS	By MS/MS	By MS/MS		By MS/MS
FYPEDVSEELIQDITQR	DVRKESPLLFKFRAKFYPEDVSEELIQDIT	PEDVSEELIQDITQRLFFLQVKEGILNDDI	K	F	Y	Q	R	L	0	1	0	2	0	2	3	0	0	2	1	0	0	1	1	1	1	0	1	1	0	0	17	0	2080.9953	P26038;A0A8V8TKR9;V9GZ54	P26038	84	100	MSN	Moesin	yes	no	3	0.00010919	52.453	By MS/MS		By MS/MS
GAAAAATGQPGTAPAGTPGAPPLAGMAIVK	PGSTTEDYNLIVIERGAAAAATGQPGTAPA	GTPGAPPLAGMAIVKEEETEAAIGAPPTAT	R	G	A	V	K	E	10	0	0	0	0	1	0	6	0	1	1	1	1	0	5	0	3	0	0	1	0	0	30	0	2571.3479	Q13263;M0R0K9	Q13263	525	554	TRIM28	Transcription intermediary factor 1-beta	yes	no	3	0.043714	14.375	By MS/MS	By MS/MS	By MS/MS	By matching	By MS/MS
GADFLVTEVENGGSLGSK	IYVDDGLISLQVKQKGADFLVTEVENGGSL	FLVTEVENGGSLGSKKGVNLPGAAVDLPAV	K	G	A	S	K	K	1	0	1	1	0	0	2	4	0	0	2	1	0	1	0	2	1	0	0	2	0	0	18	0	1778.8687	A0A804F6T5;A0A804F729;P14618;A0A8V8TNX9;B4DNK4	P14618	189	206	PKM	Pyruvate kinase PKM;Pyruvate kinase	no	no	2	8.6599E-10	92.65	By MS/MS	By MS/MS	By MS/MS	By MS/MS	By MS/MS
GADFLVTEVENGGSLGSKK	IYVDDGLISLQVKQKGADFLVTEVENGGSL	LVTEVENGGSLGSKKGVNLPGAAVDLPAVS	K	G	A	K	K	G	1	0	1	1	0	0	2	4	0	0	2	2	0	1	0	2	1	0	0	2	0	0	19	1	1906.9636	A0A804F6T5;A0A804F729;P14618;A0A8V8TNX9;B4DNK4	P14618	189	207	PKM	Pyruvate kinase PKM;Pyruvate kinase	no	no	2;3	2.0995E-13	115.78	By MS/MS	By MS/MS	By MS/MS	By MS/MS	By MS/MS
GAEAANVTGPDGVPVEGSR	GDGETVEFDVVEGEKGAEAANVTGPDGVPV	ANVTGPDGVPVEGSRYAADRRRYRRGYYGR	K	G	A	S	R	Y	3	1	1	1	0	0	2	4	0	0	0	0	0	0	2	1	1	0	0	3	0	0	19	0	1781.8544	P16989;A0A0D9SEI8	P16989	151	169	YBX3	Y-box-binding protein 3	yes	no	2	0.00013575	61.409	By MS/MS	By MS/MS	By MS/MS	By MS/MS
GAEAANVTGPGGVPVQGSK	GDGETVEFDVVEGEKGAEAANVTGPGGVPV	ANVTGPGGVPVQGSKYAADRNHYRRYPRRR	K	G	A	S	K	Y	3	0	1	0	0	1	1	5	0	0	0	1	0	0	2	1	1	0	0	3	0	0	19	0	1694.8588	P67809;H0Y449	P67809	119	137	YBX1	Nuclease-sensitive element-binding protein 1	yes	no	2;3	2.4742E-14	124.16	By MS/MS	By MS/MS	By MS/MS	By MS/MS	By MS/MS
GAEEMETVIPVDVMR	______________________________	GAEEMETVIPVDVMRRAGIKVTVAGLAGKD	K	G	A	M	R	R	1	1	0	1	0	0	3	1	0	1	0	0	2	0	1	0	1	0	0	3	0	0	15	0	1674.7957	Q99497;K7ELW0	Q99497	13	27	PARK7	Protein deglycase DJ-1	yes	no	2	0.0051401	51.774	By MS/MS	By MS/MS
GAFGKPQGTVAR	MLSCAGADRLQTGMRGAFGKPQGTVARVHI	GMRGAFGKPQGTVARVHIGQVIMSIRTKLQ	R	G	A	A	R	V	2	1	0	0	0	1	0	3	0	0	0	1	0	1	1	0	1	0	0	1	0	0	12	1	1187.6411	X1WI28;P27635;F8W7C6;H7C123;H7C2C5;Q96L21	X1WI28	117	128	RPL10;RPL10L	60S ribosomal protein L10;60S ribosomal protein L10-like	yes	no	3	0.030837	30.004	By MS/MS	By MS/MS	By MS/MS	By MS/MS	By MS/MS
GAGTGGLGLAVEGPSEAK	SGTTNKPNKFTVETRGAGTGGLGLAVEGPS	TGGLGLAVEGPSEAKMSCMDNKDGSCSVEY	R	G	A	A	K	M	3	0	0	0	0	0	2	6	0	0	2	1	0	0	1	1	1	0	0	1	0	0	18	0	1569.7999	P21333;Q60FE5	P21333	1382	1399	FLNA	Filamin-A	yes	no	2	0.0014798	49.929	By MS/MS	By MS/MS	By MS/MS	By MS/MS	By MS/MS
GAGTNEDALIEILTTR	PPAVFDAKQLKKSMKGAGTNEDALIEILTT	AGTNEDALIEILTTRTSRQMKDISQAYYTV	K	G	A	T	R	T	2	1	1	1	0	0	2	2	0	2	2	0	0	0	0	0	3	0	0	0	0	0	16	0	1672.8632	P12429;D6RA82;D6RFG5;D6RCA8	P12429	105	120	ANXA3	Annexin A3;Annexin	yes	no	2	0.0002804	72.265	By MS/MS	By MS/MS	By MS/MS	By MS/MS	By MS/MS
GAGYTFGQDISETFNHANGLTLVSR	WSDPDDRGGWGISPRGAGYTFGQDISETFN	SETFNHANGLTLVSRAHQLVMEGYNWCHDR	R	G	A	S	R	A	2	1	2	1	0	1	1	4	1	1	2	0	0	2	0	2	3	0	1	1	0	0	25	0	2654.2725	A0A8V8TQU8;B3KQ51;A0A8V8TQA1;A0A8V8TRB3;P67775;P62714;H0YC23	A0A8V8TQU8	145	169	PPP2CA;PPP2CB	Serine/threonine-protein phosphatase;Serine/threonine-protein phosphatase 2A catalytic subunit alpha isoform;Serine/threonine-protein phosphatase 2A catalytic subunit beta isoform	yes	no	3	5.4526E-07	67.614	By MS/MS	By MS/MS	By MS/MS	By MS/MS	By MS/MS
GAIIGFIKVGYK	VVYILKDSSARPAGKGAIIGFIKVGYKKLF	AGKGAIIGFIKVGYKKLFVLDDREAHNEVE	K	G	A	Y	K	K	1	0	0	0	0	0	0	3	0	3	0	2	0	1	0	0	0	0	1	1	0	0	12	1	1264.7543	Q5SQI0	Q5SQI0	91	102	ATAT1	Alpha-tubulin N-acetyltransferase 1	yes	yes	2	0.034569	41.029	By MS/MS	By MS/MS	By MS/MS	By MS/MS	By MS/MS
GALAKLVEAIR	TCTTVAFTQVNSEDKGALAKLVEAIRTNYN	SEDKGALAKLVEAIRTNYNDRYDEIRRHWG	K	G	A	I	R	T	3	1	0	0	0	0	1	1	0	1	2	1	0	0	0	0	0	0	0	1	0	0	11	1	1139.7026	P62424;Q5T8U2	P62424	213	223	RPL7A	60S ribosomal protein L7a	yes	no	2	0.027413	44.309					By MS/MS
GALQNIIPASTGAAK	KTVDGPSGKLWRDGRGALQNIIPASTGAAK	GALQNIIPASTGAAKAVGKVIPELNGKLTG	R	G	A	A	K	A	4	0	1	0	0	1	0	2	0	2	1	1	0	0	1	1	1	0	0	0	0	0	15	0	1410.7831	P04406;E7EUT5	P04406	201	215	GAPDH	Glyceraldehyde-3-phosphate dehydrogenase	yes	no	2	6.8265E-13	150.46	By MS/MS	By MS/MS	By MS/MS		By MS/MS
GALQNIIPASTGAAKAVGK	KTVDGPSGKLWRDGRGALQNIIPASTGAAK	NIIPASTGAAKAVGKVIPELNGKLTGMAFR	R	G	A	G	K	V	5	0	1	0	0	1	0	3	0	2	1	2	0	0	1	1	1	0	0	1	0	0	19	1	1766.005	P04406;E7EUT5	P04406	201	219	GAPDH	Glyceraldehyde-3-phosphate dehydrogenase	yes	no	2;3	3.9015E-24	153.21	By MS/MS	By MS/MS	By MS/MS	By MS/MS	By MS/MS
GALQNIIPASTGAAKAVGKVIPELNGK	KTVDGPSGKLWRDGRGALQNIIPASTGAAK	AAKAVGKVIPELNGKLTGMAFRVPTANVSV	R	G	A	G	K	L	5	0	2	0	0	1	1	4	0	3	2	3	0	0	2	1	1	0	0	2	0	0	27	2	2616.4963	P04406;E7EUT5	P04406	201	227	GAPDH	Glyceraldehyde-3-phosphate dehydrogenase	yes	no	4	2.8134E-05	56.72
GANDFMCDEMER	IKNTKARTSASIILRGANDFMCDEMERSLH	ILRGANDFMCDEMERSLHDALCVVKRVLES	R	G	A	E	R	S	1	1	1	2	1	0	2	1	0	0	0	0	2	1	0	0	0	0	0	0	0	0	12	0	1473.5323	P17987;E7ERF2;E7EQR6;F5H282;F5GZ03	P17987	379	390	TCP1	T-complex protein 1 subunit alpha	yes	no	2	0.0046691	56.094	By matching	By MS/MS	By MS/MS	By MS/MS	By MS/MS
GANPVEIR	LARSIAKEGFEKISKGANPVEIRRGVMLAV	GFEKISKGANPVEIRRGVMLAVDAVIAELK	K	G	A	I	R	R	1	1	1	0	0	0	1	1	0	1	0	0	0	0	1	0	0	0	0	1	0	0	8	0	854.46102	P10809;A0A7I2V599;A0A7I2V2X6;A0A7I2YQK6;A0A7I2V5M1;A0A7I2V5K3;A0A7I2YQ71;A0A7I2V369;E7ESH4;E7EXB4	P10809	134	141	HSPD1	60 kDa heat shock protein, mitochondrial	yes	no	2	0.0087541	50.127	By MS/MS	By MS/MS	By MS/MS	By MS/MS	By MS/MS
GASQAGMTGYGMPR	QEGKNVIGLQMGTNRGASQAGMTGYGMPRQ	RGASQAGMTGYGMPRQIL____________	R	G	A	P	R	Q	2	1	0	0	0	1	0	4	0	0	0	0	2	0	1	1	1	0	1	0	0	0	14	0	1382.6071	P37802;C9J5W6;Q9UI15	P37802	183	196	TAGLN2;TAGLN3	Transgelin-2;Transgelin-3	yes	no	2	0.012457	38.634	By matching	By matching	By matching	By MS/MS	By MS/MS
GATQQILDEAER	FSGVALGEACTIVLRGATQQILDEAERSLH	VLRGATQQILDEAERSLHDALCVLAQTVKD	R	G	A	E	R	S	2	1	0	1	0	2	2	1	0	1	1	0	0	0	0	0	1	0	0	0	0	0	12	0	1329.6525	P78371;F5GWF6;F8VQ14	P78371	377	388	CCT2	T-complex protein 1 subunit beta	yes	no	2	0.0013243	113.63	By MS/MS	By MS/MS	By MS/MS	By MS/MS	By MS/MS
GATYGKPVHHGVNQLK	RIRVRRGGRKRPVPKGATYGKPVHHGVNQL	ATYGKPVHHGVNQLKFARSLQSVAEERAGR	K	G	A	L	K	F	1	0	1	0	0	1	0	3	2	0	1	2	0	0	1	0	1	0	1	2	0	0	16	1	1704.906	E7EX53;A0A2R8Y738;A0A2R8YEM3;E7EQV9;P61313;E7ENU7	E7EX53	78	93	RPL15	Ribosomal protein L15;60S ribosomal protein L15	yes	no	4	0.037033	17.701	By MS/MS	By MS/MS	By MS/MS	By matching
GAVVGIDLGTTNSCVAVMEGK	FRLVSRRDYASEAIKGAVVGIDLGTTNSCV	DLGTTNSCVAVMEGKQAKVLENAEGARTTP	K	G	A	G	K	Q	2	0	1	1	1	0	1	4	0	1	1	1	1	0	0	1	2	0	0	4	0	0	21	0	2077.0184	D6RCD7;P38646;A0A7I2V2S7;A0A7I2V3F7;H0Y8K0;A0A3B3ITI4	D6RCD7	53	73	HSPA9	Stress-70 protein, mitochondrial	yes	no	3	0.030461	21.129	By MS/MS
GAVYSFDPVGSYQR	YYVYNIIGGLDEEGKGAVYSFDPVGSYQRD	KGAVYSFDPVGSYQRDSFKAGGSASAMLQP	K	G	A	Q	R	D	1	1	0	1	0	1	0	2	0	0	0	0	0	1	1	2	0	0	2	2	0	0	14	0	1544.726	P20618	P20618	147	160	PSMB1	Proteasome subunit beta type-1	yes	yes	2	0.01104	39.917	By MS/MS	By MS/MS	By MS/MS	By MS/MS
GCALQCAILSPAFK	KELSTTLNADEAVTRGCALQCAILSPAFKV	RGCALQCAILSPAFKVREFSITDVVPYPIS	R	G	C	F	K	V	3	0	0	0	2	1	0	1	0	1	2	1	0	1	1	1	0	0	0	0	0	0	14	0	1534.7636	Q92598;A0A0A0MSM0;D6RJ96;E9PDE8;O95757;P34932	P34932	375	388	HSPH1;HSPA4L;HSPA4	Heat shock protein 105 kDa;Heat shock 70 kDa protein 4L;Heat shock 70 kDa protein 4	no	no	2	0.00046648	106.29	By matching		By MS/MS
GCDVVVIPAGVPR	VKGYLGPEQLPDCLKGCDVVVIPAGVPRKP	LKGCDVVVIPAGVPRKPGMTRDDLFNTNAT	K	G	C	P	R	K	1	1	0	1	1	0	0	2	0	1	0	0	0	0	2	0	0	0	0	4	0	0	13	0	1337.7126	P40926	P40926	92	104	MDH2	Malate dehydrogenase, mitochondrial	yes	yes	2	0.00089989	111.65	By MS/MS	By MS/MS	By MS/MS	By MS/MS	By MS/MS
GCGTVLLSGPR	GKILTFDQLALDSPKGCGTVLLSGPRKGRE	DSPKGCGTVLLSGPRKGREVYRHFGKAPGT	K	G	C	P	R	K	0	1	0	0	1	0	0	3	0	0	2	0	0	0	1	1	1	0	0	1	0	0	11	0	1115.5757	G3V203;J3QQ67;Q07020;H0YHA7;F8VUA6	G3V203	133	143	RPL18	60S ribosomal protein L18	yes	no	2	0.0056113	66.299	By MS/MS	By MS/MS	By MS/MS	By MS/MS	By MS/MS
GCITIIGGGDTATCCAK	GTKALMDEVVKATSRGCITIIGGGDTATCC	ITIIGGGDTATCCAKWNTEDKVSHVSTGGG	R	G	C	A	K	W	2	0	0	1	3	0	0	4	0	3	0	1	0	0	0	0	3	0	0	0	0	0	17	0	1753.7797	P00558	P00558	366	382	PGK1	Phosphoglycerate kinase 1	yes	yes	2	7.0926E-09	106.49	By MS/MS	By MS/MS	By MS/MS	By MS/MS	By MS/MS
GCIVDANLSVLNLVIVK	YRPRRTGERKRKSVRGCIVDANLSVLNLVI	IVDANLSVLNLVIVKKGEKDIPGLTDTTVP	R	G	C	V	K	K	1	0	2	1	1	0	0	1	0	2	3	1	0	0	0	1	0	0	0	4	0	0	17	0	1826.0336	P62753;A2A3R5	P62753	99	115	RPS6	40S ribosomal protein S6	yes	no	3	3.5086E-05	73.279	By MS/MS	By MS/MS	By MS/MS	By MS/MS	By MS/MS
GCQLTITFSVPNK	KPVVNIITPSHVEERGCQLTITFSVPNKDV	ERGCQLTITFSVPNKDVFQELEKRGVVCDK	R	G	C	N	K	D	0	0	1	0	1	1	0	1	0	1	1	1	0	1	1	1	2	0	0	1	0	0	13	0	1463.7442	Q16719	Q16719	400	412	KYNU	Kynureninase	yes	yes	2	0.014728	49.418		By matching	By matching	By matching	By MS/MS
GCSFLPDPYQK	EKNSTKQEILAALEKGCSFLPDPYQKQCDQ	ALEKGCSFLPDPYQKQCDQFVAEYEPVLIE	K	G	C	Q	K	Q	0	0	0	1	1	1	0	1	0	0	1	1	0	1	2	1	0	0	1	0	0	0	11	0	1310.5965	P07602	P07602	439	449	PSAP	Prosaposin;Saposin-A;Saposin-B-Val;Saposin-B;Saposin-C;Saposin-D	yes	yes	2	0.0089518	56.729		By MS/MS	By MS/MS	By MS/MS
GCTATLGNFAK	LLMMAGIDDCYTSARGCTATLGNFAKATFD	TSARGCTATLGNFAKATFDAISKTYSYLTP	R	G	C	A	K	A	2	0	1	0	1	0	0	2	0	0	1	1	0	1	0	0	2	0	0	0	0	0	11	0	1138.5441	E9PQD7;P15880;H0YEN5	E9PQD7	170	180	RPS2	40S ribosomal protein S2	yes	no	2	0.0052565	55.112	By MS/MS	By MS/MS		By MS/MS	By MS/MS
GDDVDDPENQNSALADTDASGGLTK	ERIEKSLVEPKEDEKGDDVDDPENQNSALA	NSALADTDASGGLTKESPDTNGPKQKEKED	K	G	D	T	K	E	3	0	2	6	0	1	1	3	0	0	2	1	0	0	1	2	2	0	0	1	0	0	25	0	2504.0787	Q02952	Q02952	1701	1725	AKAP12	A-kinase anchor protein 12	yes	yes	3	0.04012	17.076	By MS/MS	By MS/MS	By MS/MS	By MS/MS	By MS/MS
GDFCIQVGR	LGETNPADSKPGTIRGDFCIQVGRTMANLE	KPGTIRGDFCIQVGRTMANLERTFIAIKPD	R	G	D	G	R	T	0	1	0	1	1	1	0	2	0	1	0	0	0	1	0	0	0	0	0	1	0	0	9	0	1050.4917	P15531;E7ERL0;Q32Q12;P22392;J3KPD9;O60361	Q32Q12	131	139	NME1;NME1-NME2;NME2;NME2P1	Nucleoside diphosphate kinase A;Nucleoside diphosphate kinase;Nucleoside diphosphate kinase B;Putative nucleoside diphosphate kinase	no	no	2	1.3853E-07	91.906	By MS/MS	By MS/MS	By MS/MS	By MS/MS
GDGPVQGIINFEQK	______________________________	KGDGPVQGIINFEQKESNGPVKVWGSIKGL	K	G	D	Q	K	E	0	0	1	1	0	2	1	3	0	2	0	1	0	1	1	0	0	0	0	1	0	0	14	0	1500.7573	P00441	P00441	11	24	SOD1	Superoxide dismutase [Cu-Zn]	yes	yes	2;3	0.00029077	89.301	By MS/MS	By MS/MS	By MS/MS	By MS/MS	By MS/MS
GDINILLIGDPSVAK	LGGVERDLENGSHIRGDINILLIGDPSVAK	GDINILLIGDPSVAKSQLLRYVLCTAPRAI	R	G	D	A	K	S	1	0	1	2	0	0	0	2	0	3	2	1	0	0	1	1	0	0	0	1	0	0	15	0	1523.8559	P25205;J3KQ69;A0A499FHX9	P25205	337	351	MCM3	DNA replication licensing factor MCM3	yes	no	2	0.03035	39.424	By matching	By MS/MS	By MS/MS	By matching	By MS/MS
GDLENAFLNLVQCIQNKPLYFADR	YSPYDMLESIRKEVKGDLENAFLNLVQCIQ	LVQCIQNKPLYFADRLYDSMKGKGTRDKVL	K	G	D	D	R	L	2	1	3	2	1	2	1	1	0	1	4	1	0	2	1	0	0	0	1	1	0	0	24	1	2837.417	P07355;H0YMW4;H0YM50;H0YL33	P07355	250	273	ANXA2	Annexin A2;Annexin	yes	no	3;4	0.0016444	44.632	By MS/MS	By MS/MS	By MS/MS		By MS/MS
GDLGIEIPAEK	FDEILEASDGIMVARGDLGIEIPAEKVFLA	MVARGDLGIEIPAEKVFLAQKMMIGRCNRA	R	G	D	E	K	V	1	0	0	1	0	0	2	2	0	2	1	1	0	0	1	0	0	0	0	0	0	0	11	0	1140.6027	A0A804F6T5;A0A804F729;P30613;P14618;A0A8V8TNX9;B4DNK4	P14618	295	305	PKLR;PKM	Pyruvate kinase PKLR;Pyruvate kinase PKM;Pyruvate kinase	no	no	2	0.0012089	107.79	By MS/MS	By MS/MS	By MS/MS	By MS/MS	By MS/MS
GDLGIEIPAEKVFLAQK	FDEILEASDGIMVARGDLGIEIPAEKVFLA	LGIEIPAEKVFLAQKMMIGRCNRAGKPVIC	R	G	D	Q	K	M	2	0	0	1	0	1	2	2	0	2	2	2	0	1	1	0	0	0	0	1	0	0	17	1	1827.0142	A0A804F6T5;A0A804F729;P30613;P14618;A0A8V8TNX9;B4DNK4	P14618	295	311	PKLR;PKM	Pyruvate kinase PKLR;Pyruvate kinase PKM;Pyruvate kinase	no	no	2;3	1.9165E-09	125.98				By MS/MS	By MS/MS
GDLSGHFEHLMVALVTPPAVFDAK	EYQAAYGKELKDDLKGDLSGHFEHLMVALV	LMVALVTPPAVFDAKQLKKSMKGAGTNEDA	K	G	D	A	K	Q	3	0	0	2	0	0	1	2	2	0	3	1	1	2	2	1	1	0	0	3	0	0	24	0	2550.2941	P12429;D6RA82;D6RFG5;D6RCA8;D6RAZ8	P12429	74	97	ANXA3	Annexin A3;Annexin	yes	no	4	0.033157	12.314			By MS/MS
GDRSEDFGVNEDLADSDAR	DTSGDFRNALLSLAKGDRSEDFGVNEDLAD	EDFGVNEDLADSDARALYEAGERRKGTDVN	K	G	D	A	R	A	2	2	1	5	0	0	2	2	0	0	1	0	0	1	0	2	0	0	0	1	0	0	19	1	2066.8777	P04083	P04083	186	204	ANXA1	Annexin A1	yes	yes	3	5.1435E-14	123.41	By MS/MS	By MS/MS	By MS/MS	By MS/MS	By MS/MS
GDVTAEEAAGASPAK	______________________________	GDVTAEEAAGASPAKANGQENGHVKSNGDL	R	G	D	A	K	A	5	0	0	1	0	0	2	2	0	0	0	1	0	0	1	1	1	0	0	1	0	0	15	0	1372.647	P49006	P49006	11	25	MARCKSL1	MARCKS-related protein	yes	yes	2	0.045039	27.137	By MS/MS	By matching	By matching	By matching	By matching
GDVVIVLTGWRPGSGFTNTMR	NFAMNVGKARGFFKKGDVVIVLTGWRPGSG	LTGWRPGSGFTNTMRVVPVP__________	K	G	D	M	R	V	0	2	1	1	0	0	0	4	0	1	1	0	1	1	1	1	3	1	0	3	0	0	21	1	2262.1579	A0A804F6T5;A0A804F729;P14618;A0A8V8TNX9;B4DNK4	P14618	506	526	PKM	Pyruvate kinase PKM;Pyruvate kinase	no	no	3	1.1477E-06	75.589	By MS/MS	By matching	By MS/MS	By matching	By matching
GDVVPKDVNAAIATIK	DPRHGKYMACCLLYRGDVVPKDVNAAIATI	DVVPKDVNAAIATIKTKRSIQFVDWCPTGF	R	G	D	I	K	T	3	0	1	2	0	0	0	1	0	2	0	2	0	0	1	0	1	0	0	3	0	0	16	1	1609.9039	F5H5D3;Q9BQE3;P68363;Q71U36;P0DPH8;P0DPH7;Q6PEY2	P68363	321	336	TUBA1C;TUBA1B;TUBA1A;TUBA3E	Tubulin alpha-1C chain;Tubulin alpha-1B chain;Tubulin alpha-1A chain;Tubulin alpha-3E chain	no	no	3	8.7689E-05	73.464				By MS/MS	By MS/MS
GDYPLEAVR	LDGADCIMLSGETAKGDYPLEAVRMQHLIA	SGETAKGDYPLEAVRMQHLIAREAEAAIYH	K	G	D	V	R	M	1	1	0	1	0	0	1	1	0	0	1	0	0	0	1	0	0	0	1	1	0	0	9	0	1018.5084	A0A804F6T5;A0A804F729;P14618;A0A8V8TNX9;B4DNK4	P14618	368	376	PKM	Pyruvate kinase PKM;Pyruvate kinase	no	no	2	0.0057084	60.59	By MS/MS	By MS/MS	By MS/MS	By MS/MS	By MS/MS
GEATVSFDDPPSAK	PMINLYTDKDTGKPKGEATVSFDDPPSAKA	KGEATVSFDDPPSAKAAIDWFDGKEFHGNI	K	G	E	A	K	A	2	0	0	2	0	0	1	1	0	0	0	1	0	1	2	2	1	0	0	1	0	0	14	0	1419.6518	A0A0J9YYE0;H3BPE7;P35637;Q92804	A0A0J9YYE0	193	206	FUS;TAF15	RNA-binding protein FUS;TATA-binding protein-associated factor 2N	yes	no	2	0.00046471	69.979	By MS/MS	By MS/MS	By MS/MS		By MS/MS
GEENLMDAQVK	TVLIKTAEELMNFSKGEENLMDAQVKAIAD	NFSKGEENLMDAQVKAIADTGANVVVTGGK	K	G	E	V	K	A	1	0	1	1	0	1	2	1	0	0	1	1	1	0	0	0	0	0	0	1	0	0	11	0	1232.5707	P50990;H7C4C8	P50990	271	281	CCT8	T-complex protein 1 subunit theta	yes	no	2	0.033978	64.297	By matching	By matching	By MS/MS	By matching	By matching
GEGDIHENVDTDLPGSLGQSEEKPVPAAPVPSPVAPAPVPSR	RNSSEASSGDFLDLKGEGDIHENVDTDLPG	APVPSPVAPAPVPSRRNPPGGKSSLVLG__	K	G	E	S	R	R	4	1	1	3	0	1	4	4	1	1	2	1	0	0	9	4	1	0	0	5	0	0	42	1	4212.0975	Q9UK76	Q9UK76	100	141	HN1	Hematological and neurological expressed 1 protein;Hematological and neurological expressed 1 protein, N-terminally processed	yes	yes	4	1.8722E-05	32.446	By MS/MS		By MS/MS		By matching
GEMMDLQHGSLFLQTPK	ADELALVDVLEDKLKGEMMDLQHGSLFLQT	MMDLQHGSLFLQTPKIVADKDYSVTANSKI	K	G	E	P	K	I	0	0	0	1	0	2	1	2	1	0	3	1	2	1	1	1	1	0	0	0	0	0	17	0	1930.9281	A0A5F9ZHM4;P07195;A0A3B3IS95;A8MW50;C9J7H8;F5H793	A0A5F9ZHM4	61	77	LDHB	L-lactate dehydrogenase B chain;L-lactate dehydrogenase	yes	no	3	9.355E-05	66.335	By MS/MS	By MS/MS	By MS/MS	By MS/MS	By MS/MS
GEMMDLQHGSLFLR	ADELALVDVIEDKLKGEMMDLQHGSLFLRT	KGEMMDLQHGSLFLRTPKIVSGKDYNVTAN	K	G	E	L	R	T	0	1	0	1	0	1	1	2	1	0	3	0	2	1	0	1	0	0	0	0	0	0	14	0	1632.7752	P00338;F5GXY2;F5GYU2;F5GXH2;F5H5J4;F5H6W8	P00338	60	73	LDHA	L-lactate dehydrogenase A chain	yes	no	3	0.0021109	39.005	By MS/MS	By MS/MS	By MS/MS	By MS/MS	By MS/MS
GEPAAAAAPEAGASPVEK	AAAGSGAASPSAAEKGEPAAAAAPEAGASP	AAAAAPEAGASPVEKEAPAEGEAAEPGSPT	K	G	E	E	K	E	7	0	0	0	0	0	3	2	0	0	0	1	0	0	3	1	0	0	0	1	0	0	18	0	1621.7948	P29966	P29966	88	105	MARCKS	Myristoylated alanine-rich C-kinase substrate	yes	yes	2	4.0857E-05	70.622	By matching	By MS/MS	By MS/MS	By MS/MS	By MS/MS
GESQTDIEITREEDFTR	NPRIVLLDSSLEYKKGESQTDIEITREEDF	SQTDIEITREEDFTRILQMEEEYIQQLCED	K	G	E	T	R	I	0	2	0	2	0	1	4	1	0	2	0	0	0	1	0	1	3	0	0	0	0	0	17	1	2024.9287	P49368;B4DUR8	P49368	250	266	CCT3	T-complex protein 1 subunit gamma	yes	no	3	0.026157	33.307	By MS/MS	By matching	By MS/MS	By matching	By MS/MS
GFCYVEFDEVDSLK	RSVRLVRDKDTDKFKGFCYVEFDEVDSLKE	KGFCYVEFDEVDSLKEALTYDGALLGDRSL	K	G	F	L	K	E	0	0	0	2	1	0	2	1	0	0	1	1	0	2	0	1	0	0	1	2	0	0	14	0	1706.7498	A0A7I2V385;A0A7I2V4E4;Q15056	A0A7I2V385	83	96	EIF4H	Eukaryotic translation initiation factor 4H	yes	no	2	0.0041188	55.426	By MS/MS	By MS/MS	By matching	By MS/MS	By MS/MS
GFDEYMKELGVGIALR	TVQQLEGRWRLVDSKGFDEYMKELGVGIAL	FDEYMKELGVGIALRKMGAMAKPDCIITCD	K	G	F	L	R	K	1	1	0	1	0	0	2	3	0	1	2	1	1	1	0	0	0	0	1	1	0	0	16	1	1796.9131	Q01469	Q01469	18	33	FABP5	Fatty acid-binding protein, epidermal	yes	yes	3	0.00065	54.234
GFDEYMKELGVGIALRK	TVQQLEGRWRLVDSKGFDEYMKELGVGIAL	DEYMKELGVGIALRKMGAMAKPDCIITCDG	K	G	F	R	K	M	1	1	0	1	0	0	2	3	0	1	2	2	1	1	0	0	0	0	1	1	0	0	17	2	1925.0081	Q01469	Q01469	18	34	FABP5	Fatty acid-binding protein, epidermal	yes	yes	3	0.016111	43.454	By matching	By matching		By MS/MS	By MS/MS
GFEVIYMSEPIDEYCVQQLK	EQVANSAFVEQEWKKGFEVIYMSEPIDEYC	YMSEPIDEYCVQQLKEFDGKSLLSVTKEGL	K	G	F	L	K	E	0	0	0	1	1	2	3	1	0	2	1	1	1	1	1	1	0	0	2	2	0	0	20	0	2447.1389	Q58FF6	Q58FF6	415	434	HSP90AB4P	Putative heat shock protein HSP 90-beta 4	yes	yes	3	2.818E-07	78.012	By MS/MS	By MS/MS	By MS/MS
GFEVVYMTEPIDEYCVQQLK	EQVANSAFVERVRKRGFEVVYMTEPIDEYC	YMTEPIDEYCVQQLKEFDGKSLVSVTKEGL	R	G	F	L	K	E	0	0	0	1	1	2	3	1	0	1	1	1	1	1	1	0	1	0	2	3	0	0	20	0	2447.1389	P08238	P08238	507	526	HSP90AB1	Heat shock protein HSP 90-beta	yes	yes	3	7.919E-16	135.28	By MS/MS	By MS/MS	By MS/MS	By MS/MS	By MS/MS
GFGFVCFSSPEEATK	TITSAKVMMEGGRSKGFGFVCFSSPEEATK	GFGFVCFSSPEEATKAVTEMNGRIVATKPL	K	G	F	T	K	A	1	0	0	0	1	0	2	2	0	0	0	1	0	3	1	2	1	0	0	1	0	0	15	0	1661.7396	P11940;A0A7I2V649;A0A7I2YQ88;H0YAR2;A0A7I2YQ90;E7EQV3;A0A087WTT1;E7ERJ7;A0A7I2V4N4;A0A7I2YQE4;A0A7I2V4L7;Q13310;B1ANR0;A0A7I2V5W9;A0A7I2V598;H0Y5F5;Q9H361;Q4VXU2;A0A6Q8JFT6;H0YB86;A0A7I2V4V6;H0YEU6;A0A6I8PLA1;A0A6I8PS38	P11940	334	348	PABPC1;PABPC4;PABPC3;PABPC1L	Polyadenylate-binding protein 1;Polyadenylate-binding protein;Polyadenylate-binding protein 4;Polyadenylate-binding protein 3;Polyadenylate-binding protein 1-like	yes	no	2	0.00022262	67.456	By MS/MS	By MS/MS	By MS/MS	By MS/MS	By MS/MS
GFGFVDFNSEEDAK	VRARIVTDRETGSSKGFGFVDFNSEEDAKA	KGFGFVDFNSEEDAKAAKEAMEDGEIDGNK	K	G	F	A	K	A	1	0	1	2	0	0	2	2	0	0	0	1	0	3	0	1	0	0	0	1	0	0	14	0	1560.6733	A0A7I2V428;C9JLB1;A0A7I2V3F3;H7BY16;P19338;A0A7I2V5M5;A0A7I2V699	A0A7I2V428	611	624	NCL	Nucleolin	yes	no	2	0.0003197	106.29	By MS/MS	By MS/MS	By MS/MS	By MS/MS	By MS/MS
GFGFVLFK	VDCTLKLDPITGRSRGFGFVLFKESESVDK	PITGRSRGFGFVLFKESESVDKVMDQKEHK	R	G	F	F	K	E	0	0	0	0	0	0	0	2	0	0	1	1	0	3	0	0	0	0	0	1	0	0	8	0	913.50617	D6RF44;H0YA96;D6RAF8;H0Y8G5;Q14103;D6RBQ9;A0A087WUK2;O14979	D6RF44	41	48	HNRNPD;HNRNPDL	Heterogeneous nuclear ribonucleoprotein D0;Heterogeneous nuclear ribonucleoprotein D-like	yes	no	2	0.037887	31.289	By MS/MS	By MS/MS		By MS/MS	By MS/MS
GFGFVTFADPASVDK	RECMVMRDPTTKRSRGFGFVTFADPASVDK	GFGFVTFADPASVDKVLGQPHHELDSKTID	R	G	F	D	K	V	2	0	0	2	0	0	0	2	0	0	0	1	0	3	1	1	1	0	0	2	0	0	15	0	1556.7511	A0A6Q8PHT3;J3QKT5;A0A6Q8PFU8;J3KTC1;B4DHE8;A0A6Q8PF05;Q96DH6	A0A6Q8PHT3	43	57	MSI2	RNA-binding protein Musashi homolog 2	yes	no	2	0.0044438	44.299	By MS/MS
GFGHIGIAVPDVYSACK	DDETQSYHNGNSDPRGFGHIGIAVPDVYSA	GHIGIAVPDVYSACKRFEELGVKFVKKPDD	R	G	F	C	K	R	2	0	0	1	1	0	0	3	1	2	0	1	0	1	1	1	0	0	1	2	0	0	17	0	1789.8821	Q04760	Q04760	124	140	GLO1	Lactoylglutathione lyase	yes	yes	3	7.3802E-05	52.823	By MS/MS	By MS/MS	By MS/MS		By MS/MS
GFGYAEFEDLDSLLSALSLNEESLGNRR	AVRLPREPSNPERLKGFGYAEFEDLDSLLS	LSALSLNEESLGNRRIRVDVADQAQDKDRD	K	G	F	R	R	I	2	2	2	2	0	0	4	3	0	0	6	0	0	2	0	4	0	0	1	0	0	0	28	1	3101.4942	F8W0K0;F8VYE9;F8VSC7;F8VP89;F8VX11;E7EX17;P23588	F8W0K0	92	119	EIF4B	Eukaryotic translation initiation factor 4B	yes	no	4	1.3909E-07	65.779	By MS/MS
GFHQVPFAPIVFIER	SLDIQVPNFPADETKGFHQVPFAPIVFIER	GFHQVPFAPIVFIERTDFKEEPEPGFKRLA	K	G	F	E	R	T	1	1	0	0	0	1	1	1	1	2	0	0	0	3	2	0	0	0	0	2	0	0	15	0	1755.9461	P47897;H7C0R3;B4DDN1;A0A1B0GVU9;A0A0U1RRC8;A0A0U1RQX5	P47897	602	616	QARS	Glutamine--tRNA ligase	yes	no	3	0.014659	30.961	By MS/MS	By MS/MS		By MS/MS	By MS/MS
GFKDQIYDIFQK	IKMFVLDEADEMLSRGFKDQIYDIFQKLNS	LSRGFKDQIYDIFQKLNSNTQVVLLSATMP	R	G	F	Q	K	L	0	0	0	2	0	2	0	1	0	2	0	2	0	2	0	0	0	0	1	0	0	0	12	1	1500.7613	P60842;J3KTB5;J3QS69;J3KT12;J3QR64;J3QL43;J3KSZ0;J3KTN0	P60842	191	202	EIF4A1	Eukaryotic initiation factor 4A-I	yes	no	3	0.016717	40.113	By MS/MS	By MS/MS	By MS/MS	By MS/MS	By MS/MS
GFLFGPSLAQELGLGCVLIR	THGGRIDYIAGLDSRGFLFGPSLAQELGLG	PSLAQELGLGCVLIRKRGKLPGPTLWASYS	R	G	F	I	R	K	1	1	0	0	1	1	1	4	0	1	5	0	0	2	1	1	0	0	0	1	0	0	20	0	2146.1609	P07741;H3BQF1;H3BQB1	P07741	68	87	APRT	Adenine phosphoribosyltransferase	yes	no	3	0.002801	38.577	By MS/MS	By matching	By MS/MS	By MS/MS	By MS/MS
GFPTIYFSPANK	MDATANDVPSPYEVRGFPTIYFSPANKKLN	EVRGFPTIYFSPANKKLNPKKYEGGRELSD	R	G	F	N	K	K	1	0	1	0	0	0	0	1	0	1	0	1	0	2	2	1	1	0	1	0	0	0	12	0	1340.6765	P30101;A0A8I5KT88;A0A8I5KW33;A0A8I5KS72;A0A8I5KNU9	P30101	449	460	PDIA3	Protein disulfide-isomerase A3	yes	no	2	0.00046844	62.303	By MS/MS	By MS/MS	By MS/MS	By MS/MS	By MS/MS
GFQEVVTPNIFNSR	YNALIEFIRSEYRKRGFQEVVTPNIFNSRL	RGFQEVVTPNIFNSRLWMTSGHWQHYSENM	R	G	F	S	R	L	0	1	2	0	0	1	1	1	0	1	0	0	0	2	1	1	1	0	0	2	0	0	14	0	1606.8104	P26639	P26639	368	381	TARS	Threonine--tRNA ligase, cytoplasmic	yes	yes	2	0.0037619	48.004				By MS/MS	By MS/MS
GFQFVSSSLPDICYR	RGMRSRGRGGFTSDRGFQFVSSSLPDICYR	GFQFVSSSLPDICYRCGESGHLAKDCDLQE	R	G	F	Y	R	C	0	1	0	1	1	1	0	1	0	1	1	0	0	2	1	3	0	0	1	1	0	0	15	0	1774.8349	P62633	P62633	42	56	CNBP	Cellular nucleic acid-binding protein	yes	yes	2	0.0019498	50.207	By MS/MS	By MS/MS		By MS/MS	By MS/MS
GFSLEELR	RCPTVRYHTKVRAGRGFSLEELRVAGIHKK	TKVRAGRGFSLEELRVAGIHKKVARTIGIS	R	G	F	L	R	V	0	1	0	0	0	0	2	1	0	0	2	0	0	1	0	1	0	0	0	0	0	0	8	0	949.4869	P26373;J3QSB4	P26373	75	82	RPL13	60S ribosomal protein L13	yes	no	2	0.018692	40.268	By MS/MS	By MS/MS	By MS/MS	By MS/MS	By MS/MS
GFSVVADTPELQR	SQVRYKEEFEKNKGKGFSVVADTPELQRIK	GKGFSVVADTPELQRIKKTQDQISNIKYHE	K	G	F	Q	R	I	1	1	0	1	0	1	1	1	0	0	1	0	0	1	1	1	1	0	0	2	0	0	13	0	1417.7201	Q14847;C9J9W2	Q14847	97	109	LASP1	LIM and SH3 domain protein 1	yes	no	2	0.030012	34.532			By MS/MS
GFVPSPTSQPGGHESLVDR	KLWNATKFALRGLGKGFVPSPTSQPGGHES	SPTSQPGGHESLVDRWIRSRLTEAVRLSNQ	K	G	F	D	R	W	0	1	0	1	0	1	1	3	1	0	1	0	0	1	3	3	1	0	0	2	0	0	19	0	1965.9545	A0A140T936;P26640	A0A140T936	886	904	VARS	Valine--tRNA ligase	yes	no	3	0.039864	12.128	By matching	By MS/MS	By matching	By matching	By MS/MS
GGAEQFMEETER	FTGCPKAKTCTFILRGGAEQFMEETERSLH	ILRGGAEQFMEETERSLHDAIMIVRRAIKN	R	G	G	E	R	S	1	1	0	0	0	1	4	2	0	0	0	0	1	1	0	0	1	0	0	0	0	0	12	0	1382.5772	Q99832	Q99832	376	387	CCT7	T-complex protein 1 subunit eta	yes	yes	2	0.0020207	81.865	By MS/MS	By MS/MS	By MS/MS	By MS/MS	By matching
GGEIQPVSVK	LQATVVAVGSGSKGKGGEIQPVSVKVGDKV	GSKGKGGEIQPVSVKVGDKVLLPEYGGTKV	K	G	G	V	K	V	0	0	0	0	0	1	1	2	0	1	0	1	0	0	1	1	0	0	0	2	0	0	10	0	1012.5553	B8ZZL8;P61604;B8ZZ54	B8ZZL8	57	66	HSPE1	10 kDa heat shock protein, mitochondrial	yes	no	2	0.0096925	46.462	By MS/MS	By matching	By MS/MS	By matching	By matching
GGESGHSLPCVLP	PLFPLNKIGKVHSVRGGESGHSLPCVLP__	VRGGESGHSLPCVLP_______________	R	G	G	L	P	-	0	0	0	0	1	0	1	3	1	0	2	0	0	0	2	2	0	0	0	1	0	0	13	0	1308.6132	H3BT57	H3BT57	556	568	PML		yes	yes	2	0.0033651	57.598		By MS/MS
GGGAFVQNSQPVAVR	GQHPAASPTHPSAIRGGGAFVQNSQPVAVR	GGGAFVQNSQPVAVRGGGGKQV________	R	G	G	V	R	G	2	1	1	0	0	2	0	3	0	0	0	0	0	1	1	1	0	0	0	3	0	0	15	0	1485.7688	P33176	P33176	942	956	KIF5B	Kinesin-1 heavy chain	yes	yes	2	0.042536	37.681	By MS/MS	By MS/MS	By MS/MS	By MS/MS	By MS/MS
GGGGGGYGSGGSSYGSGGGSYGSGGGGGGGR	SVSTSHTTISGGGSRGGGGGGYGSGGSSYG	GGGSYGSGGGGGGGRGSYGSGGSSYGSGGG	R	G	G	G	R	G	0	1	0	0	0	0	0	21	0	0	0	0	0	0	0	6	0	0	3	0	0	0	31	0	2382.9446	P04264;CON__P04264	P04264	519	549	KRT1	Keratin, type II cytoskeletal 1	yes	no	2;3	2.1041E-08	60.561	By MS/MS	By MS/MS	By MS/MS	By MS/MS	By MS/MS
GGGGSFGYSYGGGSGGGFSASSLGGGFGGGSR	SSSGYGGGSSRVCGRGGGGSFGYSYGGGSG	FSASSLGGGFGGGSRGFGGASGGGYSSSGG	R	G	G	S	R	G	1	1	0	0	0	0	0	17	0	0	1	0	0	3	0	7	0	0	2	0	0	0	32	0	2704.1538	P35527;CON__P35527	P35527	64	95	KRT9	Keratin, type I cytoskeletal 9	yes	no	3	0.02009	20.038	By matching	By MS/MS	By matching		By matching
GGGQIIPTAR	FDVHDVTLHADAIHRGGGQIIPTARRCLYA	DAIHRGGGQIIPTARRCLYASVLTAQPRLM	R	G	G	A	R	R	1	1	0	0	0	1	0	3	0	2	0	0	0	0	1	0	1	0	0	0	0	0	10	0	968.54033	P13639;K7EJ74;K7EP67;Q15029	P13639	717	726	EEF2;EFTUD2	Elongation factor 2;116 kDa U5 small nuclear ribonucleoprotein component	yes	no	2	5.3243E-05	112.41	By MS/MS	By MS/MS	By MS/MS	By MS/MS	By MS/MS
GGIMLPEKSQGKVLQATVVAVGSGSK	DRVLVERSAAETVTKGGIMLPEKSQGKVLQ	KVLQATVVAVGSGSKGKGGEIQPVSVKVGD	K	G	G	S	K	G	2	0	0	0	0	2	1	5	0	1	2	3	1	0	1	3	1	0	0	4	0	0	26	2	2540.3996	B8ZZL8;P61604;S4R3N1	B8ZZL8	29	54	HSPE1;HSPE1-MOB4	10 kDa heat shock protein, mitochondrial	yes	no	4	0.0018498	48.389					By MS/MS
GGKPEPPAMPQPVPTA	PKDEILPTTPISEQKGGKPEPPAMPQPVPT	GKPEPPAMPQPVPTA_______________	K	G	G	T	A	-	2	0	0	0	0	1	1	2	0	0	0	1	1	0	6	0	1	0	0	1	0	0	16	1	1572.797	P23396;E9PPU1;E9PL09;H0YEU2	P23396	228	243	RPS3	40S ribosomal protein S3	yes	no	2	0.0001071	85.522	By MS/MS	By MS/MS	By MS/MS	By MS/MS	By MS/MS
GGLGGGYGGASGMGGITAVTVNQSLLSPLVLEVDPNIQAVR	ISSSSFSRVGSSNFRGGLGGGYGGASGMGG	SPLVLEVDPNIQAVRTQEKEQIKTLNNKFA	R	G	G	V	R	T	3	1	2	1	0	2	1	10	0	2	5	0	1	0	2	3	2	0	1	5	0	0	41	0	3924.0415	CON__P05787;P05787;F8VUG2;F8W1U3;F8VQY3	CON__P05787	48	88	KRT8	Keratin, type II cytoskeletal 8	yes	no	4	1.4167E-14	56.773		By matching		By MS/MS	By matching
GGLLVQR				G	G	Q	R		0	1	0	0	0	1	0	2	0	0	2	0	0	0	0	0	0	0	0	1	0	0	7	0	741.44972		REV__P18089					yes	yes	2	0.0044329	61.006		By MS/MS
GGMGSGGLATGIAGGLAGMGGIQNEK	GSGSRISVSRSTSFRGGMGSGGLATGIAGG	IAGGLAGMGGIQNEKETMQSLNDRLASYLD	R	G	G	E	K	E	3	0	1	0	0	1	1	11	0	2	2	1	2	0	0	1	1	0	0	0	0	0	26	0	2260.094	P05783;F8VZY9	P05783	56	81	KRT18	Keratin, type I cytoskeletal 18	yes	no	3	7.7799E-18	85.467	By MS/MS	By MS/MS	By MS/MS	By MS/MS	By MS/MS
GGPGSAVSPYPTFNPSSDVAALHK	ENEEQEYVQTVKSSKGGPGSAVSPYPTFNP	YPTFNPSSDVAALHKAIMVKGVDEATIIDI	K	G	G	H	K	A	3	0	1	1	0	0	0	3	1	0	1	1	0	1	4	4	1	0	1	2	0	0	24	0	2355.1495	P04083;Q5T3N1;Q5T3N0	P04083	30	53	ANXA1	Annexin A1;Annexin	yes	no	3	1.2251E-30	139.69	By MS/MS	By MS/MS	By MS/MS	By MS/MS	By MS/MS
GGSGGSHGGGSGFGGESGGSYGGGEEASGSGGGYGGGSGK	GGGSGGGYGGGSGSRGGSGGSHGGGSGFGG	EASGSGGGYGGGSGKSSHS___________	R	G	G	G	K	S	1	0	0	0	0	0	3	23	1	0	0	1	0	1	0	8	0	0	2	0	0	0	40	0	3222.2743	P35527;CON__P35527;K7EQQ3	P35527	580	619	KRT9	Keratin, type I cytoskeletal 9	yes	no	3	8.4212E-13	58.131	By MS/MS	By MS/MS	By MS/MS	By matching
GHAAPILYAVWAEAGFLAEAELLNLRK	QDPRNPHNDRFVLSKGHAAPILYAVWAEAG	EAGFLAEAELLNLRKISSDLDGHPVPKQAF	K	G	H	R	K	I	7	1	1	0	0	0	3	2	1	1	5	1	0	1	1	0	0	1	1	1	0	0	27	1	2922.5756	P29401;E9PFF2;F8W888	P29401	76	102	TKT	Transketolase	yes	no	4	0.014648	23.917			By MS/MS	By matching	By MS/MS
GHVEIPNLSDENSVDEVEISVSLAK	KLNWTGTSKSGVQYKGHVEIPNLSDENSVD	ENSVDEVEISVSLAKDEPDTNLVALMKEEG	K	G	H	A	K	D	1	0	2	2	0	0	4	1	1	2	2	1	0	0	1	4	0	0	0	4	0	0	25	0	2679.3239	O95433;H0YJG7;H0YJU2	O95433	101	125	AHSA1	Activator of 90 kDa heat shock protein ATPase homolog 1	yes	no	3	0.0034542	32.72	By MS/MS	By MS/MS	By MS/MS	By MS/MS	By MS/MS
GHVFEESQVAGTPMFVVK	EQVVGGIYGVLNRKRGHVFEESQVAGTPMF	FEESQVAGTPMFVVKAYLPVNESFGFTADL	R	G	H	V	K	A	1	0	0	0	0	1	2	2	1	0	0	1	1	2	1	1	1	0	0	4	0	0	18	0	1960.9717	P13639	P13639	768	785	EEF2	Elongation factor 2	yes	yes	3	4.8405E-10	104.21	By MS/MS	By MS/MS	By MS/MS	By MS/MS	By MS/MS
GHYTEGAELVDSVLDVVR	NFVFGQSGAGNNWAKGHYTEGAELVDSVLD	TEGAELVDSVLDVVRKEAESCDCLQGFQLT	K	G	H	V	R	K	1	1	0	2	0	0	2	2	1	0	2	0	0	0	0	1	1	0	1	4	0	0	18	0	1957.9745	A0A0B4J269;Q13509;G3V2A3;P07437;Q5JP53;Q5ST81;P68371;Q9BVA1;Q13885	P68371	104	121	TUBB3;TUBB;TUBB4B;TUBB2B;TUBB2A	Tubulin beta-3 chain;Tubulin beta chain;Tubulin beta-4B chain;Tubulin beta-2B chain;Tubulin beta-2A chain	no	no	3	8.5572E-06	74.786	By MS/MS	By MS/MS	By MS/MS	By MS/MS	By MS/MS
GHYTEGAELVDSVLDVVRK	NFVFGQSGAGNNWAKGHYTEGAELVDSVLD	EGAELVDSVLDVVRKEAESCDCLQGFQLTH	K	G	H	R	K	E	1	1	0	2	0	0	2	2	1	0	2	1	0	0	0	1	1	0	1	4	0	0	19	1	2086.0695	A0A0B4J269;Q13509;G3V2A3;P07437;Q5JP53;Q5ST81;P68371;Q9BVA1;Q13885	P68371	104	122	TUBB3;TUBB;TUBB4B;TUBB2B;TUBB2A	Tubulin beta-3 chain;Tubulin beta chain;Tubulin beta-4B chain;Tubulin beta-2B chain;Tubulin beta-2A chain	no	no	3;4	0.00019786	58.577	By MS/MS	By MS/MS	By MS/MS	By MS/MS	By MS/MS
GHYTIGKEIIDLVLDR	QLITGKEDAANNYARGHYTIGKEIIDLVLD	HYTIGKEIIDLVLDRIRKLADQCTGLQGFL	R	G	H	D	R	I	0	1	0	2	0	0	1	2	1	3	2	1	0	0	0	0	1	0	1	1	0	0	16	1	1841.0047	F5H5D3;Q9BQE3;F8VQQ4;F8VVB9;F8VRZ4;F8VS66;P68363;Q71U36	P68363	106	121	TUBA1C;TUBA1A;TUBA1B	Tubulin alpha-1C chain;Tubulin alpha-1B chain;Tubulin alpha-1A chain	no	no	3	2.0701E-06	84.14	By matching	By MS/MS		By MS/MS	By MS/MS
GIAFPTSISVNNCVCHFSPLK	EETGKIFKKEKEMKKGIAFPTSISVNNCVC	SISVNNCVCHFSPLKSDQDYILKEGDLVKI	K	G	I	L	K	S	1	0	2	0	2	0	0	1	1	2	1	1	0	2	2	3	1	0	0	2	0	0	21	0	2347.1453	Q9UQ80;F8VR77;H0YIN7;F8W0A3;F8VZ69	Q9UQ80	73	93	PA2G4	Proliferation-associated protein 2G4	yes	no	3	0.001371	45.047	By matching	By matching	By matching	By MS/MS	By matching
GIDPFSLDALSK	VCGDSDKGFVVINQKGIDPFSLDALSKEGI	NQKGIDPFSLDALSKEGIVALRRAKRRNME	K	G	I	S	K	E	1	0	0	2	0	0	0	1	0	1	2	1	0	1	1	2	0	0	0	0	0	0	12	0	1261.6554	P40227	P40227	296	307	CCT6A	T-complex protein 1 subunit zeta	yes	yes	2	0.0013205	76.143	By MS/MS	By MS/MS	By MS/MS	By MS/MS	By MS/MS
GIDPFSLDSLAK	VCAQSNKGFVVINQKGIDPFSLDSLAKHGI	NQKGIDPFSLDSLAKHGIVALRRAKRRNME	K	G	I	A	K	H	1	0	0	2	0	0	0	1	0	1	2	1	0	1	1	2	0	0	0	0	0	0	12	0	1261.6554	Q92526	Q92526	296	307	CCT6B	T-complex protein 1 subunit zeta-2	yes	yes	2	0.0013834	74.162	By MS/MS	By MS/MS	By MS/MS	By MS/MS
GIDVQQVSLVINYDLPTNR	SGSSRVLITTDLLARGIDVQQVSLVINYDL	QQVSLVINYDLPTNRENYIHRIGRGGRFGR	R	G	I	N	R	E	0	1	2	2	0	2	0	1	0	2	2	0	0	0	1	1	1	0	1	3	0	0	19	0	2143.1273	E7EQG2;Q14240;P60842	P60842	335	353	EIF4A2;EIF4A1	Eukaryotic initiation factor 4A-II;Eukaryotic initiation factor 4A-II, N-terminally processed;Eukaryotic initiation factor 4A-I	no	no	3	4.763E-14	101.17	By MS/MS	By MS/MS	By MS/MS	By MS/MS	By MS/MS
GIEILTDMSRPVELSDRETLLNSATTSLNSK	HPTIISESFQKALEKGIEILTDMSRPVELS	RETLLNSATTSLNSKVVSQYSSLLSPMSVN	K	G	I	S	K	V	1	2	2	2	0	0	3	1	0	2	5	1	1	0	1	5	4	0	0	1	0	0	31	2	3389.7348	P50991	P50991	144	174	CCT4	T-complex protein 1 subunit delta	yes	yes	4	2.7193E-08	56.914	By MS/MS	By MS/MS	By MS/MS	By MS/MS	By MS/MS
GIFPVLCK	VTRNPQTARQAHLYRGIFPVLCKDPVQEAW	RQAHLYRGIFPVLCKDPVQEAWAEDVDLRV	R	G	I	C	K	D	0	0	0	0	1	0	0	1	0	1	1	1	0	1	1	0	0	0	0	1	0	0	8	0	932.51536	A0A804F6T5;A0A804F729;P14618;A0A8V8TNX9;B4DNK4	P14618	468	475	PKM	Pyruvate kinase PKM;Pyruvate kinase	no	no	2	0.017055	41.502	By matching		By MS/MS	By MS/MS	By MS/MS
GIFPVLCKDPVQEAWAEDVDLR	VTRNPQTARQAHLYRGIFPVLCKDPVQEAW	KDPVQEAWAEDVDLRVNFAMNVGKARGFFK	R	G	I	L	R	V	2	1	0	3	1	1	2	1	0	1	2	1	0	1	2	0	0	1	0	3	0	0	22	1	2556.2683	A0A804F6T5;A0A804F729;P14618;A0A8V8TNX9;B4DNK4	P14618	468	489	PKM	Pyruvate kinase PKM;Pyruvate kinase	no	no	3	0.0097031	42.904		By MS/MS		By MS/MS	By matching
GIHPTIISESFQK	IAGSLLDSCTKLLQKGIHPTIISESFQKAL	QKGIHPTIISESFQKALEKGIEILTDMSRP	K	G	I	Q	K	A	0	0	0	0	0	1	1	1	1	3	0	1	0	1	1	2	1	0	0	0	0	0	13	0	1455.7722	P50991	P50991	127	139	CCT4	T-complex protein 1 subunit delta	yes	yes	3	0.031573	28.327	By MS/MS	By MS/MS	By MS/MS	By MS/MS	By MS/MS
GIIDPTKVVR	GYDAMAGDFVNMVEKGIIDPTKVVRTALLD	NMVEKGIIDPTKVVRTALLDAAGVASLLTT	K	G	I	V	R	T	0	1	0	1	0	0	0	1	0	2	0	1	0	0	1	0	1	0	0	2	0	0	10	1	1096.6604	P10809;A0A7I2V2X6;A0A7I2YQK6	P10809	517	526	HSPD1	60 kDa heat shock protein, mitochondrial	yes	no	2	0.00054114	83.005				By MS/MS	By MS/MS
GILAADESTGSIAK	KELSDIAHRIVAPGKGILAADESTGSIAKR	KGILAADESTGSIAKRLQSIGTENTEENRR	K	G	I	A	K	R	3	0	0	1	0	0	1	2	0	2	1	1	0	0	0	2	1	0	0	0	0	0	14	0	1331.6933	P04075;J3KPS3;H3BQN4;H3BUH7;H3BPS8	P04075	29	42	ALDOA	Fructose-bisphosphate aldolase A;Fructose-bisphosphate aldolase	yes	no	2	0.00020283	129.16	By MS/MS	By MS/MS	By MS/MS	By MS/MS	By MS/MS
GILAADESTGSIAKR	KELSDIAHRIVAPGKGILAADESTGSIAKR	GILAADESTGSIAKRLQSIGTENTEENRRF	K	G	I	K	R	L	3	1	0	1	0	0	1	2	0	2	1	1	0	0	0	2	1	0	0	0	0	0	15	1	1487.7944	P04075;J3KPS3;H3BQN4;H3BUH7;H3BPS8	P04075	29	43	ALDOA	Fructose-bisphosphate aldolase A;Fructose-bisphosphate aldolase	yes	no	2	1.6795E-25	166.55	By MS/MS	By MS/MS	By MS/MS	By MS/MS	By MS/MS
GILADEDSSRPVWLK	LPVDDTSFRWVESLKGILADEDSSRPVWLK	GILADEDSSRPVWLKAINCATSGVVGLVNC	K	G	I	L	K	A	1	1	0	2	0	0	1	1	0	1	2	1	0	0	1	2	0	1	0	1	0	0	15	1	1684.8784	A0A0U1RQF0;P49327	A0A0U1RQF0	1428	1442	FASN	Fatty acid synthase;[Acyl-carrier-protein] S-acetyltransferase;[Acyl-carrier-protein] S-malonyltransferase;3-oxoacyl-[acyl-carrier-protein] synthase;3-oxoacyl-[acyl-carrier-protein] reductase;3-hydroxyacyl-[acyl-carrier-protein] dehydratase;Enoyl-[acyl-carrier-protein] reductase;Oleoyl-[acyl-carrier-protein] hydrolase	yes	no	3	0.022585	55.885	By MS/MS	By MS/MS	By MS/MS	By matching	By matching
GILFVGSGVSGGEEGAR	EYRDTTRRCRDLKAKGILFVGSGVSGGEEG	LFVGSGVSGGEEGARYGPSLMPGGNKEAWP	K	G	I	A	R	Y	1	1	0	0	0	0	2	6	0	1	1	0	0	1	0	2	0	0	0	2	0	0	17	0	1590.8002	P52209;K7EPF6;K7EMN2;K7EM49	P52209	120	136	PGD	6-phosphogluconate dehydrogenase, decarboxylating	yes	no	2	0.001178	51.211	By MS/MS	By MS/MS
GILGYTEHQVVSSDFNSDTHSSTFDAGAGIALNDHFVK	DIKKVVKQASEGPLKGILGYTEHQVVSSDF	FDAGAGIALNDHFVKLISWYDNEFGYSNRV	K	G	I	V	K	L	3	0	2	4	0	1	1	4	3	2	2	1	0	3	0	5	3	0	1	3	0	0	38	0	4035.8875	P04406;E7EUT5	P04406	272	309	GAPDH	Glyceraldehyde-3-phosphate dehydrogenase	yes	no	4	3.2388E-05	35.973		By matching	By MS/MS	By matching	By matching
GILTLKYPIEHGIITNWDDMEK	GQKDSYVGDEAQSKRGILTLKYPIEHGIIT	PIEHGIITNWDDMEKIWHHSFYNELRVAPE	R	G	I	E	K	I	0	0	1	2	0	0	2	2	1	4	2	2	1	0	1	0	2	1	1	0	0	0	22	1	2585.32	A6NL76;F8WB63;B8ZZJ2;C9JFL5;F6UVQ4;F6QUT6;P63267;P68133;P68032;P62736;A0A804HKV3	P63267	64	85	ACTA1;ACTG2;ACTA2;ACTC1	Actin, gamma-enteric smooth muscle;Actin, alpha skeletal muscle;Actin, alpha cardiac muscle 1;Actin, aortic smooth muscle	no	no	3;4	0.00048436	55.588		By MS/MS		By MS/MS	By MS/MS
GINSSNVENQLQATQAAR	NNQGTVNWSVDDIVKGINSSNVENQLQATQ	SSNVENQLQATQAARKLLSREKQPPIDNII	K	G	I	A	R	K	3	1	3	0	0	3	1	1	0	1	1	0	0	0	0	2	1	0	0	1	0	0	18	0	1899.9399	A0A7I2V351;A0A7I2V487;A0A7I2YQE1;P52292;A0A7I2V3Z3;J3QLL0;J3KS65	A0A7I2V351	84	101	KPNA2	Importin subunit alpha-1	yes	no	2	0.0014693	63.037	By MS/MS	By MS/MS	By MS/MS	By matching
GIPEFWFTIFR	VTEKAAATAEEPDPKGIPEFWFTIFRNVDM	PDPKGIPEFWFTIFRNVDMLSELVQ_____	K	G	I	F	R	N	0	1	0	0	0	0	1	1	0	2	0	0	0	3	1	0	1	1	0	0	0	0	11	0	1411.7289	C9J6D1;C9JZI7;Q99733;A8MXH2;H0YCI4	C9J6D1	158	168	NAP1L4	Nucleosome assembly protein 1-like 4	yes	no	2	0.0058215	53.683	By MS/MS	By MS/MS	By MS/MS	By MS/MS	By MS/MS
GIPEFWLTVFK	KIEDEKKDEEKEDPKGIPEFWLTVFKNVDL	EDPKGIPEFWLTVFKNVDLLSDMVQEHDEP	K	G	I	F	K	N	0	0	0	0	0	0	1	1	0	1	1	1	0	2	1	0	1	1	0	1	0	0	11	0	1335.7227	F8W118;F8VY35;F8VV59;F5H4R6;H0YIV4;P55209;H0YH88;H0YHC3;F8W020;F8VXI6;F8VUX1;F8W543;B7Z9C2;F8W0J6	F8W118	125	135	NAP1L1	Nucleosome assembly protein 1-like 1	yes	no	2	0.0012878	77.677	By MS/MS	By MS/MS	By MS/MS	By MS/MS	By MS/MS
GISCMNTTLSESPFK	HDHWKALVTKKTNGKGISCMNTTLSESPFK	GISCMNTTLSESPFKCDPDAARAIVDALPP	K	G	I	F	K	C	0	0	1	0	1	0	1	1	0	1	1	1	1	1	1	3	2	0	0	0	0	0	15	0	1670.7644	Q15181	Q15181	239	253	PPA1	Inorganic pyrophosphatase	yes	yes	2	0.00032755	63.537	By MS/MS	By MS/MS	By MS/MS	By MS/MS	By MS/MS
GISEETTTGVHNLYK	NLIHTKYPQLLPGIRGISEETTTGVHNLYK	GISEETTTGVHNLYKMMANGILKVPAINVN	R	G	I	Y	K	M	0	0	1	0	0	0	2	2	1	1	1	1	0	0	0	1	3	0	1	1	0	0	15	0	1647.8104	P23526	P23526	152	166	AHCY	Adenosylhomocysteinase	yes	yes	2;3	0.0012877	53.528	By MS/MS	By MS/MS	By MS/MS	By MS/MS	By MS/MS
GISLNPEQWSQLK	EYWMDPEGEMKPGRKGISLNPEQWSQLKEQ	RKGISLNPEQWSQLKEQISDIDDAVRKL__	K	G	I	L	K	E	0	0	1	0	0	2	1	1	0	1	2	1	0	0	1	2	0	1	0	0	0	0	13	0	1498.778	P53999	P53999	102	114	SUB1	Activated RNA polymerase II transcriptional coactivator p15	yes	yes	2	0.00030763	65.5	By MS/MS	By MS/MS	By MS/MS
GISQEQMQEFR	TINEVENQILTRDAKGISQEQMQEFRASFN	RDAKGISQEQMQEFRASFNHFDKDHGGALG	K	G	I	F	R	A	0	1	0	0	0	3	2	1	0	1	0	0	1	1	0	1	0	0	0	0	0	0	11	0	1351.619	F5GXS2;A0A8V8TL71;O43707;H7C144	F5GXS2	761	771	ACTN4	Alpha-actinin-4	yes	no	2	0.017503	39.622	By MS/MS	By MS/MS	By matching	By MS/MS
GITINAAHVEYSTAAR	KKYEEIDNAPEERARGITINAAHVEYSTAA	ITINAAHVEYSTAARHYAHTDCPGHADYVK	R	G	I	A	R	H	4	1	1	0	0	0	1	1	1	2	0	0	0	0	0	1	2	0	1	1	0	0	16	0	1672.8533	P49411	P49411	108	123	TUFM	Elongation factor Tu, mitochondrial	yes	yes	3	1.6625E-05	75.961	By MS/MS	By MS/MS	By MS/MS	By MS/MS	By MS/MS
GIVDQSQQAYQEAFEISKK	YYRYLAEVAAGDDKKGIVDQSQQAYQEAFE	QSQQAYQEAFEISKKEMQPTHPIRLGLALN	K	G	I	K	K	E	2	0	0	1	0	4	2	1	0	2	0	2	0	1	0	2	0	0	1	1	0	0	19	1	2168.075	P63104;B0AZS6;H0YB80;B7Z2E6	P63104	140	158	YWHAZ	14-3-3 protein zeta/delta	yes	no	3	9.0488E-15	131.71	By MS/MS	By MS/MS	By MS/MS	By MS/MS	By MS/MS
GIYAYGFEKPSAIQQR	VDSFDDMNLSESLLRGIYAYGFEKPSAIQQ	IYAYGFEKPSAIQQRAILPCIKGYDVIAQA	R	G	I	Q	R	A	2	1	0	0	0	2	1	2	0	2	0	1	0	1	1	1	0	0	2	0	0	0	16	1	1826.9315	E7EQG2;Q14240;J3KT04;E7EMV8;J3KSN7;J3QQP0;E9PBH4;F8WE11;P60842;J3KTB5;J3QS69;J3KT12;J3QR64;J3QL43;J3QLN6;J3KS25;J3QKZ9;J3KS93;P38919;I3L3H2	P60842	46	61	EIF4A2;EIF4A1;EIF4A3	Eukaryotic initiation factor 4A-II;Eukaryotic initiation factor 4A-II, N-terminally processed;Eukaryotic initiation factor 4A-I;Eukaryotic initiation factor 4A-III;Eukaryotic initiation factor 4A-III, N-terminally processed	no	no	3	6.0257E-06	88.974	By MS/MS	By MS/MS		By MS/MS	By MS/MS
GKLPIVNEDDELVAIIAR	ITLKEANEILQRSKKGKLPIVNEDDELVAI	PIVNEDDELVAIIARTDLKKNRDYPLASKD	K	G	K	A	R	T	2	1	1	2	0	0	2	1	0	3	2	1	0	0	1	0	0	0	0	2	0	0	18	1	1964.0942	A0A7I2V2T3;P12268;E7ETK5;H0Y4R1;A0A7I2YQK5	A0A7I2V2T3	219	236	IMPDH2	Inosine-5-monophosphate dehydrogenase 2	yes	no	3	0.00089584	56.407	By MS/MS	By MS/MS	By MS/MS	By matching	By matching
GLAFIQDPDGYWIEILNPNK	LGVKFVKKPDDGKMKGLAFIQDPDGYWIEI	QDPDGYWIEILNPNKMATLM__________	K	G	L	N	K	M	1	0	2	2	0	1	1	2	0	3	2	1	0	1	2	0	0	1	1	0	0	0	20	0	2302.1634	Q04760	Q04760	160	179	GLO1	Lactoylglutathione lyase	yes	yes	3	2.3455E-07	79.027	By MS/MS	By MS/MS	By MS/MS	By MS/MS	By MS/MS
GLAPDLPEDLYHLIK	RFVTGNKILRILKSKGLAPDLPEDLYHLIK	GLAPDLPEDLYHLIKKAVAVRKHLERNRKD	K	G	L	I	K	K	1	0	0	2	0	0	1	1	1	1	4	1	0	0	2	0	0	0	1	0	0	0	15	0	1692.9087	P62277;J3KMX5	P62277	79	93	RPS13	40S ribosomal protein S13	yes	no	3	0.0029824	43.184	By MS/MS	By MS/MS	By MS/MS	By MS/MS	By MS/MS
GLCAIAQAESLR	PEGSVELYAEKVATRGLCAIAQAESLRYKL	ATRGLCAIAQAESLRYKLLGGLAVRRACYG	R	G	L	L	R	Y	3	1	0	0	1	1	1	1	0	1	2	0	0	0	0	1	0	0	0	0	0	0	12	0	1287.6605	P23396;F2Z2S8;H0YCJ7;H0YF32	P23396	95	106	RPS3	40S ribosomal protein S3	yes	no	2	0.0018253	67.334	By MS/MS	By MS/MS	By MS/MS	By MS/MS	By MS/MS
GLDVDSLVIEHIQVNK	LLHMLKNAESNAELKGLDVDSLVIEHIQVN	LDVDSLVIEHIQVNKAPKMRRRTYRAHGRI	K	G	L	N	K	A	0	0	1	2	0	1	1	1	1	2	2	1	0	0	0	1	0	0	0	3	0	0	16	0	1777.9574	A0A087WXM6;J3QQT2;J3KRX5;A0A0A6YYL6;P18621;J3KRB3;A0A087WWH0;J3QS96;J3QLC8;A0A0A0MRF8	A0A087WXM6	106	121	RPL17;RPL17-C18orf32	60S ribosomal protein L17	yes	no	3	3.2433E-05	74.816	By MS/MS	By MS/MS	By MS/MS	By MS/MS	By MS/MS
GLDVPQVSLIINYDLPNNR	SGASRVLISTDVWARGLDVPQVSLIINYDL	PQVSLIINYDLPNNRELYIHRIGRSGRYGR	R	G	L	N	R	E	0	1	3	2	0	1	0	1	0	2	3	0	0	0	2	1	0	0	1	2	0	0	19	0	2139.1324	P38919;I3L3H2	P38919	340	358	EIF4A3	Eukaryotic initiation factor 4A-III;Eukaryotic initiation factor 4A-III, N-terminally processed	yes	no	3	0.002879	38.577	By MS/MS	By MS/MS	By MS/MS	By MS/MS	By MS/MS
GLFDEYGSK	VTFKSILFVPTSAPRGLFDEYGSKKSDYIK	PTSAPRGLFDEYGSKKSDYIKLYVRRVFIT	R	G	L	S	K	K	0	0	0	1	0	0	1	2	0	0	1	1	0	1	0	1	0	0	1	0	0	0	9	0	1014.4658	A0A7P0TAE1;H0YIV0;A0A7P0TAT8;P14625;A0A7P0T823;A0A7P0T917;A0A087WT78;A0A7P0TAY2;A0A7P0TBC2;Q58FF3	A0A7P0TAE1	396	404	HSP90B1;HSP90B2P	Endoplasmin;Putative endoplasmin-like protein	yes	no	2	0.006053	59.245	By MS/MS	By MS/MS	By MS/MS	By MS/MS
GLFIIDDK	QDYGVLKADEGISFRGLFIIDDKGILRQIT	DEGISFRGLFIIDDKGILRQITVNDLPVGR	R	G	L	D	K	G	0	0	0	2	0	0	0	1	0	2	1	1	0	1	0	0	0	0	0	0	0	0	8	0	919.50148	A0A0A0MSI0;Q06830;A0A0A0MRQ5;H7C3T4	A0A0A0MSI0	129	136	PRDX1;PRDX4	Peroxiredoxin-1	no	no	2	7.502E-09	89.55	By MS/MS	By MS/MS	By MS/MS	By MS/MS	By MS/MS
GLFIIDGK	EDYGVLKTDEGIAYRGLFIIDGKGVLRQIT	DEGIAYRGLFIIDGKGVLRQITVNDLPVGR	R	G	L	G	K	G	0	0	0	1	0	0	0	2	0	2	1	1	0	1	0	0	0	0	0	0	0	0	8	0	861.496	P32119	P32119	128	135	PRDX2	Peroxiredoxin-2	yes	yes	2	0.023373	37.558	By MS/MS	By MS/MS	By MS/MS	By MS/MS	By MS/MS
GLFIIDPNGVIK	RDYGVLLEGSGLALRGLFIIDPNGVIKHLS	ALRGLFIIDPNGVIKHLSVNDLPVGRSVEE	R	G	L	I	K	H	0	0	1	1	0	0	0	2	0	3	1	1	0	1	1	0	0	0	0	1	0	0	12	0	1284.7442	P30048	P30048	185	196	PRDX3	Thioredoxin-dependent peroxide reductase, mitochondrial	yes	yes	2	0.0055408	66.621	By MS/MS	By MS/MS	By MS/MS	By MS/MS	By MS/MS
GLGTDEDSLIEIICSR	TPAQYDASELKASMKGLGTDEDSLIEIICS	LGTDEDSLIEIICSRTNQELQEINRVYKEM	K	G	L	S	R	T	0	1	0	2	1	0	2	2	0	3	2	0	0	0	0	2	1	0	0	0	0	0	16	0	1776.8564	P07355;H0YMW4;H0YMD0;H0YN42;H0YMU9;A6NMY6;H0YNB8;H0YKS4;H0YM50;H0YL33;H0YMM1;A0A7I2V4P4;H0YNP5;H0YN28;H0YNA0;H0YLE2	P07355	120	135	ANXA2;ANXA2P2	Annexin A2;Annexin;Putative annexin A2-like protein	yes	no	2	2.2802E-06	123.31	By MS/MS	By MS/MS		By MS/MS	By MS/MS
GLGTDEDTLIEILASR	TPAQFDADELRAAMKGLGTDEDTLIEILAS	LGTDEDTLIEILASRTNKEIRDINRVYREE	K	G	L	S	R	T	1	1	0	2	0	0	2	2	0	2	3	0	0	0	0	1	2	0	0	0	0	0	16	0	1701.8785	P04083;Q5T3N1	P04083	129	144	ANXA1	Annexin A1;Annexin	yes	no	2	3.0967E-13	146.5	By MS/MS	By MS/MS	By MS/MS	By MS/MS	By MS/MS
GLGTDEESILTLLTSR	FDERADAETLRKAMKGLGTDEESILTLLTS	LGTDEESILTLLTSRSNAQRQEISAAFKTL	K	G	L	S	R	S	0	1	0	1	0	0	2	2	0	1	4	0	0	0	0	2	3	0	0	0	0	0	16	0	1703.8941	P08758;E9PHT9	P08758	30	45	ANXA5	Annexin A5;Annexin	yes	no	2	3.4166E-06	92.925		By MS/MS	By MS/MS
GLIAEAAQLGPVGGVFNLAVVLR	VQVSTSNISSLEGARGLIAEAAQLGPVGGV	LGPVGGVFNLAVVLRDGLLENQTPEFFQDV	R	G	L	L	R	D	4	1	1	0	0	1	1	4	0	1	4	0	0	1	1	0	0	0	0	4	0	0	23	0	2263.3052	A0A0U1RQF0;P49327	A0A0U1RQF0	1952	1974	FASN	Fatty acid synthase;[Acyl-carrier-protein] S-acetyltransferase;[Acyl-carrier-protein] S-malonyltransferase;3-oxoacyl-[acyl-carrier-protein] synthase;3-oxoacyl-[acyl-carrier-protein] reductase;3-hydroxyacyl-[acyl-carrier-protein] dehydratase;Enoyl-[acyl-carrier-protein] reductase;Oleoyl-[acyl-carrier-protein] hydrolase	yes	no	3	2.3011E-08	69.922	By MS/MS	By MS/MS	By MS/MS	By MS/MS	By MS/MS
GLLPEELTPLILATQK	AGIAKVLVAQHDVYKGLLPEELTPLILATQ	LLPEELTPLILATQKQFNYTHICAGASAFG	K	G	L	Q	K	Q	1	0	0	0	0	1	2	1	0	1	5	1	0	0	2	0	2	0	0	0	0	0	16	0	1735.0131	A0A8I5KVC9;A0A8I5KT03;H0YKF0;H3BV91;A0A8I5KUF3;A0A8I5KYP7;A0A8I5KYH4;A0A8I5KVL5;H0YLU7;P13804;A0A8I5KUR2;A0A0S2Z3M4	A0A8I5KVC9	37	52	ETFA	Electron transfer flavoprotein subunit alpha, mitochondrial	yes	no	3	0.023947	25.319	By MS/MS	By MS/MS	By MS/MS	By matching	By matching
GLLSDSMTDVPVDTGVAAR	MDSAGQDINLNSPNKGLLSDSMTDVPVDTG	DSMTDVPVDTGVAARTPAVEGLTEAEEEEL	K	G	L	A	R	T	2	1	0	3	0	0	0	2	0	0	2	0	1	0	1	2	2	0	0	3	0	0	19	0	1902.9357	O43399;A0A087WYR3;A0A087WZ51	O43399	16	34	TPD52L2	Tumor protein D54	yes	no	2	0.0092047	48.351	By MS/MS	By MS/MS	By MS/MS	By MS/MS	By matching
GLNISAVR	LPYDVTEESIKEFFRGLNISAVRLPREPSN	SIKEFFRGLNISAVRLPREPSNPERLKGFG	R	G	L	V	R	L	1	1	1	0	0	0	0	1	0	1	1	0	0	0	0	1	0	0	0	1	0	0	8	0	828.48175	F8W0K0;F8VYE9;F8VSC7;F8VP89;F8VX11;E7EX17;P23588;F8VRU1	F8W0K0	72	79	EIF4B	Eukaryotic translation initiation factor 4B	yes	no	2	0.032652	33.55	By MS/MS	By MS/MS		By MS/MS	By MS/MS
GLQAQIASSGLTVEVDAPK	EELLFMKKNHEEEVKGLQAQIASSGLTVEV	QIASSGLTVEVDAPKSQDLAKIMADIRAQY	K	G	L	P	K	S	3	0	0	1	0	2	1	2	0	1	2	1	0	0	1	2	1	0	0	2	0	0	19	0	1883	P05783;F8VZY9	P05783	223	241	KRT18	Keratin, type I cytoskeletal 18	yes	no	2	8.2228E-14	102.28	By MS/MS	By MS/MS	By MS/MS	By MS/MS	By matching
GLQDVLR	ARAQAALAVNISAARGLQDVLRTNLGPKGT	AVNISAARGLQDVLRTNLGPKGTMKMLVSG	R	G	L	L	R	T	0	1	0	1	0	1	0	1	0	0	2	0	0	0	0	0	0	0	0	1	0	0	7	0	799.4552	P40227;Q92526	P40227	29	35	CCT6A;CCT6B	T-complex protein 1 subunit zeta;T-complex protein 1 subunit zeta-2	no	no	2	0.034839	43.066	By MS/MS	By MS/MS	By MS/MS	By MS/MS	By MS/MS
GLSEDTTEETLK	SPNARSQPSKTLFVKGLSEDTTEETLKESF	FVKGLSEDTTEETLKESFDGSVRARIVTDR	K	G	L	L	K	E	0	0	0	1	0	0	3	1	0	0	2	1	0	0	0	1	3	0	0	0	0	0	12	0	1321.6249	A0A7I2V428;C9JLB1;A0A7I2V3F3;H7BY16;P19338;A0A7I2V5M5;A0A7I2V699;A0A7I2V2U7	A0A7I2V428	578	589	NCL	Nucleolin	yes	no	2	0.017352	38.783	By MS/MS	By MS/MS		By MS/MS
GLSQSALPYR	______________________________	HAPGKGLSQSALPYRRSVPTWLKLTSDDVK	K	G	L	Y	R	R	1	1	0	0	0	1	0	1	0	0	2	0	0	0	1	2	0	0	1	0	0	0	10	0	1090.5771	P62277;J3KMX5;E9PS50	P62277	10	19	RPS13	40S ribosomal protein S13	yes	no	2	0.016202	49.418			By MS/MS
GLTSVINQK	ENEVFLSLPCILNARGLTSVINQKLKDDEV	CILNARGLTSVINQKLKDDEVAQLKKSADT	R	G	L	Q	K	L	0	0	1	0	0	1	0	1	0	1	1	1	0	0	0	1	1	0	0	1	0	0	9	0	958.54475	A0A5F9ZHM4;P07195	A0A5F9ZHM4	300	308	LDHB	L-lactate dehydrogenase B chain	yes	no	2	6.8116E-08	130.77	By MS/MS	By MS/MS	By MS/MS	By MS/MS	By MS/MS
GLVQALQTK	LSERAALQEELQLCKGLVQALQTKVTQQGL	ELQLCKGLVQALQTKVTQQGLKMVVPGLDG	K	G	L	T	K	V	1	0	0	0	0	2	0	1	0	0	2	1	0	0	0	0	1	0	0	1	0	0	9	0	956.56548	A0A0U1RQF0;P49327	A0A0U1RQF0	1143	1151	FASN	Fatty acid synthase;[Acyl-carrier-protein] S-acetyltransferase;[Acyl-carrier-protein] S-malonyltransferase;3-oxoacyl-[acyl-carrier-protein] synthase;3-oxoacyl-[acyl-carrier-protein] reductase;3-hydroxyacyl-[acyl-carrier-protein] dehydratase;Enoyl-[acyl-carrier-protein] reductase;Oleoyl-[acyl-carrier-protein] hydrolase	yes	no	2	0.0051474	61.999	By MS/MS	By MS/MS	By MS/MS	By MS/MS	By MS/MS
GLYGIKDDVFLSVPCILGQNGISDLVK	MKNLRRVHPVSTMIKGLYGIKDDVFLSVPC	VPCILGQNGISDLVKVTLTSEEEARLKKSA	K	G	L	V	K	V	0	0	1	3	1	1	0	4	0	3	4	2	0	1	1	2	0	0	1	3	0	0	27	1	2919.5416	P00338	P00338	279	305	LDHA	L-lactate dehydrogenase A chain	yes	yes	3;4	0.00012256	52.329	By MS/MS	By MS/MS	By MS/MS	By matching	By matching
GMWSRRQMK	RLSLRNFFHHFHSKRGMWSRRQMKTL____	HFHSKRGMWSRRQMKTL_____________	R	G	M	M	K	T	0	2	0	0	0	1	0	1	0	0	0	1	2	0	0	1	0	1	0	0	0	0	9	2	1178.5801	Q6L9W6	Q6L9W6	988	996	B4GALNT3	Beta-1,4-N-acetylgalactosaminyltransferase 3	yes	yes	1	0.0089021	56.011	By MS/MS	By MS/MS	By MS/MS
GMYGIENEVFLSLPCILNAR	LKNLSRIHPVSTMVKGMYGIENEVFLSLPC	ENEVFLSLPCILNARGLTSVINQKLKDDEV	K	G	M	A	R	G	1	1	2	0	1	0	2	2	0	2	3	0	1	1	1	1	0	0	1	1	0	0	20	0	2295.1392	A0A5F9ZHM4;P07195	A0A5F9ZHM4	280	299	LDHB	L-lactate dehydrogenase B chain	yes	no	3	4.9342E-15	117.26	By MS/MS	By MS/MS	By MS/MS	By MS/MS	By MS/MS
GNAGQSNYGFANSAMER	ELDYFVVFSSVSCGRGNAGQSNYGFANSAM	AGQSNYGFANSAMERICEKRRHEGLPGLAV	R	G	N	E	R	I	3	1	3	0	0	1	1	3	0	0	0	0	1	1	0	2	0	0	1	0	0	0	17	0	1772.7536	A0A0U1RQF0;P49327	A0A0U1RQF0	2025	2041	FASN	Fatty acid synthase;[Acyl-carrier-protein] S-acetyltransferase;[Acyl-carrier-protein] S-malonyltransferase;3-oxoacyl-[acyl-carrier-protein] synthase;3-oxoacyl-[acyl-carrier-protein] reductase;3-hydroxyacyl-[acyl-carrier-protein] dehydratase;Enoyl-[acyl-carrier-protein] reductase;Oleoyl-[acyl-carrier-protein] hydrolase	yes	no	2;3	0.00033249	59.306	By MS/MS	By MS/MS	By MS/MS	By MS/MS	By MS/MS
GNDISSGTVLSDYVGSGPPK	PKYREWHHFLVVNMKGNDISSGTVLSDYVG	SGTVLSDYVGSGPPKGTGLHRYVWLVYEQD	K	G	N	P	K	G	0	0	1	2	0	0	0	4	0	1	1	1	0	0	2	4	1	0	1	2	0	0	20	0	1948.9378	P30086	P30086	94	113	PEBP1	Phosphatidylethanolamine-binding protein 1;Hippocampal cholinergic neurostimulating peptide	yes	yes	2	6.523E-14	119.45	By MS/MS	By MS/MS	By MS/MS	By MS/MS	By MS/MS
GNPTVEVDLFTSK	MSILKIHAREIFDSRGNPTVEVDLFTSKGL	SRGNPTVEVDLFTSKGLFRAAVPSGASTGI	R	G	N	S	K	G	0	0	1	1	0	0	1	1	0	0	1	1	0	1	1	1	2	0	0	2	0	0	13	0	1405.7089	P06733;A0A2R8Y6G6;K7EM90;A0A2R8YEM5;A0A2R8Y879;K7ERS8;A0A2R8Y798;A0A2R8YEG5	P06733	16	28	ENO1	Alpha-enolase;Enolase	yes	no	2	1.5443000000000001E-25	166.14	By MS/MS	By MS/MS	By MS/MS	By MS/MS	By MS/MS
GNPTVEVDLFTSKGLFR	MSILKIHAREIFDSRGNPTVEVDLFTSKGL	PTVEVDLFTSKGLFRAAVPSGASTGIYEAL	R	G	N	F	R	A	0	1	1	1	0	0	1	2	0	0	2	1	0	2	1	1	2	0	0	2	0	0	17	1	1878.984	P06733;A0A2R8Y6G6;K7EM90;A0A2R8YEM5;A0A2R8Y879;K7ERS8;A0A2R8Y798;A0A2R8YEG5	P06733	16	32	ENO1	Alpha-enolase;Enolase	yes	no	3	5.7353E-05	73.464				By MS/MS	By MS/MS
GNPTVEVDLYTAK	MSIEKIWAREILDSRGNPTVEVDLYTAKGL	SRGNPTVEVDLYTAKGLFRAAVPSGASTGI	R	G	N	A	K	G	1	0	1	1	0	0	1	1	0	0	1	1	0	0	1	0	2	0	1	2	0	0	13	0	1405.7089	P09104;F5H0C8;F5H1C3	P09104	16	28	ENO2	Gamma-enolase;Enolase	yes	no	2	0.0007007	116.77	By MS/MS	By MS/MS	By MS/MS	By MS/MS	By MS/MS
GNVGFVFTK	LENNPALEKLLPHIRGNVGFVFTKEDLTEI	LLPHIRGNVGFVFTKEDLTEIRDMLLANKV	R	G	N	T	K	E	0	0	1	0	0	0	0	2	0	0	0	1	0	2	0	0	1	0	0	2	0	0	9	0	967.51272	P05388;F8VWS0;F8VW21;F8VU65;F8VPE8;G3V210;F8VZS0;F8VQY6;F8VRK7;F8VS58;F8VWV4	P05388	84	92	RPLP0	60S acidic ribosomal protein P0	yes	no	2	0.020468	38.086	By MS/MS	By MS/MS	By MS/MS
GNVGVVLFNFGK	HFIDVGAGVIDEDYRGNVGVVLFNFGKEKF	DYRGNVGVVLFNFGKEKFEVKKGDRIAQLI	R	G	N	G	K	E	0	0	2	0	0	0	0	3	0	0	1	1	0	2	0	0	0	0	0	3	0	0	12	0	1249.6819	H0YMP1;A0A0C4DGL3;H0YNW5;H0YKC5;P33316;H0YMM5;H0YNJ9;H0YKI0	H0YMP1	64	75	DUT	Deoxyuridine 5-triphosphate nucleotidohydrolase, mitochondrial	yes	no	2	0.0076698	47.823	By MS/MS			By matching
GNVQVVIPFLTESYSSSQDPPEK	YYRKPLLESGTLGTKGNVQVVIPFLTESYS	FLTESYSSSQDPPEKSIPICTLKNFPNAIE	K	G	N	E	K	S	0	0	1	1	0	2	2	1	0	1	1	1	0	1	3	4	1	0	1	3	0	0	23	0	2520.2384	P22314	P22314	605	627	UBA1	Ubiquitin-like modifier-activating enzyme 1	yes	yes	3	0.0012893	45.011	By MS/MS	By MS/MS	By MS/MS		By matching
GPAVGIDLGTTYSCVGVFQHGK	______________________________	LGTTYSCVGVFQHGKVEIIANDQGNRTTPS	K	G	P	G	K	V	1	0	0	1	1	1	0	5	1	1	1	1	0	1	1	1	2	0	1	3	0	0	22	0	2262.1103	P11142;E9PKE3;E9PNE6;E9PLF4;E9PQQ4;E9PQK7;E9PK54;E9PI65;E9PPY6;E9PN25	P11142	4	25	HSPA8	Heat shock cognate 71 kDa protein	yes	no	3	1.0332E-05	63.869	By MS/MS	By MS/MS	By MS/MS		By MS/MS
GPAVGIDLGTTYSCVGVFQHGKVEIIANDQGNR	______________________________	QHGKVEIIANDQGNRTTPSYVAFTDTERLI	K	G	P	N	R	T	2	1	2	2	1	2	1	6	1	3	1	1	0	1	1	1	2	0	1	4	0	0	33	1	3471.7205	P11142;E9PKE3;E9PNE6;E9PLF4;E9PQQ4;E9PQK7;E9PK54;E9PI65;E9PPY6;E9PN25	P11142	4	36	HSPA8	Heat shock cognate 71 kDa protein	yes	no	4	0.018058	21.304	By MS/MS	By matching	By matching	By MS/MS
GPGTSFEFALAIVEALNGK	SENRVEKDGLILTSRGPGTSFEFALAIVEA	SFEFALAIVEALNGKEVAAQVKAPLVLKD_	R	G	P	G	K	E	3	0	1	0	0	0	2	3	0	1	2	1	0	2	1	1	1	0	0	1	0	0	19	0	1919.9993	Q99497;K7EN27;K7ELW0	Q99497	157	175	PARK7	Protein deglycase DJ-1	yes	no	2;3	4.8282E-10	90.714	By MS/MS	By MS/MS	By MS/MS
GPLMMYISK	PDDEAAMGIKSCDPKGPLMMYISKMVPTSD	KSCDPKGPLMMYISKMVPTSDKGRFYAFGR	K	G	P	S	K	M	0	0	0	0	0	0	0	1	0	1	1	1	2	0	1	1	0	0	1	0	0	0	9	0	1038.5242	P13639	P13639	392	400	EEF2	Elongation factor 2	yes	yes	2	0.0057477	60.436	By MS/MS	By MS/MS	By MS/MS	By MS/MS
GPLQSVQVFGR	______________________________	MPSKGPLQSVQVFGRKKTATAVAHCKRGNG	K	G	P	G	R	K	0	1	0	0	0	2	0	2	0	0	1	0	0	1	1	1	0	0	0	2	0	0	11	0	1186.6459	M0R210;P62249;M0R3H0;Q6IPX4	M0R210	5	15	RPS16	40S ribosomal protein S16	yes	no	2	0.0023317	63.816	By MS/MS	By MS/MS	By MS/MS	By MS/MS	By MS/MS
GPLVNASLR	KDTNVQVLMVLGAGRGPLVNASLRAAKQAD	VLGAGRGPLVNASLRAAKQADRRIKLLENW	R	G	P	L	R	A	1	1	1	0	0	0	0	1	0	0	2	0	0	0	1	1	0	0	0	1	0	0	9	0	925.53451	H0YJ77;H0YJX6;O14744	H0YJ77	112	120	PRMT5	Protein arginine N-methyltransferase 5;Protein arginine N-methyltransferase 5, N-terminally processed	yes	no	2	0.026845	35.295	By MS/MS	By MS/MS	By matching	By matching
GPSWDPFRDWYPHSR	______________________________	GPSWDPFRDWYPHSRLFDQAFGLPRLPEEW	R	G	P	S	R	L	0	2	0	2	0	0	0	1	1	0	0	0	0	1	3	2	0	2	1	0	0	0	15	1	1901.8598	A0A6Q8PGK1;P04792;A0A6Q8PFK8;A0A6Q8PFE7;A0A6Q8PF43;A0A6Q8PHJ6;A0A6Q8PHA6;A0A6Q8PH65;A0A6Q8PGY2	A0A6Q8PGK1	13	27	HSPB1	Heat shock protein beta-1	yes	no	4	0.035335	26.148	By MS/MS	By MS/MS	By MS/MS	By MS/MS	By MS/MS
GPVEGYEENEEFLR	FLEAADNLRLIQVPKGPVEGYEENEEFLRT	KGPVEGYEENEEFLRTMHHLLLEVEVIEGT	K	G	P	L	R	T	0	1	1	0	0	0	5	2	0	0	1	0	0	1	1	0	0	0	1	1	0	0	14	0	1666.7475	Q9UI30	Q9UI30	69	82	TRMT112	Multifunctional methyltransferase subunit TRM112-like protein	yes	yes	2	0.0019748	54.776		By MS/MS	By MS/MS		By MS/MS
GQELAFPLSPDWQVDYESYTWR	GTNNSSSISGVWVFRGQELAFPLSPDWQVD	LSPDWQVDYESYTWRKLDPGSEETQTLVRE	R	G	Q	W	R	K	1	1	0	2	0	2	2	1	0	0	2	0	0	1	2	2	1	2	2	1	0	0	22	0	2686.234	P26641	P26641	379	400	EEF1G	Elongation factor 1-gamma	yes	yes	3	4.342E-13	88.017	By MS/MS	By MS/MS	By MS/MS	By MS/MS	By MS/MS
GQESAGIVTSDGSSVPTFK	VPHVITLGLVGLQHRGQESAGIVTSDGSSV	AGIVTSDGSSVPTFKSHKVCHHRKM_____	R	G	Q	F	K	S	1	0	0	1	0	1	1	3	0	1	0	1	0	1	1	4	2	0	0	2	0	0	19	0	1865.9007	D6RE15;D6RCC8;Q06203	D6RE15	44	62	PPAT	Amidophosphoribosyltransferase	yes	no	2	6.152E-05	66.533	By MS/MS	By MS/MS	By matching	By matching
GQILMPNIGYGSNKK	RKPRGIDNRVRRRFKGQILMPNIGYGSNKK	GQILMPNIGYGSNKKTKHMLPSGFRKFLVH	K	G	Q	K	K	T	0	0	2	0	0	1	0	3	0	2	1	2	1	0	1	1	0	0	1	0	0	0	15	1	1618.8501	D3YTB1;F8W727;P62910	D3YTB1	51	65	RPL32	60S ribosomal protein L32	yes	no	3	0.029244	41.378	By MS/MS		By MS/MS	By matching	By MS/MS
GQLCELSCSTDYR	KNNRDLDFTIDLDFKGQLCELSCSTDYRMR	FKGQLCELSCSTDYRMR_____________	K	G	Q	Y	R	M	0	1	0	1	2	1	1	1	0	0	2	0	0	0	0	2	1	0	1	0	0	0	13	0	1587.6657	E9PKG1;Q99873	E9PKG1	311	323	PRMT1	Protein arginine N-methyltransferase 1	yes	no	2	0.0018269	65.574	By MS/MS	By MS/MS	By MS/MS	By MS/MS	By MS/MS
GQPAIIDGELYNEVK	MVVDIQRRHLRVGLKGQPAIIDGELYNEVK	GQPAIIDGELYNEVKVEESSWLIEDGKVVT	K	G	Q	V	K	V	1	0	1	1	0	1	2	2	0	2	1	1	0	0	1	0	0	0	1	1	0	0	15	0	1644.8359	Q9Y266	Q9Y266	213	227	NUDC	Nuclear migration protein nudC	yes	yes	2	0.0044479	52.344	By MS/MS	By matching	By MS/MS	By MS/MS	By MS/MS
GQTLVVQFTVK	RFYALSASFEPFSNKGQTLVVQFTVKHEQN	FSNKGQTLVVQFTVKHEQNIDCGGGYVKLF	K	G	Q	V	K	H	0	0	0	0	0	2	0	1	0	0	1	1	0	1	0	0	2	0	0	3	0	0	11	0	1218.6972	K7EL50;P27797;A0A7P0T861	K7EL50	88	98	CALR	Calreticulin	yes	no	2	0.0012365	88.496	By MS/MS	By MS/MS	By MS/MS	By MS/MS	By matching
GQVCLPVISAENWKPATK	ITFKTKIYHPNIDEKGQVCLPVISAENWKP	CLPVISAENWKPATKTDQVIQSLIALVNDP	K	G	Q	T	K	T	2	0	1	0	1	1	1	1	0	1	1	2	0	0	2	1	1	1	0	2	0	0	18	1	1997.0404	P68036;A0A8Q3WL22;A0A1B0GUS4	P68036	83	100	UBE2L3	Ubiquitin-conjugating enzyme E2 L3	yes	no	3	0.011727	38.271	By MS/MS	By matching	By MS/MS	By matching	By matching
GQVGGQVSVEVDSAPGTDLAK	AYLKKNHEEEISTLRGQVGGQVSVEVDSAP	VSVEVDSAPGTDLAKILSDMRSQYEVMAEQ	R	G	Q	A	K	I	2	0	0	2	0	2	1	4	0	0	1	1	0	0	1	2	1	0	0	4	0	0	21	0	2013.0015	CON__P08727;P08727;K7EMS3	CON__P08727	227	247	KRT19	Keratin, type I cytoskeletal 19	yes	no	2	2.6502E-15	122.34	By MS/MS	By MS/MS	By MS/MS	By MS/MS	By MS/MS
GQYISPFHDIPIYADK	APFSLEYRVFLKNEKGQYISPFHDIPIYAD	QYISPFHDIPIYADKDVFHMVVEVPRWSNA	K	G	Q	D	K	D	1	0	0	2	0	1	0	1	1	3	0	1	0	1	2	1	0	0	2	0	0	0	16	0	1862.9203	Q15181;Q5SQT6	Q15181	26	41	PPA1	Inorganic pyrophosphatase	yes	no	3	4.7728E-05	73.707	By MS/MS	By MS/MS	By MS/MS	By MS/MS	By MS/MS
GRGGPPGQFHDNANGGQNGTVQEIMIPAGK	SVQKAKMMLDDIVSRGRGGPPGQFHDNANG	GQNGTVQEIMIPAGKAGLVIGKGGETIKQL	R	G	R	G	K	A	2	1	3	1	0	3	1	8	1	2	0	1	1	1	3	0	1	0	0	1	0	0	30	1	3003.4369	M0R0C6;Q92945;M0QYH3;M0QXW7;M0R0I5	M0R0C6	215	244	KHSRP	Far upstream element-binding protein 2	yes	no	4	0.026168	20.85	By MS/MS	By MS/MS	By MS/MS		By matching
GSAPPGPVPEGSIR	______________________________	KGSAPPGPVPEGSIRIYSMRFCPFAERTRL	K	G	S	I	R	I	1	1	0	0	0	0	1	3	0	1	0	0	0	0	4	2	0	0	0	1	0	0	14	0	1319.6834	P78417	P78417	12	25	GSTO1	Glutathione S-transferase omega-1	yes	yes	2	0.032345	31.597		By MS/MS
GSFSEQGINEFLR	MAAINARKMKFALLKGSFSEQGINEFLREL	LKGSFSEQGINEFLRELSFGRGSTAPVGGG	K	G	S	L	R	E	0	1	1	0	0	1	2	2	0	1	1	0	0	2	0	2	0	0	0	0	0	0	13	0	1482.7103	Q15084	Q15084	374	386	PDIA6	Protein disulfide-isomerase A6	yes	yes	2	0.00091918	76.143	By MS/MS	By MS/MS	By MS/MS
GSSGVGLTAAVTTDQETGER	YVLCTAPRAIPTTGRGSSGVGLTAAVTTDQ	GLTAAVTTDQETGERRLEAGAMVLADRGVV	R	G	S	E	R	R	2	1	0	1	0	1	2	4	0	0	1	0	0	0	0	2	4	0	0	2	0	0	20	0	1934.9181	P25205;J3KQ69;A0A499FHX9	P25205	372	391	MCM3	DNA replication licensing factor MCM3	yes	no	2	0.0029698	57.53	By MS/MS	By matching	By matching
GSTDNLMDDIER	KHEKEDGAISTIVLRGSTDNLMDDIERAVD	VLRGSTDNLMDDIERAVDDGVNTFKVLTRD	R	G	S	E	R	A	0	1	1	3	0	0	1	1	0	1	1	0	1	0	0	1	1	0	0	0	0	0	12	0	1364.5878	P50990	P50990	379	390	CCT8	T-complex protein 1 subunit theta	yes	yes	2	0.022942	45.653	By MS/MS	By MS/MS	By MS/MS	By MS/MS	By matching
GSTDNLMDDIERAVDDGVNTFK	KHEKEDGAISTIVLRGSTDNLMDDIERAVD	DDIERAVDDGVNTFKVLTRDKRLVPGGGAT	R	G	S	F	K	V	1	1	2	5	0	0	1	2	0	1	1	1	1	1	0	1	2	0	0	2	0	0	22	1	2411.0911	P50990	P50990	379	400	CCT8	T-complex protein 1 subunit theta	yes	yes	3	0.020384	34.405	By matching	By MS/MS	By MS/MS	By MS/MS	By matching
GSYGDLGGPIITTQVTIPK	PQGGSGYDYSYAGGRGSYGDLGGPIITTQV	DLGGPIITTQVTIPKDLAGSIIGKGGQRIK	R	G	S	P	K	D	0	0	0	1	0	1	0	4	0	3	1	1	0	0	2	1	3	0	1	1	0	0	19	0	1916.0255	P61978;Q5T6W2;S4R359	P61978	378	396	HNRNPK	Heterogeneous nuclear ribonucleoprotein K	yes	no	2	0.0035233	55.841	By MS/MS	By MS/MS	By MS/MS	By MS/MS	By MS/MS
GTDLWLGVDALGLNIYEK	LEMYGINYFEIKNKKGTDLWLGVDALGLNI	LWLGVDALGLNIYEKDDKLTPKIGFPWSEI	K	G	T	E	K	D	1	0	1	2	0	0	1	3	0	1	4	1	0	0	0	0	1	1	1	1	0	0	18	0	1976.0255	P15311	P15311	213	230	EZR	Ezrin	yes	yes	2;3	9.6417E-10	119.32	By MS/MS	By MS/MS	By MS/MS	By MS/MS	By MS/MS
GTDVNVFNTILTTR	DSDARALYEAGERRKGTDVNVFNTILTTRS	KGTDVNVFNTILTTRSYPQLRRVFQKYTKY	K	G	T	T	R	S	0	1	2	1	0	0	0	1	0	1	1	0	0	1	0	0	4	0	0	2	0	0	14	0	1549.81	P04083	P04083	215	228	ANXA1	Annexin A1	yes	yes	2	0.0002672	79.693	By MS/MS	By MS/MS	By MS/MS	By MS/MS
GTEDITSPHGIPLDLLDR	PIVIFASNRGNCVIRGTEDITSPHGIPLDL	DITSPHGIPLDLLDRVMIIRTMLYTPQEMK	R	G	T	D	R	V	0	1	0	3	0	0	1	2	1	2	3	0	0	0	2	1	2	0	0	0	0	0	18	0	1947.9902	Q9Y265;H7C4G5;J3QLR1;E7ETR0	Q9Y265	340	357	RUVBL1	RuvB-like 1	yes	no	3	0.00076889	50.387	By MS/MS	By matching		By MS/MS	By matching
GTGGVDTAAVGGVFDVSNADRLGFSEVELVQMVVDGVK	EKFSEVLKRLRLQKRGTGGVDTAAVGGVFD	FSEVELVQMVVDGVKLLIEMEQRLEQGQAI	R	G	T	V	K	L	3	1	1	4	0	1	2	7	0	0	2	1	1	2	0	2	2	0	0	9	0	0	38	1	3793.8833	A0A0S2Z471;P12277;H0YJG0	A0A0S2Z471	345	382	CKB	Creatine kinase B-type	yes	no	4	7.7381E-05	43.686	By MS/MS	By matching	By matching
GTGIVSAPVPK	GRCGSVLVRLIPAPRGTGIVSAPVPKKLLM	PAPRGTGIVSAPVPKKLLMMAGIDDCYTSA	R	G	T	P	K	K	1	0	0	0	0	0	0	2	0	1	0	1	0	0	2	1	1	0	0	2	0	0	11	0	1024.5917	E9PQD7;P15880;H0YEN5;E9PMM9;I3L404;E9PM36	E9PQD7	143	153	RPS2	40S ribosomal protein S2	yes	no	2	0.0012549	72.607	By MS/MS	By MS/MS	By MS/MS	By MS/MS	By MS/MS
GTIEILSDVQLIK	TSFFQALGITTKISRGTIEILSDVQLIKTG	SRGTIEILSDVQLIKTGDKVGASEATLLNM	R	G	T	I	K	T	0	0	0	1	0	1	1	1	0	3	2	1	0	0	0	1	1	0	0	1	0	0	13	0	1427.8235	P05388;F8VW21;F8VU65;F8VPE8;Q8NHW5	P05388	150	162	RPLP0;RPLP0P6	60S acidic ribosomal protein P0;60S acidic ribosomal protein P0-like	yes	no	2	0.00090776	100.55	By MS/MS	By MS/MS	By MS/MS	By MS/MS	By MS/MS
GTPLISPLIK	NPNALFPPVEFPAPRGTPLISPLIKWDHSL	FPAPRGTPLISPLIKWDHSLAWDVPAAEDF	R	G	T	I	K	W	0	0	0	0	0	0	0	1	0	2	2	1	0	0	2	1	1	0	0	0	0	0	10	0	1037.6485	A0A0U1RQF0;P49327	A0A0U1RQF0	826	835	FASN	Fatty acid synthase;[Acyl-carrier-protein] S-acetyltransferase;[Acyl-carrier-protein] S-malonyltransferase;3-oxoacyl-[acyl-carrier-protein] synthase;3-oxoacyl-[acyl-carrier-protein] reductase;3-hydroxyacyl-[acyl-carrier-protein] dehydratase;Enoyl-[acyl-carrier-protein] reductase;Oleoyl-[acyl-carrier-protein] hydrolase	yes	no	2	0.022031	38.086	By MS/MS	By MS/MS	By MS/MS	By matching	By matching
GTQGATAGASSELDASK	YRGRKKGKKKDQIGKGTQGATAGASSELDA	QGATAGASSELDASKTVSSPPTSPRPGSAA	K	G	T	S	K	T	4	0	0	1	0	1	1	3	0	0	1	1	0	0	0	3	2	0	0	0	0	0	17	0	1549.722	O76094	O76094	601	617	SRP72	Signal recognition particle subunit SRP72	yes	yes	2	0.0022317	46.481	By MS/MS	By MS/MS	By MS/MS	By matching	By matching
GTVTDFPGFDER	______________________________	VLRGTVTDFPGFDERADAETLRKAMKGLGT	R	G	T	E	R	A	0	1	0	2	0	0	1	2	0	0	0	0	0	2	1	0	2	0	0	1	0	0	12	0	1339.6044	P08758;E9PHT9;D6RBE9;D6RCN3	P08758	7	18	ANXA5	Annexin A5;Annexin	yes	no	2	0.0061493	51.927	By MS/MS		By MS/MS	By MS/MS	By MS/MS
GTVVTGTLER	PFLLPVEAVYSVPGRGTVVTGTLERGILKK	SVPGRGTVVTGTLERGILKKGDECELLGHS	R	G	T	E	R	G	0	1	0	0	0	0	1	2	0	0	1	0	0	0	0	0	3	0	0	2	0	0	10	0	1031.5611	P49411	P49411	275	284	TUFM	Elongation factor Tu, mitochondrial	yes	yes	2	0.0027036	62.463	By MS/MS	By MS/MS	By MS/MS	By MS/MS	By MS/MS
GVDEATIIDILTK	PSSDVAALHKAIMVKGVDEATIIDILTKRN	VKGVDEATIIDILTKRNNAQRQQIKAAYLQ	K	G	V	T	K	R	1	0	0	2	0	0	1	1	0	3	1	1	0	0	0	0	2	0	0	1	0	0	13	0	1386.7606	P04083;Q5T3N1;Q5T3N0	P04083	59	71	ANXA1	Annexin A1;Annexin	yes	no	2	0.00070363	136.48	By MS/MS	By MS/MS	By MS/MS	By MS/MS	By MS/MS
GVDLDQLLDMSYEQLMQLYSAR	VEQKKKRTFRKFTYRGVDLDQLLDMSYEQL	LDMSYEQLMQLYSARQRRRLNRGLRRKQHS	R	G	V	A	R	Q	1	1	0	3	0	3	1	1	0	0	5	0	2	0	0	2	0	0	2	1	0	0	22	0	2587.2298	K7EJ78;K7EQJ5;K7ELC2;P62841	K7EJ78	19	40	RPS15	40S ribosomal protein S15	yes	no	3	5.0806E-08	76.186	By MS/MS	By MS/MS	By MS/MS	By MS/MS	By MS/MS
GVEITGFPEAQALGLEVFHAGTALK	TVVMASKGYPGDYTKGVEITGFPEAQALGL	QALGLEVFHAGTALKNGKVVTHGGRVLAVT	K	G	V	L	K	N	4	0	0	0	0	1	3	4	1	1	3	1	0	2	1	0	2	0	0	2	0	0	25	0	2554.3431	P22102	P22102	351	375	GART	Trifunctional purine biosynthetic protein adenosine-3;Phosphoribosylamine--glycine ligase;Phosphoribosylformylglycinamidine cyclo-ligase;Phosphoribosylglycinamide formyltransferase	yes	yes	3	0.032175	19.25	By MS/MS	By MS/MS	By MS/MS
GVGIISEGNETVEDIAAR	MVTGDHPITAKAIAKGVGIISEGNETVEDI	IISEGNETVEDIAARLNIPVSQVNPRDAKA	K	G	V	A	R	L	2	1	1	1	0	0	3	3	0	3	0	0	0	0	0	1	1	0	0	2	0	0	18	0	1828.9167	P05023;M0R116;B1AKY9;A0A2R8YEY8;A0A0A0MT26;P13637;P50993;H0Y7C1	P05023	630	647	ATP1A1;ATP1A3;ATP1A2	Sodium/potassium-transporting ATPase subunit alpha-1;Sodium/potassium-transporting ATPase subunit alpha-3;Sodium/potassium-transporting ATPase subunit alpha-2	yes	no	2	0.0050954	38.787					By MS/MS
GVMLAVDAVIAELK	FEKISKGANPVEIRRGVMLAVDAVIAELKK	RGVMLAVDAVIAELKKQSKPVTTPEEIAQV	R	G	V	L	K	K	3	0	0	1	0	0	1	1	0	1	2	1	1	0	0	0	0	0	0	3	0	0	14	0	1427.8058	P10809;A0A7I2V599;A0A7I2V2X6;A0A7I2V5M1;A0A7I2V5K3;A0A7I2YQ71;A0A7I2V369;E7ESH4;E7EXB4	P10809	143	156	HSPD1	60 kDa heat shock protein, mitochondrial	yes	no	2	0.00031409	78.653	By MS/MS	By MS/MS	By MS/MS
GVNLPGAAVDLPAVSEK	LVTEVENGGSLGSKKGVNLPGAAVDLPAVS	NLPGAAVDLPAVSEKDIQDLKFGVEQDVDM	K	G	V	E	K	D	3	0	1	1	0	0	1	2	0	0	2	1	0	0	2	1	0	0	0	3	0	0	17	0	1635.8832	A0A804F6T5;A0A804F729;P14618;A0A8V8TNX9;B4DNK4	P14618	208	224	PKM	Pyruvate kinase PKM;Pyruvate kinase	no	no	2;3	4.8821E-06	98.531	By MS/MS	By MS/MS	By MS/MS	By MS/MS	By MS/MS
GVNTFSPEGR	______________________________	SEYDRGVNTFSPEGRLFQVEYAIEAIKLGS	R	G	V	G	R	L	0	1	1	0	0	0	1	2	0	0	0	0	0	1	1	1	1	0	0	1	0	0	10	0	1062.5094	P28066	P28066	11	20	PSMA5	Proteasome subunit alpha type-5	yes	yes	2	0.0037629	59.245	By MS/MS	By MS/MS	By MS/MS	By MS/MS	By MS/MS
GVPQIEVTFDIDANGILNVSAVDK	LLGKFELTGIPPAPRGVPQIEVTFDIDANG	DIDANGILNVSAVDKSTGKENKITITNDKG	R	G	V	D	K	S	2	0	2	3	0	1	1	2	0	3	1	1	0	1	1	1	1	0	0	4	0	0	24	0	2513.3013	P11142;E9PKE3;E9PNE6;A8K7Q2;E9PS65;E9PM13	P11142	470	493	HSPA8	Heat shock cognate 71 kDa protein	yes	no	3	0.0017067	40.756	By MS/MS	By MS/MS	By MS/MS	By MS/MS	By MS/MS
GVPQIEVTFEIDVNGILR	LLGTFDLTGIPPAPRGVPQIEVTFEIDVNG	QIEVTFEIDVNGILRVTAEDKGTGNKNKIT	R	G	V	L	R	V	0	1	1	1	0	1	2	2	0	3	1	0	0	1	1	0	1	0	0	3	0	0	18	0	1998.0786	P11021;A0A7P0TAI0	P11021	493	510	HSPA5	78 kDa glucose-regulated protein	yes	no	3	0.0023617	41.202	By MS/MS		By MS/MS		By MS/MS
GVPTGFILPIR	MAKTHLSLSHNPEQKGVPTGFILPIRDIRA	PEQKGVPTGFILPIRDIRASVGAGFLYPLV	K	G	V	I	R	D	0	1	0	0	0	0	0	2	0	2	1	0	0	1	2	0	1	0	0	1	0	0	11	0	1168.6968	A0A494C1T2;A0A8V8TL50;V9GZ78;V9GYY3;F5H2F4;P11586	A0A494C1T2	588	598	MTHFD1	C-1-tetrahydrofolate synthase, cytoplasmic;Methylenetetrahydrofolate dehydrogenase;Methenyltetrahydrofolate cyclohydrolase;Formyltetrahydrofolate synthetase;C-1-tetrahydrofolate synthase, cytoplasmic, N-terminally processed	yes	no	2	0.016582	40.352	By MS/MS	By MS/MS	By MS/MS	By matching	By MS/MS
GVQVETISPGDGR	______________________________	______________________________	M	G	V	G	R	T	0	1	0	1	0	1	1	3	0	1	0	0	0	0	1	1	1	0	0	2	0	0	13	0	1313.6575	Q1JUQ3;Q5W0X3;A0A087WZM5;A0A087WTS4;A0A087WV48;A0A7I2V3S6;P62942	Q1JUQ3	2	14	FKBP12-Exin;FKBP1A	Peptidyl-prolyl cis-trans isomerase;Peptidyl-prolyl cis-trans isomerase FKBP1A	yes	no	2	0.0012284	83.397	By MS/MS	By MS/MS	By MS/MS	By MS/MS	By MS/MS
GVQYLNEIK	GPDGTGPNILTDITKGVQYLNEIKDSVVAG	LTDITKGVQYLNEIKDSVVAGFQWATKEGA	K	G	V	I	K	D	0	0	1	0	0	1	1	1	0	1	1	1	0	0	0	0	0	0	1	1	0	0	9	0	1062.571	P13639	P13639	668	676	EEF2	Elongation factor 2	yes	yes	2	8.8958E-08	105.57	By MS/MS	By MS/MS	By MS/MS	By MS/MS	By MS/MS
GVSGSCNIDVVCPEGDGRR	FGPLARRLAAASGEKGVSGSCNIDVVCPEG	SCNIDVVCPEGDGRRDIIRAVGAYSKSGTL	K	G	V	R	R	D	0	2	1	2	2	0	1	4	0	1	0	0	0	0	1	2	0	0	0	3	0	0	19	1	2032.9055	CON__P15636	CON__P15636	206	224			yes	yes	3	1.6323E-09	88.551	By MS/MS	By MS/MS	By MS/MS	By MS/MS	By MS/MS
GVTFNVTTVDTK	NCPFSQRLFMVLWLKGVTFNVTTVDTKRRT	WLKGVTFNVTTVDTKRRTETVQKLCPGGQL	K	G	V	T	K	R	0	0	1	1	0	0	0	1	0	0	0	1	0	1	0	0	4	0	0	3	0	0	12	0	1280.6612	O00299	O00299	38	49	CLIC1	Chloride intracellular channel protein 1	yes	yes	2	0.0013178	94.297	By MS/MS		By MS/MS	By MS/MS
GVTFNVTTVDTKR	NCPFSQRLFMVLWLKGVTFNVTTVDTKRRT	LKGVTFNVTTVDTKRRTETVQKLCPGGQLP	K	G	V	K	R	R	0	1	1	1	0	0	0	1	0	0	0	1	0	1	0	0	4	0	0	3	0	0	13	1	1436.7623	O00299	O00299	38	50	CLIC1	Chloride intracellular channel protein 1	yes	yes	2	0.012879	61.435				By MS/MS	By MS/MS
GVTLGFR	ATVRTICSHVQNMIKGVTLGFRYKMRSVYA	SHVQNMIKGVTLGFRYKMRSVYAHFPINVV	K	G	V	F	R	Y	0	1	0	0	0	0	0	2	0	0	1	0	0	1	0	0	1	0	0	1	0	0	7	0	748.42317	P32969;D6RAN4;A0A2R8Y5Y7;H0Y9V9	P32969	83	89	RPL9	60S ribosomal protein L9	yes	no	2	0.0094475	46.351	By MS/MS	By MS/MS	By MS/MS		By MS/MS
GVVDSDDLPLNVSR	DDFHDMMPKYLNFVKGVVDSDDLPLNVSRE	KGVVDSDDLPLNVSRETLQQHKLLKVIRKK	K	G	V	S	R	E	0	1	1	3	0	0	0	1	0	0	2	0	0	0	1	2	0	0	0	3	0	0	14	0	1484.7471	A0A7P0TAE1;H0YIV0;A0A7P0TAT8;P14625;A0A7P0T823;A0A7P0T917;A0A087WT78;A0A7P0TAY2;A0A7P0TBC2	A0A7P0TAE1	435	448	HSP90B1	Endoplasmin	yes	no	2	0.00028206	86.814	By MS/MS	By MS/MS	By MS/MS	By MS/MS	By MS/MS
GVVDSEDLPLNISR	DSCDELIPEYLNFIRGVVDSEDLPLNISRE	RGVVDSEDLPLNISREMLQQSKILKVIRKN	R	G	V	S	R	E	0	1	1	2	0	0	1	1	0	1	2	0	0	0	1	2	0	0	0	2	0	0	14	0	1512.7784	P08238;P07900	P08238	379	392	HSP90AB1;HSP90AA1	Heat shock protein HSP 90-beta;Heat shock protein HSP 90-alpha	no	no	2	1.5259E-216	188.06	By MS/MS	By MS/MS	By MS/MS	By MS/MS	By MS/MS
GVVQELQQAISK	VVRIASLEVENQSLRGVVQELQQAISKLEA	SLRGVVQELQQAISKLEARLNVLEKSSPGH	R	G	V	S	K	L	1	0	0	0	0	3	1	1	0	1	1	1	0	0	0	1	0	0	0	2	0	0	12	0	1298.7194	E9PL71;E9PN91;P29692;E9PK01;E9PRY8;A0A087X1X7;E9PPR1;E9PL12;E9PQ49;E9PI39;E9PMW7;E9PIZ1;H0YCK7	P29692	96	107	EEF1D	Elongation factor 1-delta	no	no	2	0.0013739	108.67	By MS/MS	By MS/MS	By MS/MS	By MS/MS	By MS/MS
GVVQELQQAISKLEAR	VVRIASLEVENQSLRGVVQELQQAISKLEA	VVQELQQAISKLEARLNVLEKSSPGHRATA	R	G	V	A	R	L	2	1	0	0	0	3	2	1	0	1	2	1	0	0	0	1	0	0	0	2	0	0	16	1	1767.9843	E9PL71;E9PN91;P29692;E9PK01;E9PRY8;A0A087X1X7;E9PPR1;E9PL12;E9PQ49;E9PI39;E9PMW7;E9PIZ1;H0YCK7	P29692	96	111	EEF1D	Elongation factor 1-delta	no	no	3	0.0013735	50.387	By MS/MS		By MS/MS
GYAFIEFASFEDAK	ATFIKVPQNQNGKSKGYAFIEFASFEDAKE	KGYAFIEFASFEDAKEALNSCNKREIEGRA	K	G	Y	A	K	E	3	0	0	1	0	0	2	1	0	1	0	1	0	3	0	1	0	0	1	0	0	0	14	0	1593.7351	A0A7I2V428;C9JLB1;A0A7I2V3F3;H7BY16;P19338;A0A7I2V5M5;A0A7I2V699;A0A7I2V2U7;A0A7I2V349;A0A7I2V506	A0A7I2V428	524	537	NCL	Nucleolin	yes	no	2	0.00049133	80.763	By MS/MS	By MS/MS	By MS/MS	By MS/MS	By MS/MS
GYAVLGGER	LNDIAAVPATAMPFRGYAVLGGERGGPEVQ	TAMPFRGYAVLGGERGGPEVQQVPAGERPL	R	G	Y	E	R	G	1	1	0	0	0	0	1	3	0	0	1	0	0	0	0	0	0	0	1	1	0	0	9	0	920.47158	A0A0U1RQF0;P49327	A0A0U1RQF0	469	477	FASN	Fatty acid synthase;[Acyl-carrier-protein] S-acetyltransferase;[Acyl-carrier-protein] S-malonyltransferase;3-oxoacyl-[acyl-carrier-protein] synthase;3-oxoacyl-[acyl-carrier-protein] reductase;3-hydroxyacyl-[acyl-carrier-protein] dehydratase;Enoyl-[acyl-carrier-protein] reductase;Oleoyl-[acyl-carrier-protein] hydrolase	yes	no	2	0.0065699	63.565		By MS/MS	By MS/MS		By MS/MS
GYDVIAQAQSGTGK	KPSAIQQRAILPCIKGYDVIAQAQSGTGKT	KGYDVIAQAQSGTGKTATFAISILQQIELD	K	G	Y	G	K	T	2	0	0	1	0	2	0	3	0	1	0	1	0	0	0	1	1	0	1	1	0	0	14	0	1393.6838	E7EQG2;Q14240;J3KT04;E7EMV8;J3KSN7;P60842;J3KTB5;J3QS69;J3KT12;J3QR64;J3QL43;J3QLN6;J3KS25;J3QKZ9;J3KS93	P60842	69	82	EIF4A2;EIF4A1	Eukaryotic initiation factor 4A-II;Eukaryotic initiation factor 4A-II, N-terminally processed;Eukaryotic initiation factor 4A-I	no	no	2	2.0042E-05	133.05	By MS/MS	By MS/MS	By MS/MS	By MS/MS	By MS/MS
GYDYGPHFQGILEASLEGDSGR	LFLAQAEVYKELRLRGYDYGPHFQGILEAS	FQGILEASLEGDSGRLLWKDNWVSFMDTML	R	G	Y	G	R	L	1	1	0	2	0	1	2	5	1	1	2	0	0	1	1	2	0	0	2	0	0	0	22	0	2367.0768	A0A0U1RQF0;P49327	A0A0U1RQF0	998	1019	FASN	Fatty acid synthase;[Acyl-carrier-protein] S-acetyltransferase;[Acyl-carrier-protein] S-malonyltransferase;3-oxoacyl-[acyl-carrier-protein] synthase;3-oxoacyl-[acyl-carrier-protein] reductase;3-hydroxyacyl-[acyl-carrier-protein] dehydratase;Enoyl-[acyl-carrier-protein] reductase;Oleoyl-[acyl-carrier-protein] hydrolase	yes	no	3	0.0024711	40.285	By MS/MS	By MS/MS	By MS/MS	By MS/MS	By MS/MS
GYEEWLLNEIR	SDINNGWQHLEQAEKGYEEWLLNEIRRLER	QAEKGYEEWLLNEIRRLERLDHLAEKFRQK	K	G	Y	I	R	R	0	1	1	0	0	0	3	1	0	1	2	0	0	0	0	0	0	1	1	0	0	0	11	0	1420.6987	F5GXS2;A0A8V8TL71;O43707;H7C144;A0A804HK61;P12814;A0A804HL31;A0A804HLF4;A0A804HII9;H9KV75;A0A804HKE2;A0A7I2V4Y4;A0A804HIN7;A0A804HLD0;A0A804HJU8;A0A804HI95;A0A494C1A0;P35609;A0A494C060	F5GXS2	396	406	ACTN4;ACTN1;ACTN2	Alpha-actinin-4;Alpha-actinin-1;Alpha-actinin-2	yes	no	2	0.029145	35.541		By MS/MS	By matching		By MS/MS
GYIFLEYASPAHAVDAVK	KITNDFYPEEDGKTKGYIFLEYASPAHAVD	FLEYASPAHAVDAVKNADGYKLDKQHTFRV	K	G	Y	V	K	N	4	0	0	1	0	0	1	1	1	1	1	1	0	1	1	1	0	0	2	2	0	0	18	0	1949.9887	P55884;C9JZG1	P55884	231	248	EIF3B	Eukaryotic translation initiation factor 3 subunit B	yes	no	3	0.00011059	61.692	By MS/MS	By MS/MS	By MS/MS	By MS/MS	By MS/MS
GYISPYFINTSK	LNDELEIIEGMKFDRGYISPYFINTSKGQK	FDRGYISPYFINTSKGQKCEFQDAYVLLSE	R	G	Y	S	K	G	0	0	1	0	0	0	0	1	0	2	0	1	0	1	1	2	1	0	2	0	0	0	12	0	1388.6976	P10809;A0A7I2V599;A0A7I2V2X6;A0A7I2V5M1;A0A7I2V5K3;A0A7I2YQ71;A0A7I2V369;E7ESH4	P10809	222	233	HSPD1	60 kDa heat shock protein, mitochondrial	yes	no	2	0.0013205	81.865
GYISPYFINTSKGQKCEFQDAYVLLSEK	LNDELEIIEGMKFDRGYISPYFINTSKGQK	QKCEFQDAYVLLSEKKISSIQSIVPALEIA	R	G	Y	E	K	K	1	0	1	1	1	2	2	2	0	2	2	3	0	2	1	3	1	0	3	1	0	0	28	2	3284.6064	P10809;A0A7I2V599;A0A7I2V2X6;A0A7I2V5M1;A0A7I2V5K3;A0A7I2YQ71;A0A7I2V369	P10809	222	249	HSPD1	60 kDa heat shock protein, mitochondrial	yes	no	4	0.02338	37.908			By MS/MS
GYLGPEQLPDCLK	VAADLSHIETKAAVKGYLGPEQLPDCLKGC	VKGYLGPEQLPDCLKGCDVVVIPAGVPRKP	K	G	Y	L	K	G	0	0	0	1	1	1	1	2	0	0	3	1	0	0	2	0	0	0	1	0	0	0	13	0	1488.7283	P40926	P40926	79	91	MDH2	Malate dehydrogenase, mitochondrial	yes	yes	2	0.0027904	72.006	By MS/MS	By MS/MS	By MS/MS	By MS/MS	By MS/MS
GYPTLLLFR	DCTAERNICSKYSVRGYPTLLLFRGGKKVS	SKYSVRGYPTLLLFRGGKKVSEHSGGRDLD	R	G	Y	F	R	G	0	1	0	0	0	0	0	1	0	0	3	0	0	1	1	0	1	0	1	0	0	0	9	0	1078.6175	Q8NBS9	Q8NBS9	395	403	TXNDC5	Thioredoxin domain-containing protein 5	yes	yes	2	0.024472	40.268	By MS/MS	By MS/MS	By MS/MS	By MS/MS	By MS/MS
GYPTLLWFR	DCTQHYELCSGNQVRGYPTLLWFRDGKKVD	SGNQVRGYPTLLWFRDGKKVDQYKGKRDLE	R	G	Y	F	R	D	0	1	0	0	0	0	0	1	0	0	2	0	0	1	1	0	1	1	1	0	0	0	9	0	1151.6128	Q8NBS9	Q8NBS9	261	269	TXNDC5	Thioredoxin domain-containing protein 5	yes	yes	2	0.01332	43.808	By matching	By MS/MS		By MS/MS	By MS/MS
GYSFSLTTFSPSGK	______________________________	RGYSFSLTTFSPSGKLVQIEYALAAVAGGA	R	G	Y	G	K	L	0	0	0	0	0	0	0	2	0	0	1	1	0	2	1	4	2	0	1	0	0	0	14	0	1477.7089	A0A024RA52;P25787;A0A7I2V2H3;H3BT36	A0A024RA52	5	18	PSMA2	Proteasome subunit alpha type;Proteasome subunit alpha type-2	yes	no	2	0.00026744	104.32	By MS/MS	By MS/MS	By MS/MS	By matching	By MS/MS
GYSFTTTAER	GRDLTDYLMKILTERGYSFTTTAEREIVRD	ILTERGYSFTTTAEREIVRDIKEKLCYVAL	R	G	Y	E	R	E	1	1	0	0	0	0	1	1	0	0	0	0	0	1	0	1	3	0	1	0	0	0	10	0	1131.5197	P60709;E7EVS6;A0A6Q8PFE4;A0A2R8Y793;A0A2R8YEA7;P63261;I3L4N8;A0A804GS07;I3L3I0;I3L1U9	P63261	197	206	ACTB;ACTG1	Actin, cytoplasmic 1;Actin, cytoplasmic 1, N-terminally processed;Actin, cytoplasmic 2;Actin, cytoplasmic 2, N-terminally processed	no	no	2	7.8672E-10	166.52	By MS/MS	By MS/MS	By MS/MS	By MS/MS	By MS/MS
GYSFTTTAEREIVR	GRDLTDYLMKILTERGYSFTTTAEREIVRD	RGYSFTTTAEREIVRDIKEKLCYVALDFEQ	R	G	Y	V	R	D	1	2	0	0	0	0	2	1	0	1	0	0	0	1	0	1	3	0	1	1	0	0	14	1	1628.8158	P60709;E7EVS6;A0A6Q8PFE4;A0A2R8Y793;A0A2R8YEA7;P63261;I3L4N8;A0A804GS07;I3L3I0;I3L1U9	P63261	197	210	ACTB;ACTG1	Actin, cytoplasmic 1;Actin, cytoplasmic 1, N-terminally processed;Actin, cytoplasmic 2;Actin, cytoplasmic 2, N-terminally processed	no	no	3	6.3863E-05	64.104	By MS/MS	By MS/MS	By MS/MS	By MS/MS	By MS/MS
GYTNWAIGLSVADLIESMLK	HKMVVESAYEVIKLKGYTNWAIGLSVADLI	AIGLSVADLIESMLKNLSRIHPVSTMVKGM	K	G	Y	L	K	N	2	0	1	1	0	0	1	2	0	2	3	1	1	0	0	2	1	1	1	1	0	0	20	0	2180.1187	A0A5F9ZHM4;P07195;A0A3B3IS95	A0A5F9ZHM4	247	266	LDHB	L-lactate dehydrogenase B chain	yes	no	3	0.015908	28.412	By MS/MS		By MS/MS	By matching	By matching
GYTSWAIGLSVADLAESIMK	HKQVVESAYEVIKLKGYTSWAIGLSVADLA	AIGLSVADLAESIMKNLRRVHPVSTMIKGL	K	G	Y	M	K	N	3	0	0	1	0	0	1	2	0	2	2	1	1	0	0	3	1	1	1	1	0	0	20	0	2111.0609	P00338	P00338	246	265	LDHA	L-lactate dehydrogenase A chain	yes	yes	3	0.0010728	47.047	By MS/MS	By matching	By MS/MS	By MS/MS
HAFEIIHLLTGENPLQVLVNAIINSGPR	GRNNGKKLMTVRIVKHAFEIIHLLTGENPL	PLQVLVNAIINSGPREDSTRIGRAGTVRRQ	K	H	A	P	R	E	2	1	3	0	0	1	2	2	2	4	4	0	0	1	2	1	1	0	0	2	0	0	28	0	3064.6822	M0R0F0;P46782;M0R0R2	M0R0F0	95	122	RPS5	40S ribosomal protein S5;40S ribosomal protein S5, N-terminally processed	yes	no	4	0.00035036	38.629			By MS/MS
HELLQPFNVLYEK	EDEKKARMGVVECAKHELLQPFNVLYEKEG	AKHELLQPFNVLYEKEGEFVAQFKFTVLLM	K	H	E	E	K	E	0	0	1	0	0	1	2	0	1	0	3	1	0	1	1	0	0	0	1	1	0	0	13	0	1628.8562	Q9UQ80	Q9UQ80	299	311	PA2G4	Proliferation-associated protein 2G4	yes	yes	3	0.043727	18.096	By MS/MS	By matching	By MS/MS	By matching	By matching
HELQANCYEEVK	ASSKDAIKKKLTGIKHELQANCYEEVKDRC	GIKHELQANCYEEVKDRCTLAEKLGGSAVI	K	H	E	V	K	D	1	0	1	0	1	1	3	0	1	0	1	1	0	0	0	0	0	0	1	1	0	0	12	0	1518.6773	P23528;G3V1A4;E9PP50;E9PK25	P23528	133	144	CFL1	Cofilin-1	yes	no	3	0.0044999	46.88	By MS/MS	By MS/MS	By MS/MS	By MS/MS	By MS/MS
HEQNIDCGGGYVK	FSNKGQTLVVQFTVKHEQNIDCGGGYVKLF	VKHEQNIDCGGGYVKLFPNSLDQTDMHGDS	K	H	E	V	K	L	0	0	1	1	1	1	1	3	1	1	0	1	0	0	0	0	0	0	1	1	0	0	13	0	1475.6463	K7EL50;P27797;A0A7P0T861	K7EL50	99	111	CALR	Calreticulin	yes	no	3	0.0005823	61.375	By MS/MS	By MS/MS	By MS/MS	By MS/MS	By MS/MS
HFSVEGQLEFR	YKSLTNDWEDHLAVKHFSVEGQLEFRALLF	LAVKHFSVEGQLEFRALLFIPRRAPFDLFE	K	H	F	F	R	A	0	1	0	0	0	1	2	1	1	0	1	0	0	2	0	1	0	0	0	1	0	0	11	0	1347.6571	P08238;Q58FF7;P07900;Q58FG1;Q14568	P08238	320	330	HSP90AB1;HSP90AB3P;HSP90AA1;HSP90AA4P;HSP90AA2P	Heat shock protein HSP 90-beta;Putative heat shock protein HSP 90-beta-3;Heat shock protein HSP 90-alpha;Putative heat shock protein HSP 90-alpha A4;Heat shock protein HSP 90-alpha A2	no	no	2;3	1.3546E-10	144.55	By MS/MS	By MS/MS	By MS/MS	By MS/MS	By MS/MS
HGESAWNLENR	______________________________	VLIRHGESAWNLENRFSGWYDADLSPAGHE	R	H	G	N	R	F	1	1	2	0	0	0	2	1	1	0	1	0	0	0	0	1	0	1	0	0	0	0	11	0	1311.5956	P18669	P18669	11	21	PGAM1	Phosphoglycerate mutase 1	yes	yes	3	0.032753	28.283	By MS/MS	By MS/MS	By MS/MS	By MS/MS	By MS/MS
HGFCGIPITDTGR	SPKDRVRDVFEAKARHGFCGIPITDTGRMG	ARHGFCGIPITDTGRMGSRLVGIISSRDID	R	H	G	G	R	M	0	1	0	1	1	0	0	3	1	2	0	0	0	1	1	0	2	0	0	0	0	0	13	0	1429.6772	A0A7I2V2T3;P12268;E7ETK5;H0Y4R1;A0A7I2YQK5	A0A7I2V2T3	149	161	IMPDH2	Inosine-5-monophosphate dehydrogenase 2	yes	no	3	0.040431	19.394	By matching	By matching	By MS/MS	By MS/MS	By MS/MS
HGITQANELVNLTEFFVNHILPDLK	IYLVTSLASKAQTQKHGITQANELVNLTEF	NLTEFFVNHILPDLKSANVNEFPVLKADGI	K	H	G	L	K	S	1	0	3	1	0	1	2	1	2	2	4	1	0	2	1	0	2	0	0	2	0	0	25	0	2861.5076	P55060	P55060	446	470	CSE1L	Exportin-2	yes	yes	4	0.0081267	28.145	By MS/MS		By MS/MS		By matching
HGLEVIYMIEPIDEYCVQQLK	KDQVANSAFVERLRKHGLEVIYMIEPIDEY	YMIEPIDEYCVQQLKEFEGKTLVSVTKEGL	K	H	G	L	K	E	0	0	0	1	1	2	3	1	1	3	2	1	1	0	1	0	0	0	2	2	0	0	21	0	2576.2655	P07900	P07900	514	534	HSP90AA1	Heat shock protein HSP 90-alpha	yes	yes	3	1.6645E-20	102.59	By MS/MS	By MS/MS	By MS/MS	By MS/MS	By MS/MS
HGSLGFLPR	______________________________	KFSAPRHGSLGFLPRKRSSRHRGKVKSFPK	R	H	G	P	R	K	0	1	0	0	0	0	0	2	1	0	2	0	0	1	1	1	0	0	0	0	0	0	9	0	982.53485	P39023;H7C3M2;H7C422;F8WCR1	P39023	11	19	RPL3	60S ribosomal protein L3	yes	no	3	0.01767	33.263	By MS/MS		By MS/MS
HIADLAGNSEVILPVPAFNVINGGSHAGNK	VCKAGAVEKGVPLYRHIADLAGNSEVILPV	PAFNVINGGSHAGNKLAMQEFMILPVGAAN	R	H	I	N	K	L	4	0	4	1	0	0	1	4	2	3	2	1	0	1	2	2	0	0	0	3	0	0	30	0	3010.5625	P06733;A0A2R8Y6G6;K7EM90;A0A2R8YEM5	P06733	133	162	ENO1	Alpha-enolase;Enolase	yes	no	4	3.6922E-58	158.8	By MS/MS	By MS/MS	By MS/MS	By MS/MS	By MS/MS
HIYYITGETK	VSLKDYCTRMKENQKHIYYITGETKDQVAN	KENQKHIYYITGETKDQVANSAFVERLRKH	K	H	I	T	K	D	0	0	0	0	0	0	1	1	1	2	0	1	0	0	0	0	2	0	2	0	0	0	10	0	1223.6186	P07900;Q58FG0	P07900	490	499	HSP90AA1;HSP90AA5P	Heat shock protein HSP 90-alpha;Putative heat shock protein HSP 90-alpha A5	yes	no	3	0.033379	28.204	By MS/MS	By MS/MS	By MS/MS	By MS/MS	By MS/MS
HLEGLSEEAIMELNLPTGIPIVYELDK	VLIAAHGNSLRGIVKHLEGLSEEAIMELNL	LNLPTGIPIVYELDKNLKPIKPMQFLGDEE	K	H	L	D	K	N	1	0	1	1	0	0	5	2	1	3	5	1	1	0	2	1	1	0	1	1	0	0	27	0	3022.5573	P18669	P18669	196	222	PGAM1	Phosphoglycerate mutase 1	yes	yes	3;4	5.1608E-08	68.361	By MS/MS	By MS/MS	By MS/MS	By matching	By matching
HLEINPDHPIVETLR	ALRDNSTMGYMMAKKHLEINPDHPIVETLR	HLEINPDHPIVETLRQKAEADKNDKAVKDL	K	H	L	L	R	Q	0	1	1	1	0	0	2	0	2	2	2	0	0	0	2	0	1	0	0	1	0	0	15	0	1781.9424	P08238	P08238	625	639	HSP90AB1	Heat shock protein HSP 90-beta	yes	yes	4	9.2025E-06	93.51	By MS/MS	By MS/MS	By MS/MS	By MS/MS	By MS/MS
HLEINPDHSIIETLR	ALRDNSTMGYMAAKKHLEINPDHSIIETLR	HLEINPDHSIIETLRQKAEADKNDKSVKDL	K	H	L	L	R	Q	0	1	1	1	0	0	2	0	2	3	2	0	0	0	1	1	1	0	0	0	0	0	15	0	1785.9373	P07900	P07900	633	647	HSP90AA1	Heat shock protein HSP 90-alpha	yes	yes	4	0.0016533	45.864	By MS/MS			By MS/MS
HLIPAANTGESK	ELKLICCDILDVLDKHLIPAANTGESKVFY	LDKHLIPAANTGESKVFYYKMKGDYHRYLA	K	H	L	S	K	V	2	0	1	0	0	0	1	1	1	1	1	1	0	0	1	1	1	0	0	0	0	0	12	0	1236.6463	P62258	P62258	107	118	YWHAE	14-3-3 protein epsilon	yes	yes	3	0.0094857	30.872	By MS/MS	By MS/MS	By MS/MS	By MS/MS	By MS/MS
HLMLPDFDLLEDIESK	PLSGGDQYQNITVHRHLMLPDFDLLEDIES	LMLPDFDLLEDIESKIQPGSQQADFLDALI	R	H	L	S	K	I	0	0	0	3	0	0	2	0	1	1	4	1	1	1	1	1	0	0	0	0	0	0	16	0	1913.9445	P13010;C9JZ81	P13010	82	97	XRCC5	X-ray repair cross-complementing protein 5	yes	no	3	7.8556E-07	87.932	By MS/MS		By MS/MS	By MS/MS
HLNEIDLFHCIDPNDSK	SKLTFSCLGGSDNFKHLNEIDLFHCIDPND	NEIDLFHCIDPNDSKHKRTDRSILCCLRKG	K	H	L	S	K	H	0	0	2	3	1	0	1	0	2	2	2	1	0	1	1	1	0	0	0	0	0	0	17	0	2065.9527	Q15185;A0A087WYT3	Q15185	49	65	PTGES3	Prostaglandin E synthase 3	yes	no	4	0.0053552	34.909	By MS/MS	By MS/MS	By MS/MS	By matching	By matching
HLVDEPQNLIK	DDPHACYSTVFDKLKHLVDEPQNLIKQNCD	DKLKHLVDEPQNLIKQNCDQFEKLGEYGFQ	K	H	L	I	K	Q	0	0	1	1	0	1	1	0	1	1	2	1	0	0	1	0	0	0	0	1	0	0	11	0	1304.7089	CON__P02769	CON__P02769	402	412			yes	yes	3	0.044932	18.136
HLVFPLLEFLSVK	AEYDLTTRIAHFLDRHLVFPLLEFLSVKEI	DRHLVFPLLEFLSVKEIYNEKELLQGKLDL	R	H	L	V	K	E	0	0	0	0	0	0	1	0	1	0	4	1	0	2	1	1	0	0	0	2	0	0	13	0	1540.9017	P60228;A0A7I2V4G3;A0A7I2V3I0;A0A7I2V2H9;A0A7I2V2W0;A0A7I2V5Z6;H0YBP5;A0A7I2V3S3;A0A7I2V3I2;E5RHS5;A0A7I2V3W9;A0A161SXE1;A0A7I2V570;E5RJ25;A0A7I2V2S9;E5RII3;E5RIP5	P60228	17	29	EIF3E	Eukaryotic translation initiation factor 3 subunit E	yes	no	3	0.0087597	39.219	By MS/MS	By MS/MS	By MS/MS	By MS/MS	By MS/MS
HLVMGDIPAAVNAFQEAASLLGK	DVDSEAKKLLGLGQKHLVMGDIPAAVNAFQ	AAVNAFQEAASLLGKKYGETANECGEAFFF	K	H	L	G	K	K	5	0	1	1	0	1	1	2	1	1	3	1	1	1	1	1	0	0	0	2	0	0	23	0	2351.2308	P49321;E9PI86;E9PPQ8	P49321	53	75	NASP	Nuclear autoantigenic sperm protein	yes	no	3	0.014164	27.928		By MS/MS		By MS/MS	By matching
HNDDEQYAWESSAGGSFTVR	YSAYLVAEKVVVITKHNDDEQYAWESSAGG	QYAWESSAGGSFTVRADHGEPIGRGTKVIL	K	H	N	V	R	A	2	1	1	2	0	1	2	2	1	0	0	0	0	1	0	3	1	1	1	1	0	0	20	0	2254.9516	P08238;P07900;Q14568	P08238	149	168	HSP90AB1;HSP90AA1;HSP90AA2P	Heat shock protein HSP 90-beta;Heat shock protein HSP 90-alpha;Heat shock protein HSP 90-alpha A2	no	no	3;4	1.1978E-31	159.74	By MS/MS	By MS/MS	By MS/MS	By MS/MS	By MS/MS
HNIMDFAMPYFIQVMK	YDLLRPDVVLETAWRHNIMDFAMPYFIQVM	NIMDFAMPYFIQVMKEYLTKVDKLDASESL	R	H	N	M	K	E	1	0	1	1	0	1	0	0	1	2	0	1	3	2	1	0	0	0	1	1	0	0	16	0	1983.9409	A0A8V8TQK3;A0A8V8TRE8;A0A8V8TRF0;A0A8V8TR47;A0A087WVQ6;A0A8V8TQ14;K7EJJ5;Q00610;A0A8V8TQ18;A0A8V8TQK1;J3KS13;J3KRF5;A0A8V8TQK7	A0A8V8TQK3	1493	1508	CLTC	Clathrin heavy chain;Clathrin heavy chain 1	yes	no	3	0.0044668	37.092	By MS/MS		By MS/MS	By MS/MS	By MS/MS
HNQLPLVIEFTEQTAPK	FEGEVTKENLLDFIKHNQLPLVIEFTEQTA	QLPLVIEFTEQTAPKIFGGEIKTHILLFLP	K	H	N	P	K	I	1	0	1	0	0	2	2	0	1	1	2	1	0	1	2	0	2	0	0	1	0	0	17	0	1964.0367	P07237;A0A7P0TA71;A0A7P0TA35;A0A7P0TB26;I3L3P5;I3L4M2;A0A7P0T9K9;A0A7P0T8X1;A0A7P0TA97;A0A7P0T9U6;A0A7P0T9D6;A0A7P0T8C0;H7BZ94;I3L514;H0Y3Z3	P07237	231	247	P4HB	Protein disulfide-isomerase	yes	no	3	2.3934E-09	112.8	By MS/MS	By MS/MS	By MS/MS	By MS/MS	By MS/MS
HNYECLVYVQLPFMEDLR	KRANPQVGVAFPHIKHNYECLVYVQLPFME	ECLVYVQLPFMEDLRQYMFSSLKNSKKYAP	K	H	N	L	R	Q	0	1	1	1	1	1	2	0	1	0	3	0	1	1	1	0	0	0	2	2	0	0	18	0	2325.0922	P13010	P13010	414	431	XRCC5	X-ray repair cross-complementing protein 5	yes	yes	3	0.0049252	36.127	By MS/MS	By MS/MS	By MS/MS	By MS/MS	By matching
HQGVMVGMGQK	DAPRAVFPSIVGRPRHQGVMVGMGQKDSYV	GRPRHQGVMVGMGQKDSYVGDEAQSKRGIL	R	H	Q	Q	K	D	0	0	0	0	0	2	0	3	1	0	0	1	2	0	0	0	0	0	0	2	0	0	11	0	1170.5638	A6NL76;F8WB63;B8ZZJ2;C9JFL5;F6UVQ4;F6QUT6;P60709;E7EVS6;A0A2R8Y793;G5E9R0;A0A2R8YGF8;A0A6Q8PH58;C9JZR7;C9JUM1;C9JTX5;P63267;P68133;P68032;P62736;P63261;I3L4N8;I3L3I0;I3L1U9;I3L3R2;J3KT65;K7EM38;Q562R1	P63261	40	50	ACTA1;ACTG2;ACTA2;ACTB;ACTC1;ACTG1;ACTBL2	Actin, cytoplasmic 1;Actin, cytoplasmic 1, N-terminally processed;Actin, gamma-enteric smooth muscle;Actin, alpha skeletal muscle;Actin, alpha cardiac muscle 1;Actin, aortic smooth muscle;Actin, cytoplasmic 2;Actin, cytoplasmic 2, N-terminally processed;Beta-actin-like protein 2	no	no	3	0.0025245	50.194	By MS/MS	By MS/MS	By MS/MS	By MS/MS	By MS/MS
HQGVMVGMGQKDSYVGDEAQSK	DAPRAVFPSIVGRPRHQGVMVGMGQKDSYV	MGQKDSYVGDEAQSKRGILTLKYPIEHGIV	R	H	Q	S	K	R	1	0	0	2	0	3	1	4	1	0	0	2	2	0	0	2	0	0	1	3	0	0	22	1	2350.0682	A6NL76;F8WB63;B8ZZJ2;C9JFL5;F6UVQ4;F6QUT6;P60709;E7EVS6;A0A2R8Y793;G5E9R0;A0A2R8YGF8;A0A6Q8PH58;C9JZR7;C9JUM1;C9JTX5;P63267;P68133;P68032;P62736;P63261;I3L4N8;I3L3I0;I3L1U9;I3L3R2;J3KT65;K7EM38	P63261	40	61	ACTA1;ACTG2;ACTA2;ACTB;ACTC1;ACTG1	Actin, cytoplasmic 1;Actin, cytoplasmic 1, N-terminally processed;Actin, gamma-enteric smooth muscle;Actin, alpha skeletal muscle;Actin, alpha cardiac muscle 1;Actin, aortic smooth muscle;Actin, cytoplasmic 2;Actin, cytoplasmic 2, N-terminally processed	no	no	3	1.8088999999999998E-21	131.82	By matching	By matching	By matching	By MS/MS	By MS/MS
HQGVMVGMGQKDSYVGDEAQSKR	DAPRAVFPSIVGRPRHQGVMVGMGQKDSYV	GQKDSYVGDEAQSKRGILTLKYPIEHGIVT	R	H	Q	K	R	G	1	1	0	2	0	3	1	4	1	0	0	2	2	0	0	2	0	0	1	3	0	0	23	2	2506.1693	A6NL76;F8WB63;B8ZZJ2;C9JFL5;F6UVQ4;F6QUT6;P60709;E7EVS6;A0A2R8Y793;G5E9R0;A0A2R8YGF8;A0A6Q8PH58;C9JZR7;C9JUM1;C9JTX5;P63267;P68133;P68032;P62736;P63261;I3L4N8;I3L3I0;I3L1U9;I3L3R2;J3KT65;K7EM38	P63261	40	62	ACTA1;ACTG2;ACTA2;ACTB;ACTC1;ACTG1	Actin, cytoplasmic 1;Actin, cytoplasmic 1, N-terminally processed;Actin, gamma-enteric smooth muscle;Actin, alpha skeletal muscle;Actin, alpha cardiac muscle 1;Actin, aortic smooth muscle;Actin, cytoplasmic 2;Actin, cytoplasmic 2, N-terminally processed	no	no	3	8.1162E-06	60.278				By MS/MS	By MS/MS
HQPTAIIAK	GHSVEELCKAFGQAKHQPTAIIAKTFKGRG	AFGQAKHQPTAIIAKTFKGRGITGVEDKES	K	H	Q	A	K	T	2	0	0	0	0	1	0	0	1	2	0	1	0	0	1	0	1	0	0	0	0	0	9	0	977.56581	P29401;E9PFF2	P29401	233	241	TKT	Transketolase	yes	no	2	0.026352	41.029	By MS/MS	By matching	By matching	By matching	By matching
HSGNITFDEIVNIAR	LKEPPRDRKKQKNIKHSGNITFDEIVNIAR	HSGNITFDEIVNIARQMRHRSLARELSGTI	K	H	S	A	R	Q	1	1	2	1	0	0	1	1	1	3	0	0	0	1	0	1	1	0	0	1	0	0	15	0	1684.8533	P30050	P30050	100	114	RPL12	60S ribosomal protein L12	yes	yes	3	9.2172E-06	100.45	By MS/MS	By MS/MS	By MS/MS	By MS/MS	By MS/MS
HSGPNSADSANDGFVR	EVFKSHRTEMDWVLKHSGPNSADSANDGFV	SGPNSADSANDGFVRLRGLPFGCTKEEIVQ	K	H	S	V	R	L	2	1	2	2	0	0	0	2	1	0	0	0	0	1	1	3	0	0	0	1	0	0	16	0	1629.7132	P52597	P52597	99	114	HNRNPF	Heterogeneous nuclear ribonucleoprotein F;Heterogeneous nuclear ribonucleoprotein F, N-terminally processed	yes	yes	3	0.038621	20.368	By MS/MS	By MS/MS	By MS/MS	By MS/MS	By MS/MS
HSQDLAFLSMLNDIAAVPATAMPFR	RTPEAVQKLLEQGLRHSQDLAFLSMLNDIA	LNDIAAVPATAMPFRGYAVLGGERGGPEVQ	R	H	S	F	R	G	5	1	1	2	0	1	0	0	1	1	3	0	2	2	2	2	1	0	0	1	0	0	25	0	2715.3513	A0A0U1RQF0;P49327	A0A0U1RQF0	444	468	FASN	Fatty acid synthase;[Acyl-carrier-protein] S-acetyltransferase;[Acyl-carrier-protein] S-malonyltransferase;3-oxoacyl-[acyl-carrier-protein] synthase;3-oxoacyl-[acyl-carrier-protein] reductase;3-hydroxyacyl-[acyl-carrier-protein] dehydratase;Enoyl-[acyl-carrier-protein] reductase;Oleoyl-[acyl-carrier-protein] hydrolase	yes	no	3	1.9573E-24	101.59	By MS/MS	By MS/MS	By MS/MS	By MS/MS	By MS/MS
HSQFIGYPITLFVEK	TEYLEERRIKEIVKKHSQFIGYPITLFVEK	HSQFIGYPITLFVEKERDKEVSDDEAEEKE	K	H	S	E	K	E	0	0	0	0	0	1	1	1	1	2	1	1	0	2	1	1	1	0	1	1	0	0	15	0	1777.9403	P07900;G3V2J8;Q58FG0	P07900	210	224	HSP90AA1;HSP90AA5P	Heat shock protein HSP 90-alpha;Putative heat shock protein HSP 90-alpha A5	yes	no	3	7.4959E-06	91.657	By MS/MS	By MS/MS	By MS/MS	By MS/MS	By MS/MS
HSQFLGYPITLYLEK	TEYLEEMQVKEVVEKHSQFLGYPITLYLEK	HSQFLGYPITLYLEKEREKEISDGKAEEEK	K	H	S	E	K	E	0	0	0	0	0	1	1	1	1	1	3	1	0	1	1	1	1	0	2	0	0	0	15	0	1807.9509	Q58FF8	Q58FF8	127	141	HSP90AB2P	Putative heat shock protein HSP 90-beta 2	yes	yes	3	9.2909E-06	108.34	By MS/MS	By MS/MS	By MS/MS	By MS/MS	By MS/MS
HTGPGILSMANAGPNTNGSQFFICTAK	SIYGEKFEDENFILKHTGPGILSMANAGPN	GPNTNGSQFFICTAKTEWLDGKHVVFGKVK	K	H	T	A	K	T	3	0	3	0	1	1	0	4	1	2	1	1	1	2	2	2	3	0	0	0	0	0	27	0	2790.3218	P62937;F8WE65;C9J5S7;A0A7I2V4V1	P62937	92	118	PPIA	Peptidyl-prolyl cis-trans isomerase A;Peptidyl-prolyl cis-trans isomerase A, N-terminally processed;Peptidyl-prolyl cis-trans isomerase	yes	no	3;4	1.3429E-35	109.26	By MS/MS	By MS/MS	By MS/MS	By MS/MS	By MS/MS
HTQENCETWGVNGETGTLVDMK	CGASTIRLLTSLRAKHTQENCETWGVNGET	TWGVNGETGTLVDMKELGIWEPLAVKLQTY	K	H	T	M	K	E	0	0	2	1	1	1	3	3	1	0	1	1	1	0	0	0	4	1	0	2	0	0	22	0	2505.09	P49368;B4DUR8	P49368	470	491	CCT3	T-complex protein 1 subunit gamma	yes	no	3	0.0031026	51.234	By MS/MS	By MS/MS	By MS/MS	By MS/MS	By MS/MS
HVDAHATLNDGVVVQVMGLLSNNNQALR	KVMSQNFTNCHTKIRHVDAHATLNDGVVVQ	VQVMGLLSNNNQALRRFMQTFVLAPEGSVA	R	H	V	L	R	R	3	1	4	2	0	2	0	2	2	0	4	0	1	0	0	1	1	0	0	5	0	0	28	0	2984.525	A0A7I2YQN9;A0A7I2V5M7;Q13283;A0A7I2V651;A0A7I2YQU8;A0A7P0P2U7;A0A7I2YQB1;E5RIF8;E5RH42;E5RJU8	A0A7I2YQN9	79	106	G3BP1	Ras GTPase-activating protein-binding protein 1	yes	no	4	0.014877	22.56	By MS/MS	By matching	By MS/MS	By matching	By matching
HVFGESDELIGQK	DCGATWVVLGHSERRHVFGESDELIGQKVA	RRHVFGESDELIGQKVAHALAEGLGVIACI	R	H	V	Q	K	V	0	0	0	1	0	1	2	2	1	1	1	1	0	1	0	1	0	0	0	1	0	0	13	0	1457.7151	P60174;U3KPZ0;U3KQF3;U3KPS5	P60174	101	113	TPI1	Triosephosphate isomerase	yes	no	3	0.00058194	79.82	By MS/MS	By MS/MS	By MS/MS	By MS/MS	By MS/MS
HVSPAGAAVGIPLSEDEAK	ELKEALGIPAAASFKHVSPAGAAVGIPLSE	AGAAVGIPLSEDEAKVCMVYDLYKTLTPIS	K	H	V	A	K	V	4	0	0	1	0	0	2	2	1	1	1	1	0	0	2	2	0	0	0	2	0	0	19	0	1846.9425	P31939	P31939	267	285	ATIC	Bifunctional purine biosynthesis protein PURH;Phosphoribosylaminoimidazolecarboxamide formyltransferase;IMP cyclohydrolase	yes	yes	3	0.0010207	48.112					By MS/MS
HYFQNTQGLIFVVDSNDRER	VWDVGGQDKIRPLWRHYFQNTQGLIFVVDS	TQGLIFVVDSNDRERVNEAREELMRMLAED	R	H	Y	E	R	V	0	2	2	2	0	2	1	1	1	1	1	0	0	2	0	1	1	0	1	2	0	0	20	1	2437.1775	A0A8V8TNZ0;A0A8V8TQP8;A0A8V8TNZ5;A0A8V8TQC0;P84077;P61204;F5H0C7;A0A8V8TP92;F5H423	A0A8V8TNZ0	80	99	ARF1;ARF3	ADP-ribosylation factor 1;ADP-ribosylation factor 3	no	no	4	0.0044251	37.672					By MS/MS
HYGGLTGLNKAETAAK	QMWLPVVRTWRLNERHYGGLTGLNKAETAA	YGGLTGLNKAETAAKHGEAQVKIWRRSYDV	R	H	Y	A	K	H	3	0	1	0	0	0	1	3	1	0	2	2	0	0	0	0	2	0	1	0	0	0	16	1	1629.8475	P18669;Q8N0Y7;P15259	P18669	91	106	PGAM1;PGAM4;PGAM2	Phosphoglycerate mutase 1;Probable phosphoglycerate mutase 4;Phosphoglycerate mutase 2	yes	no	3	3.3657E-06	94.487				By MS/MS	By MS/MS
IAAAILNTPDLR	LIRPMYSNPPLNGARIAAAILNTPDLRKQW	GARIAAAILNTPDLRKQWLQEVKVMADRII	R	I	A	L	R	K	3	1	1	1	0	0	0	0	0	2	2	0	0	0	1	0	1	0	0	0	0	0	12	0	1266.7296	P00505	P00505	326	337	GOT2	Aspartate aminotransferase, mitochondrial	yes	yes	2	0.0014316	72.643	By MS/MS	By MS/MS	By matching	By MS/MS	By MS/MS
IADGYEQAAR	EEAEQLLDRGIHPIRIADGYEQAARVAIEH	IHPIRIADGYEQAARVAIEHLDKISDSVLV	R	I	A	A	R	V	3	1	0	1	0	1	1	1	0	1	0	0	0	0	0	0	0	0	1	0	0	0	10	0	1092.52	P48643;B7ZAR1;E9PCA1;E7ENZ3	P48643	133	142	CCT5	T-complex protein 1 subunit epsilon	yes	no	2	0.018413	47.603	By MS/MS	By MS/MS	By MS/MS	By MS/MS	By MS/MS
IAEVDCTAER	EELSKKEFPGLAGVKIAEVDCTAERNICSK	LAGVKIAEVDCTAERNICSKYSVRGYPTLL	K	I	A	E	R	N	2	1	0	1	1	0	2	0	0	1	0	0	0	0	0	0	1	0	0	1	0	0	10	0	1162.5288	Q8NBS9	Q8NBS9	376	385	TXNDC5	Thioredoxin domain-containing protein 5	yes	yes	2	0.027872	36.334	By MS/MS	By MS/MS	By MS/MS	By MS/MS	By MS/MS
IAILTCPFEPPKPK	DFSHPQMPKKVEDAKIAILTCPFEPPKPKT	KIAILTCPFEPPKPKTKHKLDVTSVEDYKA	K	I	A	P	K	T	1	0	0	0	1	0	1	0	0	2	1	2	0	1	4	0	1	0	0	0	0	0	14	1	1609.8902	P48643;B7ZAR1;E9PCA1;E7ENZ3	P48643	248	261	CCT5	T-complex protein 1 subunit epsilon	yes	no	3	0.013047	44.294	By MS/MS	By MS/MS	By MS/MS	By MS/MS	By MS/MS
IAIPGLAGAGNSVLLVSNLNPER	LAIPSAAAAAAAAGRIAIPGLAGAGNSVLL	AGNSVLLVSNLNPERVTPQSLFILFGVYGD	R	I	A	E	R	V	3	1	3	0	0	0	1	3	0	2	4	0	0	0	2	2	0	0	0	2	0	0	23	0	2274.2696	A0A0U1RRM4;P26599;A6NLN1;A0A7I2V621;K7EK45	A0A0U1RRM4	383	405	PTBP1	Polypyrimidine tract-binding protein 1	yes	no	3	0.0028225	38.583				By MS/MS
IAIYELLFK	______________________________	MPKKNRIAIYELLFKEGVMVAKKDVHMPKH	R	I	A	F	K	E	1	0	0	0	0	0	1	0	0	2	2	1	0	1	0	0	0	0	1	0	0	0	9	0	1108.6532	P46783;A0A2R8Y6L3;F6U211;A0A2R8Y7H1;A0A2R8YFH6;A0A1W2PQS6	P46783	9	17	RPS10	40S ribosomal protein S10	yes	no	2	1.3279E-07	94.302	By MS/MS	By MS/MS	By MS/MS	By MS/MS	By MS/MS
IALLNVELELK	YAGFEMQPKKYHNPKIALLNVELELKAEKD	HNPKIALLNVELELKAEKDNAEIRVHTVED	K	I	A	L	K	A	1	0	1	0	0	0	2	0	0	1	4	1	0	0	0	0	0	0	0	1	0	0	11	0	1253.7595	Q99832	Q99832	237	247	CCT7	T-complex protein 1 subunit eta	yes	yes	2	0.0050784	55.567	By MS/MS	By MS/MS	By MS/MS		By matching
IALTDNALIAR	ELIYKRGYGKINKKRIALTDNALIARSLGK	NKKRIALTDNALIARSLGKYGIICMEDLIH	R	I	A	A	R	S	3	1	1	1	0	0	0	0	0	2	2	0	0	0	0	0	1	0	0	0	0	0	11	0	1169.6768	A8MUD9;P18124	A8MUD9	127	137	RPL7	60S ribosomal protein L7	yes	no	2	0.0012078	84.213	By MS/MS	By MS/MS	By MS/MS	By MS/MS	By MS/MS
IANDNSLNHEYLPILGLAEFR	CHPWVLPVVKKVEQKIANDNSLNHEYLPIL	LNHEYLPILGLAEFRSCASRLALGDDSPAL	K	I	A	F	R	S	2	1	3	1	0	0	2	1	1	2	4	0	0	1	1	1	0	0	1	0	0	0	21	0	2398.2281	P17174	P17174	61	81	GOT1	Aspartate aminotransferase, cytoplasmic	yes	yes	3	0.0054637	34.914	By MS/MS	By MS/MS	By MS/MS	By MS/MS	By MS/MS
IANPVEGSSGR	ANINEIRQMSGAQIKIANPVEGSSGRQVTI	AQIKIANPVEGSSGRQVTITGSAASISLAQ	K	I	A	G	R	Q	1	1	1	0	0	0	1	2	0	1	0	0	0	0	1	2	0	0	0	1	0	0	11	0	1085.5465	Q15365	Q15365	315	325	PCBP1	Poly(rC)-binding protein 1	yes	yes	2	0.0013066	70.1	By MS/MS	By MS/MS	By MS/MS	By MS/MS	By MS/MS
IANPVEGSTDR	AKINEIRQMSGAQIKIANPVEGSTDRQVTI	AQIKIANPVEGSTDRQVTITGSAASISLAQ	K	I	A	D	R	Q	1	1	1	1	0	0	1	1	0	1	0	0	0	0	1	1	1	0	0	1	0	0	11	0	1157.5677	H3BRU6;F8VZX2;Q15366;H3BSS4;F8VRH0	H3BRU6	259	269	PCBP2	Poly(rC)-binding protein 2	yes	no	2	0.0012542	72.643	By MS/MS	By MS/MS	By MS/MS	By MS/MS	By MS/MS
IAQDLEMYGINYFEIK	HRGMLKDNAMLEYLKIAQDLEMYGINYFEI	AQDLEMYGINYFEIKNKKGTDLWLGVDALG	K	I	A	I	K	N	1	0	1	1	0	1	2	1	0	3	1	1	1	1	0	0	0	0	2	0	0	0	16	0	1945.9496	P15311	P15311	194	209	EZR	Ezrin	yes	yes	2;3	2.6695E-06	94.551	By MS/MS	By MS/MS	By MS/MS	By MS/MS	By MS/MS
IAQLEEQLDNETK	VKSKYKASITALEAKIAQLEEQLDNETKER	AKIAQLEEQLDNETKERQAACKQVRRTEKK	K	I	A	T	K	E	1	0	1	1	0	2	3	0	0	1	2	1	0	0	0	0	1	0	0	0	0	0	13	0	1529.7573	A0A8I5KWT8;P35579	A0A8I5KWT8	1837	1849	MYH9	Myosin-9	yes	no	2	0.0010014	91.313		By MS/MS	By MS/MS	By MS/MS	By MS/MS
IAQLICER	FNFGKEKFEVKKGDRIAQLICERIFYPEIE	EVKKGDRIAQLICERIFYPEIEEVQALDD_	R	I	A	E	R	I	1	1	0	0	1	1	1	0	0	2	1	0	0	0	0	0	0	0	0	0	0	0	8	0	1001.5328	H0YMP1;A0A0C4DGL3;H0YNW5;H0YKC5;P33316	H0YMP1	86	93	DUT	Deoxyuridine 5-triphosphate nucleotidohydrolase, mitochondrial	yes	no	2	0.031026	34.253
IASLEVENQSLR	ASSGTSGDHGELVVRIASLEVENQSLRGVV	VVRIASLEVENQSLRGVVQELQQAISKLEA	R	I	A	L	R	G	1	1	1	0	0	1	2	0	0	1	2	0	0	0	0	2	0	0	0	1	0	0	12	0	1357.7201	E9PL71;E9PN91;P29692;E9PK01;E9PRY8;A0A087X1X7;E9PPR1;E9PL12;E9PQ49;E9PI39;E9PMW7;E9PIZ1;H0YCK7	P29692	84	95	EEF1D	Elongation factor 1-delta	no	no	2	1.1155E-06	136.96	By MS/MS	By MS/MS	By MS/MS	By MS/MS	By MS/MS
IATSLDGFDVASVQQQR	WADNHLPLTDAELARIATSLDGFDVASVQQ	TSLDGFDVASVQQQRQEQSYFVRLGSLSER	R	I	A	Q	R	Q	2	1	0	2	0	3	0	1	0	1	1	0	0	1	0	2	1	0	0	2	0	0	17	0	1833.9221	O60664;K7ERZ3	O60664	214	230	PLIN3	Perilipin-3	yes	no	3	0.035305	14.254				By MS/MS
IAVAAQNCYK	PTAYIDFARQKLDPKIAVAAQNCYKVTNGA	KLDPKIAVAAQNCYKVTNGAFTGEISPGMI	K	I	A	Y	K	V	3	0	1	0	1	1	0	0	0	1	0	1	0	0	0	0	0	0	1	1	0	0	10	0	1136.5648	P60174	P60174	60	69	TPI1	Triosephosphate isomerase	yes	yes	2	2.8692E-21	158.08	By MS/MS	By MS/MS	By MS/MS	By MS/MS	By MS/MS
IAVYSCPFDGMITETK	KKETEGDVTSVKDAKIAVYSCPFDGMITET	AVYSCPFDGMITETKGTVLIKTAEELMNFS	K	I	A	T	K	G	1	0	0	1	1	0	1	1	0	2	0	1	1	1	1	1	2	0	1	1	0	0	16	0	1830.8532	P50990	P50990	239	254	CCT8	T-complex protein 1 subunit theta	yes	yes	2	0.0053659	39.219	By MS/MS	By MS/MS
IAWALSR	AYEDKNDIPKEKDEKIAWALSRKATLELTH	IPKEKDEKIAWALSRKATLELTHNWGTEDD	K	I	A	S	R	K	2	1	0	0	0	0	0	0	0	1	1	0	0	0	0	1	0	1	0	0	0	0	7	0	815.46537	Q04760	Q04760	89	95	GLO1	Lactoylglutathione lyase	yes	yes	2	0.039573	32.47		By MS/MS		By MS/MS	By MS/MS
ICDDELILIK	EAAMLGQAEEVVQERICDDELILIKNTKAR	VVQERICDDELILIKNTKARTSASIILRGA	R	I	C	I	K	N	0	0	0	2	1	0	1	0	0	3	2	1	0	0	0	0	0	0	0	0	0	0	10	0	1230.653	P17987;E7ERF2;E7EQR6;F5H282;F5GZ03	P17987	356	365	TCP1	T-complex protein 1 subunit alpha	yes	no	2	0.0045949	56.916	By MS/MS	By MS/MS	By MS/MS	By MS/MS	By MS/MS
ICDQISDAVLDAHLQQDPDAK	FLFTSESVGEGHPDKICDQISDAVLDAHLQ	DAVLDAHLQQDPDAKVACETVAKTGMILLA	K	I	C	A	K	V	3	0	0	5	1	3	0	0	1	2	2	1	0	0	1	1	0	0	0	1	0	0	21	0	2351.1063	P31153	P31153	33	53	MAT2A	S-adenosylmethionine synthase isoform type-2	yes	yes	3	0.017243	45.237	By matching	By MS/MS	By MS/MS	By MS/MS	By MS/MS
IDATSASVLASR	ANILKDKDPPIPVAKIDATSASVLASRFDV	VAKIDATSASVLASRFDVSGYPTIKILKKG	K	I	D	S	R	F	3	1	0	1	0	0	0	0	0	1	1	0	0	0	0	3	1	0	0	1	0	0	12	0	1189.6303	C9JMN9;A0A499FI48;P13667	C9JMN9	168	179	PDIA4	Protein disulfide-isomerase A4	yes	no	2	0.0030952	94.616	By MS/MS	By MS/MS	By MS/MS	By MS/MS	By MS/MS
IDATSASVLASRFDVSGYPTIK	ANILKDKDPPIPVAKIDATSASVLASRFDV	VLASRFDVSGYPTIKILKKGQAVDYEGSRT	K	I	D	I	K	I	3	1	0	2	0	0	0	1	0	2	1	1	0	1	1	4	2	0	1	2	0	0	22	1	2297.1903	C9JMN9;A0A499FI48;P13667	C9JMN9	168	189	PDIA4	Protein disulfide-isomerase A4	yes	no	3	0.020967	34.155			By matching	By MS/MS	By MS/MS
IDDVVNTR	SALTLATETVRSILKIDDVVNTR_______	TVRSILKIDDVVNTR_______________	K	I	D	T	R	-	0	1	1	2	0	0	0	0	0	1	0	0	0	0	0	0	1	0	0	2	0	0	8	0	930.47706	P50991	P50991	532	539	CCT4	T-complex protein 1 subunit delta	yes	yes	2	0.0087992	50.04
IDFYFDENPYFENK	RVEVTEFEDIKSGYRIDFYFDENPYFENKV	RIDFYFDENPYFENKVLSKEFHLNESGDPS	R	I	D	N	K	V	0	0	2	2	0	0	2	0	0	1	0	1	0	3	1	0	0	0	2	0	0	0	14	0	1839.7992	A0A8J8YYJ1;A0A0C4DFV9;Q01105;A0A8I5KS71;P0DME0	A0A8J8YYJ1	113	126	SET;SETSIP	Protein SET;Protein SETSIP	yes	no	2	0.00084276	63.727	By MS/MS	By MS/MS	By MS/MS	By MS/MS	By MS/MS
IDIIPNPQER	SLTDPSKLDSGKELKIDIIPNPQERTLTLV	GKELKIDIIPNPQERTLTLVDTGIGMTKAD	K	I	D	E	R	T	0	1	1	1	0	1	1	0	0	3	0	0	0	0	2	0	0	0	0	0	0	0	10	0	1193.6404	P08238;Q58FF7	P08238	73	82	HSP90AB1;HSP90AB3P	Heat shock protein HSP 90-beta;Putative heat shock protein HSP 90-beta-3	yes	no	2	4.3916999999999997E-26	110.87	By MS/MS	By MS/MS	By MS/MS	By MS/MS	By MS/MS
IDISNVKIPK	LRRTHQKFVIATSTKIDISNVKIPKHLTDA	ATSTKIDISNVKIPKHLTDAYFKKKKLRKP	K	I	D	P	K	H	0	0	1	1	0	0	0	0	0	3	0	2	0	0	1	1	0	0	0	1	0	0	10	1	1125.6758	Q02878	Q02878	201	210	RPL6	60S ribosomal protein L6	yes	yes	2	0.023971	45.997		By matching		By MS/MS	By matching
IDLGVHVDGFIANVAHTFVVDVAQGTQVTGR	KSDQDYILKEGDLVKIDLGVHVDGFIANVA	TFVVDVAQGTQVTGRKADVIKAAHLCAEAA	K	I	D	G	R	K	3	1	1	3	0	2	0	4	2	2	1	0	0	2	0	0	3	0	0	7	0	0	31	0	3234.6786	Q9UQ80;F8VR77;H0YIN7;F8W0A3	Q9UQ80	108	138	PA2G4	Proliferation-associated protein 2G4	yes	no	4	4.6417E-23	87.729	By MS/MS	By MS/MS	By MS/MS	By MS/MS
IDLRPVLGEGVPILASFLR	TTVKALTLIAGSPLKIDLRPVLGEGVPILA	PVLGEGVPILASFLRKNQRALKLGTLSALD	K	I	D	L	R	K	1	2	0	1	0	0	1	2	0	2	4	0	0	1	2	1	0	0	0	2	0	0	19	1	2064.2095	A0A0C4DGH5;Q86VP6	A0A0C4DGH5	182	200	CAND1	Cullin-associated NEDD8-dissociated protein 1	yes	no	3	0.001439	53.278	By MS/MS	By MS/MS	By MS/MS	By MS/MS	By MS/MS
IDNSQVESGSLEDDWDFLPPKK	LYTLIVRPDNTYEVKIDNSQVESGSLEDDW	SGSLEDDWDFLPPKKIKDPDASKPEDWDER	K	I	D	K	K	I	0	0	1	4	0	1	2	1	0	1	2	2	0	1	2	3	0	1	0	1	0	0	22	1	2518.1864	K7EL50;P27797;A0A7P0T861;K7EJB9	K7EL50	186	207	CALR	Calreticulin	yes	no	3	1.0859E-06	69.088	By MS/MS	By MS/MS	By MS/MS	By MS/MS	By MS/MS
IDQYQGADAVGLEEK	ISATPTFLFFRNKVRIDQYQGADAVGLEEK	IDQYQGADAVGLEEKIKQHLENDPGSNEDT	R	I	D	E	K	I	2	0	0	2	0	2	2	2	0	1	1	1	0	0	0	0	0	0	1	1	0	0	15	0	1634.7788	O43396;K7ER96;K7EML9	O43396	88	102	TXNL1	Thioredoxin-like protein 1	yes	no	2	0.018479	41.54	By MS/MS	By MS/MS	By MS/MS	By MS/MS	By MS/MS
IEAELQDICNDVLELLDK	RNEKKQQMGKEYREKIEAELQDICNDVLEL	ELQDICNDVLELLDKYLIPNATQPESKVFY	K	I	E	D	K	Y	1	0	1	3	1	1	3	0	0	2	4	1	0	0	0	0	0	0	0	1	0	0	18	0	2129.0562	P31946	P31946	88	105	YWHAB	14-3-3 protein beta/alpha;14-3-3 protein beta/alpha, N-terminally processed	yes	yes	3	0.0026375	48.314	By MS/MS		By MS/MS	By MS/MS	By matching
IEALQNHENESVYK	EKLSIMIEECGGLDKIEALQNHENESVYKA	KIEALQNHENESVYKASLSLIEKYFSVEVS	K	I	E	Y	K	A	1	0	2	0	0	1	3	0	1	1	1	1	0	0	0	1	0	0	1	1	0	0	14	0	1672.8057	A0A7I2V351;A0A7I2V487;A0A7I2YQE1;P52292	A0A7I2V351	473	486	KPNA2	Importin subunit alpha-1	yes	no	3	0.0049144	35.303		By MS/MS	By MS/MS		By matching
IEDGNDFGVAIQEK	KCILVITWIQHLIPKIEDGNDFGVAIQEKV	KIEDGNDFGVAIQEKVLERVNAVKTKVEAF	K	I	E	E	K	V	1	0	1	2	0	1	2	2	0	2	0	1	0	1	0	0	0	0	0	1	0	0	14	0	1533.7311	A0A087X1Z3;Q9UL46;H0YKU2;H0YM70	A0A087X1Z3	147	160	PSME2	Proteasome activator complex subunit 2	yes	no	2	0.039884	29.936	By MS/MS	By matching	By MS/MS		By MS/MS
IEDGNNFGVAVQEK	QLNLVTTWLQLQIPRIEDGNNFGVAVQEKV	RIEDGNNFGVAVQEKVFELMTSLHTKLEGF	R	I	E	E	K	V	1	0	2	1	0	1	2	2	0	1	0	1	0	1	0	0	0	0	0	2	0	0	14	0	1518.7314	Q06323;H0YLU2	Q06323	142	155	PSME1	Proteasome activator complex subunit 1	yes	no	2	0.0014717	58.172		By MS/MS	By MS/MS	By matching	By matching
IEDLSQQAQLAAAEK	KSPASDTYIVFGEAKIEDLSQQAQLAAAEK	IEDLSQQAQLAAAEKFKVQGEAVSNIQENT	K	I	E	E	K	F	4	0	0	1	0	3	2	0	0	1	2	1	0	0	0	1	0	0	0	0	0	0	15	0	1613.8261	F8VZJ2;A0A7I2V2K5;H0YHX9;A0A7I2V473;Q13765;E9PAV3;F8W0W4;F8VNW4	F8VZJ2	49	63	NACA	Nascent polypeptide-associated complex subunit alpha;Nascent polypeptide-associated complex subunit alpha, muscle-specific form	yes	no	2;3	4.3954E-05	100.02	By MS/MS	By MS/MS	By MS/MS	By MS/MS	By MS/MS
IEDVPAPSTSADK	TATAAVAAELVSADKIEDVPAPSTSADKVE	DKIEDVPAPSTSADKVESLDVDSEAKKLLG	K	I	E	D	K	V	2	0	0	2	0	0	1	0	0	1	0	1	0	0	2	2	1	0	0	1	0	0	13	0	1328.646	P49321;E9PRH9;E9PI86;Q5T624;E9PPR5;E9PNB5;E9PQG5;E9PAU3;E9PKR5	P49321	21	33	NASP	Nuclear autoantigenic sperm protein	yes	no	2	0.0053339	50.284	By MS/MS	By MS/MS		By MS/MS	By MS/MS
IEDVTPIPSDSTR	SALRALARSGMKIGRIEDVTPIPSDSTRRK	GRIEDVTPIPSDSTRRKGGRRGRRL_____	R	I	E	T	R	R	0	1	0	2	0	0	1	0	0	2	0	0	0	0	2	2	2	0	0	1	0	0	13	0	1428.7096	P62263;A0A2R8Y811	P62263	129	141	RPS14	40S ribosomal protein S14	yes	no	2	1.0125E-06	80.979			By MS/MS
IEDVTPIPSDSTRR	SALRALARSGMKIGRIEDVTPIPSDSTRRK	RIEDVTPIPSDSTRRKGGRRGRRL______	R	I	E	R	R	K	0	2	0	2	0	0	1	0	0	2	0	0	0	0	2	2	2	0	0	1	0	0	14	1	1584.8107	P62263;A0A2R8Y811	P62263	129	142	RPS14	40S ribosomal protein S14	yes	no	3	0.018276	31.389	By MS/MS	By MS/MS		By MS/MS	By MS/MS
IEEVPELPLVVEDK	AASALPALVMSKGHRIEEVPELPLVVEDKV	RIEEVPELPLVVEDKVEGYKKTKEAVLLLK	R	I	E	D	K	V	0	0	0	1	0	0	4	0	0	1	2	1	0	0	2	0	0	0	0	3	0	0	14	0	1607.8658	P36578;H3BM89	P36578	144	157	RPL4	60S ribosomal protein L4	yes	no	2	0.028531	32.946	By MS/MS	By matching	By matching		By matching
IEFGVDVTTK	EKSWLPQNCTLVDMKIEFGVDVTTKEIVLA	LVDMKIEFGVDVTTKEIVLADVIDNDSWRL	K	I	E	T	K	E	0	0	0	1	0	0	1	1	0	1	0	1	0	1	0	0	2	0	0	2	0	0	10	0	1107.5812	P22234;E9PBS1;D6RF62	P22234	192	201	PAICS	Multifunctional protein ADE2;Phosphoribosylaminoimidazole-succinocarboxamide synthase;Phosphoribosylaminoimidazole carboxylase	yes	no	2	0.0021928	54.982		By MS/MS	By MS/MS	By MS/MS	By MS/MS
IEFVVVGPEAPLAAGIVGNLR	ISDHTALAQFCKEKKIEFVVVGPEAPLAAG	GPEAPLAAGIVGNLRSAGVQCFGPTAEAAQ	K	I	E	L	R	S	3	1	1	0	0	0	2	3	0	2	2	0	0	1	2	0	0	0	0	4	0	0	21	0	2120.1994	P22102;C9JZG2;C9JKQ7;C9JBJ1;C9JTV6;F8WD69	P22102	67	87	GART	Trifunctional purine biosynthetic protein adenosine-3;Phosphoribosylamine--glycine ligase;Phosphoribosylformylglycinamidine cyclo-ligase;Phosphoribosylglycinamide formyltransferase	yes	no	3	0.0032645	37.969	By matching		By matching	By MS/MS
IEGDMIVCAAYAHELPK	RVTNRDIICQIAYARIEGDMIVCAAYAHEL	GDMIVCAAYAHELPKYGVKVGLTNYAAAYC	R	I	E	P	K	Y	3	0	0	1	1	0	2	1	1	2	1	1	1	0	1	0	0	0	1	1	0	0	17	0	1915.9172	A0A2R8Y6J3;P46777;Q5T7N0;A0A2R8Y4A2	A0A2R8Y6J3	19	35	RPL5	60S ribosomal protein L5	yes	no	3	4.818E-09	101.15	By MS/MS	By MS/MS	By MS/MS	By MS/MS	By MS/MS
IEGVYARDETEFYLGK	KRGLRNQREHTALLKIEGVYARDETEFYLG	EGVYARDETEFYLGKRCAYVYKAKK_____	K	I	E	G	K	R	1	1	0	1	0	0	3	2	0	1	1	1	0	1	0	0	1	0	2	1	0	0	16	1	1888.9207	F8WBS5;F8WB72;C9K025;P18077	F8WBS5	30	45	RPL35A	60S ribosomal protein L35a	yes	no	3	0.0026602	38.093		By MS/MS	By MS/MS		By MS/MS
IEIESFYEGEDFSETLTR	VEKAKRALSSQHQARIEIESFYEGEDFSET	ESFYEGEDFSETLTRAKFEELNMDLFRSTM	R	I	E	T	R	A	0	1	0	1	0	0	5	1	0	2	1	0	0	2	0	2	2	0	1	0	0	0	18	0	2163.9848	P11021;A0A7P0TB36;A0A7P0TAI0	P11021	307	324	HSPA5	78 kDa glucose-regulated protein	yes	no	2	3.5913E-13	143.56	By MS/MS	By MS/MS	By MS/MS	By MS/MS	By MS/MS
[truncated: 1,920 more rows]
[truncated: 36 more columns]
