# Supplementary material for: DJ-1 protects proteins from acylation by catalyzing the hydrolysis of highly reactive cyclic 3-phosphoglyceric anhydride
Source: Nat Commun. 2024 Mar 5;15:2004. doi: 10.1038/s41467-024-46391-9 (PMC10915168; doi:10.1038/s41467-024-46391-9)
Supplement: Supplementary file 4 — Supplementary Data 1 [file 41467_2024_46391_MOESM4_ESM.zip › proteinGroups.txt]

Protein IDs	Majority protein IDs	Peptide counts (all)	Peptide counts (razor+unique)	Peptide counts (unique)	Protein names	Gene names	Fasta headers	Number of proteins	Peptides	Razor + unique peptides	Unique peptides	Peptides 1_RA1_01_2721	Peptides 1_RA1_01_2725	Peptides 1_RA1_01_2729	Peptides 2_RA2_01_2723	Peptides 2_RA2_01_2727	Peptides 2_RA2_01_2731	Razor + unique peptides 1_RA1_01_2721	Razor + unique peptides 1_RA1_01_2725	Razor + unique peptides 1_RA1_01_2729	Razor + unique peptides 2_RA2_01_2723	Razor + unique peptides 2_RA2_01_2727	Razor + unique peptides 2_RA2_01_2731	Unique peptides 1_RA1_01_2721	Unique peptides 1_RA1_01_2725	Unique peptides 1_RA1_01_2729	Unique peptides 2_RA2_01_2723	Unique peptides 2_RA2_01_2727	Unique peptides 2_RA2_01_2731	Sequence coverage [%]	Unique + razor sequence coverage [%]	Unique sequence coverage [%]	Mol. weight [kDa]	Sequence length	Sequence lengths	Q-value	Score	Identification type 1_RA1_01_2721	Identification type 1_RA1_01_2725	Identification type 1_RA1_01_2729	Identification type 2_RA2_01_2723	Identification type 2_RA2_01_2727	Identification type 2_RA2_01_2731	Sequence coverage 1_RA1_01_2721 [%]	Sequence coverage 1_RA1_01_2725 [%]	Sequence coverage 1_RA1_01_2729 [%]	Sequence coverage 2_RA2_01_2723 [%]	Sequence coverage 2_RA2_01_2727 [%]	Sequence coverage 2_RA2_01_2731 [%]
E5RIU6;A0A024QZP7;P06493	E5RIU6;A0A024QZP7;P06493	2;2;2	2;2;2	2;2;2	Cyclin-dependent kinase 1	CDK1;CDC2	tr|E5RIU6|E5RIU6_HUMAN Cyclin dependent kinase 1 (Fragment) OS=Homo sapiens OX=9606 GN=CDK1 PE=1 SV=2;tr|A0A024QZP7|A0A024QZP7_HUMAN Cell division cycle 2, G1 to S and G2 to M, isoform CRA_a OS=Homo sapiens OX=9606 GN=CDK1 PE=1 SV=1;sp|P06493|CDK1_HUMAN Cy	3	2	2	2	2	2	2	2	2	2	2	2	2	2	2	2	2	2	2	2	2	2	12.7	12.7	12.7	21.738	189	189;297;297	0	3.3288	By MS/MS	By MS/MS	By MS/MS	By MS/MS	By MS/MS	By MS/MS	12.7	12.7	12.7	12.7	12.7	12.7
A0A024RA52;P25787;A0A7I2V2H3;H3BT36;A0A7I2YQP7;C9JCK5	A0A024RA52;P25787;A0A7I2V2H3;H3BT36	4;4;3;2;1;1	4;4;3;2;1;1	4;4;3;2;1;1	Proteasome subunit alpha type;Proteasome subunit alpha type-2	PSMA2	tr|A0A024RA52|A0A024RA52_HUMAN Proteasome subunit alpha type OS=Homo sapiens OX=9606 GN=PSMA2 PE=1 SV=1;sp|P25787|PSA2_HUMAN Proteasome subunit alpha type-2 OS=Homo sapiens OX=9606 GN=PSMA2 PE=1 SV=2;tr|A0A7I2V2H3|A0A7I2V2H3_HUMAN Proteasome subunit alpha	6	4	4	4	4	4	4	4	4	4	4	4	4	4	4	4	4	4	4	4	4	4	28.2	28.2	28.2	25.898	234	234;234;182;48;156;164	0	6.4076	By MS/MS	By MS/MS	By MS/MS	By MS/MS	By MS/MS	By MS/MS	28.2	28.2	28.2	28.2	28.2	28.2
A0A087WT45;Q4V328	A0A087WT45;Q4V328	1;1	1;1	1;1	GRIP1-associated protein 1	GRIPAP1	tr|A0A087WT45|A0A087WT45_HUMAN GRIP1 associated protein 1 OS=Homo sapiens OX=9606 GN=GRIPAP1 PE=1 SV=1;sp|Q4V328|GRAP1_HUMAN GRIP1-associated protein 1 OS=Homo sapiens OX=9606 GN=GRIPAP1 PE=1 SV=2	2	1	1	1	1	0	0	1	1	1	1	0	0	1	1	1	1	0	0	1	1	1	1.5	1.5	1.5	90.856	796	796;841	1	-2	By MS/MS			By MS/MS	By MS/MS	By MS/MS	1.5	0	0	1.5	1.5	1.5
Q1JUQ3;Q5W0X3;A0A087WZM5;A0A087WTS4;A0A087WV48;A0A7I2V3S6;P62942	Q1JUQ3;Q5W0X3;A0A087WZM5;A0A087WTS4;A0A087WV48;A0A7I2V3S6;P62942	1;1;1;1;1;1;1	1;1;1;1;1;1;1	1;1;1;1;1;1;1	Peptidyl-prolyl cis-trans isomerase;Peptidyl-prolyl cis-trans isomerase FKBP1A	FKBP12-Exin;FKBP1A	tr|Q1JUQ3|Q1JUQ3_HUMAN FK506 binding protein12 OS=Homo sapiens OX=9606 GN=FKBP1A PE=2 SV=1;tr|Q5W0X3|Q5W0X3_HUMAN FK506 binding protein12 OS=Homo sapiens OX=9606 GN=FKBP1A PE=1 SV=2;tr|A0A087WZM5|A0A087WZM5_HUMAN peptidylprolyl isomerase OS=Homo sapiens OX	7	1	1	1	1	1	1	1	1	1	1	1	1	1	1	1	1	1	1	1	1	1	35.1	35.1	35.1	3.9655	37	37;89;94;97;116;129;108	0.0042735	2.0946	By MS/MS	By MS/MS	By MS/MS	By MS/MS	By MS/MS	By MS/MS	35.1	35.1	35.1	35.1	35.1	35.1
A0A087WTV6;J3KR12;Q96C36	A0A087WTV6;J3KR12;Q96C36	1;1;1	1;1;1	1;1;1	Pyrroline-5-carboxylate reductase 2	PYCR2	tr|A0A087WTV6|A0A087WTV6_HUMAN pyrroline-5-carboxylate reductase OS=Homo sapiens OX=9606 GN=PYCR2 PE=1 SV=1;tr|J3KR12|J3KR12_HUMAN pyrroline-5-carboxylate reductase OS=Homo sapiens OX=9606 PE=1 SV=1;sp|Q96C36|P5CR2_HUMAN Pyrroline-5-carboxylate reductase 2	3	1	1	1	1	1	0	1	1	0	1	1	0	1	1	0	1	1	0	1	1	0	6.5	6.5	6.5	25.868	246	246;359;320	0.0046512	2.528	By matching	By MS/MS		By matching	By MS/MS		6.5	6.5	0	6.5	6.5	0
A0A087WTZ5;E9PJ81;E9PRQ7;Q04323	A0A087WTZ5;E9PJ81;E9PRQ7;Q04323	1;1;1;1	1;1;1;1	1;1;1;1	UBX domain-containing protein 1	UBXN1	tr|A0A087WTZ5|A0A087WTZ5_HUMAN UBX domain protein 1 OS=Homo sapiens OX=9606 GN=UBXN1 PE=1 SV=1;tr|E9PJ81|E9PJ81_HUMAN UBX domain protein 1 (Fragment) OS=Homo sapiens OX=9606 GN=UBXN1 PE=1 SV=1;tr|E9PRQ7|E9PRQ7_HUMAN UBX domain protein 1 OS=Homo sapiens OX=	4	1	1	1	1	0	0	0	0	1	1	0	0	0	0	1	1	0	0	0	0	1	6.7	6.7	6.7	27.015	238	238;290;293;297	0.0045249	2.3724	By MS/MS					By matching	6.7	0	0	0	0	6.7
A0A087WUB1	A0A087WUB1	1	1	1		CCDC129	tr|A0A087WUB1|A0A087WUB1_HUMAN Protein ITPRID1 OS=Homo sapiens OX=9606 GN=ITPRID1 PE=1 SV=1	1	1	1	1	1	1	1	1	0	0	1	1	1	1	0	0	1	1	1	1	0	0	1.3	1.3	1.3	116.51	1054	1054	0.0045872	2.4592	By MS/MS	By MS/MS	By MS/MS	By matching			1.3	1.3	1.3	1.3	0	0
A0A087WUL2;P49720;A0A087WXQ8;A0A087WY10	A0A087WUL2;P49720;A0A087WXQ8;A0A087WY10	2;2;1;1	2;2;1;1	2;2;1;1	Proteasome subunit beta type-3	PSMB3	tr|A0A087WUL2|A0A087WUL2_HUMAN Proteasome subunit beta type-3 (Fragment) OS=Homo sapiens OX=9606 GN=PSMB3 PE=1 SV=1;sp|P49720|PSB3_HUMAN Proteasome subunit beta type-3 OS=Homo sapiens OX=9606 GN=PSMB3 PE=1 SV=2;tr|A0A087WXQ8|A0A087WXQ8_HUMAN Proteasome 20S	4	2	2	2	2	2	2	2	1	2	2	2	2	2	1	2	2	2	2	2	1	2	24.1	24.1	24.1	16.161	145	145;205;107;112	0	9.6951	By MS/MS	By MS/MS	By MS/MS	By MS/MS	By MS/MS	By MS/MS	24.1	24.1	24.1	24.1	12.4	24.1
R4GMX5;I3L192;A0A087WUV8;A0A7P0T8A7;A0A7P0TB04;A0A7P0TA85;P35613	R4GMX5;I3L192;A0A087WUV8;A0A7P0T8A7;A0A7P0TB04;A0A7P0TA85;P35613	1;1;1;1;1;1;1	1;1;1;1;1;1;1	1;1;1;1;1;1;1	Basigin	BSG	tr|R4GMX5|R4GMX5_HUMAN Basigin (Fragment) OS=Homo sapiens OX=9606 GN=BSG PE=1 SV=1;tr|I3L192|I3L192_HUMAN Basigin (Ok blood group) (Fragment) OS=Homo sapiens OX=9606 GN=BSG PE=1 SV=8;tr|A0A087WUV8|A0A087WUV8_HUMAN Basigin (Ok blood group) OS=Homo sapiens O	7	1	1	1	1	1	1	1	1	1	1	1	1	1	1	1	1	1	1	1	1	1	10.7	10.7	10.7	9.3354	84	84;160;189;206;266;266;385	0.0075758	1.6637	By MS/MS	By MS/MS	By MS/MS	By MS/MS	By MS/MS	By MS/MS	10.7	10.7	10.7	10.7	10.7	10.7
A0A8V8TQK3;A0A8V8TRE8;A0A8V8TRF0;A0A8V8TR47;A0A087WVQ6;A0A8V8TQ14;K7EJJ5;Q00610;A0A8V8TQ18;A0A8V8TQK1;J3KS13;J3KRF5;A0A087WX41;P53675;J3QL20;A0A8V8TQK7	A0A8V8TQK3;A0A8V8TRE8;A0A8V8TRF0;A0A8V8TR47;A0A087WVQ6;A0A8V8TQ14;K7EJJ5;Q00610;A0A8V8TQ18;A0A8V8TQK1	17;17;17;17;17;17;17;17;16;16;8;8;2;2;1;1	17;17;17;17;17;17;17;17;16;16;8;8;2;2;1;1	17;17;17;17;17;17;17;17;16;16;8;8;2;2;1;1	Clathrin heavy chain;Clathrin heavy chain 1	CLTC	tr|A0A8V8TQK3|A0A8V8TQK3_HUMAN Clathrin heavy chain OS=Homo sapiens OX=9606 GN=CLTC PE=1 SV=1;tr|A0A8V8TRE8|A0A8V8TRE8_HUMAN Clathrin heavy chain OS=Homo sapiens OX=9606 GN=CLTC PE=1 SV=1;tr|A0A8V8TRF0|A0A8V8TRF0_HUMAN Clathrin heavy chain OS=Homo sapiens	16	17	17	17	12	12	12	12	16	15	12	12	12	12	16	15	12	12	12	12	16	15	15.6	15.6	15.6	180.99	1579	1579;1617;1676;1679;1679;1680;1682;1675;1516;1651;612;746;1260;1640;97;157	0	31.955	By MS/MS	By MS/MS	By MS/MS	By MS/MS	By MS/MS	By MS/MS	12	11.7	12.2	10.3	14.2	13.8
A0A7I2V659;A0A087WVQ9;Q5VTE0;P68104;A0A7I2V5N4;A0A7I2V3H3;A0A087WV01;A0A2R8Y488;Q5JR01;A0A2R8Y660;A6PW80;A0A6Q8PFK6;A0A2R8YDN5	A0A7I2V659;A0A087WVQ9;Q5VTE0;P68104;A0A7I2V5N4;A0A7I2V3H3;A0A087WV01	23;23;23;23;20;19;17;8;6;6;4;3;3	23;23;23;23;20;19;17;8;6;6;4;3;3	12;12;12;12;10;9;8;0;1;0;1;0;0	Putative elongation factor 1-alpha-like 3;Elongation factor 1-alpha 1;Elongation factor 1-alpha	EEF1A1;EEF1A1P5	tr|A0A7I2V659|A0A7I2V659_HUMAN Elongation factor 1-alpha OS=Homo sapiens OX=9606 GN=EEF1A1 PE=1 SV=1;tr|A0A087WVQ9|A0A087WVQ9_HUMAN Elongation factor 1-alpha OS=Homo sapiens OX=9606 GN=EEF1A1 PE=1 SV=2;sp|Q5VTE0|EF1A3_HUMAN Putative elongation factor 1-alp	13	23	23	12	18	20	20	22	23	22	18	20	20	22	23	22	9	11	10	11	12	12	60.1	60.1	39.7	49.824	459	459;459;462;462;433;376;426;173;145;152;106;59;106	0	323.31	By MS/MS	By MS/MS	By MS/MS	By MS/MS	By MS/MS	By MS/MS	54.7	55.6	55.8	60.1	60.1	58.4
D6RAW0;D6RA11;D6RFM0;A0A087WW00;D6RAH7;C9J9H9;H9KV45;A0A087WY85;Q9Y2X8;P62837;P61077;P51668	D6RAW0;D6RA11;D6RFM0;A0A087WW00;D6RAH7;C9J9H9;H9KV45;A0A087WY85;Q9Y2X8;P62837;P61077;P51668	1;1;1;1;1;1;1;1;1;1;1;1	1;1;1;1;1;1;1;1;1;1;1;1	1;1;1;1;1;1;1;1;1;1;1;1	Ubiquitin-conjugating enzyme E2 D4;Ubiquitin-conjugating enzyme E2 D2;Ubiquitin-conjugating enzyme E2 D3;Ubiquitin-conjugating enzyme E2 D1	UBE2D3;UBE2D2;UBE2D1;UBE2D4	tr|D6RAW0|D6RAW0_HUMAN Ubiquitin conjugating enzyme E2 D3 (Fragment) OS=Homo sapiens OX=9606 GN=UBE2D3 PE=3 SV=1;tr|D6RA11|D6RA11_HUMAN Ubiquitin conjugating enzyme E2 D3 (Fragment) OS=Homo sapiens OX=9606 GN=UBE2D3 PE=1 SV=1;tr|D6RFM0|D6RFM0_HUMAN Ubiquit	12	1	1	1	1	1	1	1	1	1	1	1	1	1	1	1	1	1	1	1	1	1	25	25	25	8.2133	72	72;96;98;109;118;122;141;148;147;147;147;147	0.0076628	1.6793	By MS/MS	By MS/MS	By MS/MS	By matching	By MS/MS	By MS/MS	25	25	25	25	25	25
A0A7I2V4X0;A0A7I2V641;A0A7I2V2K8;A0A7P0MW50;A0A7I2YQY1;A0A7I2V262;A0A087WW66;A0A7I2V5C8;A0A7I2V523;Q99460;A0A7I2YQI9;A0A7I2V479;A0A7I2V491	A0A7I2V4X0;A0A7I2V641;A0A7I2V2K8;A0A7P0MW50;A0A7I2YQY1;A0A7I2V262;A0A087WW66;A0A7I2V5C8;A0A7I2V523;Q99460;A0A7I2YQI9;A0A7I2V479;A0A7I2V491	4;4;4;4;4;4;4;4;4;4;3;3;2	4;4;4;4;4;4;4;4;4;4;3;3;2	4;4;4;4;4;4;4;4;4;4;3;3;2	26S proteasome non-ATPase regulatory subunit 1	PSMD1	tr|A0A7I2V4X0|A0A7I2V4X0_HUMAN 26S proteasome non-ATPase regulatory subunit 1 OS=Homo sapiens OX=9606 GN=PSMD1 PE=1 SV=1;tr|A0A7I2V641|A0A7I2V641_HUMAN 26S proteasome non-ATPase regulatory subunit 1 OS=Homo sapiens OX=9606 GN=PSMD1 PE=1 SV=1;tr|A0A7I2V2K8|	13	4	4	4	4	4	4	3	3	4	4	4	4	3	3	4	4	4	4	3	3	4	7.8	7.8	7.8	89.04	806	806;817;892;893;909;909;914;923;924;953;710;893;608	0	4.6071	By MS/MS	By MS/MS	By MS/MS	By MS/MS	By MS/MS	By MS/MS	7.8	7.8	7.8	4.8	4.8	7.8
A0A087WWU8;D6R904;Q5VU61;J3KN67;A0A494C0P6;A0A2R2Y2Q3;P06753	A0A087WWU8;D6R904;Q5VU61	8;6;5;3;2;2;2	8;6;5;3;2;2;2	7;5;5;2;1;1;1		TPM3	tr|A0A087WWU8|A0A087WWU8_HUMAN Tropomyosin 3 OS=Homo sapiens OX=9606 GN=TPM3 PE=1 SV=1;tr|D6R904|D6R904_HUMAN Tropomyosin 3 OS=Homo sapiens OX=9606 GN=TPM3 PE=1 SV=1;tr|Q5VU61|Q5VU61_HUMAN Tropomyosin 3 OS=Homo sapiens OX=9606 GN=TPM3 PE=1 SV=3	7	8	8	7	4	4	5	6	6	5	4	4	5	6	6	5	3	3	4	5	5	4	28.2	28.2	22	26.42	227	227;95;49;285;214;285;285	0	20.946	By MS/MS	By MS/MS	By MS/MS	By MS/MS	By MS/MS	By MS/MS	18.1	22.9	27.3	22.9	22.9	22.9
Q16186;A0A087WX59;A0A087WUX6	Q16186;A0A087WX59;A0A087WUX6	2;2;1	2;2;1	2;2;1	Proteasomal ubiquitin receptor ADRM1	ADRM1	sp|Q16186|ADRM1_HUMAN Proteasomal ubiquitin receptor ADRM1 OS=Homo sapiens OX=9606 GN=ADRM1 PE=1 SV=2;tr|A0A087WX59|A0A087WX59_HUMAN ADRM1 26S proteasome ubiquitin receptor OS=Homo sapiens OX=9606 GN=ADRM1 PE=1 SV=1;tr|A0A087WUX6|A0A087WUX6_HUMAN ADRM1 26S	3	2	2	2	2	2	2	2	2	2	2	2	2	2	2	2	2	2	2	2	2	2	7.6	7.6	7.6	42.153	407	407;368;141	0	8.9645	By MS/MS	By MS/MS	By MS/MS	By MS/MS	By MS/MS	By MS/MS	7.6	7.6	7.6	7.6	7.6	7.6
A0A087WXM6;J3QQT2;J3KRX5;A0A0A6YYL6;P18621;J3KRB3;A0A087WWH0;J3QS96;J3QLC8;A0A0A0MRF8;J3KSJ0;A0A087WY81	A0A087WXM6;J3QQT2;J3KRX5;A0A0A6YYL6;P18621;J3KRB3;A0A087WWH0;J3QS96;J3QLC8;A0A0A0MRF8	3;3;3;3;3;2;2;2;2;2;1;1	3;3;3;3;3;2;2;2;2;2;1;1	3;3;3;3;3;2;2;2;2;2;1;1	60S ribosomal protein L17	RPL17;RPL17-C18orf32	tr|A0A087WXM6|A0A087WXM6_HUMAN 60S ribosomal protein L17 (Fragment) OS=Homo sapiens OX=9606 GN=RPL17 PE=1 SV=1;tr|J3QQT2|J3QQT2_HUMAN 60S ribosomal protein L17 (Fragment) OS=Homo sapiens OX=9606 GN=RPL17 PE=1 SV=1;tr|J3KRX5|J3KRX5_HUMAN 60S ribosomal prote	12	3	3	3	3	3	3	3	3	3	3	3	3	3	3	3	3	3	3	3	3	3	23.7	23.7	23.7	19.586	169	169;171;174;228;184;129;131;138;174;190;56;97	0	8.8929	By MS/MS	By MS/MS	By MS/MS	By MS/MS	By MS/MS	By MS/MS	23.7	23.7	23.7	23.7	23.7	23.7
A0A087WY55;Q9NP79	A0A087WY55;Q9NP79	1;1	1;1	1;1	Vacuolar protein sorting-associated protein VTA1 homolog	VTA1	tr|A0A087WY55|A0A087WY55_HUMAN Chromosome 6 open reading frame 55, isoform CRA_b OS=Homo sapiens OX=9606 GN=VTA1 PE=1 SV=1;sp|Q9NP79|VTA1_HUMAN Vacuolar protein sorting-associated protein VTA1 homolog OS=Homo sapiens OX=9606 GN=VTA1 PE=1 SV=1	2	1	1	1	1	1	1	0	1	1	1	1	1	0	1	1	1	1	1	0	1	1	5	5	5	31.102	280	280;307	0.0046189	2.475	By MS/MS	By MS/MS	By MS/MS		By matching	By MS/MS	5	5	5	0	5	5
O43399;A0A087WYR3;A0A087WZ51	O43399;A0A087WYR3;A0A087WZ51	4;4;3	4;4;3	4;4;3	Tumor protein D54	TPD52L2	sp|O43399|TPD54_HUMAN Tumor protein D54 OS=Homo sapiens OX=9606 GN=TPD52L2 PE=1 SV=2;tr|A0A087WYR3|A0A087WYR3_HUMAN TPD52 like 2 OS=Homo sapiens OX=9606 GN=TPD52L2 PE=1 SV=1;tr|A0A087WZ51|A0A087WZ51_HUMAN TPD52 like 2 OS=Homo sapiens OX=9606 GN=TPD52L2 PE=	3	4	4	4	3	4	2	2	4	1	3	4	2	2	4	1	3	4	2	2	4	1	33.5	33.5	33.5	22.237	206	206;222;152	0	9.3784	By MS/MS	By MS/MS	By MS/MS	By MS/MS	By MS/MS	By MS/MS	26.2	33.5	19.4	19.4	33.5	10.2
C9JUW1;A0A7I2V2Q3;C9JWG0;C9JVG3;C9JQU9;A0A7I2V4T0;C9JNZ1;A0A7I2V676;A0A7I2YQ74;A0A087WYS1;E7EUC7;Q16851	C9JUW1;A0A7I2V2Q3;C9JWG0;C9JVG3;C9JQU9;A0A7I2V4T0;C9JNZ1;A0A7I2V676;A0A7I2YQ74;A0A087WYS1;E7EUC7;Q16851	1;1;1;1;1;1;1;1;1;1;1;1	1;1;1;1;1;1;1;1;1;1;1;1	1;1;1;1;1;1;1;1;1;1;1;1	UTP--glucose-1-phosphate uridylyltransferase	UGP2	tr|C9JUW1|C9JUW1_HUMAN UTP--glucose-1-phosphate uridylyltransferase (Fragment) OS=Homo sapiens OX=9606 GN=UGP2 PE=1 SV=1;tr|A0A7I2V2Q3|A0A7I2V2Q3_HUMAN UTP--glucose-1-phosphate uridylyltransferase OS=Homo sapiens OX=9606 GN=UGP2 PE=1 SV=1;tr|C9JWG0|C9JWG0_	12	1	1	1	1	1	1	1	1	1	1	1	1	1	1	1	1	1	1	1	1	1	11.1	11.1	11.1	15.191	135	135;144;150;170;175;181;212;296;460;463;517;508	0.0044643	2.275	By MS/MS	By MS/MS	By MS/MS	By MS/MS	By MS/MS	By MS/MS	11.1	11.1	11.1	11.1	11.1	11.1
Q15185;A0A087WYT3;B4DDC6	Q15185;A0A087WYT3;B4DDC6	6;6;3	6;6;3	6;6;3	Prostaglandin E synthase 3	PTGES3	sp|Q15185|TEBP_HUMAN Prostaglandin E synthase 3 OS=Homo sapiens OX=9606 GN=PTGES3 PE=1 SV=1;tr|A0A087WYT3|A0A087WYT3_HUMAN Prostaglandin E synthase 3 OS=Homo sapiens OX=9606 GN=PTGES3 PE=1 SV=1;tr|B4DDC6|B4DDC6_HUMAN Prostaglandin E synthase 3 OS=Homo sapi	3	6	6	6	6	4	5	5	5	3	6	4	5	5	5	3	6	4	5	5	5	3	45	45	45	18.697	160	160;164;124	0	11.023	By MS/MS	By MS/MS	By MS/MS	By MS/MS	By MS/MS	By MS/MS	45	35.6	40.6	40	37.5	26.2
A0A087WZT3;H3BTW0;H3BPT9;H3BVE0;Q9H3K6	A0A087WZT3;H3BTW0;H3BPT9;H3BVE0;Q9H3K6	1;1;1;1;1	1;1;1;1;1	1;1;1;1;1	BolA-like protein 2	BOLA2B;BOLA2	tr|A0A087WZT3|A0A087WZT3_HUMAN BOLA2-SMG1P6 readthrough OS=Homo sapiens OX=9606 GN=BOLA2-SMG1P6 PE=1 SV=3;tr|H3BTW0|H3BTW0_HUMAN BOLA2-SMG1P6 readthrough OS=Homo sapiens OX=9606 GN=BOLA2B PE=1 SV=2;tr|H3BPT9|H3BPT9_HUMAN BolA family member 2 OS=Homo sapien	5	1	1	1	1	1	1	0	1	0	1	1	1	0	1	0	1	1	1	0	1	0	20.5	20.5	20.5	4.7402	44	44;54;57;217;86	0.0059406	1.8035	By MS/MS	By MS/MS	By MS/MS		By MS/MS		20.5	20.5	20.5	0	20.5	0
A0A8Q3SHG4;A0A087X054;K7EQK2;A0A494C039;Q9Y4L1;J3QQH7;J3QLE9;E9PJ21;A0A087WWI4;A0A0G2JRS0;J3KTF1;J3QL06	A0A8Q3SHG4;A0A087X054;K7EQK2;A0A494C039;Q9Y4L1;J3QQH7;J3QLE9;E9PJ21;A0A087WWI4;A0A0G2JRS0	5;5;5;5;5;3;3;3;3;3;2;1	5;5;5;5;5;3;3;3;3;3;2;1	5;5;5;5;5;3;3;3;3;3;2;1	Hypoxia up-regulated protein 1	HYOU1	tr|A0A8Q3SHG4|A0A8Q3SHG4_HUMAN Hypoxia up-regulated 1 OS=Homo sapiens OX=9606 GN=HYOU1 PE=1 SV=1;tr|A0A087X054|A0A087X054_HUMAN Hypoxia up-regulated 1 OS=Homo sapiens OX=9606 GN=HYOU1 PE=1 SV=1;tr|K7EQK2|K7EQK2_HUMAN Hypoxia up-regulated 1 OS=Homo sapiens	12	5	5	5	5	5	5	5	5	5	5	5	5	5	5	5	5	5	5	5	5	5	9.4	9.4	9.4	101.13	904	904;937;946;1000;999;602;653;656;677;678;224;211	0	7.4414	By MS/MS	By MS/MS	By MS/MS	By MS/MS	By MS/MS	By MS/MS	9.4	9.4	9.4	9.4	9.4	9.4
A0A087X1Z3;Q9UL46;H0YKU2;H0YM70	A0A087X1Z3;Q9UL46;H0YKU2;H0YM70	2;2;1;1	2;2;1;1	2;2;1;1	Proteasome activator complex subunit 2	PSME2	tr|A0A087X1Z3|A0A087X1Z3_HUMAN Proteasome activator subunit 2 OS=Homo sapiens OX=9606 GN=PSME2 PE=1 SV=1;sp|Q9UL46|PSME2_HUMAN Proteasome activator complex subunit 2 OS=Homo sapiens OX=9606 GN=PSME2 PE=1 SV=4;tr|H0YKU2|H0YKU2_HUMAN Proteasome activator sub	4	2	2	2	2	2	1	1	1	1	2	2	1	1	1	1	2	2	1	1	1	1	10.6	10.6	10.6	29.126	254	254;239;85;228	0.0058708	1.7652	By MS/MS	By MS/MS	By MS/MS	By matching	By MS/MS	By MS/MS	10.6	10.6	5.5	5.1	5.5	5.5
H0YJC0;A0A087X2I1;P62333;H0YJS8	H0YJC0;A0A087X2I1;P62333;H0YJS8	2;2;2;1	2;2;2;1	2;2;2;1	26S protease regulatory subunit 10B	PSMC6	tr|H0YJC0|H0YJC0_HUMAN Proteasome 26S subunit, ATPase 6 (Fragment) OS=Homo sapiens OX=9606 GN=PSMC6 PE=1 SV=1;tr|A0A087X2I1|A0A087X2I1_HUMAN Proteasome 26S subunit, ATPase 6 OS=Homo sapiens OX=9606 GN=PSMC6 PE=1 SV=1;sp|P62333|PRS10_HUMAN 26S proteasome re	4	2	2	2	2	2	1	1	1	0	2	2	1	1	1	0	2	2	1	1	1	0	8.8	8.8	8.8	29.541	262	262;403;389;194	0.0060362	1.8465	By MS/MS	By MS/MS	By MS/MS	By MS/MS	By matching		8.8	8.8	4.2	4.2	4.2	0
A0A0A0MRS1;A0A0A0MR11;Q06730	A0A0A0MRS1;A0A0A0MR11;Q06730	1;1;1	1;1;1	1;1;1	Zinc finger protein 33A	ZNF33A	tr|A0A0A0MRS1|A0A0A0MRS1_HUMAN Zinc finger protein 33A OS=Homo sapiens OX=9606 GN=ZNF33A PE=1 SV=1;tr|A0A0A0MR11|A0A0A0MR11_HUMAN Zinc finger protein 33A OS=Homo sapiens OX=9606 GN=ZNF33A PE=1 SV=1;sp|Q06730|ZN33A_HUMAN Zinc finger protein 33A OS=Homo sapi	3	1	1	1	1	1	1	1	1	1	1	1	1	1	1	1	1	1	1	1	1	1	2.9	2.9	2.9	81.158	699	699;829;810	0	3.774	By MS/MS	By MS/MS	By MS/MS	By MS/MS	By MS/MS	By MS/MS	2.9	2.9	2.9	2.9	2.9	2.9
A0A0A0MRI2;Q9UNH7	A0A0A0MRI2;Q9UNH7	1;1	1;1	1;1	Sorting nexin-6;Sorting nexin-6, N-terminally processed	SNX6	tr|A0A0A0MRI2|A0A0A0MRI2_HUMAN Sorting nexin OS=Homo sapiens OX=9606 GN=SNX6 PE=1 SV=1;sp|Q9UNH7|SNX6_HUMAN Sorting nexin-6 OS=Homo sapiens OX=9606 GN=SNX6 PE=1 SV=1	2	1	1	1	1	1	1	1	1	1	1	1	1	1	1	1	1	1	1	1	1	1	5.3	5.3	5.3	47.804	418	418;406	0	3.7591	By MS/MS	By MS/MS	By MS/MS	By MS/MS	By MS/MS	By MS/MS	5.3	5.3	5.3	5.3	5.3	5.3
A0A0A0MSI0;Q06830;A0A0A0MRQ5;H7C3T4	A0A0A0MSI0;Q06830	15;15;4;1	15;15;4;1	13;13;2;0	Peroxiredoxin-1	PRDX1	tr|A0A0A0MSI0|A0A0A0MSI0_HUMAN Peroxiredoxin-1 (Fragment) OS=Homo sapiens OX=9606 GN=PRDX1 PE=1 SV=1;sp|Q06830|PRDX1_HUMAN Peroxiredoxin-1 OS=Homo sapiens OX=9606 GN=PRDX1 PE=1 SV=1	4	15	15	13	12	13	14	13	12	13	12	13	14	13	12	13	10	11	12	11	10	11	73.7	73.7	62.6	18.976	171	171;199;97;161	0	160.48	By MS/MS	By MS/MS	By MS/MS	By MS/MS	By MS/MS	By MS/MS	67.3	71.9	73.1	67.8	67.3	61.4
A0A804HIV9;A0A804HJ36;J3KR24;A0A804HHW9;A0A804HJN6;A0A0A0MSX9;P41252	A0A804HIV9;A0A804HJ36;J3KR24;A0A804HHW9;A0A804HJN6;A0A0A0MSX9;P41252	1;1;1;1;1;1;1	1;1;1;1;1;1;1	1;1;1;1;1;1;1	Isoleucine--tRNA ligase, cytoplasmic	IARS	tr|A0A804HIV9|A0A804HIV9_HUMAN isoleucine--tRNA ligase OS=Homo sapiens OX=9606 GN=IARS1 PE=1 SV=1;tr|A0A804HJ36|A0A804HJ36_HUMAN isoleucine--tRNA ligase OS=Homo sapiens OX=9606 GN=IARS1 PE=1 SV=1;tr|J3KR24|J3KR24_HUMAN isoleucine--tRNA ligase OS=Homo sapie	7	1	1	1	1	1	1	1	1	1	1	1	1	1	1	1	1	1	1	1	1	1	1.9	1.9	1.9	112.64	971	971;1076;1121;1220;1242;1242;1262	0.006012	1.8364	By MS/MS	By MS/MS	By MS/MS	By matching	By matching	By MS/MS	1.9	1.9	1.9	1.9	1.9	1.9
A0A0A6YYJ8;Q9Y383	A0A0A6YYJ8;Q9Y383	2;2	2;2	2;2	Putative RNA-binding protein Luc7-like 2	LUC7L2	tr|A0A0A6YYJ8|A0A0A6YYJ8_HUMAN Putative RNA-binding protein Luc7-like 2 OS=Homo sapiens OX=9606 GN=LUC7L2 PE=3 SV=1;sp|Q9Y383|LC7L2_HUMAN Putative RNA-binding protein Luc7-like 2 OS=Homo sapiens OX=9606 GN=LUC7L2 PE=1 SV=2	2	2	2	2	2	2	2	2	2	1	2	2	2	2	2	1	2	2	2	2	2	1	6.6	6.6	6.6	54.223	458	458;392	0.0048077	2.7648	By MS/MS	By MS/MS	By MS/MS	By MS/MS	By matching	By matching	6.6	6.6	6.6	6.6	6.6	3.3
B5MC33;B5MCG6;H0Y3U4;A0A0B4J1W8;Q6UXT8;Q6UX46	B5MC33;B5MCG6;H0Y3U4;A0A0B4J1W8;Q6UXT8;Q6UX46	1;1;1;1;1;1	1;1;1;1;1;1	1;1;1;1;1;1	Protein FAM150A;Protein FAM150B	FAM150B;FAM150A	tr|B5MC33|B5MC33_HUMAN ALK and LTK ligand 2 OS=Homo sapiens OX=9606 GN=ALKAL2 PE=1 SV=1;tr|B5MCG6|B5MCG6_HUMAN ALK and LTK ligand 2 OS=Homo sapiens OX=9606 GN=ALKAL2 PE=1 SV=1;tr|H0Y3U4|H0Y3U4_HUMAN ALK and LTK ligand 2 (Fragment) OS=Homo sapiens OX=9606 G	6	1	1	1	1	0	0	0	0	0	1	0	0	0	0	0	1	0	0	0	0	0	13.6	13.6	13.6	7.0303	59	59;60;102;151;129;152	1	-2	By MS/MS						13.6	0	0	0	0	0
A0A0B4J269;Q13509;G3V2A3;G3V542;G3V5W4;G3V2R8;G3V3R4;G3V2N6	A0A0B4J269;Q13509	16;16;6;1;1;1;1;1	3;3;1;1;0;0;0;0	1;1;1;1;0;0;0;0	Tubulin beta-3 chain	TUBB3	tr|A0A0B4J269|A0A0B4J269_HUMAN G-protein coupled receptors family 1 profile domain-containing protein OS=Homo sapiens OX=9606 PE=1 SV=1;sp|Q13509|TBB3_HUMAN Tubulin beta-3 chain OS=Homo sapiens OX=9606 GN=TUBB3 PE=1 SV=2	8	16	3	1	12	14	14	15	15	14	2	2	3	2	3	3	1	0	1	0	1	1	20.5	5.9	3.3	88.381	797	797;450;189;46;97;118;148;164	0	3.8601	By matching	By MS/MS	By MS/MS	By MS/MS	By matching	By MS/MS	15.2	15.3	16.7	17.2	18.6	16.7
A0A0B4J296;A0A8I5KUS5;Q15370	A0A0B4J296;A0A8I5KUS5;Q15370	1;1;1	1;1;1	1;1;1	Transcription elongation factor B polypeptide 2	TCEB2	tr|A0A0B4J296|A0A0B4J296_HUMAN Elongin B OS=Homo sapiens OX=9606 GN=ELOB PE=1 SV=1;tr|A0A8I5KUS5|A0A8I5KUS5_HUMAN Elongin B OS=Homo sapiens OX=9606 GN=ELOB PE=1 SV=1;sp|Q15370|ELOB_HUMAN Elongin-B OS=Homo sapiens OX=9606 GN=ELOB PE=1 SV=1	3	1	1	1	0	0	1	1	0	1	0	0	1	1	0	1	0	0	1	1	0	1	12.1	12.1	12.1	7.7561	66	66;92;118	0.0060976	1.9002			By MS/MS	By MS/MS		By MS/MS	0	0	12.1	12.1	0	12.1
Q5W0H4;A0A0B4J2C3;P13693;J3KPG2;E9PJF7;H0YCX0;Q9HAU6;Q56UQ5	Q5W0H4;A0A0B4J2C3;P13693;J3KPG2;E9PJF7	5;5;5;4;4;1;1;1	5;5;5;4;4;1;1;1	5;5;5;4;4;1;1;1	Translationally-controlled tumor protein	TPT1	tr|Q5W0H4|Q5W0H4_HUMAN Tumor protein, translationally-controlled 1 OS=Homo sapiens OX=9606 GN=TPT1 PE=1 SV=1;tr|A0A0B4J2C3|A0A0B4J2C3_HUMAN Tumor protein, translationally-controlled 1 OS=Homo sapiens OX=9606 GN=TPT1 PE=1 SV=1;sp|P13693|TCTP_HUMAN Translati	8	5	5	5	3	4	3	4	4	3	3	4	3	4	4	3	3	4	3	4	4	3	37.8	37.8	37.8	21.525	188	188;197;172;160;162;77;139;140	0	6.6841	By MS/MS	By MS/MS	By MS/MS	By MS/MS	By MS/MS	By MS/MS	19.1	30.9	27.1	26.1	26.1	19.1
A0A8J8YYJ1;A0A0C4DFV9;Q01105;A0A8I5KS71;P0DME0	A0A8J8YYJ1;A0A0C4DFV9;Q01105;A0A8I5KS71	4;4;4;3;1	4;4;4;3;1	4;4;4;3;1	Protein SET	SET	tr|A0A8J8YYJ1|A0A8J8YYJ1_HUMAN SET nuclear proto-oncogene OS=Homo sapiens OX=9606 GN=SET PE=1 SV=1;tr|A0A0C4DFV9|A0A0C4DFV9_HUMAN SET nuclear proto-oncogene OS=Homo sapiens OX=9606 GN=SET PE=1 SV=2;sp|Q01105|SET_HUMAN Protein SET OS=Homo sapiens OX=9606 GN	5	4	4	4	3	4	4	4	4	4	3	4	4	4	4	4	3	4	4	4	4	4	38.7	38.7	38.7	31.124	266	266;296;290;233;302	0	36.213	By MS/MS	By MS/MS	By MS/MS	By MS/MS	By MS/MS	By MS/MS	26.7	38.7	38.7	38.7	38.7	38.7
A0A804HKR5;A0A804HKX0;A0A804HIN4;A0A804HLG8;A0A804HK30;A0A804HL40;A0A804HKJ0;A0A804HKR3;A0A804HIG4;A0A804HI14;A0A804HJZ1;A0A804HI40;A0A804HHY9;A0A804HIQ7;A0A804HJH8;B8ZZ38;C9JCA9;A0A804HK02;A0A804HIV5;A0A0C4DG06;A0A804HKI2;P42704	A0A804HKR5;A0A804HKX0;A0A804HIN4;A0A804HLG8;A0A804HK30;A0A804HL40;A0A804HKJ0;A0A804HKR3;A0A804HIG4;A0A804HI14;A0A804HJZ1;A0A804HI40;A0A804HHY9;A0A804HIQ7;A0A804HJH8;B8ZZ38;C9JCA9;A0A804HK02;A0A804HIV5;A0A0C4DG06;A0A804HKI2;P42704	1;1;1;1;1;1;1;1;1;1;1;1;1;1;1;1;1;1;1;1;1;1	1;1;1;1;1;1;1;1;1;1;1;1;1;1;1;1;1;1;1;1;1;1	1;1;1;1;1;1;1;1;1;1;1;1;1;1;1;1;1;1;1;1;1;1	Leucine-rich PPR motif-containing protein, mitochondrial	LRPPRC	tr|A0A804HKR5|A0A804HKR5_HUMAN Leucine rich pentatricopeptide repeat containing (Fragment) OS=Homo sapiens OX=9606 GN=LRPPRC PE=1 SV=1;tr|A0A804HKX0|A0A804HKX0_HUMAN Leucine rich pentatricopeptide repeat containing (Fragment) OS=Homo sapiens OX=9606 GN=LRP	22	1	1	1	1	0	1	0	0	0	1	0	1	0	0	0	1	0	1	0	0	0	3.6	3.6	3.6	47.101	422	422;430;1404;1400;1395;1393;1391;1379;1369;1366;1363;1356;1285;1277;913;841;837;795;739;531;1430;1394	0.0024331	2.8911	By MS/MS		By MS/MS				3.6	0	3.6	0	0	0
C9J9K3;A0A8V8TMX1;A0A0C4DG17;A0A8V8TLA4;P08865;A0A8I5KQE6;F8WD59;A0A8V8TMP3;A0A8V8TMZ8	C9J9K3;A0A8V8TMX1;A0A0C4DG17;A0A8V8TLA4;P08865;A0A8I5KQE6;F8WD59	8;8;8;8;8;6;5;3;2	8;8;8;8;8;6;5;3;2	8;8;8;8;8;6;5;3;2	40S ribosomal protein SA	RPSA	tr|C9J9K3|C9J9K3_HUMAN 40S ribosomal protein SA (Fragment) OS=Homo sapiens OX=9606 GN=RPSA PE=1 SV=8;tr|A0A8V8TMX1|A0A8V8TMX1_HUMAN Ribosomal protein SA OS=Homo sapiens OX=9606 GN=RPSA PE=1 SV=1;tr|A0A0C4DG17|A0A0C4DG17_HUMAN 40S ribosomal protein SA OS=Ho	9	8	8	8	7	7	8	8	7	7	7	7	8	8	7	7	7	7	8	8	7	7	50.6	50.6	50.6	29.404	263	263;274;300;331;295;295;116;194;45	0	45.123	By MS/MS	By MS/MS	By MS/MS	By MS/MS	By MS/MS	By MS/MS	49	41.8	50.6	50.6	41.8	41.8
A0A0C4DGH5;Q86VP6	A0A0C4DGH5;Q86VP6	4;4	4;4	4;4	Cullin-associated NEDD8-dissociated protein 1	CAND1	tr|A0A0C4DGH5|A0A0C4DGH5_HUMAN Cullin associated and neddylation dissociated 1 (Fragment) OS=Homo sapiens OX=9606 GN=CAND1 PE=1 SV=1;sp|Q86VP6|CAND1_HUMAN Cullin-associated NEDD8-dissociated protein 1 OS=Homo sapiens OX=9606 GN=CAND1 PE=1 SV=2	2	4	4	4	4	4	4	4	4	4	4	4	4	4	4	4	4	4	4	4	4	4	7.8	7.8	7.8	85.408	770	770;1230	0	5.0463	By MS/MS	By MS/MS	By MS/MS	By MS/MS	By MS/MS	By MS/MS	7.8	7.8	7.8	7.8	7.8	7.8
H0YMP1;A0A0C4DGL3;H0YNW5;H0YKC5;P33316;H0YMM5;H0YNJ9;H0YKI0	H0YMP1;A0A0C4DGL3;H0YNW5;H0YKC5;P33316;H0YMM5;H0YNJ9;H0YKI0	4;4;4;4;4;3;3;3	4;4;4;4;4;3;3;3	4;4;4;4;4;3;3;3	Deoxyuridine 5-triphosphate nucleotidohydrolase, mitochondrial	DUT	tr|H0YMP1|H0YMP1_HUMAN Deoxyuridine 5-triphosphate nucleotidohydrolase (Fragment) OS=Homo sapiens OX=9606 GN=DUT PE=1 SV=1;tr|A0A0C4DGL3|A0A0C4DGL3_HUMAN Deoxyuridine 5-triphosphate nucleotidohydrolase OS=Homo sapiens OX=9606 GN=DUT PE=1 SV=1;tr|H0YNW5|H	8	4	4	4	1	1	2	3	1	2	1	1	2	3	1	2	1	1	2	3	1	2	51.4	51.4	51.4	11.869	107	107;141;167;221;252;133;143;226	0	6.0503	By MS/MS	By MS/MS	By MS/MS	By MS/MS	By MS/MS	By MS/MS	11.2	13.1	32.7	43.9	13.1	20.6
A0A0C4DGQ5;P04632;K7EM73;A0A075B7C0;K7EKD8;K7ELJ7;U3KQE2;K7EIV0;K7ES78;K7EMQ1;U3KPR7	A0A0C4DGQ5;P04632;K7EM73;A0A075B7C0;K7EKD8;K7ELJ7;U3KQE2;K7EIV0	4;4;3;3;3;3;2;2;1;1;1	4;4;3;3;3;3;2;2;1;1;1	4;4;3;3;3;3;2;2;1;1;1	Calpain small subunit 1	CAPNS1	tr|A0A0C4DGQ5|A0A0C4DGQ5_HUMAN Calpain small subunit 1 OS=Homo sapiens OX=9606 GN=CAPNS1 PE=1 SV=1;sp|P04632|CPNS1_HUMAN Calpain small subunit 1 OS=Homo sapiens OX=9606 GN=CAPNS1 PE=1 SV=1;tr|K7EM73|K7EM73_HUMAN Calpain small subunit 1 (Fragment) OS=Homo s	11	4	4	4	2	3	4	3	2	4	2	3	4	3	2	4	2	3	4	3	2	4	23.6	23.6	23.6	33.786	322	322;268;163;197;238;278;161;196;72;94;100	0	3.4194	By MS/MS	By MS/MS	By MS/MS	By MS/MS	By MS/MS	By MS/MS	6.8	14.3	23.6	20.8	11.5	23.6
O00571;A0A0D9SFB3;A0A2R8Y645;A0A2R8Y4A4;A0A2U3TZJ9;A0A2R8YFS5;A0A2R8YFR4;A0A0D9SG12;A0A2R8YCW1;A0A2R8YF78;F6S8Q4;A0A2R8Y5G6;A0A2R8Y7T2;A0A2R8YDT5;A0A0D9SF53;A0A2R8YDH3;O15523;A0A0J9YVQ7;A0A087WVZ1	O00571;A0A0D9SFB3;A0A2R8Y645;A0A2R8Y4A4;A0A2U3TZJ9;A0A2R8YFS5;A0A2R8YFR4;A0A0D9SG12;A0A2R8YCW1;A0A2R8YF78;F6S8Q4;A0A2R8Y5G6;A0A2R8Y7T2;A0A2R8YDT5;A0A0D9SF53;A0A2R8YDH3;O15523	3;3;3;3;3;3;3;3;3;3;3;3;3;3;3;2;2;1;1	3;3;3;3;3;3;3;3;3;3;3;3;3;3;3;2;2;1;1	3;3;3;3;3;3;3;3;3;3;3;3;3;3;3;2;2;1;1	ATP-dependent RNA helicase DDX3X;ATP-dependent RNA helicase DDX3Y	DDX3X;DDX3Y	sp|O00571|DDX3X_HUMAN ATP-dependent RNA helicase DDX3X OS=Homo sapiens OX=9606 GN=DDX3X PE=1 SV=3;tr|A0A0D9SFB3|A0A0D9SFB3_HUMAN RNA helicase OS=Homo sapiens OX=9606 GN=DDX3X PE=1 SV=1;tr|A0A2R8Y645|A0A2R8Y645_HUMAN RNA helicase OS=Homo sapiens OX=9606 GN=	19	3	3	3	2	3	3	2	1	2	2	3	3	2	1	2	2	3	3	2	1	2	6.8	6.8	6.8	73.243	662	662;640;716;662;661;661;660;647;647;641;629;622;476;475;733;503;660;222;189	0	5.4872	By MS/MS	By MS/MS	By MS/MS	By MS/MS	By matching	By MS/MS	4.8	6.8	6.8	4.8	1.5	4.8
A0A140T9X6;A0A0G2JPQ3;A0A140T962;A0A140T939;A0A140T9W2;S6AU73;Q2L6G2;Q5SS57;D5H3J5;D9J307;Q5SUL5;Q5RIP0;O78179;Q5QT33;Q53YP1;A0A1W2PSE7;A0A140T9U0;D0EV57;A0A0G2JIF0;Q5SRN5;A0A0G2JIF2;A0A140T912;A0A140T9J9;A0A140T9M0;A0A0G2JH50;A0A0G2JL56;A0A140T9B3;A0A140T930;A2BF26;A0A140T9B7;A0A0G2JPA3;Q5RJ85;A0A0G2JNX1;A0A140T9W7;Q5SRN7;A0A140T9C2;A0A140T9D9;A0A140T9W3;A0A140T951;A0A140T9S9;A0A140T9H3;A0A140T9…	A0A140T9X6;A0A0G2JPQ3;A0A140T962;A0A140T939;A0A140T9W2;S6AU73;Q2L6G2;Q5SS57;D5H3J5;D9J307;Q5SUL5;Q5RIP0;O78179;Q5QT33;Q53YP1;A0A1W2PSE7;A0A140T9U0;D0EV57;A0A0G2JIF0;Q5SRN5;A0A0G2JIF2;A0A140T912;A0A140T9J9;A0A140T9M0;A0A0G2JH50;A0A0G2JL56;A0A140T9B3;A0A140T930;A2BF26;A0A140T9B7;A0A0G2JPA3;Q5RJ85;A0A0G2JNX1;A0A140T9W7;Q5SRN7;A0A140T9C2;A0A140T9D9;A0A140T9W3;A0A140T951;A0A140T9S9;A0A140T9H3;A0A140T9…	1;1;1;1;1;1;1;1;1;1;1;1;1;1;1;1;1;1;1;1;1;1;1;1;1;1;1;1;1;1;1;1;1;1;1;1;1;1;1;1;1;1;1;1;1;1;1;1;1;1;1;1;1;1;1;1;1;1;1;1;1;1;1;1	1;1;1;1;1;1;1;1;1;1;1;1;1;1;1;1;1;1;1;1;1;1;1;1;1;1;1;1;1;1;1;1;1;1;1;1;1;1;1;1;1;1;1;1;1;1;1;1;1;1;1;1;1;1;1;1;1;1;1;1;1;1;1;1	1;1;1;1;1;1;1;1;1;1;1;1;1;1;1;1;1;1;1;1;1;1;1;1;1;1;1;1;1;1;1;1;1;1;1;1;1;1;1;1;1;1;1;1;1;1;1;1;1;1;1;1;1;1;1;1;1;1;1;1;1;1;1;1	HLA class I histocompatibility antigen, alpha chain G;HLA class I histocompatibility antigen, A-3 alpha chain;Putative HLA class I histocompatibility antigen, alpha chain H;HLA class I histocompatibility antigen, B-7 alpha chain;HLA class I histocompatibility antigen, alpha chain E	HLA-B;HLA-A;HLA-Cw;HLA-C;HLA-F;HLA-G;HLA-G2.2;HLA-H;HLA-E	tr|A0A140T9X6|A0A140T9X6_HUMAN HLA class I histocompatibility antigen, alpha chain F (Fragment) OS=Homo sapiens OX=9606 GN=HLA-F PE=1 SV=1;tr|A0A0G2JPQ3|A0A0G2JPQ3_HUMAN HLA class I histocompatibility antigen, alpha chain G OS=Homo sapiens OX=9606 GN=HLA-G	64	1	1	1	1	1	1	1	1	0	1	1	1	1	1	0	1	1	1	1	1	0	6.1	6.1	6.1	23.777	213	213;343;368;225;355;362;362;362;362;362;365;366;366;366;366;367;368;346;368;371;371;372;372;372;372;394;397;397;397;442;346;343;246;225;299;225;225;225;241;241;241;241;241;244;244;244;244;246;339;338;299;323;325;325;325;334;334;338;339;442;365;362;362;358	0.0075188	1.6248	By MS/MS	By MS/MS	By matching	By MS/MS	By matching		6.1	6.1	6.1	6.1	6.1	0
A0A0G2JIW1;P0DMV9;P0DMV8;V9GZ37	A0A0G2JIW1;P0DMV9;P0DMV8	15;15;15;7	14;14;14;7	7;7;7;3	Heat shock 70 kDa protein 1B;Heat shock 70 kDa protein 1A	HSPA1B;HSPA1A	tr|A0A0G2JIW1|A0A0G2JIW1_HUMAN Heat shock 70 kDa protein 1B OS=Homo sapiens OX=9606 GN=HSPA1B PE=1 SV=1;sp|P0DMV9|HS71B_HUMAN Heat shock 70 kDa protein 1B OS=Homo sapiens OX=9606 GN=HSPA1B PE=1 SV=1;sp|P0DMV8|HS71A_HUMAN Heat shock 70 kDa protein 1A OS=Hom	4	15	14	7	15	14	13	12	13	12	14	13	12	11	12	11	7	6	5	4	5	4	37.4	35.4	17.9	70.108	642	642;641;641;476	0	75.49	By MS/MS	By MS/MS	By MS/MS	By MS/MS	By MS/MS	By MS/MS	37.4	34.9	30.7	30.7	30.7	30.7
C9K0U8;A0A0G2JLD8;E7EUY5;Q04837	C9K0U8;A0A0G2JLD8;E7EUY5;Q04837	1;1;1;1	1;1;1;1	1;1;1;1	Single-stranded DNA-binding protein, mitochondrial	SSBP1	tr|C9K0U8|C9K0U8_HUMAN Single-stranded DNA-binding protein, mitochondrial (Fragment) OS=Homo sapiens OX=9606 GN=SSBP1 PE=1 SV=1;tr|A0A0G2JLD8|A0A0G2JLD8_HUMAN Single-stranded DNA-binding protein, mitochondrial (Fragment) OS=Homo sapiens OX=9606 GN=SSBP1 PE	4	1	1	1	1	1	1	1	1	1	1	1	1	1	1	1	1	1	1	1	1	1	12.4	12.4	12.4	14.131	121	121;134;135;148	0.0058252	1.7462	By MS/MS	By MS/MS	By MS/MS	By matching	By MS/MS	By MS/MS	12.4	12.4	12.4	12.4	12.4	12.4
E9PL19;E9PMU7;E9PN18;A0A0J9YVR6;E9PQ56;A0A0J9YWM1;H0YEM1;A0A0J9YYL3;A0A0J9YXJ8;A0A0J9YVP6;A0A0J9YXX5;Q9UHX1	E9PL19;E9PMU7;E9PN18;A0A0J9YVR6;E9PQ56;A0A0J9YWM1;H0YEM1;A0A0J9YYL3;A0A0J9YXJ8;A0A0J9YVP6;A0A0J9YXX5;Q9UHX1	1;1;1;1;1;1;1;1;1;1;1;1	1;1;1;1;1;1;1;1;1;1;1;1	1;1;1;1;1;1;1;1;1;1;1;1	Poly(U)-binding-splicing factor PUF60	PUF60	tr|E9PL19|E9PL19_HUMAN Poly(U) binding splicing factor 60 OS=Homo sapiens OX=9606 GN=PUF60 PE=1 SV=1;tr|E9PMU7|E9PMU7_HUMAN Poly(U) binding splicing factor 60 (Fragment) OS=Homo sapiens OX=9606 GN=PUF60 PE=1 SV=1;tr|E9PN18|E9PN18_HUMAN Poly(U) binding spli	12	1	1	1	0	1	0	1	0	1	0	1	0	1	0	1	0	1	0	1	0	1	7	7	7	24.757	228	228;247;263;314;322;329;336;505;522;534;551;559	0.0024213	2.8168		By MS/MS		By matching		By matching	0	7	0	7	0	7
A0A0J9YYE0;H3BPE7;P35637;Q92804	A0A0J9YYE0;H3BPE7;P35637;Q92804	1;1;1;1	1;1;1;1	1;1;1;1	RNA-binding protein FUS;TATA-binding protein-associated factor 2N	FUS;TAF15	tr|A0A0J9YYE0|A0A0J9YYE0_HUMAN TATA-binding protein-associated factor 2N OS=Homo sapiens OX=9606 GN=TAF15 PE=1 SV=1;tr|H3BPE7|H3BPE7_HUMAN FUS RNA binding protein OS=Homo sapiens OX=9606 GN=FUS PE=1 SV=1;sp|P35637|FUS_HUMAN RNA-binding protein FUS OS=Homo	4	1	1	1	1	1	1	0	1	1	1	1	1	0	1	1	1	1	1	0	1	1	3.1	3.1	3.1	48.839	449	449;527;526;592	0.0046404	2.5168	By MS/MS	By MS/MS	By MS/MS		By MS/MS	By MS/MS	3.1	3.1	3.1	0	3.1	3.1
A0A0S2Z471;P12277;H0YJG0;G3V4N7;G3V461;H0YJK0	A0A0S2Z471;P12277	9;9;4;4;2;1	9;9;4;4;2;1	9;9;4;4;2;1	Creatine kinase B-type	CKB	tr|A0A0S2Z471|A0A0S2Z471_HUMAN creatine kinase (Fragment) OS=Homo sapiens OX=9606 GN=CKB PE=1 SV=1;sp|P12277|KCRB_HUMAN Creatine kinase B-type OS=Homo sapiens OX=9606 GN=CKB PE=1 SV=1	6	9	9	9	9	9	9	7	8	8	9	9	9	7	8	8	9	9	9	7	8	8	43.2	43.2	43.2	44.921	405	405;381;179;217;128;90	0	27.392	By MS/MS	By MS/MS	By MS/MS	By MS/MS	By MS/MS	By MS/MS	43.2	43.2	43.2	27.2	33.8	33.8
A0A0U1RQF0;P49327;A0A0U1RRG3;J3KTF0	A0A0U1RQF0;P49327	62;62;2;1	62;62;2;1	62;62;2;1	Fatty acid synthase;[Acyl-carrier-protein] S-acetyltransferase;[Acyl-carrier-protein] S-malonyltransferase;3-oxoacyl-[acyl-carrier-protein] synthase;3-oxoacyl-[acyl-carrier-protein] reductase;3-hydroxyacyl-[acyl-carrier-protein] dehydratase;Enoyl-[acyl-carrier-protein] reductase;Oleoyl-[acyl-carrier-protein] hydrolase	FASN	tr|A0A0U1RQF0|A0A0U1RQF0_HUMAN Fatty acid synthase OS=Homo sapiens OX=9606 GN=FASN PE=1 SV=1;sp|P49327|FAS_HUMAN Fatty acid synthase OS=Homo sapiens OX=9606 GN=FASN PE=1 SV=3	4	62	62	62	58	55	54	54	51	53	58	55	54	54	51	53	58	55	54	54	51	53	37.3	37.3	37.3	273.2	2509	2509;2511;150;78	0	220.4	By MS/MS	By MS/MS	By MS/MS	By MS/MS	By MS/MS	By MS/MS	35.2	33.9	33.4	33.6	31.7	32.4
P04908;P0C0S8;A0A0U1RR32;A0A0U1RRH7;Q96KK5;Q9BTM1;Q16777;P20671;Q93077;Q7L7L0;Q6FI13;Q99878;Q8IUE6;Q71UI9;C9J0D1;Q96QV6;P0C0S5;A0A494C189;A0A3B3IS11;P16104;H0YFX9	P04908;P0C0S8;A0A0U1RR32;A0A0U1RRH7;Q96KK5;Q9BTM1;Q16777;P20671;Q93077;Q7L7L0;Q6FI13;Q99878;Q8IUE6;Q71UI9;C9J0D1;Q96QV6;P0C0S5;A0A494C189;A0A3B3IS11;P16104;H0YFX9	2;2;2;2;2;2;2;2;2;2;2;2;1;1;1;1;1;1;1;1;1	2;2;2;2;2;2;2;2;2;2;2;2;1;1;1;1;1;1;1;1;1	2;2;2;2;2;2;2;2;2;2;2;2;1;1;1;1;1;1;1;1;1	Histone H2A type 1-B/E;Histone H2A type 1;Histone H2A type 1-H;Histone H2A.J;Histone H2A type 2-C;Histone H2A type 1-D;Histone H2A type 1-C;Histone H2A type 3;Histone H2A type 2-A;Histone H2A type 1-J;Histone H2A type 2-B;Histone H2A.V;Histone H2A;Histone H2A type 1-A;Histone H2A.Z;Histone H2AX	HIST1H2AB;HIST1H2AG;HIST1H2AH;H2AFJ;HIST2H2AC;HIST1H2AD;HIST1H2AC;HIST3H2A;HIST2H2AA3;HIST1H2AJ;HIST2H2AB;H2AFV;HIST1H2AA;H2AFZ;H2AFX	sp|P04908|H2A1B_HUMAN Histone H2A type 1-B/E OS=Homo sapiens OX=9606 GN=H2AC4 PE=1 SV=2;sp|P0C0S8|H2A1_HUMAN Histone H2A type 1 OS=Homo sapiens OX=9606 GN=H2AC11 PE=1 SV=2;tr|A0A0U1RR32|A0A0U1RR32_HUMAN Histone H2A OS=Homo sapiens OX=9606 GN=hCG_2039566 PE	21	2	2	2	2	2	2	2	2	1	2	2	2	2	2	1	2	2	2	2	2	1	21.5	21.5	21.5	14.135	130	130;130;169;170;128;129;129;130;130;130;130;128;130;128;122;131;128;127;140;143;92	0	8.6473	By MS/MS	By MS/MS	By MS/MS	By MS/MS	By MS/MS	By MS/MS	21.5	21.5	21.5	21.5	21.5	6.9
A0A0U1RRK8;A0A8Q3WMI8;Q5T5P2	A0A0U1RRK8;A0A8Q3WMI8;Q5T5P2	1;1;1	1;1;1	1;1;1	Sickle tail protein homolog	KIAA1217	tr|A0A0U1RRK8|A0A0U1RRK8_HUMAN KIAA1217 (Fragment) OS=Homo sapiens OX=9606 GN=KIAA1217 PE=1 SV=1;tr|A0A8Q3WMI8|A0A8Q3WMI8_HUMAN KIAA1217 OS=Homo sapiens OX=9606 GN=KIAA1217 PE=1 SV=1;sp|Q5T5P2|SKT_HUMAN Sickle tail protein homolog OS=Homo sapiens OX=9606 G	3	1	1	1	1	0	1	1	1	1	1	0	1	1	1	1	1	0	1	1	1	1	4.9	4.9	4.9	50.897	453	453;1864;1943	0	7.7714	By MS/MS		By MS/MS	By MS/MS	By MS/MS	By MS/MS	4.9	0	4.9	4.9	4.9	4.9
A0A0U1RRM4;P26599;A6NLN1;A0A7I2V621;K7EKJ7;A0A7I2V4H6;A0A6Q8PEX4;K7EK45;A0A0D9SF20;A0A087WU68;K7ELW5;K7ES59	A0A0U1RRM4;P26599;A6NLN1;A0A7I2V621;K7EKJ7;A0A7I2V4H6;A0A6Q8PEX4;K7EK45	6;6;5;5;4;4;4;3;2;2;1;1	6;6;5;5;4;4;4;3;2;2;1;1	6;6;5;5;4;4;4;3;2;2;1;1	Polypyrimidine tract-binding protein 1	PTBP1	tr|A0A0U1RRM4|A0A0U1RRM4_HUMAN Polypyrimidine tract-binding protein 1 OS=Homo sapiens OX=9606 GN=PTBP1 PE=1 SV=1;sp|P26599|PTBP1_HUMAN Polypyrimidine tract-binding protein 1 OS=Homo sapiens OX=9606 GN=PTBP1 PE=1 SV=2;tr|A6NLN1|A6NLN1_HUMAN Polypyrimidine t	12	6	6	6	3	4	4	5	3	5	3	4	4	5	3	5	3	4	4	5	3	5	19.6	19.6	19.6	62.463	588	588;557;527;559;237;313;339;256;197;227;105;149	0	9.4818	By MS/MS	By MS/MS	By MS/MS	By MS/MS	By MS/MS	By MS/MS	9.9	13.4	13.4	16.2	10	17.3
A0A140T936;P26640;A0A140T904;A2ABF4;A0A0G2JJT9;A0A140T954	A0A140T936;P26640	6;6;2;2;2;2	6;6;2;2;2;2	6;6;2;2;2;2	Valine--tRNA ligase	VARS	tr|A0A140T936|A0A140T936_HUMAN Valine--tRNA ligase (Fragment) OS=Homo sapiens OX=9606 GN=VARS1 PE=1 SV=1;sp|P26640|SYVC_HUMAN Valine--tRNA ligase OS=Homo sapiens OX=9606 GN=VARS1 PE=1 SV=4	6	6	6	6	6	5	6	6	5	6	6	5	6	6	5	6	6	5	6	6	5	6	8	8	8	131.83	1183	1183;1264;95;174;174;366	0	5.3464	By MS/MS	By MS/MS	By MS/MS	By MS/MS	By MS/MS	By MS/MS	8	7.1	8	8	5.8	8
A0A1B0GVI3;CON__P13645;P13645;CON__P02535-1;K7EMD9;Q7Z3Y7;CON__Q7Z3Y7;CON__Q148H6;CON__Q2M2I5;CON__REFSEQ:XP_986630;CON__O76014;CON__Q92764;CON__O76013;CON__Q15323;CON__Q7Z3Y8;CON__Q14525;CON__Q497I4;CON__O76015;CON__Q7Z3Y9;CON__Q9UE12;CON__A2AB72;CON__A2A5Y0;O76015;Q7Z3Z0;O76014;Q7Z3Y8;Q14532;O76013;Q92764;Q15323;Q2M2I5;Q14525;C4AM86;CON__Q7Z3Z0;CON__Q14532;Q7Z3Y9	A0A1B0GVI3;CON__P13645;P13645;CON__P02535-1	10;10;10;5;2;2;2;2;1;1;1;1;1;1;1;1;1;1;1;1;1;1;1;1;1;1;1;1;1;1;1;1;1;1;1;1	9;9;9;4;1;1;1;1;0;0;0;0;0;0;1;0;0;0;1;0;0;0;0;1;0;1;0;0;0;0;0;0;0;1;0;1	7;7;7;2;0;0;0;0;0;0;0;0;0;0;0;0;0;0;0;0;0;0;0;0;0;0;0;0;0;0;0;0;0;0;0;0	Keratin, type I cytoskeletal 10	KRT10	tr|A0A1B0GVI3|A0A1B0GVI3_HUMAN Keratin 10 OS=Homo sapiens OX=9606 GN=KRT10 PE=1 SV=2;;sp|P13645|K1C10_HUMAN Keratin, type I cytoskeletal 10 OS=Homo sapiens OX=9606 GN=KRT10 PE=1 SV=6;	36	10	9	7	8	9	8	5	7	5	7	8	7	4	6	4	5	6	5	3	4	3	23.7	22.6	19.2	63.345	624	624;593;584;570;165;464;486;464;525;476;471;425;467;416;459;404;455;456;468;416;453;416;456;450;449;459;448;467;455;416;525;404;425;450;448;468	0	8.9783	By MS/MS	By MS/MS	By MS/MS	By MS/MS	By MS/MS	By MS/MS	19.1	21.8	18.1	12.7	16.2	10.4
C9JT15;C9JSE7;A0A1B0GXJ2;C9JFT1;F8WB65;C9JZI2;C9IZU3;C9JQJ4;C9J938;C9JB25;Q15019	C9JT15;C9JSE7;A0A1B0GXJ2;C9JFT1;F8WB65;C9JZI2;C9IZU3;C9JQJ4;C9J938;C9JB25;Q15019	1;1;1;1;1;1;1;1;1;1;1	1;1;1;1;1;1;1;1;1;1;1	1;1;1;1;1;1;1;1;1;1;1	Septin-2	SEPT2	tr|C9JT15|C9JT15_HUMAN Septin 2 (Fragment) OS=Homo sapiens OX=9606 GN=SEPTIN2 PE=1 SV=1;tr|C9JSE7|C9JSE7_HUMAN Septin 2 (Fragment) OS=Homo sapiens OX=9606 GN=SEPTIN2 PE=1 SV=1;tr|A0A1B0GXJ2|A0A1B0GXJ2_HUMAN Septin 2 (Fragment) OS=Homo sapiens OX=9606 GN=SE	11	1	1	1	1	1	1	1	1	1	1	1	1	1	1	1	1	1	1	1	1	1	40	40	40	5.5233	50	50;52;71;72;80;105;131;147;148;173;361	1	-2	By MS/MS	By MS/MS	By MS/MS	By MS/MS	By MS/MS	By MS/MS	40	40	40	40	40	40
A0A1C7CYW9;A6PVC2	A0A1C7CYW9;A6PVC2	1;1	1;1	1;1	Protein monoglycylase TTLL8	TTLL8	tr|A0A1C7CYW9|A0A1C7CYW9_HUMAN Tubulin tyrosine ligase like 8 OS=Homo sapiens OX=9606 GN=TTLL8 PE=1 SV=2;sp|A6PVC2|TTLL8_HUMAN Protein monoglycylase TTLL8 OS=Homo sapiens OX=9606 GN=TTLL8 PE=2 SV=4	2	1	1	1	1	1	1	1	1	1	1	1	1	1	1	1	1	1	1	1	1	1	2.3	2.3	2.3	84.422	752	752;850	1	-2	By MS/MS	By MS/MS	By MS/MS	By MS/MS	By MS/MS	By MS/MS	2.3	2.3	2.3	2.3	2.3	2.3
H0YBT4;E9PD68;A0A1C7CYX9;Q14195;Q16555;Q14194	H0YBT4;E9PD68;A0A1C7CYX9;Q14195;Q16555;Q14194	1;1;1;1;1;1	1;1;1;1;1;1	1;1;1;1;1;1	Dihydropyrimidinase-related protein 3;Dihydropyrimidinase-related protein 2;Dihydropyrimidinase-related protein 1	DPYSL3;CRMP1;DPYSL2	tr|H0YBT4|H0YBT4_HUMAN Dihydropyrimidinase like 3 (Fragment) OS=Homo sapiens OX=9606 GN=DPYSL3 PE=1 SV=1;tr|E9PD68|E9PD68_HUMAN Collapsin response mediator protein 1 OS=Homo sapiens OX=9606 GN=CRMP1 PE=1 SV=1;tr|A0A1C7CYX9|A0A1C7CYX9_HUMAN Dihydropyrimidin	6	1	1	1	1	1	1	0	0	1	1	1	1	0	0	1	1	1	1	0	0	1	7.7	7.7	7.7	21.846	209	209;570;677;570;572;572	0.0073801	1.539	By MS/MS	By MS/MS	By MS/MS			By MS/MS	7.7	7.7	7.7	0	0	7.7
A0A1W2PNX8;Q9H3U1	A0A1W2PNX8;Q9H3U1	2;2	2;2	2;2	Protein unc-45 homolog A	UNC45A	tr|A0A1W2PNX8|A0A1W2PNX8_HUMAN Unc-45 myosin chaperone A OS=Homo sapiens OX=9606 GN=UNC45A PE=1 SV=1;sp|Q9H3U1|UN45A_HUMAN Protein unc-45 homolog A OS=Homo sapiens OX=9606 GN=UNC45A PE=1 SV=1	2	2	2	2	2	1	2	2	0	2	2	1	2	2	0	2	2	1	2	2	0	2	3.2	3.2	3.2	118.39	1084	1084;944	0.0047619	2.7267	By MS/MS	By MS/MS	By MS/MS	By MS/MS		By MS/MS	3.2	1.8	3.2	3.2	0	3.2
A0A1W2PP22;A0A1W2PP35;A0A1X7SBS1;A0A1W2PPS1;Q00839	A0A1W2PP22;A0A1W2PP35;A0A1X7SBS1;A0A1W2PPS1;Q00839	1;1;1;1;1	1;1;1;1;1	1;1;1;1;1	Heterogeneous nuclear ribonucleoprotein U	HNRNPU	tr|A0A1W2PP22|A0A1W2PP22_HUMAN Heterogeneous nuclear ribonucleoprotein U (Fragment) OS=Homo sapiens OX=9606 GN=HNRNPU PE=1 SV=1;tr|A0A1W2PP35|A0A1W2PP35_HUMAN Heterogeneous nuclear ribonucleoprotein U (Fragment) OS=Homo sapiens OX=9606 GN=HNRNPU PE=1 SV=1;	5	1	1	1	1	1	1	0	1	1	1	1	1	0	1	1	1	1	1	0	1	1	9.9	9.9	9.9	19.643	181	181;728;744;804;825	0.0074627	1.6102	By MS/MS	By MS/MS	By MS/MS		By MS/MS	By matching	9.9	9.9	9.9	0	9.9	9.9
A0A1W2PR68;A0A1W2PQT3;A0A1W2PPH1;A0A1W2PQH3;A0A1W2PQY8;P23368	A0A1W2PR68;A0A1W2PQT3;A0A1W2PPH1;A0A1W2PQH3;A0A1W2PQY8;P23368	1;1;1;1;1;1	1;1;1;1;1;1	1;1;1;1;1;1	NAD-dependent malic enzyme, mitochondrial	ME2	tr|A0A1W2PR68|A0A1W2PR68_HUMAN Malic enzyme OS=Homo sapiens OX=9606 GN=ME2 PE=1 SV=1;tr|A0A1W2PQT3|A0A1W2PQT3_HUMAN Malic enzyme OS=Homo sapiens OX=9606 GN=ME2 PE=1 SV=1;tr|A0A1W2PPH1|A0A1W2PPH1_HUMAN Malic enzyme OS=Homo sapiens OX=9606 GN=ME2 PE=1 SV=1;t	6	1	1	1	1	1	1	1	0	1	1	1	1	1	0	1	1	1	1	1	0	1	2.8	2.8	2.8	59.897	530	530;536;546;547;565;584	0.0047059	2.6755	By MS/MS	By matching	By matching	By MS/MS		By MS/MS	2.8	2.8	2.8	2.8	0	2.8
A0A286YFA2;A0A286YF22;A0A2C9F2M7;O43175;A0A286YER3;A0A286YFC8;A0A286YFB2;A0A286YFM8;A0A286YFL2	A0A286YFA2;A0A286YF22;A0A2C9F2M7;O43175;A0A286YER3;A0A286YFC8;A0A286YFB2;A0A286YFM8;A0A286YFL2	3;3;3;3;2;2;2;2;2	3;3;3;3;2;2;2;2;2	3;3;3;3;2;2;2;2;2	D-3-phosphoglycerate dehydrogenase	PHGDH	tr|A0A286YFA2|A0A286YFA2_HUMAN Phosphoglycerate dehydrogenase OS=Homo sapiens OX=9606 GN=PHGDH PE=1 SV=1;tr|A0A286YF22|A0A286YF22_HUMAN D-3-phosphoglycerate dehydrogenase OS=Homo sapiens OX=9606 GN=PHGDH PE=1 SV=1;tr|A0A2C9F2M7|A0A2C9F2M7_HUMAN D-3-phospho	9	3	3	3	3	2	3	3	3	3	3	2	3	3	3	3	3	2	3	3	3	3	5.4	5.4	5.4	47.603	445	445;526;532;533;97;123;165;239;429	0.002457	3.0053	By MS/MS	By MS/MS	By MS/MS	By MS/MS	By MS/MS	By MS/MS	5.4	5.2	5.4	5.4	5.4	5.4
A0A2R8Y7I7;A0A2R8Y5T7;A0A2R8Y430;P48637	A0A2R8Y7I7;A0A2R8Y5T7;A0A2R8Y430;P48637	2;2;2;2	2;2;2;2	2;2;2;2	Glutathione synthetase	GSS	tr|A0A2R8Y7I7|A0A2R8Y7I7_HUMAN Glutathione synthetase (Fragment) OS=Homo sapiens OX=9606 GN=GSS PE=1 SV=1;tr|A0A2R8Y5T7|A0A2R8Y5T7_HUMAN Glutathione synthetase (Fragment) OS=Homo sapiens OX=9606 GN=GSS PE=1 SV=1;tr|A0A2R8Y430|A0A2R8Y430_HUMAN Glutathione s	4	2	2	2	2	2	2	2	2	2	2	2	2	2	2	2	2	2	2	2	2	2	23.2	23.2	23.2	17.121	155	155;360;450;474	0.0041929	2.032	By MS/MS	By MS/MS	By MS/MS	By MS/MS	By matching	By matching	23.2	23.2	23.2	23.2	23.2	23.2
A0A2R8Y644;A0A2R8YD28;A0A2R8YF61;A0A2R8Y7W5;A0A2R8Y4Z0;Q14004	A0A2R8Y644;A0A2R8YD28;A0A2R8YF61;A0A2R8Y7W5;A0A2R8Y4Z0;Q14004	1;1;1;1;1;1	1;1;1;1;1;1	1;1;1;1;1;1	Cyclin-dependent kinase 13	CDK13	tr|A0A2R8Y644|A0A2R8Y644_HUMAN Cyclin dependent kinase 13 (Fragment) OS=Homo sapiens OX=9606 GN=CDK13 PE=1 SV=1;tr|A0A2R8YD28|A0A2R8YD28_HUMAN Cyclin dependent kinase 13 (Fragment) OS=Homo sapiens OX=9606 GN=CDK13 PE=1 SV=1;tr|A0A2R8YF61|A0A2R8YF61_HUMAN C	6	1	1	1	1	1	0	1	1	1	1	1	0	1	1	1	1	1	0	1	1	1	4.2	4.2	4.2	27.87	239	239;456;915;1099;1308;1512	1	-2	By MS/MS	By MS/MS		By MS/MS	By MS/MS	By MS/MS	4.2	4.2	0	4.2	4.2	4.2
Q14204;A0A7P0T9C4;A0A7P0TA13;A0A2R8Y5T0;A0A2R8Y706;A0A7P0T9R4;A0A7P0TAW9;A0A7P0T7V5;A0A7P0T916;A0A7P0T8N2;A0A7P0TBJ7;A0A7P0TAF3;A0A7P0TB75;A0A2R8Y6H2;A0A7P0T934;A0A7P0T9S3;A0A7P0T9F1;A0A7P0T8W5;A0A2R8YFZ7;A0A7P0TAM4;A0A7P0T825;A0A7P0TB64;A0A7P0TAV5;A0A7P0T990;A0A804HHY6;A0A7P0T942;A0A2R8YGC7;A0A7P0T9K2	Q14204;A0A7P0T9C4;A0A7P0TA13;A0A2R8Y5T0;A0A2R8Y706;A0A7P0T9R4;A0A7P0TAW9;A0A7P0T7V5;A0A7P0T916;A0A7P0T8N2;A0A7P0TBJ7;A0A7P0TAF3;A0A7P0TB75;A0A2R8Y6H2;A0A7P0T934;A0A7P0T9S3;A0A7P0T9F1;A0A7P0T8W5;A0A2R8YFZ7;A0A7P0TAM4;A0A7P0T825;A0A7P0TB64;A0A7P0TAV5;A0A7P0T990;A0A804HHY6;A0A7P0T942;A0A2R8YGC7;A0A7P0T9K2	4;4;4;4;4;4;3;3;3;3;3;3;3;2;2;2;2;2;2;2;2;2;2;2;2;2;2;2	4;4;4;4;4;4;3;3;3;3;3;3;3;2;2;2;2;2;2;2;2;2;2;2;2;2;2;2	4;4;4;4;4;4;3;3;3;3;3;3;3;2;2;2;2;2;2;2;2;2;2;2;2;2;2;2	Cytoplasmic dynein 1 heavy chain 1	DYNC1H1	sp|Q14204|DYHC1_HUMAN Cytoplasmic dynein 1 heavy chain 1 OS=Homo sapiens OX=9606 GN=DYNC1H1 PE=1 SV=5;tr|A0A7P0T9C4|A0A7P0T9C4_HUMAN Dynein cytoplasmic 1 heavy chain 1 OS=Homo sapiens OX=9606 GN=DYNC1H1 PE=1 SV=1;tr|A0A7P0TA13|A0A7P0TA13_HUMAN Dynein cytop	28	4	4	4	4	3	4	4	3	4	4	3	4	4	3	4	4	3	4	4	3	4	1.4	1.4	1.4	532.4	4646	4646;4672;4637;4604;4597;4514;4459;4408;4234;4179;4174;4001;3966;3965;2341;2346;3758;3668;3641;3576;3547;2969;2941;2898;2881;2735;2726;3933	0	3.3932	By MS/MS	By MS/MS	By MS/MS	By matching	By MS/MS	By MS/MS	1.4	1.1	1.4	1.4	1.1	1.4
A0A2R8Y6J3;P46777;Q5T7N0;A0A2R8Y4A2	A0A2R8Y6J3;P46777;Q5T7N0;A0A2R8Y4A2	6;6;3;3	6;6;3;3	6;6;3;3	60S ribosomal protein L5	RPL5	tr|A0A2R8Y6J3|A0A2R8Y6J3_HUMAN Ribosomal protein L5 (Fragment) OS=Homo sapiens OX=9606 GN=RPL5 PE=1 SV=1;sp|P46777|RL5_HUMAN 60S ribosomal protein L5 OS=Homo sapiens OX=9606 GN=RPL5 PE=1 SV=3;tr|Q5T7N0|Q5T7N0_HUMAN Ribosomal protein L5 (Fragment) OS=Homo s	4	6	6	6	6	6	6	6	5	5	6	6	6	6	5	5	6	6	6	6	5	5	29.8	29.8	29.8	27.045	238	238;297;130;170	0	15.332	By MS/MS	By MS/MS	By MS/MS	By MS/MS	By MS/MS	By MS/MS	29.8	29.8	29.8	29.8	24.8	25.6
E7EX53;A0A2R8Y738;A0A2R8YEM3;E7EQV9;P61313;E7ENU7	E7EX53;A0A2R8Y738;A0A2R8YEM3;E7EQV9;P61313;E7ENU7	5;5;5;5;5;4	5;5;5;5;5;4	5;5;5;5;5;4	Ribosomal protein L15;60S ribosomal protein L15	RPL15	tr|E7EX53|E7EX53_HUMAN Ribosomal protein L15 (Fragment) OS=Homo sapiens OX=9606 GN=RPL15 PE=1 SV=1;tr|A0A2R8Y738|A0A2R8Y738_HUMAN Ribosomal protein L15 (Fragment) OS=Homo sapiens OX=9606 GN=RPL15 PE=1 SV=1;tr|A0A2R8YEM3|A0A2R8YEM3_HUMAN Ribosomal protein L	6	5	5	5	4	5	5	5	4	5	4	5	5	5	4	5	4	5	5	5	4	5	39.8	39.8	39.8	15.722	133	133;138;169;174;204;175	0	8.961	By MS/MS	By MS/MS	By MS/MS	By MS/MS	By MS/MS	By MS/MS	33.1	39.8	39.8	39.8	27.8	39.8
P62263;A0A2R8Y811;E5RH77	P62263;A0A2R8Y811	5;5;2	5;5;2	5;5;2	40S ribosomal protein S14	RPS14	sp|P62263|RS14_HUMAN 40S ribosomal protein S14 OS=Homo sapiens OX=9606 GN=RPS14 PE=1 SV=3;tr|A0A2R8Y811|A0A2R8Y811_HUMAN Ribosomal protein S14 (Fragment) OS=Homo sapiens OX=9606 GN=RPS14 PE=1 SV=1	3	5	5	5	3	3	4	4	4	4	3	3	4	4	4	4	3	3	4	4	4	4	32.5	32.5	32.5	16.273	151	151;150;134	0	10.451	By MS/MS	By MS/MS	By MS/MS	By MS/MS	By MS/MS	By MS/MS	18.5	18.5	31.8	32.5	32.5	32.5
E7ETK0;A0A2R8Y849;A0A2R8YD14;P62847;A0A2R8Y8A0	E7ETK0;A0A2R8Y849;A0A2R8YD14;P62847;A0A2R8Y8A0	3;3;3;3;2	3;3;3;3;2	3;3;3;3;2	40S ribosomal protein S24	RPS24	tr|E7ETK0|E7ETK0_HUMAN 40S ribosomal protein S24 OS=Homo sapiens OX=9606 GN=RPS24 PE=1 SV=1;tr|A0A2R8Y849|A0A2R8Y849_HUMAN 40S ribosomal protein S24 OS=Homo sapiens OX=9606 GN=RPS24 PE=1 SV=1;tr|A0A2R8YD14|A0A2R8YD14_HUMAN 40S ribosomal protein S24 OS=Homo	5	3	3	3	3	3	3	3	3	3	3	3	3	3	3	3	3	3	3	3	3	3	26.7	26.7	26.7	15.197	131	131;131;165;133;90	0	8.6016	By MS/MS	By MS/MS	By MS/MS	By MS/MS	By MS/MS	By MS/MS	26.7	26.7	26.7	26.7	26.7	26.7
A0A2U3TZH3;Q05639	A0A2U3TZH3;Q05639	13;13	2;2	2;2	Elongation factor 1-alpha 2	EEF1A2	tr|A0A2U3TZH3|A0A2U3TZH3_HUMAN Elongation factor 1-alpha OS=Homo sapiens OX=9606 GN=EEF1A2 PE=1 SV=1;sp|Q05639|EF1A2_HUMAN Elongation factor 1-alpha 2 OS=Homo sapiens OX=9606 GN=EEF1A2 PE=1 SV=1	2	13	2	2	11	11	12	12	12	11	2	2	2	1	1	1	2	2	2	1	1	1	33.5	10.5	10.5	54.34	496	496;463	0	9.9649	By MS/MS	By MS/MS	By MS/MS	By MS/MS	By MS/MS	By MS/MS	31	31	32.1	27.8	27.8	26.2
P06744;A0A2U3TZU2;K7EQ48;A0A0J9YXP8;A0A2R8Y6C7;A0A0J9YYH3;A0A0J9YX90;CON__Q3ZBD7;K7EPY4;K7ENA0;K7ERC6;K7EP41;K7EIL4;A0A0J9YXM3;K7ELR7;A0A2R8YF08;K7ERK8;A0A0J9YXH9;A0A0J9YYI8	P06744;A0A2U3TZU2;K7EQ48;A0A0J9YXP8;A0A2R8Y6C7;A0A0J9YYH3;A0A0J9YX90	9;9;6;5;5;5;5;4;4;3;3;3;2;2;2;2;2;2;1	9;9;6;5;5;5;5;4;4;3;3;3;2;2;2;2;2;2;1	9;9;6;5;5;5;5;4;4;3;3;3;2;2;2;2;2;2;1	Glucose-6-phosphate isomerase	GPI	sp|P06744|G6PI_HUMAN Glucose-6-phosphate isomerase OS=Homo sapiens OX=9606 GN=GPI PE=1 SV=4;tr|A0A2U3TZU2|A0A2U3TZU2_HUMAN Glucose-6-phosphate isomerase OS=Homo sapiens OX=9606 GN=GPI PE=1 SV=1;tr|K7EQ48|K7EQ48_HUMAN Glucose-6-phosphate isomerase (Fragment	19	9	9	9	8	8	6	9	7	8	8	8	6	9	7	8	8	8	6	9	7	8	20.4	20.4	20.4	63.146	558	558;597;447;268;316;283;279;557;166;162;170;159;116;161;146;145;139;133;110	0	19.907	By MS/MS	By MS/MS	By MS/MS	By MS/MS	By MS/MS	By MS/MS	19.2	18.6	13.4	20.4	16.1	18.8
A0A3B3ISF7;A0A3B3ISJ7;A0A3B3IRN6;A0A3B3ITZ5;N0DVX5;Q9HCK1	A0A3B3ISF7;A0A3B3ISJ7;A0A3B3IRN6;A0A3B3ITZ5;N0DVX5;Q9HCK1	1;1;1;1;1;1	1;1;1;1;1;1	1;1;1;1;1;1	DBF4-type zinc finger-containing protein 2	ZDBF2	tr|A0A3B3ISF7|A0A3B3ISF7_HUMAN DBF4-type zinc finger-containing protein 2 OS=Homo sapiens OX=9606 GN=ZDBF2 PE=1 SV=1;tr|A0A3B3ISJ7|A0A3B3ISJ7_HUMAN DBF4-type zinc finger-containing protein 2 OS=Homo sapiens OX=9606 GN=ZDBF2 PE=1 SV=1;tr|A0A3B3IRN6|A0A3B3IR	6	1	1	1	1	1	0	1	1	1	1	1	0	1	1	1	1	1	0	1	1	1	1.7	1.7	1.7	84.142	753	753;782;838;1424;2352;2354	1	-2	By MS/MS	By MS/MS		By matching	By MS/MS	By matching	1.7	1.7	0	1.7	1.7	1.7
A0A3B3ISK1;A0A3B3ITV3;A0A3B3IU89;A0A3B3ISC6;A0A3B3IT15;A0A3B3IS84;P53621	A0A3B3ISK1;A0A3B3ITV3;A0A3B3IU89;A0A3B3ISC6;A0A3B3IT15;A0A3B3IS84;P53621	1;1;1;1;1;1;1	1;1;1;1;1;1;1	1;1;1;1;1;1;1	Coatomer subunit alpha;Xenin;Proxenin	COPA	tr|A0A3B3ISK1|A0A3B3ISK1_HUMAN COPI coat complex subunit alpha OS=Homo sapiens OX=9606 GN=COPA PE=1 SV=1;tr|A0A3B3ITV3|A0A3B3ITV3_HUMAN COPI coat complex subunit alpha OS=Homo sapiens OX=9606 GN=COPA PE=1 SV=1;tr|A0A3B3IU89|A0A3B3IU89_HUMAN COPI coat compl	7	1	1	1	1	1	1	1	1	1	1	1	1	1	1	1	1	1	1	1	1	1	3.5	3.5	3.5	52.281	455	455;609;682;1024;1204;1204;1224	0.0062112	1.9727	By matching	By MS/MS	By matching	By matching	By MS/MS	By matching	3.5	3.5	3.5	3.5	3.5	3.5
E5RI59;A0A3B3IT50;Q8NHS2	E5RI59;A0A3B3IT50;Q8NHS2	1;1;1	1;1;1	1;1;1	Putative aspartate aminotransferase, cytoplasmic 2	GOT1L1	tr|E5RI59|E5RI59_HUMAN Glutamic-oxaloacetic transaminase 1 like 1 (Fragment) OS=Homo sapiens OX=9606 GN=GOT1L1 PE=1 SV=2;tr|A0A3B3IT50|A0A3B3IT50_HUMAN Beta-3 adrenergic receptor (Fragment) OS=Homo sapiens OX=9606 PE=4 SV=1;sp|Q8NHS2|AATC2_HUMAN Putative a	3	1	1	1	0	1	0	1	0	0	0	1	0	1	0	0	0	1	0	1	0	0	10.2	10.2	10.2	17.358	157	157;300;421	1	-2		By matching		By MS/MS			0	10.2	0	10.2	0	0
A0A3B3ITT5;P47914	A0A3B3ITT5;P47914	1;1	1;1	1;1	60S ribosomal protein L29	RPL29	tr|A0A3B3ITT5|A0A3B3ITT5_HUMAN 60S ribosomal protein L29 OS=Homo sapiens OX=9606 GN=RPL29 PE=1 SV=1;sp|P47914|RL29_HUMAN 60S ribosomal protein L29 OS=Homo sapiens OX=9606 GN=RPL29 PE=1 SV=2	2	1	1	1	1	1	1	1	1	1	1	1	1	1	1	1	1	1	1	1	1	1	9	9	9	18.512	167	167;159	0	3.963	By MS/MS	By MS/MS	By MS/MS	By MS/MS	By MS/MS	By MS/MS	9	9	9	9	9	9
C9J0F2;A0A3F2YNX8;P22061	C9J0F2;A0A3F2YNX8;P22061	1;1;1	1;1;1	1;1;1	Protein-L-isoaspartate(D-aspartate) O-methyltransferase	PCMT1	tr|C9J0F2|C9J0F2_HUMAN Protein-L-isoaspartate (D-aspartate) O-methyltransferase (Fragment) OS=Homo sapiens OX=9606 GN=PCMT1 PE=1 SV=1;tr|A0A3F2YNX8|A0A3F2YNX8_HUMAN Protein-L-isoaspartate O-methyltransferase OS=Homo sapiens OX=9606 GN=PCMT1 PE=1 SV=1;sp|P2	3	1	1	1	1	1	1	1	1	1	1	1	1	1	1	1	1	1	1	1	1	1	17.7	17.7	17.7	10.38	96	96;250;227	0.0061856	1.9639	By MS/MS	By MS/MS	By matching	By MS/MS	By MS/MS	By MS/MS	17.7	17.7	17.7	17.7	17.7	17.7
A0A494C1P8;A0A494C0I8;B1ANN8;P50539	A0A494C1P8;A0A494C0I8;B1ANN8;P50539	1;1;1;1	1;1;1;1	1;1;1;1	Max-interacting protein 1	MXI1	tr|A0A494C1P8|A0A494C1P8_HUMAN MAX interactor 1, dimerization protein OS=Homo sapiens OX=9606 GN=MXI1 PE=4 SV=1;tr|A0A494C0I8|A0A494C0I8_HUMAN MAX interactor 1, dimerization protein OS=Homo sapiens OX=9606 GN=MXI1 PE=1 SV=1;tr|B1ANN8|B1ANN8_HUMAN MAX inter	4	1	1	1	1	1	0	1	1	0	1	1	0	1	1	0	1	1	0	1	1	0	29.7	29.7	29.7	4.5442	37	37;79;218;228	1	-2	By matching	By MS/MS		By matching	By matching		29.7	29.7	0	29.7	29.7	0
A0A494C1T2;A0A8V8TL50;V9GZ78;V9GYY3;F5H2F4;P11586;A0A8V8TKS0;A0A8V8TMA4;A0A8V8TKT4;A0A8V8TKR5;A0A8V8TMA9;A0A8V8TL46	A0A494C1T2;A0A8V8TL50;V9GZ78;V9GYY3;F5H2F4;P11586;A0A8V8TKS0;A0A8V8TMA4;A0A8V8TKT4;A0A8V8TKR5	6;6;6;6;6;6;5;5;5;4;2;1	6;6;6;6;6;6;5;5;5;4;2;1	6;6;6;6;6;6;5;5;5;4;2;1	C-1-tetrahydrofolate synthase, cytoplasmic;Methylenetetrahydrofolate dehydrogenase;Methenyltetrahydrofolate cyclohydrolase;Formyltetrahydrofolate synthetase;C-1-tetrahydrofolate synthase, cytoplasmic, N-terminally processed	MTHFD1	tr|A0A494C1T2|A0A494C1T2_HUMAN C-1-tetrahydrofolate synthase, cytoplasmic (Fragment) OS=Homo sapiens OX=9606 GN=MTHFD1 PE=1 SV=1;tr|A0A8V8TL50|A0A8V8TL50_HUMAN C-1-tetrahydrofolate synthase, cytoplasmic OS=Homo sapiens OX=9606 GN=MTHFD1 PE=1 SV=1;tr|V9GZ78	12	6	6	6	5	5	6	4	4	4	5	5	6	4	4	4	5	5	6	4	4	4	13.8	13.8	13.8	69.704	644	644;852;854;922;964;935;762;884;906;628;356;392	0	11.035	By MS/MS	By MS/MS	By MS/MS	By MS/MS	By MS/MS	By MS/MS	12	12	13.8	8.7	8.7	8.7
C9JMN9;A0A499FI48;P13667	C9JMN9;A0A499FI48;P13667	7;7;7	7;7;7	7;7;7	Protein disulfide-isomerase A4	PDIA4	tr|C9JMN9|C9JMN9_HUMAN Protein disulfide-isomerase OS=Homo sapiens OX=9606 GN=PDIA4 PE=1 SV=2;tr|A0A499FI48|A0A499FI48_HUMAN Protein disulfide-isomerase OS=Homo sapiens OX=9606 GN=PDIA4 PE=1 SV=1;sp|P13667|PDIA4_HUMAN Protein disulfide-isomerase A4 OS=Homo	3	7	7	7	4	3	5	7	6	6	4	3	5	7	6	6	4	3	5	7	6	6	16.3	16.3	16.3	78.526	694	694;646;645	0	10.162	By MS/MS	By MS/MS	By MS/MS	By MS/MS	By MS/MS	By MS/MS	10.2	7.3	12	16.3	14.8	14.8
A0A5F9ZHD4;A0A5F9ZHJ7;A0A5F9ZI66;A0A5F9ZHJ0;A0A5F9ZHL1;P24752	A0A5F9ZHD4;A0A5F9ZHJ7;A0A5F9ZI66;A0A5F9ZHJ0;A0A5F9ZHL1;P24752	1;1;1;1;1;1	1;1;1;1;1;1	1;1;1;1;1;1	Acetyl-CoA acetyltransferase, mitochondrial	ACAT1	tr|A0A5F9ZHD4|A0A5F9ZHD4_HUMAN Acetyl-CoA acetyltransferase 1 OS=Homo sapiens OX=9606 GN=ACAT1 PE=1 SV=1;tr|A0A5F9ZHJ7|A0A5F9ZHJ7_HUMAN Acetyl-CoA acetyltransferase 1 OS=Homo sapiens OX=9606 GN=ACAT1 PE=1 SV=1;tr|A0A5F9ZI66|A0A5F9ZI66_HUMAN Acetyl-CoA acet	6	1	1	1	1	1	1	1	1	1	1	1	1	1	1	1	1	1	1	1	1	1	4.2	4.2	4.2	32.583	306	306;315;322;337;434;427	0.004386	2.2115	By MS/MS	By MS/MS	By MS/MS	By MS/MS	By MS/MS	By MS/MS	4.2	4.2	4.2	4.2	4.2	4.2
E9PQ79;A0A5F9ZHL6;Q9BYT9	E9PQ79;A0A5F9ZHL6;Q9BYT9	1;1;1	1;1;1	1;1;1	Anoctamin;Anoctamin-3	ANO3	tr|E9PQ79|E9PQ79_HUMAN Anoctamin OS=Homo sapiens OX=9606 GN=ANO3 PE=1 SV=1;tr|A0A5F9ZHL6|A0A5F9ZHL6_HUMAN Anoctamin OS=Homo sapiens OX=9606 GN=ANO3 PE=1 SV=1;sp|Q9BYT9|ANO3_HUMAN Anoctamin-3 OS=Homo sapiens OX=9606 GN=ANO3 PE=1 SV=2	3	1	1	1	0	1	0	0	0	0	0	1	0	0	0	0	0	1	0	0	0	0	1.5	1.5	1.5	112.87	965	965;1042;981	1	-2		By MS/MS					0	1.5	0	0	0	0
A0A5F9ZHM4;P07195;A0A3B3IS95;A8MW50;C9J7H8;F5H793	A0A5F9ZHM4;P07195;A0A3B3IS95;A8MW50;C9J7H8;F5H793	16;16;13;11;10;8	15;15;12;10;10;8	15;15;12;10;10;8	L-lactate dehydrogenase B chain;L-lactate dehydrogenase	LDHB	tr|A0A5F9ZHM4|A0A5F9ZHM4_HUMAN L-lactate dehydrogenase OS=Homo sapiens OX=9606 GN=LDHB PE=1 SV=1;sp|P07195|LDHB_HUMAN L-lactate dehydrogenase B chain OS=Homo sapiens OX=9606 GN=LDHB PE=1 SV=2;tr|A0A3B3IS95|A0A3B3IS95_HUMAN L-lactate dehydrogenase OS=Homo s	6	16	15	15	15	14	15	16	16	16	14	13	14	15	15	15	14	13	14	15	15	15	56	52.5	52.5	37.294	341	341;334;281;232;136;102	0	80.052	By MS/MS	By MS/MS	By MS/MS	By MS/MS	By MS/MS	By MS/MS	53.1	48.4	54.3	56	56	56
A0A5F9ZHX5;A0A8V8TR54;Q12873	A0A5F9ZHX5;A0A8V8TR54;Q12873	2;2;2	2;2;2	2;2;2	Chromodomain-helicase-DNA-binding protein 3	CHD3	tr|A0A5F9ZHX5|A0A5F9ZHX5_HUMAN DNA helicase (Fragment) OS=Homo sapiens OX=9606 GN=CHD3 PE=1 SV=1;tr|A0A8V8TR54|A0A8V8TR54_HUMAN DNA helicase OS=Homo sapiens OX=9606 GN=CHD3 PE=1 SV=1;sp|Q12873|CHD3_HUMAN Chromodomain-helicase-DNA-binding protein 3 OS=Homo	3	2	2	2	0	0	0	0	2	0	0	0	0	0	2	0	0	0	0	0	2	0	2	2	2	155.13	1357	1357;2114;2000	1	-2					By MS/MS		0	0	0	0	2	0
B9A041;A0A5K1VW95;P40925;B8ZZ51;C9JF79;C9JRL4	B9A041;A0A5K1VW95;P40925;B8ZZ51;C9JF79	5;5;5;3;3;2	5;5;5;3;3;2	5;5;5;3;3;2	Malate dehydrogenase, cytoplasmic;Malate dehydrogenase	MDH1	tr|B9A041|B9A041_HUMAN Malate dehydrogenase 1 OS=Homo sapiens OX=9606 GN=MDH1 PE=1 SV=1;tr|A0A5K1VW95|A0A5K1VW95_HUMAN Malate dehydrogenase OS=Homo sapiens OX=9606 GN=MDH1 PE=1 SV=1;sp|P40925|MDHC_HUMAN Malate dehydrogenase, cytoplasmic OS=Homo sapiens OX=	6	5	5	5	4	5	4	5	5	4	4	5	4	5	5	4	4	5	4	5	5	4	26.2	26.2	26.2	23.038	210	210;353;334;169;222;119	0	8.4597	By MS/MS	By MS/MS	By MS/MS	By MS/MS	By MS/MS	By MS/MS	20.5	26.2	22.4	26.2	26.2	20.5
A0A6Q8PHT3;J3QKT5;A0A6Q8PFU8;J3KTC1;B4DHE8;A0A6Q8PF05;Q96DH6	A0A6Q8PHT3;J3QKT5;A0A6Q8PFU8;J3KTC1;B4DHE8;A0A6Q8PF05;Q96DH6	1;1;1;1;1;1;1	1;1;1;1;1;1;1	1;1;1;1;1;1;1	RNA-binding protein Musashi homolog 2	MSI2	tr|A0A6Q8PHT3|A0A6Q8PHT3_HUMAN Musashi RNA binding protein 2 (Fragment) OS=Homo sapiens OX=9606 GN=MSI2 PE=1 SV=1;tr|J3QKT5|J3QKT5_HUMAN Musashi RNA binding protein 2 OS=Homo sapiens OX=9606 GN=MSI2 PE=1 SV=1;tr|A0A6Q8PFU8|A0A6Q8PFU8_HUMAN Musashi RNA bind	7	1	1	1	1	0	0	0	0	1	1	0	0	0	0	1	1	0	0	0	0	1	16.9	16.9	16.9	9.9753	89	89;99;107;140;324;341;328	0.0092081	1.5362	By MS/MS					By MS/MS	16.9	0	0	0	0	16.9
P49588;A0A6Q8PGN5;A0A6Q8PF33;A0A6Q8PGE8;A0A6Q8PGR9;A0A6Q8PGB5;A0A6Q8PFK3;A0A6Q8PFY2;A0A6Q8PHJ2;H3BPK7;A0A6Q8PH44;A0A6Q8PHP7;A0A6Q8PG62;A0A6Q8PHP3;A0A6Q8PF77;A0A6Q8PG28;A0A6Q8PGI8	P49588;A0A6Q8PGN5;A0A6Q8PF33;A0A6Q8PGE8;A0A6Q8PGR9;A0A6Q8PGB5;A0A6Q8PFK3;A0A6Q8PFY2;A0A6Q8PHJ2;H3BPK7;A0A6Q8PH44;A0A6Q8PHP7	4;4;4;4;4;4;3;3;3;3;2;2;1;1;1;1;1	4;4;4;4;4;4;3;3;3;3;2;2;1;1;1;1;1	4;4;4;4;4;4;3;3;3;3;2;2;1;1;1;1;1	Alanine--tRNA ligase, cytoplasmic	AARS	sp|P49588|SYAC_HUMAN Alanine--tRNA ligase, cytoplasmic OS=Homo sapiens OX=9606 GN=AARS1 PE=1 SV=2;tr|A0A6Q8PGN5|A0A6Q8PGN5_HUMAN Alanine--tRNA ligase OS=Homo sapiens OX=9606 GN=AARS1 PE=1 SV=1;tr|A0A6Q8PF33|A0A6Q8PF33_HUMAN Alanine--tRNA ligase OS=Homo sap	17	4	4	4	4	4	3	4	3	3	4	4	3	4	3	3	4	4	3	4	3	3	7.5	7.5	7.5	106.81	968	968;984;961;959;940;925;772;977;789;999;734;560;278;535;521;327;275	0	4.0407	By MS/MS	By MS/MS	By MS/MS	By MS/MS	By MS/MS	By MS/MS	7.5	7.5	5	7.5	5	5
A0A6Q8PGW4;A0A6Q8PGI6;A0A6Q8PGA8;A0A6Q8PHH9;A0A6Q8PGZ8;P41250;A0A6Q8PFZ6;H7C443;A0A6Q8PHI7	A0A6Q8PGW4;A0A6Q8PGI6;A0A6Q8PGA8;A0A6Q8PHH9;A0A6Q8PGZ8;P41250	3;3;3;3;3;3;1;1;1	3;3;3;3;3;3;1;1;1	3;3;3;3;3;3;1;1;1	Glycine--tRNA ligase	GARS	tr|A0A6Q8PGW4|A0A6Q8PGW4_HUMAN glycine--tRNA ligase OS=Homo sapiens OX=9606 GN=GARS1 PE=1 SV=1;tr|A0A6Q8PGI6|A0A6Q8PGI6_HUMAN Glycine--tRNA ligase OS=Homo sapiens OX=9606 GN=GARS1 PE=1 SV=1;tr|A0A6Q8PGA8|A0A6Q8PGA8_HUMAN Glycine--tRNA ligase OS=Homo sapien	9	3	3	3	3	2	3	3	3	2	3	2	3	3	3	2	3	2	3	3	3	2	9.7	9.7	9.7	69.931	616	616;672;683;705;745;739;546;570;606	0	6.321	By MS/MS	By MS/MS	By MS/MS	By MS/MS	By MS/MS	By MS/MS	9.7	5.5	9.7	9.7	9.7	5.5
A0A6Q8PGK1;P04792;A0A6Q8PFK8;A0A6Q8PFE7;A0A6Q8PF43;A0A6Q8PHJ6;A0A6Q8PHA6;A0A6Q8PH65;A0A6Q8PGY2;C9J3N8	A0A6Q8PGK1;P04792;A0A6Q8PFK8;A0A6Q8PFE7;A0A6Q8PF43;A0A6Q8PHJ6;A0A6Q8PHA6;A0A6Q8PH65;A0A6Q8PGY2	8;8;6;5;5;5;5;5;5;1	8;8;6;5;5;5;5;5;5;1	8;8;6;5;5;5;5;5;5;1	Heat shock protein beta-1	HSPB1	tr|A0A6Q8PGK1|A0A6Q8PGK1_HUMAN Heat shock protein beta-1 OS=Homo sapiens OX=9606 GN=HSPB1 PE=1 SV=1;sp|P04792|HSPB1_HUMAN Heat shock protein beta-1 OS=Homo sapiens OX=9606 GN=HSPB1 PE=1 SV=2;tr|A0A6Q8PFK8|A0A6Q8PFK8_HUMAN Heat shock protein family B (small	10	8	8	8	8	6	8	7	6	5	8	6	8	7	6	5	8	6	8	7	6	5	63.7	63.7	63.7	23.704	215	215;205;198;122;141;143;157;162;174;37	0	54.579	By MS/MS	By MS/MS	By MS/MS	By MS/MS	By MS/MS	By MS/MS	63.7	46	63.7	63.7	46	42.3
K7EQ08;K7EKN4;K7EN52;K7ENQ5;K7EJZ2;K7ER52;K7EIE4;K7ER14;K7EQD7;K7EK18;K7EL40;A0A6Q8PHC2;Q9UHD8	K7EQ08;K7EKN4;K7EN52;K7ENQ5;K7EJZ2;K7ER52;K7EIE4;K7ER14;K7EQD7;K7EK18;K7EL40;A0A6Q8PHC2;Q9UHD8	1;1;1;1;1;1;1;1;1;1;1;1;1	1;1;1;1;1;1;1;1;1;1;1;1;1	1;1;1;1;1;1;1;1;1;1;1;1;1	Septin-9	SEPT9	tr|K7EQ08|K7EQ08_HUMAN Septin 9 OS=Homo sapiens OX=9606 GN=SEPTIN9 PE=1 SV=1;tr|K7EKN4|K7EKN4_HUMAN Septin 9 (Fragment) OS=Homo sapiens OX=9606 GN=SEPTIN9 PE=1 SV=8;tr|K7EN52|K7EN52_HUMAN Septin 9 (Fragment) OS=Homo sapiens OX=9606 GN=SEPTIN9 PE=1 SV=8;tr|	13	1	1	1	1	1	1	1	0	0	1	1	1	1	0	0	1	1	1	1	0	0	31.6	31.6	31.6	6.3843	57	57;107;115;127;135;151;157;159;165;195;209;290;586	0.0059524	1.8107	By MS/MS	By MS/MS	By MS/MS	By MS/MS			31.6	31.6	31.6	31.6	0	0
P60228;A0A7I2V4G3;A0A7I2V3I0;A0A7I2V2H9;A0A7I2V2W0;A0A7I2V5Z6;H0YBP5;A0A7I2V3S3;A0A7I2V3I2;A0A7I2V4B4;E5RHS5;B3KW56;A0A7I2V3W9;H0YAW4;E5RGA2;A0A7I2V5P9;A0A161SXE1;A0A7I2V570;A0A7I2V2Q9;H0YBR5;E5RJ25;A0A7I2V2S9;A0A7I2V429;E5RII3;E5RIP5	P60228;A0A7I2V4G3;A0A7I2V3I0;A0A7I2V2H9;A0A7I2V2W0;A0A7I2V5Z6;H0YBP5;A0A7I2V3S3;A0A7I2V3I2;A0A7I2V4B4;E5RHS5;B3KW56;A0A7I2V3W9;H0YAW4;E5RGA2;A0A7I2V5P9;A0A161SXE1;A0A7I2V570	4;4;4;4;4;4;4;4;3;3;3;3;2;2;2;2;2;2;1;1;1;1;1;1;1	4;4;4;4;4;4;4;4;3;3;3;3;2;2;2;2;2;2;1;1;1;1;1;1;1	4;4;4;4;4;4;4;4;3;3;3;3;2;2;2;2;2;2;1;1;1;1;1;1;1	Eukaryotic translation initiation factor 3 subunit E	EIF3E	sp|P60228|EIF3E_HUMAN Eukaryotic translation initiation factor 3 subunit E OS=Homo sapiens OX=9606 GN=EIF3E PE=1 SV=1;tr|A0A7I2V4G3|A0A7I2V4G3_HUMAN Eukaryotic translation initiation factor 3 subunit E OS=Homo sapiens OX=9606 GN=EIF3E PE=1 SV=1;tr|A0A7I2V3	25	4	4	4	4	4	4	4	4	4	4	4	4	4	4	4	4	4	4	4	4	4	11.5	11.5	11.5	52.22	445	445;339;472;452;446;416;332;507;396;455;318;396;122;84;352;334;172;172;103;123;56;88;182;75;45	0	3.2888	By MS/MS	By MS/MS	By MS/MS	By MS/MS	By MS/MS	By MS/MS	11.5	11.5	11.5	11.5	11.5	11.5
F8VZJ2;A0A7I2V2K5;H0YHX9;A0A7I2V473;Q13765;E9PAV3;F8W0W4;F8VNW4	F8VZJ2;A0A7I2V2K5;H0YHX9;A0A7I2V473;Q13765;E9PAV3;F8W0W4;F8VNW4	4;4;4;4;4;4;3;2	4;4;4;4;4;4;3;2	4;4;4;4;4;4;3;2	Nascent polypeptide-associated complex subunit alpha;Nascent polypeptide-associated complex subunit alpha, muscle-specific form	NACA	tr|F8VZJ2|F8VZJ2_HUMAN Nascent polypeptide associated complex subunit alpha OS=Homo sapiens OX=9606 GN=NACA PE=1 SV=1;tr|A0A7I2V2K5|A0A7I2V2K5_HUMAN Nascent polypeptide associated complex subunit alpha OS=Homo sapiens OX=9606 GN=NACA PE=1 SV=1;tr|H0YHX9|H0	8	4	4	4	4	4	4	3	4	4	4	4	4	3	4	4	4	4	4	3	4	4	41.9	41.9	41.9	15.016	136	136;211;235;295;215;2078;198;148	0	12.374	By MS/MS	By MS/MS	By MS/MS	By MS/MS	By MS/MS	By MS/MS	41.9	41.9	41.9	31.6	41.9	41.9
O14980;A0A7I2V3P3;A0A7I2V461;A0A7I2V2Y6;A0A7I2YQV4;A0A7I2V3W6;A0A7I2V2S3;A0A7I2V2H0;A0A7I2V6B9;A0A7I2V3N0;A0A7I2V4A3;A0A7I2YQX3;A0A7I2V488;C9JKM9;A0A7I2V3J1;C9J673;A0A7I2V2C5;A0A7I2YQP1	O14980;A0A7I2V3P3;A0A7I2V461;A0A7I2V2Y6;A0A7I2YQV4;A0A7I2V3W6;A0A7I2V2S3;A0A7I2V2H0;A0A7I2V6B9;A0A7I2V3N0;A0A7I2V4A3;A0A7I2YQX3;A0A7I2V488	5;5;5;5;5;5;5;4;4;4;4;4;3;2;1;1;1;1	5;5;5;5;5;5;5;4;4;4;4;4;3;2;1;1;1;1	5;5;5;5;5;5;5;4;4;4;4;4;3;2;1;1;1;1	Exportin-1	XPO1	sp|O14980|XPO1_HUMAN Exportin-1 OS=Homo sapiens OX=9606 GN=XPO1 PE=1 SV=1;tr|A0A7I2V3P3|A0A7I2V3P3_HUMAN Exportin 1 OS=Homo sapiens OX=9606 GN=XPO1 PE=1 SV=1;tr|A0A7I2V461|A0A7I2V461_HUMAN Exportin 1 OS=Homo sapiens OX=9606 GN=XPO1 PE=1 SV=1;tr|A0A7I2V2Y6|	18	5	5	5	4	5	4	4	3	4	4	5	4	4	3	4	4	5	4	4	3	4	7.7	7.7	7.7	123.38	1071	1071;941;1056;1026;1007;999;952;979;940;735;688;677;904;451;115;132;115;115	0	5.7751	By MS/MS	By MS/MS	By MS/MS	By MS/MS	By MS/MS	By MS/MS	6.3	7.7	6.4	5.4	3.9	6.4
A0A7I2V2T3;P12268;E7ETK5;H0Y4R1;A0A7I2YQK5	A0A7I2V2T3;P12268;E7ETK5;H0Y4R1;A0A7I2YQK5	11;11;10;10;9	11;11;10;10;9	11;11;10;10;9	Inosine-5-monophosphate dehydrogenase 2	IMPDH2	tr|A0A7I2V2T3|A0A7I2V2T3_HUMAN Inosine-5-monophosphate dehydrogenase OS=Homo sapiens OX=9606 GN=IMPDH2 PE=1 SV=1;sp|P12268|IMDH2_HUMAN Inosine-5-monophosphate dehydrogenase 2 OS=Homo sapiens OX=9606 GN=IMPDH2 PE=1 SV=2;tr|E7ETK5|E7ETK5_HUMAN Inosine-5-m	5	11	11	11	9	10	10	11	10	11	9	10	10	11	10	11	9	10	10	11	10	11	31.8	31.8	31.8	56.842	522	522;514;489;538;513	0	26.424	By MS/MS	By MS/MS	By MS/MS	By MS/MS	By MS/MS	By MS/MS	28.2	30.3	30.3	31.8	30.3	31.8
A0A7I2V433;A0A7I2V2X9;A0A7I2V3U2;A0A7I2V5S2;A0A7I2YQC0;P06748;A0A7I2V3G5;A0A7I2V579;A0A7I2V4G8;A0A7I2V5J8;E5RI98	A0A7I2V433;A0A7I2V2X9;A0A7I2V3U2;A0A7I2V5S2;A0A7I2YQC0;P06748;A0A7I2V3G5;A0A7I2V579;A0A7I2V4G8;A0A7I2V5J8;E5RI98	3;3;3;3;3;3;2;2;2;2;2	3;3;3;3;3;3;2;2;2;2;2	3;3;3;3;3;3;2;2;2;2;2	Nucleophosmin	NPM1	tr|A0A7I2V433|A0A7I2V433_HUMAN Nucleophosmin 1 OS=Homo sapiens OX=9606 GN=NPM1 PE=1 SV=1;tr|A0A7I2V2X9|A0A7I2V2X9_HUMAN Nucleophosmin 1 OS=Homo sapiens OX=9606 GN=NPM1 PE=1 SV=1;tr|A0A7I2V3U2|A0A7I2V3U2_HUMAN Nucleophosmin 1 OS=Homo sapiens OX=9606 GN=NPM1	11	3	3	3	3	3	2	2	3	2	3	3	2	2	3	2	3	3	2	2	3	2	30.1	30.1	30.1	16.984	156	156;175;195;305;323;294;90;99;123;201;230	0	5.9051	By MS/MS	By MS/MS	By MS/MS	By MS/MS	By MS/MS	By MS/MS	30.1	30.1	17.9	17.9	30.1	17.9
A0A7I2V346;O60506;A0A7I2YQN2;A0A7I2V4Z0;A0A7I2V5Q6;A0A7I2V309;B7Z645;A0A7I2V2F2;A0A7I2YQV8;F6UXX1;A0A7I2V4J0;O43390;B4DT28;A0A6Q8PH31;A0A6Q8PEX7;A0A6Q8PHG0;A0A6Q8PH35	A0A7I2V346;O60506;A0A7I2YQN2;A0A7I2V4Z0;A0A7I2V5Q6;A0A7I2V309;B7Z645;A0A7I2V2F2;A0A7I2YQV8	8;8;8;8;7;6;6;6;5;3;2;2;2;2;2;1;1	8;8;8;8;7;6;6;6;5;3;2;2;2;2;2;1;1	8;8;8;8;7;6;6;6;5;3;2;2;2;2;2;1;1	Heterogeneous nuclear ribonucleoprotein Q	SYNCRIP	tr|A0A7I2V346|A0A7I2V346_HUMAN Synaptotagmin binding cytoplasmic RNA interacting protein OS=Homo sapiens OX=9606 GN=SYNCRIP PE=1 SV=1;sp|O60506|HNRPQ_HUMAN Heterogeneous nuclear ribonucleoprotein Q OS=Homo sapiens OX=9606 GN=SYNCRIP PE=1 SV=2;tr|A0A7I2YQN2	17	8	8	8	7	8	7	7	8	6	7	8	7	7	8	6	7	8	7	7	8	6	19.7	19.7	19.7	58.647	524	524;623;561;545;337;525;464;490;465;185;165;633;494;279;238;186;481	0	12.889	By MS/MS	By MS/MS	By MS/MS	By MS/MS	By MS/MS	By MS/MS	17.6	19.7	17.6	17.6	19.7	14.1
A0A7I2V351;A0A7I2V487;A0A7I2YQE1;P52292;A0A7I2V3Z3;J3QLL0;J3KS65	A0A7I2V351;A0A7I2V487;A0A7I2YQE1;P52292;A0A7I2V3Z3	8;8;8;8;7;3;3	8;8;8;8;7;3;3	8;8;8;8;7;3;3	Importin subunit alpha-1	KPNA2	tr|A0A7I2V351|A0A7I2V351_HUMAN Importin subunit alpha OS=Homo sapiens OX=9606 GN=KPNA2 PE=1 SV=1;tr|A0A7I2V487|A0A7I2V487_HUMAN Importin subunit alpha OS=Homo sapiens OX=9606 GN=KPNA2 PE=1 SV=1;tr|A0A7I2YQE1|A0A7I2YQE1_HUMAN Importin subunit alpha OS=Homo	7	8	8	8	6	8	8	6	4	6	6	8	8	6	4	6	6	8	8	6	4	6	33.7	33.7	33.7	55.086	504	504;511;529;529;399;134;143	0	18.954	By MS/MS	By MS/MS	By MS/MS	By MS/MS	By MS/MS	By MS/MS	25.6	33.7	33.7	27.6	17.5	24.4
A0A7I2V385;A0A7I2V4E4;Q15056	A0A7I2V385;A0A7I2V4E4;Q15056	2;2;2	2;2;2	2;2;2	Eukaryotic translation initiation factor 4H	EIF4H	tr|A0A7I2V385|A0A7I2V385_HUMAN Eukaryotic translation initiation factor 4H OS=Homo sapiens OX=9606 GN=EIF4H PE=1 SV=1;tr|A0A7I2V4E4|A0A7I2V4E4_HUMAN Eukaryotic translation initiation factor 4H OS=Homo sapiens OX=9606 GN=EIF4H PE=1 SV=1;sp|Q15056|IF4H_HUMAN	3	2	2	2	2	2	2	2	2	2	2	2	2	2	2	2	2	2	2	2	2	2	13.7	13.7	13.7	21.364	197	197;245;248	0	3.6305	By MS/MS	By MS/MS	By MS/MS	By MS/MS	By MS/MS	By MS/MS	13.7	13.7	13.7	13.7	13.7	13.7
A0A7I2V389;E9PLK3;A0A7I2V3W8;P55786;A0A8V8TQ95;H0YCQ5;E9PP11;A0A7I2V604;E9PPZ2;A6NEC2	A0A7I2V389;E9PLK3;A0A7I2V3W8;P55786;A0A8V8TQ95	4;4;4;4;3;1;1;1;1;1	4;4;4;4;3;1;1;1;1;1	4;4;4;4;3;1;1;1;1;1	Puromycin-sensitive aminopeptidase	NPEPPS	tr|A0A7I2V389|A0A7I2V389_HUMAN Aminopeptidase OS=Homo sapiens OX=9606 GN=NPEPPS PE=1 SV=1;tr|E9PLK3|E9PLK3_HUMAN Aminopeptidase OS=Homo sapiens OX=9606 GN=NPEPPS PE=1 SV=1;tr|A0A7I2V3W8|A0A7I2V3W8_HUMAN Aminopeptidase OS=Homo sapiens OX=9606 GN=NPEPPS PE=1	10	4	4	4	3	1	3	3	2	4	3	1	3	3	2	4	3	1	3	3	2	4	5.6	5.6	5.6	99.554	885	885;915;924;919;722;65;201;295;478;478	0	4.6786	By MS/MS	By MS/MS	By MS/MS	By MS/MS	By MS/MS	By MS/MS	4.2	1.8	4.6	4.3	2.8	5.6
A0A7I2V428;C9JLB1;A0A7I2V3F3;H7BY16;P19338;A0A7I2V5M5;A0A7I2V699;A0A7I2V2U7;A0A7I2V349;A0A7I2V506;A0A7I2V2S8	A0A7I2V428;C9JLB1;A0A7I2V3F3;H7BY16;P19338;A0A7I2V5M5;A0A7I2V699;A0A7I2V2U7;A0A7I2V349;A0A7I2V506	13;13;13;13;13;12;11;11;10;10;4	13;13;13;13;13;12;11;11;10;10;4	13;13;13;13;13;12;11;11;10;10;4	Nucleolin	NCL	tr|A0A7I2V428|A0A7I2V428_HUMAN Nucleolin OS=Homo sapiens OX=9606 GN=NCL PE=1 SV=1;tr|C9JLB1|C9JLB1_HUMAN Nucleolin OS=Homo sapiens OX=9606 GN=NCL PE=1 SV=2;tr|A0A7I2V3F3|A0A7I2V3F3_HUMAN Nucleolin OS=Homo sapiens OX=9606 GN=NCL PE=1 SV=1;tr|H7BY16|H7BY16_H	11	13	13	13	13	13	12	12	11	12	13	13	12	12	11	12	13	13	12	12	11	12	25.4	25.4	25.4	74.739	689	689;694;695;734;710;672;616;626;595;602;389	0	30.418	By MS/MS	By MS/MS	By MS/MS	By MS/MS	By MS/MS	By MS/MS	25.4	25.4	23.7	23.9	22.2	22.4
A0A7I2V3K7;P25685;A0A7I2YQW1;M0R1D6;M0QZD0;M0QYT3;M0R080;M0QXK0;Q9UDY4	A0A7I2V3K7;P25685;A0A7I2YQW1;M0R1D6;M0QZD0;M0QYT3;M0R080;M0QXK0;Q9UDY4	2;2;1;1;1;1;1;1;1	2;2;1;1;1;1;1;1;1	2;2;1;1;1;1;1;1;1	DnaJ homolog subfamily B member 1;DnaJ homolog subfamily B member 4	DNAJB1;DNAJB4	tr|A0A7I2V3K7|A0A7I2V3K7_HUMAN DnaJ heat shock protein family (Hsp40) member B1 OS=Homo sapiens OX=9606 GN=DNAJB1 PE=1 SV=1;sp|P25685|DNJB1_HUMAN DnaJ homolog subfamily B member 1 OS=Homo sapiens OX=9606 GN=DNAJB1 PE=1 SV=4;tr|A0A7I2YQW1|A0A7I2YQW1_HUMAN D	9	2	2	2	2	2	2	2	2	2	2	2	2	2	2	2	2	2	2	2	2	2	7.7	7.7	7.7	30.184	273	273;340;48;91;107;116;183;273;337	0.0041841	2.0268	By MS/MS	By MS/MS	By MS/MS	By MS/MS	By MS/MS	By MS/MS	7.7	7.7	7.7	7.7	7.7	7.7
H0Y9Y1;A0A7I2V5Y3;D6RDG3;A0A7I2YQL2;A0A7I2V3T6;P20290	H0Y9Y1;A0A7I2V5Y3;D6RDG3;A0A7I2YQL2;A0A7I2V3T6;P20290	3;3;3;3;3;3	3;3;3;3;3;3	3;3;3;3;3;3	Transcription factor BTF3	BTF3	tr|H0Y9Y1|H0Y9Y1_HUMAN Transcription factor BTF3 (Fragment) OS=Homo sapiens OX=9606 GN=BTF3 PE=1 SV=2;tr|A0A7I2V5Y3|A0A7I2V5Y3_HUMAN Transcription factor BTF3 OS=Homo sapiens OX=9606 GN=BTF3 PE=1 SV=1;tr|D6RDG3|D6RDG3_HUMAN Transcription factor BTF3 (Fragm	6	3	3	3	3	3	3	3	2	3	3	3	3	3	2	3	3	3	3	3	2	3	48.8	48.8	48.8	9.3894	86	86;99;109;132;156;206	0	15.953	By MS/MS	By MS/MS	By MS/MS	By MS/MS	By MS/MS	By MS/MS	48.8	48.8	48.8	48.8	48.8	48.8
A0A7I2V4C2;A0A7I2YQU2;A0A7I2YQF8;A0A7I2V3U3;A0A7I2YQC8;A0A7I2YQT9;Q13347;A0A7I2V5V8;Q5TFK1;A0A7I2V685;A0A7P0MRT9;A0A7I2V2M3;A0A7I2V3N2;A0A7I2V607;A0A7I2YQI2;A0A7I2V613;A0A7I2YQI6;A0A7I2V640;A0A7I2V4S8;A0A7I2YQP9;A0A7I2V3K6	A0A7I2V4C2;A0A7I2YQU2;A0A7I2YQF8;A0A7I2V3U3;A0A7I2YQC8;A0A7I2YQT9;Q13347;A0A7I2V5V8;Q5TFK1;A0A7I2V685;A0A7P0MRT9;A0A7I2V2M3;A0A7I2V3N2;A0A7I2V607;A0A7I2YQI2;A0A7I2V613;A0A7I2YQI6;A0A7I2V640	3;3;3;3;3;3;3;3;2;2;2;2;2;2;2;2;2;2;1;1;1	3;3;3;3;3;3;3;3;2;2;2;2;2;2;2;2;2;2;1;1;1	3;3;3;3;3;3;3;3;2;2;2;2;2;2;2;2;2;2;1;1;1	Eukaryotic translation initiation factor 3 subunit I	EIF3I	tr|A0A7I2V4C2|A0A7I2V4C2_HUMAN Eukaryotic translation initiation factor 3 subunit I OS=Homo sapiens OX=9606 GN=EIF3I PE=1 SV=1;tr|A0A7I2YQU2|A0A7I2YQU2_HUMAN Eukaryotic translation initiation factor 3 subunit I OS=Homo sapiens OX=9606 GN=EIF3I PE=1 SV=1;tr	21	3	3	3	3	3	3	3	2	3	3	3	3	3	2	3	3	3	3	3	2	3	30.4	30.4	30.4	20.544	181	181;275;362;324;294;277;325;270;268;299;323;347;355;357;438;383;407;308;252;194;249	0	4.3326	By MS/MS	By MS/MS	By MS/MS	By MS/MS	By MS/MS	By MS/MS	30.4	30.4	30.4	30.4	25.4	30.4
A0A7I2V5L3;P40429;A0A7I2V2L9;M0QYS1;M0QZU1;A0A096LPE0;Q8J015;Q6NVV1	A0A7I2V5L3;P40429;A0A7I2V2L9;M0QYS1	5;5;4;4;2;2;2;2	5;5;4;4;2;2;2;2	5;5;4;4;2;2;2;2	60S ribosomal protein L13a	RPL13A	tr|A0A7I2V5L3|A0A7I2V5L3_HUMAN 60S ribosomal protein L13a OS=Homo sapiens OX=9606 GN=RPL13A PE=1 SV=1;sp|P40429|RL13A_HUMAN 60S ribosomal protein L13a OS=Homo sapiens OX=9606 GN=RPL13A PE=1 SV=2;tr|A0A7I2V2L9|A0A7I2V2L9_HUMAN 60S ribosomal protein L13a OS=	8	5	5	5	5	4	4	5	5	5	5	4	4	5	5	5	5	4	4	5	5	5	27.7	27.7	27.7	21.716	188	188;203;198;210;46;48;142;102	0	22.962	By MS/MS	By MS/MS	By MS/MS	By MS/MS	By MS/MS	By MS/MS	27.7	21.8	21.8	27.7	27.7	27.7
A0A7I2YQN9;A0A7I2V5M7;Q13283;A0A7I2V651;A0A7I2YQU8;A0A7P0P2U7;A0A7I2V4D8;A0A7I2YQB1;A0A7I2YQM1;E5RIF8;E5RH42;A0A7I2YQH0;E5RJU8	A0A7I2YQN9;A0A7I2V5M7;Q13283;A0A7I2V651;A0A7I2YQU8;A0A7P0P2U7	3;3;3;2;2;2;1;1;1;1;1;1;1	3;3;3;2;2;2;1;1;1;1;1;1;1	3;3;3;2;2;2;1;1;1;1;1;1;1	Ras GTPase-activating protein-binding protein 1	G3BP1	tr|A0A7I2YQN9|A0A7I2YQN9_HUMAN G3BP stress granule assembly factor 1 OS=Homo sapiens OX=9606 GN=G3BP1 PE=1 SV=1;tr|A0A7I2V5M7|A0A7I2V5M7_HUMAN G3BP stress granule assembly factor 1 OS=Homo sapiens OX=9606 GN=G3BP1 PE=1 SV=1;sp|Q13283|G3BP1_HUMAN Ras GTPase	13	3	3	3	3	3	2	1	2	2	3	3	2	1	2	2	3	3	2	1	2	2	12	12	12	47.987	426	426;476;466;304;334;367;49;61;102;106;117;134;153	0	3.7508	By MS/MS	By MS/MS	By MS/MS	By matching	By MS/MS	By MS/MS	12	12	9.6	6.6	8.9	9.6
P11940;A0A7I2V649;A0A7I2YQ88;H0YAR2;A0A7I2YQ90;E7EQV3;A0A087WTT1;E7ERJ7;A0A7I2V4N4;A0A7I2YQE4;A0A7I2V4L7;Q13310;B1ANR0;A0A7I2V5W9;H0YBN4;A0A7I2V598;H0Y5F5;E5RJB9;Q9H361;E5RGH3;B1ANR1;E5RH24;Q4VXU2;A0A6Q8JFT6;H0YB86;A0A7I2V4V6;H0YEU6;E5RHG7;H0YAS6;H0YEQ8;H0YB75;E5RFD8;E5RGC4;A0A6I8PLA1;Q5JQF8;H0Y6X6;A0A6Q8JFV4;A0A6I8PS38;A0A7I2V3J9;H0YAS7;H0YCC8;H0YER0	P11940;A0A7I2V649;A0A7I2YQ88;H0YAR2;A0A7I2YQ90;E7EQV3;A0A087WTT1;E7ERJ7;A0A7I2V4N4;A0A7I2YQE4;A0A7I2V4L7;Q13310;B1ANR0;A0A7I2V5W9	9;9;9;9;9;8;8;8;7;6;6;6;6;5;4;4;4;4;3;3;3;3;2;2;2;2;2;2;2;2;2;1;1;1;1;1;1;1;1;1;1;1	9;9;9;9;9;8;8;8;7;6;6;6;6;5;4;4;4;4;3;3;3;3;2;2;2;2;2;2;2;2;2;1;1;1;1;1;1;1;1;1;1;1	9;9;9;9;9;8;8;8;7;6;6;6;6;5;4;4;4;4;3;3;3;3;2;2;2;2;2;2;2;2;2;1;1;1;1;1;1;1;1;1;1;1	Polyadenylate-binding protein 1;Polyadenylate-binding protein;Polyadenylate-binding protein 4	PABPC1;PABPC4	sp|P11940|PABP1_HUMAN Polyadenylate-binding protein 1 OS=Homo sapiens OX=9606 GN=PABPC1 PE=1 SV=2;tr|A0A7I2V649|A0A7I2V649_HUMAN Poly(A) binding protein cytoplasmic 1 OS=Homo sapiens OX=9606 GN=PABPC1 PE=1 SV=1;tr|A0A7I2YQ88|A0A7I2YQ88_HUMAN Polyadenylate-	42	9	9	9	9	9	9	9	9	7	9	9	9	9	9	7	9	9	9	9	9	7	20.1	20.1	20.1	70.67	636	636;590;633;599;604;591;588;604;577;565;601;644;615;598;174;584;550;129;631;108;129;118;614;619;165;354;370;75;169;112;183;61;43;199;200;195;192;174;151;136;197;68	0	26.306	By MS/MS	By MS/MS	By MS/MS	By MS/MS	By MS/MS	By MS/MS	20.1	20.1	20.1	20.1	20.1	17.1
E7EX73;E9PGM1;E7EUU4;A0A7I2Y1C3;Q04637;H7C0V6;H7C044	E7EX73;E9PGM1;E7EUU4;A0A7I2Y1C3;Q04637	5;5;5;5;5;2;2	5;5;5;5;5;2;2	5;5;5;5;5;2;2	Eukaryotic translation initiation factor 4 gamma 1	EIF4G1	tr|E7EX73|E7EX73_HUMAN Eukaryotic translation initiation factor 4 gamma 1 OS=Homo sapiens OX=9606 GN=EIF4G1 PE=1 SV=1;tr|E9PGM1|E9PGM1_HUMAN Eukaryotic translation initiation factor 4 gamma 1 OS=Homo sapiens OX=9606 GN=EIF4G1 PE=1 SV=1;tr|E7EUU4|E7EUU4_HUM	7	5	5	5	5	4	4	3	4	4	5	4	4	3	4	4	5	4	4	3	4	4	5.3	5.3	5.3	158.64	1436	1436;1513;1560;1577;1599;180;226	0	11.596	By MS/MS	By MS/MS	By MS/MS	By MS/MS	By MS/MS	By MS/MS	5.3	4.2	4.2	3.3	4.2	4.2
J3QR09;J3KTE4;A0A7I2YQG2;P84098;A0A7I2V638;A0A7I2V4U6;A0A7I2V2L0;A0A7I2V512	J3QR09;J3KTE4;A0A7I2YQG2;P84098;A0A7I2V638;A0A7I2V4U6;A0A7I2V2L0;A0A7I2V512	3;3;3;3;2;2;2;2	3;3;3;3;2;2;2;2	3;3;3;3;2;2;2;2	Ribosomal protein L19;60S ribosomal protein L19	RPL19	tr|J3QR09|J3QR09_HUMAN Ribosomal protein L19 OS=Homo sapiens OX=9606 GN=RPL19 PE=1 SV=1;tr|J3KTE4|J3KTE4_HUMAN Ribosomal protein L19 OS=Homo sapiens OX=9606 GN=RPL19 PE=1 SV=1;tr|A0A7I2YQG2|A0A7I2YQG2_HUMAN Ribosomal protein L19 OS=Homo sapiens OX=9606 GN=	8	3	3	3	3	3	3	3	3	3	3	3	3	3	3	3	3	3	3	3	3	3	14	14	14	23.134	193	193;194;216;196;48;95;109;110	0	9.1262	By MS/MS	By MS/MS	By MS/MS	By MS/MS	By MS/MS	By MS/MS	14	14	14	14	14	14
P61586;A0A7I2YQV1;A0A7I2V5E6;C9JRM1;C9JX21;C9JNR4;A0A7I2V3G1;E9PLA2;U3KQA9;Q5JR05;Q5JR08;E9PN11;E9PQH6;Q5JR07;Q5JR06;U3KQV3;P08134;P62745	P61586;A0A7I2YQV1;A0A7I2V5E6;C9JRM1;C9JX21;C9JNR4;A0A7I2V3G1	3;3;2;2;2;2;2;1;1;1;1;1;1;1;1;1;1;1	3;3;2;2;2;2;2;1;1;1;1;1;1;1;1;1;1;1	3;3;2;2;2;2;2;1;1;1;1;1;1;1;1;1;1;1	Transforming protein RhoA	RHOA	sp|P61586|RHOA_HUMAN Transforming protein RhoA OS=Homo sapiens OX=9606 GN=RHOA PE=1 SV=1;tr|A0A7I2YQV1|A0A7I2YQV1_HUMAN Ras homolog family member A OS=Homo sapiens OX=9606 GN=RHOA PE=1 SV=1;tr|A0A7I2V5E6|A0A7I2V5E6_HUMAN Ras homolog family member A OS=Homo	18	3	3	3	1	3	3	2	2	0	1	3	3	2	2	0	1	3	3	2	2	0	23.3	23.3	23.3	21.768	193	193;109;65;90;187;138;137;66;248;199;188;129;169;127;91;271;193;196	0	4.8649	By MS/MS	By MS/MS	By MS/MS	By MS/MS	By MS/MS		4.7	23.3	23.3	17.1	17.1	0
A0A7P0Z4D6;D6RGY2;A0A7P0T9L0;A0A7P0T8G1;A0A7P0TB65;A0A7P0T937;A0A7P0T840;A0A7P0TAE9;P27824	A0A7P0Z4D6;D6RGY2;A0A7P0T9L0;A0A7P0T8G1;A0A7P0TB65;A0A7P0T937;A0A7P0T840;A0A7P0TAE9;P27824	1;1;1;1;1;1;1;1;1	1;1;1;1;1;1;1;1;1	1;1;1;1;1;1;1;1;1	Calnexin	CANX	tr|A0A7P0Z4D6|A0A7P0Z4D6_HUMAN Calnexin OS=Homo sapiens OX=9606 GN=CANX PE=1 SV=1;tr|D6RGY2|D6RGY2_HUMAN Calnexin OS=Homo sapiens OX=9606 GN=CANX PE=1 SV=2;tr|A0A7P0T9L0|A0A7P0T9L0_HUMAN Calnexin OS=Homo sapiens OX=9606 GN=CANX PE=1 SV=1;tr|A0A7P0T8G1|A0A7	9	1	1	1	1	1	1	1	1	1	1	1	1	1	1	1	1	1	1	1	1	1	3.2	3.2	3.2	53.631	471	471;528;550;550;590;591;600;626;592	0	4.153	By MS/MS	By MS/MS	By MS/MS	By MS/MS	By MS/MS	By MS/MS	3.2	3.2	3.2	3.2	3.2	3.2
A0A7P0T965;A0A7P0T870;A0A7P0Z3Z5;A0A7P0TAK7;F5GY55;A0A7P0Z4B9;Q16531;F5GWI0;A0A7P0TB30;F5GZY8;F5H2L3;A0A7P0Z4L2	A0A7P0T965;A0A7P0T870;A0A7P0Z3Z5;A0A7P0TAK7;F5GY55;A0A7P0Z4B9;Q16531;F5GWI0;A0A7P0TB30	3;3;3;3;3;3;3;2;2;1;1;1	3;3;3;3;3;3;3;2;2;1;1;1	3;3;3;3;3;3;3;2;2;1;1;1	DNA damage-binding protein 1	DDB1	tr|A0A7P0T965|A0A7P0T965_HUMAN DNA damage-binding protein 1 OS=Homo sapiens OX=9606 GN=DDB1 PE=1 SV=1;tr|A0A7P0T870|A0A7P0T870_HUMAN DNA damage-binding protein 1 OS=Homo sapiens OX=9606 GN=DDB1 PE=1 SV=1;tr|A0A7P0Z3Z5|A0A7P0Z3Z5_HUMAN DNA damage-binding pr	12	3	3	3	2	3	3	2	3	2	2	3	3	2	3	2	2	3	3	2	3	2	5	5	5	118.09	1061	1061;1066;1069;1084;1092;1107;1140;370;1027;146;165;217	0	5.1836	By MS/MS	By MS/MS	By MS/MS	By MS/MS	By matching	By MS/MS	4.1	5	5	4.1	5	2.2
A0A7P0Z4C6;A0A7P0TAQ1;A0A7P0T8Q5;A0A7P0T8A3;C9JUP7;A0A7P0TAW3;P55072;A0A7I2V5G8;A0A7I2V2Y2;A0A7I2V540;A0A7P0T971;A0A7P0T946;A0A7P0Z4D1;A0A7P0TBK7;A0A7P0TAY0	A0A7P0Z4C6;A0A7P0TAQ1;A0A7P0T8Q5;A0A7P0T8A3;C9JUP7;A0A7P0TAW3;P55072;A0A7I2V5G8;A0A7I2V2Y2;A0A7I2V540	5;5;5;5;5;5;5;4;4;4;2;2;2;2;1	5;5;5;5;5;5;5;4;4;4;2;2;2;2;1	5;5;5;5;5;5;5;4;4;4;2;2;2;2;1	Transitional endoplasmic reticulum ATPase	VCP	tr|A0A7P0Z4C6|A0A7P0Z4C6_HUMAN Transitional endoplasmic reticulum ATPase OS=Homo sapiens OX=9606 GN=VCP PE=1 SV=1;tr|A0A7P0TAQ1|A0A7P0TAQ1_HUMAN Transitional endoplasmic reticulum ATPase OS=Homo sapiens OX=9606 GN=VCP PE=1 SV=1;tr|A0A7P0T8Q5|A0A7P0T8Q5_HUM	15	5	5	5	4	4	4	2	3	3	4	4	4	2	3	3	4	4	4	2	3	3	10.2	10.2	10.2	76.917	694	694;733;754;760;761;772;806;334;458;804;55;77;102;107;237	0	6.5928	By MS/MS	By MS/MS	By MS/MS	By MS/MS	By MS/MS	By MS/MS	9.1	9.1	8.2	4	7.1	7.1
P07237;A0A7P0TA71;A0A7P0TA35;A0A7P0TB26;I3L3P5;I3L4M2;A0A7P0T9K9;A0A7P0T8X1;A0A7P0TA97;A0A7P0T8J3;A0A7P0T9U6;A0A7P0T9D6;A0A7P0T8C0;I3L0S0;H7BZ94;I3L514;H0Y3Z3;A0A7P0Z4S2;A0A7P0Z4J0;A0A7P0TAX9;B3KTQ9;A0A7P0TBP8;I3L3U6;A0A7P0Z476;I3NI03	P07237;A0A7P0TA71;A0A7P0TA35;A0A7P0TB26;I3L3P5;I3L4M2;A0A7P0T9K9;A0A7P0T8X1;A0A7P0TA97;A0A7P0T8J3;A0A7P0T9U6;A0A7P0T9D6;A0A7P0T8C0;I3L0S0;H7BZ94;I3L514;H0Y3Z3	17;17;17;17;16;16;16;16;16;15;15;14;14;14;14;13;12;7;7;6;5;1;1;1;1	17;17;17;17;16;16;16;16;16;15;15;14;14;14;14;13;12;7;7;6;5;1;1;1;1	16;16;16;16;16;15;16;15;15;14;14;13;13;13;13;12;11;6;6;5;5;0;0;0;0	Protein disulfide-isomerase	P4HB	sp|P07237|PDIA1_HUMAN Protein disulfide-isomerase OS=Homo sapiens OX=9606 GN=P4HB PE=1 SV=3;tr|A0A7P0TA71|A0A7P0TA71_HUMAN Protein disulfide-isomerase OS=Homo sapiens OX=9606 GN=P4HB PE=1 SV=1;tr|A0A7P0TA35|A0A7P0TA35_HUMAN Protein disulfide-isomerase OS=H	25	17	17	16	15	15	16	15	14	15	15	15	16	15	14	15	14	14	15	14	13	14	40.6	40.6	37.4	57.116	508	508;557;542;533;472;537;439;479;479;488;486;521;481;466;464;463;418;304;270;222;185;123;128;126;118	0	199.14	By MS/MS	By MS/MS	By MS/MS	By MS/MS	By MS/MS	By MS/MS	36.6	35.8	39.2	36	37.2	37.2
A0A7P0TAE1;H0YIV0;A0A7P0TAT8;P14625;A0A7P0T823;A0A7P0T917;A0A087WT78;A0A7P0TAY2;A0A7P0TBC2;A0A7P0T8R3;A0A7P0T885;A0A7P0Z405;Q58FF3;F8W026	A0A7P0TAE1;H0YIV0;A0A7P0TAT8;P14625;A0A7P0T823;A0A7P0T917;A0A087WT78;A0A7P0TAY2;A0A7P0TBC2	28;28;28;28;27;25;24;20;14;8;8;7;4;3	26;26;26;26;25;23;22;18;12;6;6;5;4;1	26;26;26;26;25;23;22;18;12;6;6;5;4;1	Endoplasmin	HSP90B1	tr|A0A7P0TAE1|A0A7P0TAE1_HUMAN Heat shock protein 90 beta family member 1 OS=Homo sapiens OX=9606 GN=HSP90B1 PE=1 SV=1;tr|H0YIV0|H0YIV0_HUMAN Heat shock protein 90 beta family member 1 OS=Homo sapiens OX=9606 GN=HSP90B1 PE=1 SV=2;tr|A0A7P0TAT8|A0A7P0TAT8_H	14	28	26	26	24	24	26	26	25	26	22	22	24	25	23	24	22	22	24	25	23	24	44.1	42.3	42.3	90.75	789	789;796;814;803;813;719;751;661;465;251;274;163;399;48	0	77.028	By MS/MS	By MS/MS	By MS/MS	By MS/MS	By MS/MS	By MS/MS	38.4	38.4	41.6	42.5	38.4	39.7
F5GZS6;A0A7P0Z4A0;A0A7P0TAN7;A0A7P0Z4P5;P08195;A0A7P0T8F1;F5GZI0;A0A7P0T8U7;A0A7P0TAS6;F5H056;A0A7P0TBF8;A0A7P0T9F7;H0YFX4;H0YH36;H0YFS2;A0A7P0TAT7	F5GZS6;A0A7P0Z4A0;A0A7P0TAN7;A0A7P0Z4P5;P08195;A0A7P0T8F1;F5GZI0;A0A7P0T8U7;A0A7P0TAS6;F5H056;A0A7P0TBF8;A0A7P0T9F7	4;4;4;4;4;3;3;3;3;3;3;3;1;1;1;1	4;4;4;4;4;3;3;3;3;3;3;3;1;1;1;1	4;4;4;4;4;3;3;3;3;3;3;3;1;1;1;1	4F2 cell-surface antigen heavy chain	SLC3A2	tr|F5GZS6|F5GZS6_HUMAN Solute carrier family 3 member 2 OS=Homo sapiens OX=9606 GN=SLC3A2 PE=1 SV=1;tr|A0A7P0Z4A0|A0A7P0Z4A0_HUMAN Solute carrier family 3 member 2 OS=Homo sapiens OX=9606 GN=SLC3A2 PE=1 SV=1;tr|A0A7P0TAN7|A0A7P0TAN7_HUMAN Solute carrier fa	16	4	4	4	3	4	4	4	4	2	3	4	4	4	4	2	3	4	4	4	4	2	11.5	11.5	11.5	64.872	599	599;616;623;654;630;398;400;402;415;447;533;603;122;241;247;304	0	6.9783	By MS/MS	By MS/MS	By MS/MS	By MS/MS	By MS/MS	By MS/MS	8.3	11.5	11.5	11.5	11.5	4.8
A0A7P0Z497;P23284;A0A7P0T7U3;A0A7P0TB45	A0A7P0Z497;P23284;A0A7P0T7U3;A0A7P0TB45	3;3;2;2	3;3;2;2	3;3;2;2	Peptidyl-prolyl cis-trans isomerase B	PPIB	tr|A0A7P0Z497|A0A7P0Z497_HUMAN Peptidyl-prolyl cis-trans isomerase OS=Homo sapiens OX=9606 GN=PPIB PE=1 SV=1;sp|P23284|PPIB_HUMAN Peptidyl-prolyl cis-trans isomerase B OS=Homo sapiens OX=9606 GN=PPIB PE=1 SV=2;tr|A0A7P0T7U3|A0A7P0T7U3_HUMAN Peptidyl-prolyl	4	3	3	3	2	2	3	2	3	2	2	2	3	2	3	2	2	2	3	2	3	2	18.8	18.8	18.8	20.21	181	181;216;123;216	0	4.4556	By MS/MS	By MS/MS	By MS/MS	By MS/MS	By MS/MS	By MS/MS	11.6	11.6	18.8	11.6	18.8	11.6
A0A804F6T5;A0A804F729;P30613	A0A804F6T5;A0A804F729	37;37;3	1;1;0	0;0;0			tr|A0A804F6T5|A0A804F6T5_HUMAN Pyruvate kinase OS=Homo sapiens OX=9606 GN=PKM PE=1 SV=1;tr|A0A804F729|A0A804F729_HUMAN Pyruvate kinase OS=Homo sapiens OX=9606 GN=PKM PE=1 SV=1	3	37	1	0	27	27	27	34	36	34	1	1	1	1	1	1	0	0	0	0	0	0	64.1	3.9	0	61.593	566	566;605;574	0.004329	2.1612	By MS/MS	By MS/MS	By MS/MS	By MS/MS	By MS/MS	By MS/MS	52.7	52.7	53.4	60.6	64.1	62.9
A0A804HIY9;A0A804HIK8;A0A804HLI0;H7BXZ5;E7EPJ7;E7EWP2;A0A8V8TLX5;C9IZQ6;A0A804HKT9;F5H228;A0A804HI83;A0A804HLF3;A0A804HJ49;A0A804HI91;A0A804HJC5;A0A804HIP9;A0A804HIN3;O60229;O75962	A0A804HIY9;A0A804HIK8;A0A804HLI0;H7BXZ5;E7EPJ7;E7EWP2;A0A8V8TLX5;C9IZQ6;A0A804HKT9;F5H228;A0A804HI83;A0A804HLF3;A0A804HJ49;A0A804HI91;A0A804HJC5;A0A804HIP9;A0A804HIN3;O60229;O75962	1;1;1;1;1;1;1;1;1;1;1;1;1;1;1;1;1;1;1	1;1;1;1;1;1;1;1;1;1;1;1;1;1;1;1;1;1;1	1;1;1;1;1;1;1;1;1;1;1;1;1;1;1;1;1;1;1	Kalirin;Triple functional domain protein	KALRN;TRIO	tr|A0A804HIY9|A0A804HIY9_HUMAN Kalirin RhoGEF kinase (Fragment) OS=Homo sapiens OX=9606 GN=KALRN PE=1 SV=1;tr|A0A804HIK8|A0A804HIK8_HUMAN Kalirin RhoGEF kinase (Fragment) OS=Homo sapiens OX=9606 GN=KALRN PE=1 SV=1;tr|A0A804HLI0|A0A804HLI0_HUMAN non-specifi	19	1	1	1	1	0	0	0	1	1	1	0	0	0	1	1	1	0	0	0	1	1	1.2	1.2	1.2	103.48	890	890;939;2986;2955;2546;2309;1908;1654;1613;1508;1092;1059;1041;1022;1008;1005;1000;2986;3097	1	-2	By MS/MS				By MS/MS	By MS/MS	1.2	0	0	0	1.2	1.2
A0A804HIJ1;A0A804HI94;A0A804HK09;A0A804HJY9;A0A804HJB3;A0A804HJ70;Q53GS7	A0A804HIJ1;A0A804HI94;A0A804HK09;A0A804HJY9;A0A804HJB3;A0A804HJ70;Q53GS7	1;1;1;1;1;1;1	1;1;1;1;1;1;1	1;1;1;1;1;1;1	Nucleoporin GLE1	GLE1	tr|A0A804HIJ1|A0A804HIJ1_HUMAN GLE1 RNA export mediator OS=Homo sapiens OX=9606 GN=GLE1 PE=1 SV=1;tr|A0A804HI94|A0A804HI94_HUMAN GLE1 RNA export mediator OS=Homo sapiens OX=9606 GN=GLE1 PE=1 SV=1;tr|A0A804HK09|A0A804HK09_HUMAN mRNA export factor GLE1 OS=Ho	7	1	1	1	1	1	1	1	1	1	1	1	1	1	1	1	1	1	1	1	1	1	4.2	4.2	4.2	35.24	307	307;417;627;663;680;707;698	0.0043478	2.1773	By MS/MS	By MS/MS	By MS/MS	By MS/MS	By MS/MS	By MS/MS	4.2	4.2	4.2	4.2	4.2	4.2
A0A804HJD7;P49448;P00367	A0A804HJD7;P49448;P00367	1;1;1	1;1;1	1;1;1	Glutamate dehydrogenase 2, mitochondrial;Glutamate dehydrogenase 1, mitochondrial	GLUD2;GLUD1	tr|A0A804HJD7|A0A804HJD7_HUMAN Glutamate dehydrogenase OS=Homo sapiens OX=9606 GN=GLUD1 PE=1 SV=1;sp|P49448|DHE4_HUMAN Glutamate dehydrogenase 2, mitochondrial OS=Homo sapiens OX=9606 GN=GLUD2 PE=1 SV=2;sp|P00367|DHE3_HUMAN Glutamate dehydrogenase 1, mitoc	3	1	1	1	1	1	1	1	1	1	1	1	1	1	1	1	1	1	1	1	1	1	3	3	3	58.455	532	532;558;558	0.0074349	1.5673	By MS/MS	By MS/MS	By MS/MS	By MS/MS	By MS/MS	By MS/MS	3	3	3	3	3	3
A0A804HKE7;E7EVA0;P27816;H0Y2V1;H7C4C5;B5MEG9;F8W9U4;A0A0J9YVV8;A0A0J9YW37;H7C456	A0A804HKE7;E7EVA0;P27816;H0Y2V1;H7C4C5;B5MEG9;F8W9U4	4;4;4;2;2;2;2;1;1;1	4;4;4;2;2;2;2;1;1;1	4;4;4;2;2;2;2;1;1;1	Microtubule-associated protein;Microtubule-associated protein 4	MAP4	tr|A0A804HKE7|A0A804HKE7_HUMAN Microtubule-associated protein OS=Homo sapiens OX=9606 GN=MAP4 PE=1 SV=1;tr|E7EVA0|E7EVA0_HUMAN Microtubule-associated protein OS=Homo sapiens OX=9606 GN=MAP4 PE=1 SV=1;sp|P27816|MAP4_HUMAN Microtubule-associated protein 4 OS	10	4	4	4	4	4	4	4	4	4	4	4	4	4	4	4	4	4	4	4	4	4	3	3	3	245.37	2296	2296;2297;1152;463;493;760;828;76;140;283	0	4.3481	By MS/MS	By MS/MS	By MS/MS	By MS/MS	By MS/MS	By MS/MS	3	3	3	3	3	3
A0A8I5QJK3;A0A8I5KXJ5;A0A8I5KRI7;A0A8I5KR64;A0A8I5QKY7;A0A8I5KR97;A0A8I5KZ89;A0A8I5KW78;A0A8I5KPV6;A0A8I5KV10;A0A8I5KX36;Q8NEM0	A0A8I5QJK3;A0A8I5KXJ5;A0A8I5KRI7;A0A8I5KR64;A0A8I5QKY7;A0A8I5KR97;A0A8I5KZ89;A0A8I5KW78;A0A8I5KPV6;A0A8I5KV10;A0A8I5KX36;Q8NEM0	1;1;1;1;1;1;1;1;1;1;1;1	1;1;1;1;1;1;1;1;1;1;1;1	1;1;1;1;1;1;1;1;1;1;1;1	Microcephalin	MCPH1	tr|A0A8I5QJK3|A0A8I5QJK3_HUMAN Microcephalin 1 (Fragment) OS=Homo sapiens OX=9606 GN=MCPH1 PE=1 SV=1;tr|A0A8I5KXJ5|A0A8I5KXJ5_HUMAN Microcephalin 1 OS=Homo sapiens OX=9606 GN=MCPH1 PE=1 SV=1;tr|A0A8I5KRI7|A0A8I5KRI7_HUMAN Microcephalin OS=Homo sapiens OX=9	12	1	1	1	1	1	1	1	1	1	1	1	1	1	1	1	1	1	1	1	1	1	2.5	2.5	2.5	41.256	365	365;450;580;608;667;742;744;830;871;875;890;835	1	-2	By MS/MS	By MS/MS	By MS/MS	By MS/MS	By MS/MS	By MS/MS	2.5	2.5	2.5	2.5	2.5	2.5
A0A8I5KQK5;Q8NF50	A0A8I5KQK5;Q8NF50	1;1	1;1	1;1	Dedicator of cytokinesis protein 8	DOCK8	tr|A0A8I5KQK5|A0A8I5KQK5_HUMAN Dedicator of cytokinesis 8 (Fragment) OS=Homo sapiens OX=9606 GN=DOCK8 PE=1 SV=1;sp|Q8NF50|DOCK8_HUMAN Dedicator of cytokinesis protein 8 OS=Homo sapiens OX=9606 GN=DOCK8 PE=1 SV=3	2	1	1	1	0	1	0	1	1	1	0	1	0	1	1	1	0	1	0	1	1	1	12.5	12.5	12.5	7.7317	64	64;2099	1	-2		By MS/MS		By MS/MS	By MS/MS	By MS/MS	0	12.5	0	12.5	12.5	12.5
A0A8I5KQT3;A0A8I5KR70;Q7Z4Q2	A0A8I5KQT3;A0A8I5KR70;Q7Z4Q2	1;1;1	1;1;1	1;1;1	HEAT repeat-containing protein 3	HEATR3	tr|A0A8I5KQT3|A0A8I5KQT3_HUMAN HEAT repeat containing 3 OS=Homo sapiens OX=9606 GN=HEATR3 PE=1 SV=1;tr|A0A8I5KR70|A0A8I5KR70_HUMAN HEAT repeat containing 3 (Fragment) OS=Homo sapiens OX=9606 GN=HEATR3 PE=1 SV=1;sp|Q7Z4Q2|HEAT3_HUMAN HEAT repeat-containing	3	1	1	1	1	1	1	1	0	1	1	1	1	1	0	1	1	1	1	1	0	1	7.1	7.1	7.1	30.083	280	280;542;680	0.0042553	2.0649	By MS/MS	By MS/MS	By matching	By MS/MS		By matching	7.1	7.1	7.1	7.1	0	7.1
A0A8I5KSY3;D6RFH4;A0A8I5QKN7;A0A8I5KYK4;A0A8I5KSY8;O43169;A0A8I5KP74;H3BUX2;J3QR91	A0A8I5KSY3;D6RFH4;A0A8I5QKN7;A0A8I5KYK4;A0A8I5KSY8;O43169;A0A8I5KP74;H3BUX2;J3QR91	2;2;2;2;2;2;1;1;1	2;2;2;2;2;2;1;1;1	2;2;2;2;2;2;1;1;1	Cytochrome b5 type B	CYB5B	tr|A0A8I5KSY3|A0A8I5KSY3_HUMAN Cytochrome b5 type B OS=Homo sapiens OX=9606 GN=CYB5B PE=1 SV=1;tr|D6RFH4|D6RFH4_HUMAN Cytochrome b5 type B OS=Homo sapiens OX=9606 GN=CYB5B PE=1 SV=3;tr|A0A8I5QKN7|A0A8I5QKN7_HUMAN Cytochrome b5 type B OS=Homo sapiens OX=960	9	2	2	2	2	2	2	2	2	2	2	2	2	2	2	2	2	2	2	2	2	2	44.7	44.7	44.7	12.481	114	114;125;144;145;174;150;135;140;172	0	5.3112	By MS/MS	By MS/MS	By MS/MS	By MS/MS	By MS/MS	By MS/MS	44.7	44.7	44.7	44.7	44.7	44.7
A0A8I5KVC9;A0A8I5KT03;H0YKF0;H3BV91;A0A8I5KUF3;A0A8I5KYP7;A0A8I5KYH4;A0A8I5KVL5;H0YLU7;P13804;H0YK49;A0A8I5KUR2;A0A0S2Z3M4	A0A8I5KVC9;A0A8I5KT03;H0YKF0;H3BV91;A0A8I5KUF3;A0A8I5KYP7;A0A8I5KYH4;A0A8I5KVL5;H0YLU7;P13804;H0YK49;A0A8I5KUR2;A0A0S2Z3M4	2;2;2;2;2;2;2;2;2;2;1;1;1	2;2;2;2;2;2;2;2;2;2;1;1;1	2;2;2;2;2;2;2;2;2;2;1;1;1	Electron transfer flavoprotein subunit alpha, mitochondrial	ETFA	tr|A0A8I5KVC9|A0A8I5KVC9_HUMAN Electron transfer flavoprotein subunit alpha OS=Homo sapiens OX=9606 GN=ETFA PE=1 SV=1;tr|A0A8I5KT03|A0A8I5KT03_HUMAN Electron transfer flavoprotein subunit alpha OS=Homo sapiens OX=9606 GN=ETFA PE=1 SV=1;tr|H0YKF0|H0YKF0_HUM	13	2	2	2	2	2	2	1	1	1	2	2	2	1	1	1	2	2	2	1	1	1	13.1	13.1	13.1	26.564	252	252;278;301;318;324;327;358;374;406;333;229;261;310	0.0043103	2.1175	By MS/MS	By MS/MS	By MS/MS	By matching	By matching	By matching	13.1	13.1	13.1	6.3	6.3	6.3
A0A8I5KWT8;P35579;P35749;A0A8I5KYI1;Q5BKV1;A0A8I5KU92;A0A494C024;B1AH99;A0A2R8Y4C3;A0A8I5KZ38;P35580	A0A8I5KWT8;P35579	22;22;4;3;3;3;3;2;1;1;1	22;22;4;3;3;3;3;2;1;1;1	21;21;3;3;3;3;2;2;0;1;1	Myosin-9	MYH9	tr|A0A8I5KWT8|A0A8I5KWT8_HUMAN Myosin heavy chain 9 OS=Homo sapiens OX=9606 GN=MYH9 PE=1 SV=1;sp|P35579|MYH9_HUMAN Myosin-9 OS=Homo sapiens OX=9606 GN=MYH9 PE=1 SV=4	11	22	22	21	21	20	21	20	18	20	21	20	21	20	18	20	20	19	20	19	17	19	15.4	15.4	14.6	229.18	1981	1981;1960;1972;207;218;224;635;103;371;1986;1976	0	37.999	By MS/MS	By MS/MS	By MS/MS	By MS/MS	By MS/MS	By MS/MS	14.8	13.6	14.9	14.2	12.9	14.1
A0A8I5KX85;Q9UKY7;D6RFH2;D6RDN0;D6R9V8	A0A8I5KX85;Q9UKY7;D6RFH2;D6RDN0;D6R9V8	2;2;1;1;1	2;2;1;1;1	2;2;1;1;1	Protein CDV3 homolog	CDV3	tr|A0A8I5KX85|A0A8I5KX85_HUMAN CDV3 homolog OS=Homo sapiens OX=9606 GN=CDV3 PE=1 SV=1;sp|Q9UKY7|CDV3_HUMAN Protein CDV3 homolog OS=Homo sapiens OX=9606 GN=CDV3 PE=1 SV=1;tr|D6RFH2|D6RFH2_HUMAN CDV3 homolog OS=Homo sapiens OX=9606 GN=CDV3 PE=1 SV=1;tr|D6RDN	5	2	2	2	2	1	2	1	1	1	2	1	2	1	1	1	2	1	2	1	1	1	28	28	28	27.247	257	257;258;108;108;156	0	18.396	By MS/MS	By MS/MS	By MS/MS	By MS/MS	By MS/MS	By MS/MS	28	19.1	28	19.1	19.1	19.1
A0A8Q3WL90;A0A8Q3WL83;E9PD92;A0A8Q3WL93;A0A8Q3WLT0;E7EM57;A0A8Q3WL80;A0A8Q3SIN6;E7EUI8;A0A8Q3SIS5;P11413;A0A8Q3SJB9;A0A8Q3WL95	A0A8Q3WL90;A0A8Q3WL83;E9PD92;A0A8Q3WL93;A0A8Q3WLT0;E7EM57;A0A8Q3WL80;A0A8Q3SIN6;E7EUI8;A0A8Q3SIS5;P11413;A0A8Q3SJB9;A0A8Q3WL95	2;2;2;2;2;2;2;2;2;2;2;1;1	2;2;2;2;2;2;2;2;2;2;2;1;1	2;2;2;2;2;2;2;2;2;2;2;1;1	Glucose-6-phosphate 1-dehydrogenase	G6PD	tr|A0A8Q3WL90|A0A8Q3WL90_HUMAN Glucose-6-phosphate dehydrogenase (Fragment) OS=Homo sapiens OX=9606 GN=G6PD PE=1 SV=1;tr|A0A8Q3WL83|A0A8Q3WL83_HUMAN Glucose-6-phosphate dehydrogenase (Fragment) OS=Homo sapiens OX=9606 GN=G6PD PE=1 SV=1;tr|E9PD92|E9PD92_HUM	13	2	2	2	2	2	2	1	2	1	2	2	2	1	2	1	2	2	2	1	2	1	22.6	22.6	22.6	15.644	137	137;242;256;299;300;320;348;491;516;581;515;470;471	0	3.2677	By MS/MS	By MS/MS	By MS/MS	By MS/MS	By MS/MS	By MS/MS	22.6	22.6	22.6	11.7	22.6	11.7
F5GXS2;A0A8V8TL71;O43707;H7C144;A0A804HK61;P12814;A0A804HL31;A0A804HLF4;A0A804HII9;H9KV75;A0A804HKE2;A0A7I2V4Y4;A0A804HIN7;A0A804HLD0;A0A804HJU8;G3V2W4;A0A804HI95;A0A494C1A0;G3V5M4;G3V2E8;P35609;H0YJW3;Q08043;A0A804HJQ9;G3V2X9;G3V2N5;A0A087WSZ2;A0A804HJN7;A0A804HIY0;H7C5W8;A0A494C166;H0YJ11;A0A494C033;A0A804HKG0;A0A494C060	F5GXS2;A0A8V8TL71;O43707;H7C144	13;13;13;12;6;6;6;6;6;6;6;6;5;5;5;3;2;2;2;2;2;2;2;2;2;2;2;2;1;1;1;1;1;1;1	13;13;13;12;6;6;6;6;6;6;6;6;5;5;5;3;2;2;2;2;2;2;2;2;2;2;2;2;1;1;1;1;1;1;1	13;13;13;12;6;6;6;6;6;6;6;6;5;5;5;3;2;2;2;2;2;2;2;2;2;2;2;2;1;1;1;1;1;1;1	Alpha-actinin-4	ACTN4	tr|F5GXS2|F5GXS2_HUMAN Actinin alpha 4 OS=Homo sapiens OX=9606 GN=ACTN4 PE=1 SV=3;tr|A0A8V8TL71|A0A8V8TL71_HUMAN Actinin alpha 4 OS=Homo sapiens OX=9606 GN=ACTN4 PE=1 SV=1;sp|O43707|ACTN4_HUMAN Alpha-actinin-4 OS=Homo sapiens OX=9606 GN=ACTN4 PE=1 SV=2;tr|	35	13	13	13	11	9	10	7	10	9	11	9	10	7	10	9	11	9	10	7	10	9	20.2	20.2	20.2	104.85	911	911;864;911;906;886;892;827;826;913;822;922;895;883;903;874;238;863;858;126;85;894;251;901;268;144;260;944;210;152;297;263;207;182;163;588	0	14.401	By MS/MS	By MS/MS	By MS/MS	By MS/MS	By MS/MS	By MS/MS	16.6	13.5	15.9	10.1	14.6	13.2
A0A8V8TM41;A0A8V8TLM6;P02786;A0A8V8TN37;A0A8V8TM46;A0A8V8TLN0;G3V0E5;A0A8V8TLK7;F8WBE5;A0A8V8TLK4;A0A8V8TND0	A0A8V8TM41;A0A8V8TLM6;P02786;A0A8V8TN37;A0A8V8TM46;A0A8V8TLN0;G3V0E5;A0A8V8TLK7	3;3;3;2;2;2;2;2;1;1;1	3;3;3;2;2;2;2;2;1;1;1	3;3;3;2;2;2;2;2;1;1;1	Transferrin receptor protein 1;Transferrin receptor protein 1, serum form	TFRC	tr|A0A8V8TM41|A0A8V8TM41_HUMAN Transferrin receptor protein 1 OS=Homo sapiens OX=9606 GN=TFRC PE=1 SV=1;tr|A0A8V8TLM6|A0A8V8TLM6_HUMAN Transferrin receptor protein 1 OS=Homo sapiens OX=9606 GN=TFRC PE=1 SV=1;sp|P02786|TFR1_HUMAN Transferrin receptor protei	11	3	3	3	3	3	2	2	3	3	3	3	2	2	3	3	3	3	2	2	3	3	4.9	4.9	4.9	78.925	708	708;795;760;411;478;540;679;686;81;215;231	0	3.4009	By MS/MS	By MS/MS	By MS/MS	By matching	By MS/MS	By MS/MS	4.9	4.9	2.7	2.7	4.9	4.9
A0A8V8TMY4;Q01813;A0A7I2V3Z0;Q5VSR5;V9GYV7;A0A7I2V5S1;B1APP6;P17858;H0Y3Y3;F8VZI0;A0A2R8Y891;P08237	A0A8V8TMY4;Q01813;A0A7I2V3Z0;Q5VSR5	8;8;7;4;3;3;3;2;1;1;1;1	8;8;7;4;3;3;3;2;1;1;1;1	8;8;7;4;3;3;3;2;1;1;1;1	ATP-dependent 6-phosphofructokinase, platelet type	PFKP	tr|A0A8V8TMY4|A0A8V8TMY4_HUMAN ATP-dependent 6-phosphofructokinase OS=Homo sapiens OX=9606 GN=PFKP PE=1 SV=1;sp|Q01813|PFKAP_HUMAN ATP-dependent 6-phosphofructokinase, platelet type OS=Homo sapiens OX=9606 GN=PFKP PE=1 SV=2;tr|A0A7I2V3Z0|A0A7I2V3Z0_HUMAN A	12	8	8	8	8	7	8	7	7	4	8	7	8	7	7	4	8	7	8	7	7	4	12.1	12.1	12.1	90.879	835	835;784;746;210;113;122;568;780;166;694;883;780	0	11.555	By MS/MS	By MS/MS	By MS/MS	By MS/MS	By MS/MS	By MS/MS	12.1	12	12.1	12.1	10.9	8.4
A0A8V8TQK0;A0A8V8TNU2;A0A8V8TNT7;A0A8V8TQ74;A0A8V8TP22;O75083;A0A8V8TP31;D6RD66;A0A8V8TQ69;A0A8V8TPA9	A0A8V8TQK0;A0A8V8TNU2;A0A8V8TNT7;A0A8V8TQ74;A0A8V8TP22;O75083;A0A8V8TP31;D6RD66	6;6;6;6;6;6;5;4;2;1	6;6;6;6;6;6;5;4;2;1	6;6;6;6;6;6;5;4;2;1	WD repeat-containing protein 1	WDR1	tr|A0A8V8TQK0|A0A8V8TQK0_HUMAN WD repeat domain 1 OS=Homo sapiens OX=9606 GN=WDR1 PE=1 SV=1;tr|A0A8V8TNU2|A0A8V8TNU2_HUMAN WD repeat domain 1 OS=Homo sapiens OX=9606 GN=WDR1 PE=1 SV=1;tr|A0A8V8TNT7|A0A8V8TNT7_HUMAN WD repeat domain 1 OS=Homo sapiens OX=960	10	6	6	6	5	5	5	5	5	6	5	5	5	5	5	6	5	5	5	5	5	6	16.4	16.4	16.4	62.339	572	572;579;610;643;659;606;432;245;333;51	0	10.309	By MS/MS	By MS/MS	By MS/MS	By MS/MS	By MS/MS	By MS/MS	12.8	12.8	14.7	11.5	12.8	16.4
A0A8V8TNZ0;A0A8V8TQP8;A0A8V8TNZ5;A0A8V8TQC0;P84077;P61204;F5H0C7;A0A8V8TP92;F5H423;A0A8V8TP99;H0YGG7	A0A8V8TNZ0;A0A8V8TQP8;A0A8V8TNZ5;A0A8V8TQC0;P84077;P61204;F5H0C7;A0A8V8TP92;F5H423;A0A8V8TP99	4;4;4;4;4;4;3;3;3;2;1	4;4;4;4;4;4;3;3;3;2;1	2;2;2;2;2;2;1;1;1;1;1	ADP-ribosylation factor 1;ADP-ribosylation factor 3	ARF1;ARF3	tr|A0A8V8TNZ0|A0A8V8TNZ0_HUMAN ADP ribosylation factor 1 (Fragment) OS=Homo sapiens OX=9606 GN=ARF1 PE=1 SV=1;tr|A0A8V8TQP8|A0A8V8TQP8_HUMAN ADP ribosylation factor 1 (Fragment) OS=Homo sapiens OX=9606 GN=ARF1 PE=1 SV=1;tr|A0A8V8TNZ5|A0A8V8TNZ5_HUMAN ADP-r	11	4	4	2	2	3	2	1	2	2	2	3	2	1	2	2	1	2	1	0	0	0	42.3	42.3	20.4	16.199	142	142;143;158;160;181;181;102;108;210;86;62	0	4.5153	By MS/MS	By MS/MS	By MS/MS	By matching	By MS/MS	By MS/MS	18.3	28.2	18.3	7.7	21.8	21.8
A0A8V8TQU8;B3KQ51;A0A8V8TQA1;A0A8V8TRB3;P67775;P62714;H0YC23;H0YBN9	A0A8V8TQU8;B3KQ51;A0A8V8TQA1;A0A8V8TRB3;P67775;P62714;H0YC23	3;3;3;3;3;3;2;1	3;3;3;3;3;3;2;1	3;3;3;3;3;3;2;1	Serine/threonine-protein phosphatase;Serine/threonine-protein phosphatase 2A catalytic subunit alpha isoform;Serine/threonine-protein phosphatase 2A catalytic subunit beta isoform	PPP2CA;PPP2CB	tr|A0A8V8TQU8|A0A8V8TQU8_HUMAN Serine/threonine-protein phosphatase OS=Homo sapiens OX=9606 GN=PPP2CA PE=1 SV=1;tr|B3KQ51|B3KQ51_HUMAN Serine/threonine-protein phosphatase OS=Homo sapiens OX=9606 GN=PPP2CA PE=1 SV=1;tr|A0A8V8TQA1|A0A8V8TQA1_HUMAN Serine/th	8	3	3	3	3	3	3	2	2	3	3	3	3	2	2	3	3	3	3	2	2	3	20.9	20.9	20.9	27.714	239	239;244;252;317;309;309;124;52	0	9.0003	By MS/MS	By MS/MS	By MS/MS	By MS/MS	By MS/MS	By MS/MS	20.9	20.9	20.9	16.3	16.3	20.9
A0A8V8TRD3;H3BRV9;P61970	A0A8V8TRD3;H3BRV9;P61970	1;1;1	1;1;1	1;1;1	Nuclear transport factor 2	NUTF2	tr|A0A8V8TRD3|A0A8V8TRD3_HUMAN Nuclear transport factor 2 OS=Homo sapiens OX=9606 GN=NUTF2 PE=1 SV=1;tr|H3BRV9|H3BRV9_HUMAN Nuclear transport factor 2 (Fragment) OS=Homo sapiens OX=9606 GN=NUTF2 PE=1 SV=1;sp|P61970|NTF2_HUMAN Nuclear transport factor 2 OS=	3	1	1	1	1	1	1	1	0	1	1	1	1	1	0	1	1	1	1	1	0	1	36.4	36.4	36.4	5.0819	44	44;107;127	0.0061728	1.9547	By MS/MS	By MS/MS	By MS/MS	By MS/MS		By MS/MS	36.4	36.4	36.4	36.4	0	36.4
A2A2D0;P16949;E5RGX5;Q93045	A2A2D0;P16949	4;4;1;1	4;4;1;1	4;4;1;1	Stathmin	STMN1	tr|A2A2D0|A2A2D0_HUMAN Stathmin (Fragment) OS=Homo sapiens OX=9606 GN=STMN1 PE=1 SV=8;sp|P16949|STMN1_HUMAN Stathmin OS=Homo sapiens OX=9606 GN=STMN1 PE=1 SV=3	4	4	4	4	4	3	4	2	2	3	4	3	4	2	2	3	4	3	4	2	2	3	43.5	43.5	43.5	9.7931	85	85;149;168;179	0	7.3057	By MS/MS	By MS/MS	By MS/MS	By MS/MS	By MS/MS	By MS/MS	43.5	41.2	43.5	32.9	27.1	43.5
A6NFX8;Q9UKK9;C9JYY9;A6NCQ0;A6NJU6	A6NFX8;Q9UKK9;C9JYY9;A6NCQ0;A6NJU6	2;2;1;1;1	2;2;1;1;1	2;2;1;1;1	ADP-sugar pyrophosphatase	NUDT5	tr|A6NFX8|A6NFX8_HUMAN Nudix hydrolase 5 OS=Homo sapiens OX=9606 GN=NUDT5 PE=1 SV=1;sp|Q9UKK9|NUDT5_HUMAN ADP-sugar pyrophosphatase OS=Homo sapiens OX=9606 GN=NUDT5 PE=1 SV=1;tr|C9JYY9|C9JYY9_HUMAN Nudix hydrolase 5 (Fragment) OS=Homo sapiens OX=9606 GN=NU	5	2	2	2	2	2	2	2	2	2	2	2	2	2	2	2	2	2	2	2	2	2	9.5	9.5	9.5	25.895	232	232;219;97;180;186	0.0047393	2.6902	By MS/MS	By MS/MS	By MS/MS	By MS/MS	By MS/MS	By MS/MS	9.5	9.5	9.5	9.5	9.5	9.5
A6NL76;F8WB63;B8ZZJ2;C9JFL5;F6UVQ4;F6QUT6;F8WCH0	A6NL76	17;8;8;8;8;8;2	1;0;0;0;0;0;0	1;0;0;0;0;0;0		ACTA1	tr|A6NL76|A6NL76_HUMAN Actin alpha 1, skeletal muscle OS=Homo sapiens OX=9606 GN=ACTA1 PE=1 SV=4	7	17	1	1	11	12	13	15	15	17	0	0	0	0	0	1	0	0	0	0	0	1	34.8	5.1	5.1	39.206	351	351;105;119;144;151;151;52	1	-2	By matching	By matching	By matching	By matching	By matching	By MS/MS	30.8	31.3	33.3	33.3	33.3	34.8
A8MUA9;A8MU27;Q6EEV6;P61956;P55854	A8MUA9;A8MU27;Q6EEV6;P61956;P55854	1;1;1;1;1	1;1;1;1;1	1;1;1;1;1	Small ubiquitin-related modifier 4;Small ubiquitin-related modifier 2;Small ubiquitin-related modifier 3	SUMO3;SUMO4;SUMO2	tr|A8MUA9|A8MUA9_HUMAN SMT3 suppressor of mif two 3 homolog 3 (Yeast), isoform CRA_d OS=Homo sapiens OX=9606 GN=SUMO3 PE=1 SV=1;tr|A8MU27|A8MU27_HUMAN Small ubiquitin like modifier 3 OS=Homo sapiens OX=9606 GN=SUMO3 PE=1 SV=1;sp|Q6EEV6|SUMO4_HUMAN Small ub	5	1	1	1	1	1	1	1	1	1	1	1	1	1	1	1	1	1	1	1	1	1	8.9	8.9	8.9	15.317	135	135;147;95;95;103	0	5.4439	By MS/MS	By MS/MS	By MS/MS	By MS/MS	By MS/MS	By MS/MS	8.9	8.9	8.9	8.9	8.9	8.9
A8MUD9;P18124;C9JZ88;C9JIJ5	A8MUD9;P18124	7;7;3;3	7;7;3;3	7;7;3;3	60S ribosomal protein L7	RPL7	tr|A8MUD9|A8MUD9_HUMAN Ribosomal protein L7 OS=Homo sapiens OX=9606 GN=RPL7 PE=1 SV=1;sp|P18124|RL7_HUMAN 60S ribosomal protein L7 OS=Homo sapiens OX=9606 GN=RPL7 PE=1 SV=1	4	7	7	7	7	6	6	5	5	5	7	6	6	5	5	5	7	6	6	5	5	5	36.1	36.1	36.1	24.433	208	208;248;88;99	0	11.052	By MS/MS	By MS/MS	By MS/MS	By MS/MS	By MS/MS	By MS/MS	36.1	35.6	31.7	31.2	31.2	31.2
K7EMA7;H7BY10;K7EJV9;K7ERT8;A8MUS3;P62750	K7EMA7;H7BY10;K7EJV9;K7ERT8;A8MUS3;P62750	2;2;2;2;2;2	2;2;2;2;2;2	2;2;2;2;2;2	60S ribosomal protein L23a	RPL23A	tr|K7EMA7|K7EMA7_HUMAN Ribosomal protein L23a OS=Homo sapiens OX=9606 GN=RPL23A PE=1 SV=1;tr|H7BY10|H7BY10_HUMAN Ribosomal protein L23a (Fragment) OS=Homo sapiens OX=9606 GN=RPL23A PE=1 SV=1;tr|K7EJV9|K7EJV9_HUMAN Ribosomal protein L23a (Fragment) OS=Homo	6	2	2	2	2	2	2	2	2	2	2	2	2	2	2	2	2	2	2	2	2	2	40	40	40	7.9232	70	70;158;170;175;194;156	0	5.1983	By MS/MS	By MS/MS	By MS/MS	By MS/MS	By MS/MS	By MS/MS	40	40	40	40	40	40
A8MVW0	A8MVW0	1	1	1	Protein FAM171A2	FAM171A2	sp|A8MVW0|F1712_HUMAN Protein FAM171A2 OS=Homo sapiens OX=9606 GN=FAM171A2 PE=1 SV=1	1	1	1	1	1	1	1	1	0	1	1	1	1	1	0	1	1	1	1	1	0	1	1.3	1.3	1.3	87.434	826	826	1	-2	By MS/MS	By MS/MS	By MS/MS	By MS/MS		By MS/MS	1.3	1.3	1.3	1.3	0	1.3
A8MVZ6;Q96G01	A8MVZ6;Q96G01	1;1	1;1	1;1	Protein bicaudal D homolog 1	BICD1	tr|A8MVZ6|A8MVZ6_HUMAN BICD cargo adaptor 1 OS=Homo sapiens OX=9606 GN=BICD1 PE=1 SV=3;sp|Q96G01|BICD1_HUMAN Protein bicaudal D homolog 1 OS=Homo sapiens OX=9606 GN=BICD1 PE=1 SV=3	2	1	1	1	0	0	1	0	0	0	0	0	1	0	0	0	0	0	1	0	0	0	2.7	2.7	2.7	94.885	827	827;975	1	-2			By MS/MS				0	0	2.7	0	0	0
B0QY90;B0QY89;Q9Y262	B0QY90;B0QY89;Q9Y262	1;1;1	1;1;1	1;1;1	Eukaryotic translation initiation factor 3 subunit L	EIF3L	tr|B0QY90|B0QY90_HUMAN Eukaryotic translation initiation factor 3 subunit L OS=Homo sapiens OX=9606 GN=EIF3L PE=1 SV=1;tr|B0QY89|B0QY89_HUMAN Eukaryotic translation initiation factor 3 subunit L OS=Homo sapiens OX=9606 GN=EIF3L PE=1 SV=1;sp|Q9Y262|EIF3L_HU	3	1	1	1	1	1	1	1	1	1	1	1	1	1	1	1	1	1	1	1	1	1	3.4	3.4	3.4	55.161	466	466;607;564	0.0046729	2.5915	By matching	By MS/MS	By MS/MS	By MS/MS	By MS/MS	By MS/MS	3.4	3.4	3.4	3.4	3.4	3.4
B0QYA5;O15371;B0QYA4;B0QYA6	B0QYA5;O15371;B0QYA4;B0QYA6	2;2;1;1	2;2;1;1	2;2;1;1	Eukaryotic translation initiation factor 3 subunit D	EIF3D	tr|B0QYA5|B0QYA5_HUMAN Eukaryotic translation initiation factor 3 subunit D (Fragment) OS=Homo sapiens OX=9606 GN=EIF3D PE=1 SV=1;sp|O15371|EIF3D_HUMAN Eukaryotic translation initiation factor 3 subunit D OS=Homo sapiens OX=9606 GN=EIF3D PE=1 SV=1;tr|B0QYA	4	2	2	2	2	1	1	2	1	2	2	1	1	2	1	2	2	1	1	2	1	2	11.9	11.9	11.9	31.729	269	269;548;105;173	0.0059055	1.7936	By MS/MS	By MS/MS	By matching	By MS/MS	By MS/MS	By MS/MS	11.9	4.5	4.5	11.9	4.5	11.9
B1AK87;P47756;B1AK85;B1AK88;A0A6I8PRV6;A0A6I8PIN8	B1AK87;P47756;B1AK85;B1AK88	6;6;5;5;1;1	6;6;5;5;1;1	6;6;5;5;1;1	F-actin-capping protein subunit beta	CAPZB	tr|B1AK87|B1AK87_HUMAN F-actin-capping protein subunit beta OS=Homo sapiens OX=9606 GN=CAPZB PE=1 SV=2;sp|P47756|CAPZB_HUMAN F-actin-capping protein subunit beta OS=Homo sapiens OX=9606 GN=CAPZB PE=1 SV=5;tr|B1AK85|B1AK85_HUMAN F-actin-capping protein subu	6	6	6	6	5	3	6	6	5	5	5	3	6	6	5	5	5	3	6	6	5	5	37.7	37.7	37.7	27.44	244	244;272;260;301;59;63	0	8.8551	By MS/MS	By MS/MS	By MS/MS	By MS/MS	By MS/MS	By MS/MS	32.4	18	37.7	37.7	27.5	32.4
B1ALA9;P60891;P11908;H7C540;A0A0B4J207;A0A2R8Y7H4;P21108;A0A0A0MRQ9;A0A6Q8PFD7;A0A6Q8PGP2;A0A6Q8PFD1;A0A6Q8PHK9;A6NMS2;B1ALA7;D3YTJ7	B1ALA9;P60891;P11908;H7C540;A0A0B4J207;A0A2R8Y7H4;P21108	4;4;4;3;2;2;2;1;1;1;1;1;1;1;1	4;4;4;3;2;2;2;1;1;1;1;1;1;1;1	4;4;4;3;2;2;2;1;1;1;1;1;1;1;1	Ribose-phosphate pyrophosphokinase 1;Ribose-phosphate pyrophosphokinase 2;Ribose-phosphate pyrophosphokinase 3	PRPS1;PRPS2;PRPS1L1	tr|B1ALA9|B1ALA9_HUMAN Phosphoribosyl pyrophosphate synthetase 1 OS=Homo sapiens OX=9606 GN=PRPS1 PE=1 SV=2;sp|P60891|PRPS1_HUMAN Ribose-phosphate pyrophosphokinase 1 OS=Homo sapiens OX=9606 GN=PRPS1 PE=1 SV=2;sp|P11908|PRPS2_HUMAN Ribose-phosphate pyropho	15	4	4	4	4	4	4	4	4	3	4	4	4	4	4	3	4	4	4	4	4	3	15.8	15.8	15.8	31.392	285	285;318;318;173;318;321;318;76;85;95;97;121;147;168;200	0	5.6061	By MS/MS	By MS/MS	By MS/MS	By MS/MS	By MS/MS	By MS/MS	15.8	15.8	15.8	15.8	15.8	15.8
B3KQ25;K7ESG5;P61289;K7EMD0;K7EPX6;K7EKR3;K7ENH2;K9J957	B3KQ25;K7ESG5;P61289;K7EMD0;K7EPX6;K7EKR3;K7ENH2;K9J957	2;2;2;1;1;1;1;1	2;2;2;1;1;1;1;1	2;2;2;1;1;1;1;1	Proteasome activator complex subunit 3	PSME3	tr|B3KQ25|B3KQ25_HUMAN Proteasome activator subunit 3 OS=Homo sapiens OX=9606 GN=PSME3 PE=1 SV=1;tr|K7ESG5|K7ESG5_HUMAN Proteasome activator subunit 3 OS=Homo sapiens OX=9606 GN=PSME3 PE=1 SV=1;sp|P61289|PSME3_HUMAN Proteasome activator complex subunit 3 O	8	2	2	2	2	2	2	2	1	2	2	2	2	2	1	2	2	2	2	2	1	2	12.4	12.4	12.4	22.455	193	193;198;254;96;110;118;179;231	0	4.606	By MS/MS	By MS/MS	By MS/MS	By MS/MS	By MS/MS	By MS/MS	12.4	12.4	12.4	12.4	7.8	12.4
B3KQV6;P30153;H0YDG7;P30154;E9PH38	B3KQV6;P30153	6;6;2;2;1	6;6;2;2;1	6;6;2;2;1	Serine/threonine-protein phosphatase 2A 65 kDa regulatory subunit A alpha isoform	PPP2R1A	tr|B3KQV6|B3KQV6_HUMAN Protein phosphatase 2 scaffold subunit Aalpha OS=Homo sapiens OX=9606 GN=PPP2R1A PE=1 SV=1;sp|P30153|2AAA_HUMAN Serine/threonine-protein phosphatase 2A 65 kDa regulatory subunit A alpha isoform OS=Homo sapiens OX=9606 GN=PPP2R1A PE=1	5	6	6	6	6	6	5	6	6	6	6	6	5	6	6	6	6	6	5	6	6	6	24.4	24.4	24.4	45.604	410	410;589;224;601;132	0	9.9347	By MS/MS	By MS/MS	By MS/MS	By MS/MS	By MS/MS	By MS/MS	24.4	24.4	21.2	24.4	24.4	24.4
O75390;B4DJV2;A0A0C4DGI3	O75390;B4DJV2;A0A0C4DGI3	2;2;1	1;1;1	1;1;1	Citrate synthase, mitochondrial;Citrate synthase	CS	sp|O75390|CISY_HUMAN Citrate synthase, mitochondrial OS=Homo sapiens OX=9606 GN=CS PE=1 SV=2;tr|B4DJV2|B4DJV2_HUMAN Citrate synthase OS=Homo sapiens OX=9606 GN=CS PE=1 SV=1;tr|A0A0C4DGI3|A0A0C4DGI3_HUMAN Citrate synthase OS=Homo sapiens OX=9606 GN=CS PE=1	3	2	1	1	2	2	1	2	1	2	1	1	0	1	0	1	1	1	0	1	0	1	9.2	7.3	7.3	51.712	466	466;453;400	0.0045351	2.39	By MS/MS	By MS/MS	By matching	By MS/MS	By matching	By MS/MS	9.2	9.2	1.9	9.2	1.9	9.2
J3QSB7;B4DUC8;Q13126;F8WES2	J3QSB7;B4DUC8;Q13126;F8WES2	2;2;2;1	2;2;2;1	2;2;2;1	Purine nucleoside phosphorylase;S-methyl-5-thioadenosine phosphorylase	MTAP	tr|J3QSB7|J3QSB7_HUMAN Purine nucleoside phosphorylase OS=Homo sapiens OX=9606 GN=MTAP PE=1 SV=1;tr|B4DUC8|B4DUC8_HUMAN S-methyl-5-thioadenosine phosphorylase OS=Homo sapiens OX=9606 GN=MTAP PE=1 SV=1;sp|Q13126|MTAP_HUMAN S-methyl-5-thioadenosine phospho	4	2	2	2	2	2	2	2	2	2	2	2	2	2	2	2	2	2	2	2	2	2	14.5	14.5	14.5	26.777	242	242;300;283;50	0.0047847	2.7358	By MS/MS	By MS/MS	By MS/MS	By MS/MS	By MS/MS	By MS/MS	14.5	14.5	14.5	14.5	14.5	14.5
Q99613;B5ME19	Q99613;B5ME19	2;2	2;2	2;2	Eukaryotic translation initiation factor 3 subunit C;Eukaryotic translation initiation factor 3 subunit C-like protein	EIF3C;EIF3CL	sp|Q99613|EIF3C_HUMAN Eukaryotic translation initiation factor 3 subunit C OS=Homo sapiens OX=9606 GN=EIF3C PE=1 SV=1;sp|B5ME19|EIFCL_HUMAN Eukaryotic translation initiation factor 3 subunit C-like protein OS=Homo sapiens OX=9606 GN=EIF3CL PE=1 SV=1	2	2	2	2	2	2	2	1	2	2	2	2	2	1	2	2	2	2	2	1	2	2	2.7	2.7	2.7	105.34	913	913;914	0.0024155	2.8094	By MS/MS	By MS/MS	By MS/MS	By MS/MS	By MS/MS	By MS/MS	2.7	2.7	2.7	1.8	2.7	2.7
B8ZZK4;H7C2W9;C9JU56;B7Z4E3;B7Z4C8;P62899	B8ZZK4;H7C2W9;C9JU56;B7Z4E3;B7Z4C8;P62899	1;1;1;1;1;1	1;1;1;1;1;1	1;1;1;1;1;1	60S ribosomal protein L31	RPL31	tr|B8ZZK4|B8ZZK4_HUMAN 60S ribosomal protein L31 OS=Homo sapiens OX=9606 GN=RPL31 PE=1 SV=1;tr|H7C2W9|H7C2W9_HUMAN 60S ribosomal protein L31 (Fragment) OS=Homo sapiens OX=9606 GN=RPL31 PE=1 SV=1;tr|C9JU56|C9JU56_HUMAN 60S ribosomal protein L31 (Fragment) O	6	1	1	1	1	1	1	1	1	1	1	1	1	1	1	1	1	1	1	1	1	1	11.4	11.4	11.4	8.9876	79	79;108;115;120;130;125	0	3.6781	By MS/MS	By MS/MS	By MS/MS	By MS/MS	By MS/MS	By MS/MS	11.4	11.4	11.4	11.4	11.4	11.4
F8VPF3;F8W1R7;J3KND3;G8JLA2;G3V1V0;B7Z6Z4;P60660;F8VZU9;G3V1Y7;F8W1I5;F8W180;A0A8Q3SIC5;P14649;A0A8Q3SI90	F8VPF3;F8W1R7;J3KND3;G8JLA2;G3V1V0;B7Z6Z4;P60660;F8VZU9;G3V1Y7;F8W1I5;F8W180;A0A8Q3SIC5;P14649	4;4;4;4;4;4;4;2;2;2;2;2;2;1	4;4;4;4;4;4;4;2;2;2;2;2;2;1	4;4;4;4;4;4;4;2;2;2;2;2;2;1	Myosin light polypeptide 6;Myosin light chain 6B	MYL6;MYL6B	tr|F8VPF3|F8VPF3_HUMAN Myosin light chain 6 (Fragment) OS=Homo sapiens OX=9606 GN=MYL6 PE=1 SV=1;tr|F8W1R7|F8W1R7_HUMAN Myosin light chain 6 OS=Homo sapiens OX=9606 GN=MYL6 PE=1 SV=1;tr|J3KND3|J3KND3_HUMAN Myosin light chain 6 OS=Homo sapiens OX=9606 GN=MY	14	4	4	4	4	4	4	4	3	4	4	4	4	4	3	4	4	4	4	4	3	4	42.3	42.3	42.3	14.436	130	130;145;152;152;161;238;151;103;115;175;196;217;208;105	0	10.18	By MS/MS	By MS/MS	By MS/MS	By MS/MS	By MS/MS	By MS/MS	42.3	42.3	42.3	42.3	30.8	42.3
K7EIJ4;B7Z7F3;Q9H6Z4	K7EIJ4;B7Z7F3;Q9H6Z4	1;1;1	1;1;1	1;1;1	Ran-binding protein 3	RANBP3	tr|K7EIJ4|K7EIJ4_HUMAN RAN binding protein 3 (Fragment) OS=Homo sapiens OX=9606 GN=RANBP3 PE=1 SV=1;tr|B7Z7F3|B7Z7F3_HUMAN RAN binding protein 3 OS=Homo sapiens OX=9606 GN=RANBP3 PE=1 SV=1;sp|Q9H6Z4|RANB3_HUMAN Ran-binding protein 3 OS=Homo sapiens OX=9606	3	1	1	1	1	0	1	0	1	1	1	0	1	0	1	1	1	0	1	0	1	1	9.7	9.7	9.7	16.965	155	155;494;567	0.0043197	2.1339	By MS/MS		By MS/MS		By matching	By MS/MS	9.7	0	9.7	0	9.7	9.7
B7ZC32	B7ZC32	1	1	1	Kinesin-like protein KIF28P	KIF28P	sp|B7ZC32|KIF28_HUMAN Kinesin-like protein KIF28P OS=Homo sapiens OX=9606 GN=KIF28P PE=3 SV=2	1	1	1	1	0	0	1	1	1	1	0	0	1	1	1	1	0	0	1	1	1	1	1.2	1.2	1.2	108.25	967	967	1	-2			By MS/MS	By MS/MS	By MS/MS	By MS/MS	0	0	1.2	1.2	1.2	1.2
B8ZWD1;P07108	B8ZWD1;P07108	2;2	2;2	2;2	Acyl-CoA-binding protein	DBI	tr|B8ZWD1|B8ZWD1_HUMAN Diazepam binding inhibitor, acyl-CoA binding protein OS=Homo sapiens OX=9606 GN=DBI PE=1 SV=1;sp|P07108|ACBP_HUMAN Acyl-CoA-binding protein OS=Homo sapiens OX=9606 GN=DBI PE=1 SV=2	2	2	2	2	0	0	1	1	1	1	0	0	1	1	1	1	0	0	1	1	1	1	30.9	30.9	30.9	11.15	97	97;87	0	3.3623			By MS/MS	By MS/MS	By MS/MS	By MS/MS	0	0	20.6	10.3	10.3	10.3
B8ZZL8;P61604;S4R3N1;B8ZZ54	B8ZZL8;P61604;S4R3N1	8;8;6;2	8;8;6;2	8;8;6;2	10 kDa heat shock protein, mitochondrial	HSPE1;HSPE1-MOB4	tr|B8ZZL8|B8ZZL8_HUMAN 10 kDa heat shock protein, mitochondrial OS=Homo sapiens OX=9606 GN=HSPE1 PE=1 SV=1;sp|P61604|CH10_HUMAN 10 kDa heat shock protein, mitochondrial OS=Homo sapiens OX=9606 GN=HSPE1 PE=1 SV=2;tr|S4R3N1|S4R3N1_HUMAN 10 kDa heat shock pro	4	8	8	8	5	5	5	6	8	6	5	5	5	6	8	6	5	5	5	6	8	6	61.4	61.4	61.4	10.689	101	101;102;261;47	0	39.076	By MS/MS	By MS/MS	By MS/MS	By MS/MS	By MS/MS	By MS/MS	56.4	41.6	41.6	45.5	61.4	51.5
B8ZZQ6;P06454	B8ZZQ6;P06454	2;2	2;2	2;2	Prothymosin alpha;Prothymosin alpha, N-terminally processed;Thymosin alpha-1	PTMA	tr|B8ZZQ6|B8ZZQ6_HUMAN Prothymosin alpha OS=Homo sapiens OX=9606 GN=PTMA PE=1 SV=1;sp|P06454|PTMA_HUMAN Prothymosin alpha OS=Homo sapiens OX=9606 GN=PTMA PE=1 SV=2	2	2	2	2	2	2	2	2	2	2	2	2	2	2	2	2	2	2	2	2	2	2	15.9	15.9	15.9	11.758	107	107;111	0	206.21	By MS/MS	By MS/MS	By MS/MS	By MS/MS	By MS/MS	By MS/MS	15.9	15.9	15.9	15.9	15.9	15.9
C9IZ80;Q7L1Q6	C9IZ80;Q7L1Q6	2;2	2;2	2;2	Basic leucine zipper and W2 domain-containing protein 1	BZW1	tr|C9IZ80|C9IZ80_HUMAN Basic leucine zipper and W2 domains 1 (Fragment) OS=Homo sapiens OX=9606 GN=BZW1 PE=1 SV=1;sp|Q7L1Q6|5MP2_HUMAN eIF5-mimic protein 2 OS=Homo sapiens OX=9606 GN=BZW1 PE=1 SV=1	2	2	2	2	2	2	2	1	1	1	2	2	2	1	1	1	2	2	2	1	1	1	5.8	5.8	5.8	33.454	294	294;419	0.0042105	2.037	By MS/MS	By MS/MS	By MS/MS	By MS/MS	By MS/MS	By MS/MS	5.8	5.8	5.8	2.7	2.7	2.7
C9J4Z3;P61513;G5E9R3;M0R0A1;Q6P4E4;E9PEL3;M0R2L6;A6NKH3	C9J4Z3;P61513;G5E9R3;M0R0A1;Q6P4E4;E9PEL3;M0R2L6;A6NKH3	2;2;1;1;1;1;1;1	2;2;1;1;1;1;1;1	2;2;1;1;1;1;1;1	60S ribosomal protein L37a;Putative 60S ribosomal protein L37a-like protein	RPL37A;RPL37AP8	tr|C9J4Z3|C9J4Z3_HUMAN Ribosomal protein L37a OS=Homo sapiens OX=9606 GN=RPL37A PE=1 SV=1;sp|P61513|RL37A_HUMAN 60S ribosomal protein L37a OS=Homo sapiens OX=9606 GN=RPL37A PE=1 SV=2;tr|G5E9R3|G5E9R3_HUMAN Ribosomal protein L37a OS=Homo sapiens OX=9606 GN=	8	2	2	2	2	2	2	2	2	2	2	2	2	2	2	2	2	2	2	2	2	2	38.2	38.2	38.2	7.624	68	68;92;58;60;72;75;88;93	0	6.6506	By MS/MS	By MS/MS	By MS/MS	By MS/MS	By MS/MS	By MS/MS	38.2	38.2	38.2	38.2	38.2	38.2
C9J6D1;C9JZI7;Q99733;E9PNW0;E9PJJ2;E9PS34;E9PNJ7;A8MXH2;E9PKT8;E9PKI2;C9J1B1;E9PP22;H0YCI4	C9J6D1;C9JZI7;Q99733;E9PNW0;E9PJJ2;E9PS34;E9PNJ7;A8MXH2;E9PKT8	3;3;3;2;2;2;2;2;2;1;1;1;1	3;3;3;2;2;2;2;2;2;1;1;1;1	3;3;3;2;2;2;2;2;2;1;1;1;1	Nucleosome assembly protein 1-like 4	NAP1L4	tr|C9J6D1|C9J6D1_HUMAN Nucleosome assembly protein 1-like 4 (Fragment) OS=Homo sapiens OX=9606 GN=NAP1L4 PE=1 SV=1;tr|C9JZI7|C9JZI7_HUMAN Nucleosome assembly protein 1-like 4 OS=Homo sapiens OX=9606 GN=NAP1L4 PE=1 SV=1;sp|Q99733|NP1L4_HUMAN Nucleosome asse	13	3	3	3	2	3	3	3	2	2	2	3	3	3	2	2	2	3	3	3	2	2	22.5	22.5	22.5	20.26	178	178;278;375;107;128;133;140;156;169;78;101;154;204	0	6.8043	By MS/MS	By MS/MS	By MS/MS	By MS/MS	By MS/MS	By MS/MS	16.3	22.5	22.5	22.5	16.3	16.3
Q14847;C9J9W2;F6S2S5	Q14847;C9J9W2;F6S2S5	2;2;1	2;2;1	2;2;1	LIM and SH3 domain protein 1	LASP1	sp|Q14847|LASP1_HUMAN LIM and SH3 domain protein 1 OS=Homo sapiens OX=9606 GN=LASP1 PE=1 SV=2;tr|C9J9W2|C9J9W2_HUMAN LIM and SH3 protein 1 (Fragment) OS=Homo sapiens OX=9606 GN=LASP1 PE=1 SV=1;tr|F6S2S5|F6S2S5_HUMAN LIM and SH3 protein 1 OS=Homo sapiens OX	3	2	2	2	1	0	2	0	0	1	1	0	2	0	0	1	1	0	2	0	0	1	10.3	10.3	10.3	29.717	261	261;166;91	0.004662	2.5493	By MS/MS		By MS/MS			By MS/MS	5.4	0	10.3	0	0	5.4
C9JB90;C9JU14;J3KR73;Q9NRW1;P20340;Q14964	C9JB90;C9JU14;J3KR73;Q9NRW1;P20340;Q14964	1;1;1;1;1;1	1;1;1;1;1;1	1;1;1;1;1;1	Ras-related protein Rab-6B;Ras-related protein Rab-6A;Ras-related protein Rab-39A	RAB6B;RAB6A;RAB39A	tr|C9JB90|C9JB90_HUMAN RAB6B, member RAS oncogene family (Fragment) OS=Homo sapiens OX=9606 GN=RAB6B PE=4 SV=1;tr|C9JU14|C9JU14_HUMAN RAB6B, member RAS oncogene family (Fragment) OS=Homo sapiens OX=9606 GN=RAB6B PE=1 SV=3;tr|J3KR73|J3KR73_HUMAN RAB6B, memb	6	1	1	1	1	1	1	0	0	1	1	1	1	0	0	1	1	1	1	0	0	1	22.4	22.4	22.4	5.8575	49	49;83;124;208;208;217	0.0059172	1.7972	By MS/MS	By MS/MS	By MS/MS			By matching	22.4	22.4	22.4	0	0	22.4
C9JF90;C9K0L6;Q9BPX7	C9JF90;C9K0L6;Q9BPX7	1;1;1	1;1;1	1;1;1	UPF0415 protein C7orf25	C7orf25	tr|C9JF90|C9JF90_HUMAN Chromosome 7 open reading frame 25 (Fragment) OS=Homo sapiens OX=9606 GN=C7orf25 PE=1 SV=1;tr|C9K0L6|C9K0L6_HUMAN Chromosome 7 open reading frame 25 (Fragment) OS=Homo sapiens OX=9606 GN=C7orf25 PE=1 SV=1;sp|Q9BPX7|CG025_HUMAN UPF041	3	1	1	1	0	0	0	0	0	1	0	0	0	0	0	1	0	0	0	0	0	1	15.3	15.3	15.3	9.3148	85	85;178;421	1	-2						By MS/MS	0	0	0	0	0	15.3
C9JFC9;F8WB16;Q8WZ74	C9JFC9;F8WB16;Q8WZ74	1;1;1	1;1;1	1;1;1	Cortactin-binding protein 2	CTTNBP2	tr|C9JFC9|C9JFC9_HUMAN Cortactin binding protein 2 (Fragment) OS=Homo sapiens OX=9606 GN=CTTNBP2 PE=1 SV=1;tr|F8WB16|F8WB16_HUMAN Cortactin binding protein 2 OS=Homo sapiens OX=9606 GN=CTTNBP2 PE=1 SV=1;sp|Q8WZ74|CTTB2_HUMAN Cortactin-binding protein 2 OS=	3	1	1	1	1	1	1	1	0	1	1	1	1	1	0	1	1	1	1	1	0	1	7.5	7.5	7.5	18.553	161	161;640;1663	1	-2	By MS/MS	By MS/MS	By MS/MS	By MS/MS		By MS/MS	7.5	7.5	7.5	7.5	0	7.5
C9JFR7;P99999	C9JFR7;P99999	1;1	1;1	1;1	Cytochrome c	CYCS	tr|C9JFR7|C9JFR7_HUMAN Cytochrome c (Fragment) OS=Homo sapiens OX=9606 GN=CYCS PE=1 SV=1;sp|P99999|CYC_HUMAN Cytochrome c OS=Homo sapiens OX=9606 GN=CYCS PE=1 SV=2	2	1	1	1	1	1	1	0	0	0	1	1	1	0	0	0	1	1	1	0	0	0	14.9	14.9	14.9	11.333	101	101;105	0.0091743	1.533	By MS/MS	By matching	By matching				14.9	14.9	14.9	0	0	0
C9JXG8;C9JGV6;F6WQW2;P43487;C9JJ34	C9JXG8;C9JGV6;F6WQW2;P43487;C9JJ34	2;2;2;2;1	2;2;2;2;1	2;2;2;2;1	Ran-specific GTPase-activating protein	RANBP1	tr|C9JXG8|C9JXG8_HUMAN RAN binding protein 1 (Fragment) OS=Homo sapiens OX=9606 GN=RANBP1 PE=1 SV=2;tr|C9JGV6|C9JGV6_HUMAN RAN binding protein 1 (Fragment) OS=Homo sapiens OX=9606 GN=RANBP1 PE=1 SV=8;tr|F6WQW2|F6WQW2_HUMAN RAN binding protein 1 OS=Homo sap	5	2	2	2	1	2	1	1	2	2	1	2	1	1	2	2	1	2	1	1	2	2	22.1	22.1	22.1	16.9	145	145;204;278;201;163	0	3.9453	By MS/MS	By MS/MS	By MS/MS	By MS/MS	By MS/MS	By MS/MS	6.2	22.1	15.9	6.2	22.1	22.1
C9JLU1;P52434	C9JLU1;P52434	1;1	1;1	1;1	DNA-directed RNA polymerases I, II, and III subunit RPABC3	POLR2H	tr|C9JLU1|C9JLU1_HUMAN RNA polymerase II, I and III subunit H (Fragment) OS=Homo sapiens OX=9606 GN=POLR2H PE=1 SV=8;sp|P52434|RPAB3_HUMAN DNA-directed RNA polymerases I, II, and III subunit RPABC3 OS=Homo sapiens OX=9606 GN=POLR2H PE=1 SV=4	2	1	1	1	1	1	1	1	0	1	1	1	1	1	0	1	1	1	1	1	0	1	8.1	8.1	8.1	16.925	148	148;150	0.0045045	2.337	By MS/MS	By MS/MS	By MS/MS	By MS/MS		By MS/MS	8.1	8.1	8.1	8.1	0	8.1
J3QL22;J3QS85;J3KTQ1;J3QKR0;C9JLV5;Q9UNS2	J3QL22;J3QS85;J3KTQ1;J3QKR0;C9JLV5;Q9UNS2	1;1;1;1;1;1	1;1;1;1;1;1	1;1;1;1;1;1	COP9 signalosome complex subunit 3	COPS3	tr|J3QL22|J3QL22_HUMAN COP9 signalosome subunit 3 OS=Homo sapiens OX=9606 GN=COPS3 PE=1 SV=1;tr|J3QS85|J3QS85_HUMAN COP9 signalosome subunit 3 OS=Homo sapiens OX=9606 GN=COPS3 PE=1 SV=1;tr|J3KTQ1|J3KTQ1_HUMAN COP9 signalosome subunit 3 OS=Homo sapiens OX=9	6	1	1	1	1	1	1	0	1	1	1	1	1	0	1	1	1	1	1	0	1	1	60	60	60	2.1494	20	20;31;107;116;318;423	0.0044743	2.2787	By MS/MS	By MS/MS	By MS/MS		By MS/MS	By MS/MS	60	60	60	0	60	60
C9JXB8;C9JNW5;P83731	C9JXB8;C9JNW5;P83731	4;4;4	4;4;4	4;4;4	60S ribosomal protein L24	RPL24	tr|C9JXB8|C9JXB8_HUMAN Ribosomal protein L24 OS=Homo sapiens OX=9606 GN=RPL24 PE=1 SV=1;tr|C9JNW5|C9JNW5_HUMAN Ribosomal protein L24 OS=Homo sapiens OX=9606 GN=RPL24 PE=1 SV=1;sp|P83731|RL24_HUMAN 60S ribosomal protein L24 OS=Homo sapiens OX=9606 GN=RPL24	3	4	4	4	4	4	4	4	3	3	4	4	4	4	3	3	4	4	4	4	3	3	33.1	33.1	33.1	14.369	121	121;150;157	0	10.286	By MS/MS	By MS/MS	By MS/MS	By MS/MS	By MS/MS	By MS/MS	33.1	33.1	33.1	33.1	26.4	24.8
P35998;C9JX88;C9JLS9	P35998;C9JX88	5;5;1	5;5;1	5;5;1	26S protease regulatory subunit 7	PSMC2	sp|P35998|PRS7_HUMAN 26S proteasome regulatory subunit 7 OS=Homo sapiens OX=9606 GN=PSMC2 PE=1 SV=3;tr|C9JX88|C9JX88_HUMAN Proteasome 26S subunit, ATPase 2 OS=Homo sapiens OX=9606 GN=PSMC2 PE=1 SV=1	3	5	5	5	4	4	5	4	3	3	4	4	5	4	3	3	4	4	5	4	3	3	16.2	16.2	16.2	48.633	433	433;430;130	0	4.2493	By MS/MS	By MS/MS	By MS/MS	By MS/MS	By MS/MS	By MS/MS	13.6	13.6	16.2	13.6	10.2	8.5
C9JY17;Q9HBI5	C9JY17;Q9HBI5	1;1	1;1	1;1	Uncharacterized protein C3orf14	C3orf14	tr|C9JY17|C9JY17_HUMAN Chromosome 3 open reading frame 14 (Fragment) OS=Homo sapiens OX=9606 GN=C3orf14 PE=1 SV=8;sp|Q9HBI5|CC014_HUMAN Uncharacterized protein C3orf14 OS=Homo sapiens OX=9606 GN=C3orf14 PE=2 SV=1	2	1	1	1	1	0	1	1	0	1	1	0	1	1	0	1	1	0	1	1	0	1	16.1	16.1	16.1	7.2843	62	62;128	0.0076775	1.6826	By MS/MS		By MS/MS	By MS/MS		By MS/MS	16.1	0	16.1	16.1	0	16.1
C9JYQ9;H0Y8C2;Q6P5R6	C9JYQ9;H0Y8C2;Q6P5R6	2;2;2	2;2;2	2;2;2	60S ribosomal protein L22-like 1	RPL22L1	tr|C9JYQ9|C9JYQ9_HUMAN Ribosomal protein L22 like 1 OS=Homo sapiens OX=9606 GN=RPL22L1 PE=1 SV=1;tr|H0Y8C2|H0Y8C2_HUMAN HCG15121, isoform CRA_a (Fragment) OS=Homo sapiens OX=9606 GN=RPL22L1 PE=1 SV=1;sp|Q6P5R6|RL22L_HUMAN 60S ribosomal protein L22-like 1 O	3	2	2	2	2	2	2	2	2	2	2	2	2	2	2	2	2	2	2	2	2	2	29.8	29.8	29.8	14.478	121	121;142;122	0	5.655	By MS/MS	By MS/MS	By MS/MS	By MS/MS	By MS/MS	By MS/MS	29.8	29.8	29.8	29.8	29.8	29.8
F8WBS5;F8WB72;C9K025;P18077	F8WBS5;F8WB72;C9K025;P18077	1;1;1;1	1;1;1;1	1;1;1;1	60S ribosomal protein L35a	RPL35A	tr|F8WBS5|F8WBS5_HUMAN 60S ribosomal protein L35a OS=Homo sapiens OX=9606 GN=RPL35A PE=1 SV=1;tr|F8WB72|F8WB72_HUMAN 60S ribosomal protein L35a OS=Homo sapiens OX=9606 GN=RPL35A PE=1 SV=1;tr|C9K025|C9K025_HUMAN 60S ribosomal protein L35a (Fragment) OS=Homo	4	1	1	1	0	1	1	0	1	0	0	1	1	0	1	0	0	1	1	0	1	0	29.1	29.1	29.1	6.4725	55	55;57;94;110	0.005848	1.759		By MS/MS	By MS/MS		By MS/MS		0	29.1	29.1	0	29.1	0
CON__ENSEMBL:ENSBTAP00000025008;Q9H4B7	CON__ENSEMBL:ENSBTAP00000025008;Q9H4B7	5;5	1;1	1;1	Tubulin beta-1 chain	TUBB1	;sp|Q9H4B7|TBB1_HUMAN Tubulin beta-1 chain OS=Homo sapiens OX=9606 GN=TUBB1 PE=1 SV=1	2	5	1	1	3	4	4	5	5	5	0	0	0	1	1	1	0	0	0	1	1	1	6.5	2.6	2.6	59.299	536	536;451	0	5.4856	By matching	By matching	By matching	By MS/MS	By MS/MS	By MS/MS	3.9	3.9	3.9	6.5	6.5	6.5
CON__P02769;H0YA55;A0A0C4DGB6;CON__P02768-1;P02768;H7C013;A0A087WWT3;C9JKR2;D6RHD5;B7WNR0	CON__P02769	15;2;2;2;2;1;1;1;1;1	15;2;2;2;2;1;1;1;1;1	15;2;2;2;2;1;1;1;1;1				10	15	15	15	11	11	11	12	13	15	11	11	11	12	13	15	11	11	11	12	13	15	30	30	30	69.293	607	607;454;604;609;609;197;396;417;459;494	0	31.136	By MS/MS	By MS/MS	By MS/MS	By MS/MS	By MS/MS	By MS/MS	22.9	21.9	22.6	24.2	25.7	30
CON__P05787;P05787;F8VUG2;F8W1U3;CON__H-INV:HIT000292931;F8VP67;CON__Q9H552;CON__Q9DCV7;CON__O95678;O95678;P08729;Q01546;P12035;CON__P04259;CON__P02538;CON__P13647;CON__Q6ISB0;CON__P07744;CON__P12035;P02538;P48668;F8W0C6;Q9NSB2;P13647;CON__P48668;CON__Q01546;CON__Q3KNV1;CON__P08729;CON__Q9NSB2;CON__Q14CN4-1;CON__Q7RTS7;CON__Q6IME9;CON__Q3SY84;CON__REFSEQ:XP_092267;CON__Q32MB2;F8W1S1;Q14CN4;Q7RTS7…	CON__P05787;P05787;F8VUG2;F8W1U3	30;30;20;15;14;9;7;4;4;4;3;3;3;3;3;3;3;3;3;3;3;3;3;3;3;3;3;3;3;2;2;2;2;2;2;2;2;2;2;2;1;1;1;1;1;1;1	30;30;20;15;14;9;7;4;4;4;3;3;3;3;3;3;3;3;3;3;3;3;3;3;3;3;3;3;3;2;2;2;2;2;2;2;2;2;2;2;1;1;1;1;1;1;1	26;26;16;12;14;9;5;1;0;0;0;0;0;0;0;0;0;0;0;0;0;0;0;0;0;0;0;0;0;0;0;0;0;2;0;0;0;0;0;0;1;1;0;0;0;0;1	Keratin, type II cytoskeletal 8	KRT8	;sp|P05787|K2C8_HUMAN Keratin, type II cytoskeletal 8 OS=Homo sapiens OX=9606 GN=KRT8 PE=1 SV=7;tr|F8VUG2|F8VUG2_HUMAN Keratin 8 (Fragment) OS=Homo sapiens OX=9606 GN=KRT8 PE=1 SV=1;tr|F8W1U3|F8W1U3_HUMAN Keratin 8 (Fragment) OS=Homo sapiens OX=9606 GN=KRT	47	30	30	26	20	20	19	28	24	25	20	20	19	28	24	25	18	17	17	24	20	21	68.3	68.3	65.4	53.704	483	483;483;273;289;443;113;499;457;551;551;469;638;628;564;564;590;600;525;629;564;564;178;600;590;564;638;469;469;600;511;529;520;523;213;540;543;511;529;540;523;99;180;594;520;248;143;35	0	215.42	By MS/MS	By MS/MS	By MS/MS	By MS/MS	By MS/MS	By MS/MS	49.9	56.5	42.7	57.6	54.5	50.9
CON__P08727;P08727;K7EMS3;C9JM50;CON__P19001;Q04695;CON__Q9QWL7;CON__Q04695;P19012;CON__Q6IFX2;CON__P19012;A8MT21;K7EPJ9;CON__Q8N1A0;A0A3B3IS58;CON__P35900;CON__Q9D312;C9JTG5;Q8N1A0;P35900;CON__Q61782	CON__P08727;P08727	21;21;9;7;6;4;4;4;3;3;3;2;2;1;1;1;1;1;1;1;1	19;19;9;5;4;3;3;3;2;2;2;2;1;1;1;1;1;1;1;1;1	15;15;6;3;1;1;1;1;0;0;0;0;0;0;0;0;0;0;0;0;0	Keratin, type I cytoskeletal 19	KRT19	;sp|P08727|K1C19_HUMAN Keratin, type I cytoskeletal 19 OS=Homo sapiens OX=9606 GN=KRT19 PE=1 SV=4	21	21	19	15	16	17	17	19	21	21	14	15	15	17	19	19	11	13	13	13	15	15	61.2	57.2	48.2	44.091	400	400;400;181;196;403;432;433;432;456;452;456;291;231;295;98;424;431;220;295;424;93	0	63.555	By MS/MS	By MS/MS	By MS/MS	By MS/MS	By MS/MS	By MS/MS	52.5	55.5	55.8	56.8	61.2	61.2
CON__P08730-1;K7ERE3;CON__ENSEMBL:ENSP00000377550;P13646;CON__P13646-1	CON__P08730-1;K7ERE3;CON__ENSEMBL:ENSP00000377550;P13646;CON__P13646-1	5;4;4;4;3	1;0;0;0;0	1;0;0;0;0	Keratin, type I cytoskeletal 13	KRT13	;tr|K7ERE3|K7ERE3_HUMAN Keratin 13 OS=Homo sapiens OX=9606 GN=KRT13 PE=1 SV=1;;sp|P13646|K1C13_HUMAN Keratin, type I cytoskeletal 13 OS=Homo sapiens OX=9606 GN=KRT13 PE=1 SV=4;	5	5	1	1	3	4	4	5	5	4	0	1	1	1	1	0	0	1	1	1	1	0	12.8	2.7	2.7	47.754	437	437;415;420;458;458	0.007722	1.6924	By matching	By MS/MS	By MS/MS	By MS/MS	By MS/MS	By matching	8	10.8	10.8	12.8	12.8	10.1
CON__P12763	CON__P12763	3	3	3				1	3	3	3	3	3	2	3	3	3	3	3	2	3	3	3	3	3	2	3	3	3	13.9	13.9	13.9	38.418	359	359	0	6.2905	By MS/MS	By MS/MS	By MS/MS	By MS/MS	By MS/MS	By MS/MS	13.9	13.9	10.9	13.9	13.9	13.9
CON__P15636	CON__P15636	10	10	10				1	10	10	10	10	10	10	8	10	10	10	10	10	8	10	10	10	10	10	8	10	10	23.3	23.3	23.3	68.124	653	653	0	323.31	By MS/MS	By MS/MS	By MS/MS	By MS/MS	By MS/MS	By MS/MS	23.3	23.3	23.3	23.1	23.3	23.3
P35527;CON__P35527;K7EQQ3	P35527;CON__P35527;K7EQQ3	4;4;2	4;4;2	4;4;2	Keratin, type I cytoskeletal 9	KRT9	sp|P35527|K1C9_HUMAN Keratin, type I cytoskeletal 9 OS=Homo sapiens OX=9606 GN=KRT9 PE=1 SV=3;;tr|K7EQQ3|K7EQQ3_HUMAN Keratin 9 OS=Homo sapiens OX=9606 GN=KRT9 PE=1 SV=1	3	4	4	4	4	4	4	3	3	3	4	4	4	3	3	3	4	4	4	3	3	3	17.3	17.3	17.3	62.064	623	623;623;390	0	16.352	By MS/MS	By MS/MS	By MS/MS	By MS/MS	By MS/MS	By MS/MS	17.3	17.3	17.3	12.2	10.9	12.2
CON__Q8VED5;CON__Q5XKE5;Q5XKE5	CON__Q8VED5;CON__Q5XKE5;Q5XKE5	4;4;4	1;1;1	1;1;1	Keratin, type II cytoskeletal 79	KRT79	;;sp|Q5XKE5|K2C79_HUMAN Keratin, type II cytoskeletal 79 OS=Homo sapiens OX=9606 GN=KRT79 PE=1 SV=2	3	4	1	1	1	2	2	4	4	4	0	0	1	1	1	1	0	0	1	1	1	1	4.5	1.9	1.9	57.552	531	531;535;535	0	10.05	By matching	By matching	By MS/MS	By MS/MS	By MS/MS	By MS/MS	1.3	2.3	3.2	4.5	4.5	4.5
D3YTB1;F8W727;P62910	D3YTB1;F8W727;P62910	2;2;2	2;2;2	2;2;2	60S ribosomal protein L32	RPL32	tr|D3YTB1|D3YTB1_HUMAN Ribosomal protein L32 (Fragment) OS=Homo sapiens OX=9606 GN=RPL32 PE=1 SV=1;tr|F8W727|F8W727_HUMAN Ribosomal protein L32 OS=Homo sapiens OX=9606 GN=RPL32 PE=1 SV=1;sp|P62910|RL32_HUMAN 60S ribosomal protein L32 OS=Homo sapiens OX=960	3	2	2	2	2	1	2	2	2	2	2	1	2	2	2	2	2	1	2	2	2	2	16.5	16.5	16.5	15.616	133	133;153;135	0.0042373	2.0516	By MS/MS	By MS/MS	By MS/MS	By MS/MS	By MS/MS	By MS/MS	16.5	5.3	16.5	16.5	16.5	16.5
D6R9P2	D6R9P2	1	1	1		SLC9B2	tr|D6R9P2|D6R9P2_HUMAN Solute carrier family 9 member B2 OS=Homo sapiens OX=9606 GN=SLC9B2 PE=4 SV=1	1	1	1	1	0	0	0	0	0	1	0	0	0	0	0	1	0	0	0	0	0	1	11.6	11.6	11.6	12.375	112	112	1	-2						By MS/MS	0	0	0	0	0	11.6
D6RF44;H0YA96;D6RAF8;H0Y8G5;Q14103;D6RBQ9;A0A087WUK2;O14979	D6RF44;H0YA96;D6RAF8;H0Y8G5;Q14103;D6RBQ9;A0A087WUK2;O14979	2;2;2;2;2;1;1;1	2;2;2;2;2;1;1;1	2;2;2;2;2;1;1;1	Heterogeneous nuclear ribonucleoprotein D0;Heterogeneous nuclear ribonucleoprotein D-like	HNRNPD;HNRNPDL	tr|D6RF44|D6RF44_HUMAN Heterogeneous nuclear ribonucleoprotein D (Fragment) OS=Homo sapiens OX=9606 GN=HNRNPD PE=1 SV=8;tr|H0YA96|H0YA96_HUMAN Heterogeneous nuclear ribonucleoprotein D (Fragment) OS=Homo sapiens OX=9606 GN=HNRNPD PE=1 SV=1;tr|D6RAF8|D6RAF8	8	2	2	2	2	2	1	2	2	2	2	2	1	2	2	2	2	2	1	2	2	2	19.8	19.8	19.8	12.553	111	111;210;221;260;355;155;363;420	0	3.2096	By MS/MS	By MS/MS	By MS/MS	By MS/MS	By MS/MS	By MS/MS	19.8	19.8	12.6	19.8	19.8	19.8
D6RBL4	D6RBL4	1	1	1		METTL14	tr|D6RBL4|D6RBL4_HUMAN N6-adenosine-methyltransferase non-catalytic subunit (Fragment) OS=Homo sapiens OX=9606 GN=METTL14 PE=1 SV=2	1	1	1	1	0	0	0	1	0	0	0	0	0	1	0	0	0	0	0	1	0	0	6.6	6.6	6.6	15.794	137	137	1	-2				By MS/MS			0	0	0	6.6	0	0
D6RE15;D6RCC8;Q06203	D6RE15;D6RCC8;Q06203	1;1;1	1;1;1	1;1;1	Amidophosphoribosyltransferase	PPAT	tr|D6RE15|D6RE15_HUMAN Phosphoribosyl pyrophosphate amidotransferase OS=Homo sapiens OX=9606 GN=PPAT PE=1 SV=1;tr|D6RCC8|D6RCC8_HUMAN Phosphoribosyl pyrophosphate amidotransferase OS=Homo sapiens OX=9606 GN=PPAT PE=1 SV=1;sp|Q06203|PUR1_HUMAN Amidophosphor	3	1	1	1	1	1	1	1	0	1	1	1	1	1	0	1	1	1	1	1	0	1	26.4	26.4	26.4	7.8269	72	72;192;517	0	3.3949	By MS/MS	By MS/MS	By matching	By matching		By matching	26.4	26.4	26.4	26.4	0	26.4
D6RCD7;P38646;A0A7I2V2G2;A0A7I2V2S7;A0A7I2YQB2;A0A7I2V3F7;H0Y8K0;A0A3B3ITI4;H0Y8S0	D6RCD7;P38646;A0A7I2V2G2;A0A7I2V2S7;A0A7I2YQB2;A0A7I2V3F7;H0Y8K0	19;19;18;18;17;16;13;5;2	19;19;18;18;17;16;13;5;2	19;19;18;18;17;16;13;5;2	Stress-70 protein, mitochondrial	HSPA9	tr|D6RCD7|D6RCD7_HUMAN Stress-70 protein, mitochondrial OS=Homo sapiens OX=9606 GN=HSPA9 PE=1 SV=2;sp|P38646|GRP75_HUMAN Stress-70 protein, mitochondrial OS=Homo sapiens OX=9606 GN=HSPA9 PE=1 SV=2;tr|A0A7I2V2G2|A0A7I2V2G2_HUMAN Stress-70 protein, mitochond	9	19	19	19	19	17	16	16	17	17	19	17	16	16	17	17	19	17	16	16	17	17	41.1	41.1	41.1	72.25	665	665;679;610;648;577;603;458;180;102	0	95.582	By MS/MS	By MS/MS	By MS/MS	By MS/MS	By MS/MS	By MS/MS	41.1	35.5	35.3	33.5	35.8	35
D6RGZ3;Q8N1W1	D6RGZ3;Q8N1W1	1;1	1;1	1;1	Rho guanine nucleotide exchange factor 28	ARHGEF28	tr|D6RGZ3|D6RGZ3_HUMAN Rho guanine nucleotide exchange factor 28 OS=Homo sapiens OX=9606 GN=ARHGEF28 PE=1 SV=1;sp|Q8N1W1|ARG28_HUMAN Rho guanine nucleotide exchange factor 28 OS=Homo sapiens OX=9606 GN=ARHGEF28 PE=1 SV=3	2	1	1	1	0	0	1	0	1	1	0	0	1	0	1	1	0	0	1	0	1	1	2.6	2.6	2.6	73.854	651	651;1705	0.0074766	1.6142			By MS/MS		By MS/MS	By MS/MS	0	0	2.6	0	2.6	2.6
J3KQ22;E2QRB3;P32322;J3KTA8;J3QKT3;J3QRZ0;J3QR88;J3QLK9;J3QL32;J3QL24;J3QKT4	J3KQ22;E2QRB3;P32322;J3KTA8;J3QKT3;J3QRZ0;J3QR88;J3QLK9;J3QL32;J3QL24;J3QKT4	2;2;2;1;1;1;1;1;1;1;1	2;2;2;1;1;1;1;1;1;1;1	2;2;2;1;1;1;1;1;1;1;1	Pyrroline-5-carboxylate reductase;Pyrroline-5-carboxylate reductase 1, mitochondrial	PYCR1	tr|J3KQ22|J3KQ22_HUMAN Pyrroline-5-carboxylate reductase (Fragment) OS=Homo sapiens OX=9606 GN=PYCR1 PE=1 SV=1;tr|E2QRB3|E2QRB3_HUMAN pyrroline-5-carboxylate reductase OS=Homo sapiens OX=9606 GN=PYCR1 PE=1 SV=2;sp|P32322|P5CR1_HUMAN Pyrroline-5-carboxylate	11	2	2	2	2	2	2	2	1	2	2	2	2	2	1	2	2	2	2	2	1	2	15.4	15.4	15.4	26.439	253	253;288;319;84;94;115;132;165;217;225;242	0.0046948	2.6657	By MS/MS	By MS/MS	By MS/MS	By MS/MS	By MS/MS	By MS/MS	15.4	15.4	15.4	15.4	9.1	15.4
E5RHJ2;E5RHK2;G3XAN5;E5RG29;E5RG56;Q12797	E5RHJ2;E5RHK2;G3XAN5;E5RG29;E5RG56;Q12797	1;1;1;1;1;1	1;1;1;1;1;1	1;1;1;1;1;1	Aspartyl/asparaginyl beta-hydroxylase	ASPH	tr|E5RHJ2|E5RHJ2_HUMAN Aspartate beta-hydroxylase OS=Homo sapiens OX=9606 GN=ASPH PE=1 SV=1;tr|E5RHK2|E5RHK2_HUMAN Aspartate beta-hydroxylase (Fragment) OS=Homo sapiens OX=9606 GN=ASPH PE=1 SV=1;tr|G3XAN5|G3XAN5_HUMAN Aspartate beta-hydroxylase OS=Homo sap	6	1	1	1	0	1	1	1	1	1	0	1	1	1	1	1	0	1	1	1	1	1	15.9	15.9	15.9	11.787	113	113;136;174;198;327;758	0	3.2575		By MS/MS	By MS/MS	By matching	By MS/MS	By matching	0	15.9	15.9	15.9	15.9	15.9
E7ERH2;F8W8N3;E5RI56;P63208;E5RGM3;E5RJR5;E5RHM3;E5RGM4	E7ERH2;F8W8N3;E5RI56;P63208;E5RGM3;E5RJR5	3;3;3;3;2;2;1;1	3;3;3;3;2;2;1;1	3;3;3;3;2;2;1;1	S-phase kinase-associated protein 1	SKP1	tr|E7ERH2|E7ERH2_HUMAN S-phase kinase-associated protein 1 (Fragment) OS=Homo sapiens OX=9606 GN=SKP1 PE=1 SV=1;tr|F8W8N3|F8W8N3_HUMAN S-phase kinase-associated protein 1 (Fragment) OS=Homo sapiens OX=9606 GN=SKP1 PE=1 SV=1;tr|E5RI56|E5RI56_HUMAN S-phase k	8	3	3	3	2	2	3	3	2	3	2	2	3	3	2	3	2	2	3	3	2	3	35.2	35.2	35.2	16.034	142	142;158;197;163;102;163;39;41	0	6.865	By MS/MS	By MS/MS	By MS/MS	By MS/MS	By MS/MS	By MS/MS	25.4	25.4	35.2	35.2	23.2	35.2
E5RI99;P62888;A0A0B4J213;E5RJH3;A0A0C4DH44	E5RI99;P62888	5;5;2;1;1	5;5;2;1;1	5;5;2;1;1	60S ribosomal protein L30	RPL30	tr|E5RI99|E5RI99_HUMAN 60S ribosomal protein L30 (Fragment) OS=Homo sapiens OX=9606 GN=RPL30 PE=1 SV=1;sp|P62888|RL30_HUMAN 60S ribosomal protein L30 OS=Homo sapiens OX=9606 GN=RPL30 PE=1 SV=2	5	5	5	5	5	5	5	4	4	4	5	5	5	4	4	4	5	5	5	4	4	4	51.8	51.8	51.8	12.656	114	114;115;51;56;96	0	13.62	By MS/MS	By MS/MS	By MS/MS	By MS/MS	By MS/MS	By MS/MS	51.8	51.8	51.8	42.1	42.1	42.1
J3QRI7;J3QQQ9;J3QQV1;E5RIT6;J3QRC4;Q9UNX3;P61254;E5RHH1;J3KSS0;J3KS10	J3QRI7;J3QQQ9;J3QQV1;E5RIT6;J3QRC4;Q9UNX3;P61254;E5RHH1;J3KSS0	3;3;3;3;3;3;3;2;2;1	3;3;3;3;3;3;3;2;2;1	3;3;3;3;3;3;3;2;2;1	60S ribosomal protein L26-like 1;60S ribosomal protein L26	RPL26;RPL26L1	tr|J3QRI7|J3QRI7_HUMAN Ribosomal protein L26 (Fragment) OS=Homo sapiens OX=9606 GN=RPL26 PE=3 SV=1;tr|J3QQQ9|J3QQQ9_HUMAN KOW domain-containing protein OS=Homo sapiens OX=9606 PE=3 SV=1;tr|J3QQV1|J3QQV1_HUMAN Ribosomal protein L26 OS=Homo sapiens OX=9606 G	10	3	3	3	3	3	2	1	2	2	3	3	2	1	2	2	3	3	2	1	2	2	22.4	22.4	22.4	12.63	107	107;107;110;128;135;145;145;38;63;63	0	7.8809	By MS/MS	By MS/MS	By MS/MS	By MS/MS	By MS/MS	By MS/MS	22.4	22.4	15	6.5	15	15
E5RJY1;E7ESM1;Q92597;A0A7I2ST14	E5RJY1;E7ESM1;Q92597;A0A7I2ST14	2;2;2;1	2;2;2;1	2;2;2;1	Protein NDRG1	NDRG1	tr|E5RJY1|E5RJY1_HUMAN N-myc downstream regulated 1 OS=Homo sapiens OX=9606 GN=NDRG1 PE=1 SV=1;tr|E7ESM1|E7ESM1_HUMAN N-myc downstream regulated 1 OS=Homo sapiens OX=9606 GN=NDRG1 PE=1 SV=1;sp|Q92597|NDRG1_HUMAN Protein NDRG1 OS=Homo sapiens OX=9606 GN=NDR	4	2	2	2	1	1	1	2	2	2	1	1	1	2	2	2	1	1	1	2	2	2	37.9	37.9	37.9	10.979	103	103;141;394;387	0.0041754	2.019	By MS/MS	By matching	By MS/MS	By MS/MS	By MS/MS	By MS/MS	13.6	13.6	13.6	37.9	37.9	37.9
E9PFW8;E7EMC7;Q13501	E9PFW8;E7EMC7;Q13501	1;1;1	1;1;1	1;1;1	Sequestosome-1	SQSTM1	tr|E9PFW8|E9PFW8_HUMAN Sequestosome 1 (Fragment) OS=Homo sapiens OX=9606 GN=SQSTM1 PE=1 SV=1;tr|E7EMC7|E7EMC7_HUMAN Sequestosome 1 OS=Homo sapiens OX=9606 GN=SQSTM1 PE=1 SV=1;sp|Q13501|SQSTM_HUMAN Sequestosome-1 OS=Homo sapiens OX=9606 GN=SQSTM1 PE=1 SV=1	3	1	1	1	1	1	1	1	1	0	1	1	1	1	1	0	1	1	1	1	1	0	15.6	15.6	15.6	18.379	167	167;378;440	0.0076336	1.6773	By MS/MS	By MS/MS	By MS/MS	By MS/MS	By MS/MS		15.6	15.6	15.6	15.6	15.6	0
E7EN53	E7EN53	1	1	1		ACSF2	tr|E7EN53|E7EN53_HUMAN Acyl-CoA synthetase family member 2 OS=Homo sapiens OX=9606 GN=ACSF2 PE=4 SV=1	1	1	1	1	0	0	0	0	1	0	0	0	0	0	1	0	0	0	0	0	1	0	22.2	22.2	22.2	4.8808	45	45	1	-2					By MS/MS		0	0	0	0	22.2	0
E7END7;Q9H0U4;P62820;E9PLD0;Q92928	E7END7;Q9H0U4;P62820;E9PLD0;Q92928	2;2;2;1;1	2;2;2;1;1	2;2;2;1;1	Ras-related protein Rab-1B;Ras-related protein Rab-1A;Putative Ras-related protein Rab-1C	RAB1A;RAB1B;RAB1C	tr|E7END7|E7END7_HUMAN RAB1A, member RAS oncogene family OS=Homo sapiens OX=9606 GN=RAB1A PE=1 SV=1;sp|Q9H0U4|RAB1B_HUMAN Ras-related protein Rab-1B OS=Homo sapiens OX=9606 GN=RAB1B PE=1 SV=1;sp|P62820|RAB1A_HUMAN Ras-related protein Rab-1A OS=Homo sapiens	5	2	2	2	1	0	1	1	1	2	1	0	1	1	1	2	1	0	1	1	1	2	13.9	13.9	13.9	19.018	173	173;201;205;169;201	0	3.2392	By MS/MS		By MS/MS	By MS/MS	By MS/MS	By MS/MS	9.2	0	9.2	4.6	4.6	13.9
E7EPB3;P50914	E7EPB3;P50914	2;2	2;2	2;2	60S ribosomal protein L14	RPL14	tr|E7EPB3|E7EPB3_HUMAN 60S ribosomal protein L14 OS=Homo sapiens OX=9606 GN=RPL14 PE=1 SV=1;sp|P50914|RL14_HUMAN 60S ribosomal protein L14 OS=Homo sapiens OX=9606 GN=RPL14 PE=1 SV=4	2	2	2	2	2	1	2	1	2	2	2	1	2	1	2	2	2	1	2	1	2	2	16.9	16.9	16.9	14.558	124	124;215	0	3.8329	By MS/MS	By MS/MS	By MS/MS	By MS/MS	By MS/MS	By MS/MS	16.9	8.9	16.9	8.9	16.9	16.9
O14757;E7EPP6;E9PPA5	O14757;E7EPP6;E9PPA5	2;2;1	2;2;1	2;2;1	Serine/threonine-protein kinase Chk1	CHEK1	sp|O14757|CHK1_HUMAN Serine/threonine-protein kinase Chk1 OS=Homo sapiens OX=9606 GN=CHEK1 PE=1 SV=2;tr|E7EPP6|E7EPP6_HUMAN Checkpoint kinase 1 OS=Homo sapiens OX=9606 GN=CHEK1 PE=1 SV=1;tr|E9PPA5|E9PPA5_HUMAN Checkpoint kinase 1 (Fragment) OS=Homo sapiens	3	2	2	2	2	2	1	1	1	2	2	2	1	1	1	2	2	2	1	1	1	2	7.1	7.1	7.1	54.433	476	476;492;192	0	3.5894	By MS/MS	By MS/MS	By MS/MS	By MS/MS	By MS/MS	By MS/MS	7.1	7.1	3.2	4	4	7.1
E7EQG2;Q14240;J3KT04;E7EMV8;J3KSN7;J3QQP0;E9PBH4;F8WE11	E7EQG2;Q14240	6;6;2;2;2;1;1;1	1;1;0;0;0;0;0;0	1;1;0;0;0;0;0;0	Eukaryotic initiation factor 4A-II;Eukaryotic initiation factor 4A-II, N-terminally processed	EIF4A2	tr|E7EQG2|E7EQG2_HUMAN ATP-dependent RNA helicase OS=Homo sapiens OX=9606 GN=EIF4A2 PE=1 SV=1;sp|Q14240|IF4A2_HUMAN Eukaryotic initiation factor 4A-II OS=Homo sapiens OX=9606 GN=EIF4A2 PE=1 SV=2	8	6	1	1	6	6	5	5	5	6	1	1	1	1	0	1	1	1	1	1	0	1	26.2	6.4	6.4	41.29	362	362;407;85;98;109;95;96;97	0	4.2075	By MS/MS	By MS/MS	By MS/MS	By MS/MS	By matching	By MS/MS	26.2	26.2	21.8	22.7	19.9	26.2
E9PGX9;E9PFL9;E7ERC4;P05455	E9PGX9;E9PFL9;E7ERC4;P05455	1;1;1;1	1;1;1;1	1;1;1;1	Lupus La protein	SSB	tr|E9PGX9|E9PGX9_HUMAN Small RNA binding exonuclease protection factor La (Fragment) OS=Homo sapiens OX=9606 GN=SSB PE=1 SV=1;tr|E9PFL9|E9PFL9_HUMAN Small RNA binding exonuclease protection factor La OS=Homo sapiens OX=9606 GN=SSB PE=1 SV=1;tr|E7ERC4|E7ERC	4	1	1	1	1	1	1	1	1	1	1	1	1	1	1	1	1	1	1	1	1	1	11.7	11.7	11.7	13.909	120	120;134;184;408	0.0047281	2.6828	By MS/MS	By MS/MS	By matching	By matching	By matching	By MS/MS	11.7	11.7	11.7	11.7	11.7	11.7
E9PRI2;E7ESM3;Q7L2H7	E9PRI2;E7ESM3;Q7L2H7	1;1;1	1;1;1	1;1;1	Eukaryotic translation initiation factor 3 subunit M	EIF3M	tr|E9PRI2|E9PRI2_HUMAN Eukaryotic translation initiation factor 3 subunit M OS=Homo sapiens OX=9606 GN=EIF3M PE=1 SV=1;tr|E7ESM3|E7ESM3_HUMAN Eukaryotic translation initiation factor 3 subunit M OS=Homo sapiens OX=9606 GN=EIF3M PE=1 SV=1;sp|Q7L2H7|EIF3M_HU	3	1	1	1	1	1	1	1	0	1	1	1	1	1	0	1	1	1	1	1	0	1	30.5	30.5	30.5	6.382	59	59;123;374	0	8.5284	By MS/MS	By MS/MS	By matching	By matching		By matching	30.5	30.5	30.5	30.5	0	30.5
E7ETC2;Q08209;E9PPC8;E9PK68;Q5F2F8;P16298	E7ETC2;Q08209;E9PPC8;E9PK68;Q5F2F8;P16298	2;2;1;1;1;1	2;2;1;1;1;1	2;2;1;1;1;1	Serine/threonine-protein phosphatase;Serine/threonine-protein phosphatase 2B catalytic subunit alpha isoform;Serine/threonine-protein phosphatase 2B catalytic subunit beta isoform	PPP3CA;PPP3CB	tr|E7ETC2|E7ETC2_HUMAN Serine/threonine-protein phosphatase OS=Homo sapiens OX=9606 GN=PPP3CA PE=1 SV=1;sp|Q08209|PP2BA_HUMAN Protein phosphatase 3 catalytic subunit alpha OS=Homo sapiens OX=9606 GN=PPP3CA PE=1 SV=1;tr|E9PPC8|E9PPC8_HUMAN Serine/threonine-	6	2	2	2	1	2	2	1	1	1	1	2	2	1	1	1	1	2	2	1	1	1	4.5	4.5	4.5	47.815	423	423;521;132;147;496;524	0.0061224	1.93	By MS/MS	By MS/MS	By MS/MS	By MS/MS	By MS/MS	By MS/MS	2.8	4.5	4.5	2.8	2.8	2.8
F8W0K0;F8VYE9;F8VSC7;F8VP89;F8VX11;E7EX17;P23588;F8VRU1	F8W0K0;F8VYE9;F8VSC7;F8VP89;F8VX11;E7EX17;P23588;F8VRU1	4;4;4;4;4;4;4;3	4;4;4;4;4;4;4;3	4;4;4;4;4;4;4;3	Eukaryotic translation initiation factor 4B	EIF4B	tr|F8W0K0|F8W0K0_HUMAN Eukaryotic translation initiation factor 4B (Fragment) OS=Homo sapiens OX=9606 GN=EIF4B PE=1 SV=8;tr|F8VYE9|F8VYE9_HUMAN Eukaryotic translation initiation factor 4B OS=Homo sapiens OX=9606 GN=EIF4B PE=1 SV=1;tr|F8VSC7|F8VSC7_HUMAN Eu	8	4	4	4	4	3	2	3	3	3	4	3	2	3	3	3	4	3	2	3	3	3	38.5	38.5	38.5	19.315	169	169;185;227;275;360;616;611;175	0	8.5912	By MS/MS	By MS/MS	By matching	By MS/MS	By MS/MS	By MS/MS	38.5	21.9	17.2	21.9	21.9	21.9
F6PQP6;E9PBC1;I3L2B2;O95208	F6PQP6;E9PBC1;I3L2B2;O95208	1;1;1;1	1;1;1;1	1;1;1;1	Epsin-2	EPN2	tr|F6PQP6|F6PQP6_HUMAN Epsin 2 (Fragment) OS=Homo sapiens OX=9606 GN=EPN2 PE=1 SV=8;tr|E9PBC1|E9PBC1_HUMAN Epsin 2 OS=Homo sapiens OX=9606 GN=EPN2 PE=1 SV=1;tr|I3L2B2|I3L2B2_HUMAN Epsin 2 OS=Homo sapiens OX=9606 GN=EPN2 PE=1 SV=1;sp|O95208|EPN2_HUMAN Epsin	4	1	1	1	1	1	1	1	1	1	1	1	1	1	1	1	1	1	1	1	1	1	2.7	2.7	2.7	44.888	409	409;484;577;641	1	-2	By MS/MS	By MS/MS	By MS/MS	By MS/MS	By MS/MS	By MS/MS	2.7	2.7	2.7	2.7	2.7	2.7
H0YF10;E9PC52;Q16576;Q09028;H0YEU5;Q5JP02;H0YCT5;H0YDK2;Q5JP01	H0YF10;E9PC52;Q16576;Q09028;H0YEU5;Q5JP02;H0YCT5;H0YDK2;Q5JP01	2;2;2;2;1;1;1;1;1	2;2;2;2;1;1;1;1;1	2;2;2;2;1;1;1;1;1	Histone-binding protein RBBP7;Histone-binding protein RBBP4	RBBP4;RBBP7	tr|H0YF10|H0YF10_HUMAN RB binding protein 4, chromatin remodeling factor (Fragment) OS=Homo sapiens OX=9606 GN=RBBP4 PE=1 SV=1;tr|E9PC52|E9PC52_HUMAN RB binding protein 7, chromatin remodeling factor OS=Homo sapiens OX=9606 GN=RBBP7 PE=1 SV=1;sp|Q16576|RBB	9	2	2	2	2	2	2	1	2	1	2	2	2	1	2	1	2	2	2	1	2	1	10.1	10.1	10.1	23.194	207	207;416;425;425;167;175;180;262;285	0.0073937	1.5607	By MS/MS	By MS/MS	By MS/MS	By matching	By MS/MS	By matching	10.1	10.1	10.1	3.9	10.1	3.9
E9PFH1;P61587	E9PFH1;P61587	1;1	1;1	1;1	Rho-related GTP-binding protein RhoE	RND3	tr|E9PFH1|E9PFH1_HUMAN Rho family GTPase 3 OS=Homo sapiens OX=9606 GN=RND3 PE=1 SV=1;sp|P61587|RND3_HUMAN Rho-related GTP-binding protein RhoE OS=Homo sapiens OX=9606 GN=RND3 PE=1 SV=1	2	1	1	1	0	0	0	0	1	0	0	0	0	0	1	0	0	0	0	0	1	0	9.6	9.6	9.6	12.679	115	115;244	1	-2					By MS/MS		0	0	0	0	9.6	0
E9PFZ1;Q5JPI3	E9PFZ1;Q5JPI3	1;1	1;1	1;1	Uncharacterized protein C3orf38	C3orf38	tr|E9PFZ1|E9PFZ1_HUMAN Chromosome 3 open reading frame 38 OS=Homo sapiens OX=9606 GN=C3orf38 PE=1 SV=1;sp|Q5JPI3|CC038_HUMAN Uncharacterized protein C3orf38 OS=Homo sapiens OX=9606 GN=C3orf38 PE=1 SV=1	2	1	1	1	0	0	0	0	1	0	0	0	0	0	1	0	0	0	0	0	1	0	16.4	16.4	16.4	16.111	140	140;329	1	-2					By MS/MS		0	0	0	0	16.4	0
E9PJD9;P46776;E9PLL6;E9PLX7	E9PJD9;P46776;E9PLL6;E9PLX7	6;6;5;3	6;6;5;3	6;6;5;3	60S ribosomal protein L27a	RPL27A	tr|E9PJD9|E9PJD9_HUMAN 60S ribosomal protein L27a OS=Homo sapiens OX=9606 GN=RPL27A PE=1 SV=1;sp|P46776|RL27A_HUMAN 60S ribosomal protein L27a OS=Homo sapiens OX=9606 GN=RPL27A PE=1 SV=2;tr|E9PLL6|E9PLL6_HUMAN Ribosomal protein L27a OS=Homo sapiens OX=9606	4	6	6	6	5	5	5	6	5	5	5	5	5	6	5	5	5	5	5	6	5	5	50.5	50.5	50.5	10.127	91	91;148;108;113	0	10.495	By MS/MS	By MS/MS	By MS/MS	By MS/MS	By MS/MS	By MS/MS	48.4	48.4	48.4	50.5	50.5	50.5
E9PLG2;E9PN50;E9PMD8;E9PKD5;E9PM69;R4GNH3;P17980	E9PLG2;E9PN50;E9PMD8;E9PKD5;E9PM69;R4GNH3;P17980	1;1;1;1;1;1;1	1;1;1;1;1;1;1	1;1;1;1;1;1;1	26S protease regulatory subunit 6A	PSMC3	tr|E9PLG2|E9PLG2_HUMAN Proteasome 26S subunit, ATPase 3 (Fragment) OS=Homo sapiens OX=9606 GN=PSMC3 PE=1 SV=3;tr|E9PN50|E9PN50_HUMAN Proteasome 26S subunit, ATPase 3 (Fragment) OS=Homo sapiens OX=9606 GN=PSMC3 PE=1 SV=9;tr|E9PMD8|E9PMD8_HUMAN Proteasome 26	7	1	1	1	1	1	1	0	1	1	1	1	1	0	1	1	1	1	1	0	1	1	8.7	8.7	8.7	20.487	184	184;257;301;311;397;423;439	0.0024096	2.7904	By MS/MS	By MS/MS	By MS/MS		By MS/MS	By matching	8.7	8.7	8.7	0	8.7	8.7
E9PKG1;Q99873;E9PQ98;E9PIX6;E9PNR9;H0YDE4	E9PKG1;Q99873	5;5;2;2;1;1	5;5;2;2;1;1	5;5;2;2;1;1	Protein arginine N-methyltransferase 1	PRMT1	tr|E9PKG1|E9PKG1_HUMAN Protein arginine methyltransferase 1 OS=Homo sapiens OX=9606 GN=PRMT1 PE=1 SV=1;sp|Q99873|ANM1_HUMAN Protein arginine N-methyltransferase 1 OS=Homo sapiens OX=9606 GN=PRMT1 PE=1 SV=3	6	5	5	5	5	5	5	4	4	5	5	5	5	4	4	5	5	5	5	4	4	5	20	20	20	37.709	325	325;371;205;207;160;238	0	6.6332	By MS/MS	By MS/MS	By MS/MS	By MS/MS	By MS/MS	By MS/MS	20	20	20	15.4	15.4	20
E9PP36;E9PKZ0;E9PKU4;P62917	E9PP36;E9PKZ0;E9PKU4;P62917	1;1;1;1	1;1;1;1	1;1;1;1	60S ribosomal protein L8	RPL8	tr|E9PP36|E9PP36_HUMAN 60S ribosomal protein L8 OS=Homo sapiens OX=9606 GN=RPL8 PE=1 SV=1;tr|E9PKZ0|E9PKZ0_HUMAN 60S ribosomal protein L8 (Fragment) OS=Homo sapiens OX=9606 GN=RPL8 PE=1 SV=1;tr|E9PKU4|E9PKU4_HUMAN 60S ribosomal protein L8 (Fragment) OS=Hom	4	1	1	1	1	1	1	1	1	1	1	1	1	1	1	1	1	1	1	1	1	1	7.4	7.4	7.4	16.18	148	148;205;235;257	0.0043011	2.1091	By MS/MS	By MS/MS	By MS/MS	By MS/MS	By MS/MS	By MS/MS	7.4	7.4	7.4	7.4	7.4	7.4
E9PL71;E9PN91;E9PKK3;E9PNW6;E9PJD0	E9PL71;E9PN91	8;7;3;2;2	1;1;0;0;0	1;1;0;0;0		EEF1D	tr|E9PL71|E9PL71_HUMAN Elongation factor 1-delta (Fragment) OS=Homo sapiens OX=9606 GN=EEF1D PE=1 SV=1;tr|E9PN91|E9PN91_HUMAN Eukaryotic translation elongation factor 1 delta OS=Homo sapiens OX=9606 GN=EEF1D PE=1 SV=1	5	8	1	1	7	6	7	7	6	7	1	1	1	1	1	1	1	1	1	1	1	1	48.1	11.2	11.2	20.819	187	187;106;39;35;99	1	-2	By MS/MS	By MS/MS	By matching	By MS/MS	By MS/MS	By MS/MS	45.5	43.3	45.5	46	43.3	45.5
E9PLJ0;O95373	E9PLJ0;O95373	1;1	1;1	1;1	Importin-7	IPO7	tr|E9PLJ0|E9PLJ0_HUMAN Importin 7 OS=Homo sapiens OX=9606 GN=IPO7 PE=1 SV=1;sp|O95373|IPO7_HUMAN Importin-7 OS=Homo sapiens OX=9606 GN=IPO7 PE=1 SV=1	2	1	1	1	1	1	1	1	1	1	1	1	1	1	1	1	1	1	1	1	1	1	17.2	17.2	17.2	7.1451	64	64;1038	0.0045558	2.4039	By MS/MS	By MS/MS	By MS/MS	By MS/MS	By MS/MS	By MS/MS	17.2	17.2	17.2	17.2	17.2	17.2
E9PM92;O00193;E9PQA1;E9PRZ9	E9PM92;O00193;E9PQA1;E9PRZ9	2;2;1;1	2;2;1;1	2;2;1;1	Small acidic protein	C11orf58;SMAP	tr|E9PM92|E9PM92_HUMAN Small acidic protein OS=Homo sapiens OX=9606 GN=C11orf58 PE=1 SV=2;sp|O00193|SMAP_HUMAN Small acidic protein OS=Homo sapiens OX=9606 GN=SMAP PE=1 SV=1;tr|E9PQA1|E9PQA1_HUMAN Chromosome 11 open reading frame 58 OS=Homo sapiens OX=9606	4	2	2	2	2	2	2	2	1	1	2	2	2	2	1	1	2	2	2	2	1	1	26.1	26.1	26.1	17.634	157	157;183;86;90	0.0076046	1.6673	By MS/MS	By MS/MS	By MS/MS	By MS/MS	By MS/MS	By MS/MS	26.1	26.1	26.1	26.1	15.3	10.8
E9PQD7;P15880;H0YEN5;E9PMM9;H3BNG3;I3L404;E9PPT0;H0YE27;E9PM36	E9PQD7;P15880;H0YEN5;E9PMM9	6;6;5;3;2;2;2;1;1	6;6;5;3;2;2;2;1;1	6;6;5;3;2;2;2;1;1	40S ribosomal protein S2	RPS2	tr|E9PQD7|E9PQD7_HUMAN Ribosomal protein S2 OS=Homo sapiens OX=9606 GN=RPS2 PE=1 SV=1;sp|P15880|RS2_HUMAN 40S ribosomal protein S2 OS=Homo sapiens OX=9606 GN=RPS2 PE=1 SV=2;tr|H0YEN5|H0YEN5_HUMAN 40S ribosomal protein S2 (Fragment) OS=Homo sapiens OX=9606	9	6	6	6	4	4	4	5	6	5	4	4	4	5	6	5	4	4	4	5	6	5	28.9	28.9	28.9	25.211	235	235;293;195;218;44;155;197;63;209	0	9.675	By MS/MS	By MS/MS	By MS/MS	By MS/MS	By MS/MS	By MS/MS	18.3	18.3	18.3	23	28.9	23
E9PR30;P62861	E9PR30;P62861	1;1	1;1	1;1	40S ribosomal protein S30	FAU	tr|E9PR30|E9PR30_HUMAN FAU ubiquitin like and ribosomal protein S30 fusion OS=Homo sapiens OX=9606 GN=FAU PE=1 SV=1;sp|P62861|RS30_HUMAN FAU ubiquitin-like and ribosomal protein S30 OS=Homo sapiens OX=9606 GN=FAU PE=1 SV=2	2	1	1	1	1	1	1	1	1	1	1	1	1	1	1	1	1	1	1	1	1	1	10.2	10.2	10.2	10.905	98	98;133	0.0077369	1.7185	By MS/MS	By MS/MS	By MS/MS	By MS/MS	By MS/MS	By MS/MS	10.2	10.2	10.2	10.2	10.2	10.2
F2Z2K0;Q9UNZ2	F2Z2K0;Q9UNZ2	1;1	1;1	1;1	NSFL1 cofactor p47	NSFL1C	tr|F2Z2K0|F2Z2K0_HUMAN NSFL1 cofactor p47 OS=Homo sapiens OX=9606 GN=NSFL1C PE=1 SV=1;sp|Q9UNZ2|NSF1C_HUMAN NSFL1 cofactor p47 OS=Homo sapiens OX=9606 GN=NSFL1C PE=1 SV=2	2	1	1	1	1	1	1	1	1	1	1	1	1	1	1	1	1	1	1	1	1	1	5.8	5.8	5.8	30.22	274	274;370	0.007533	1.6289	By MS/MS	By MS/MS	By MS/MS	By MS/MS	By MS/MS	By MS/MS	5.8	5.8	5.8	5.8	5.8	5.8
F2Z388;P42766	F2Z388;P42766	2;2	2;2	2;2	60S ribosomal protein L35	RPL35	tr|F2Z388|F2Z388_HUMAN 60S ribosomal protein L35 OS=Homo sapiens OX=9606 GN=RPL35 PE=1 SV=1;sp|P42766|RL35_HUMAN 60S ribosomal protein L35 OS=Homo sapiens OX=9606 GN=RPL35 PE=1 SV=2	2	2	2	2	2	1	2	2	2	2	2	1	2	2	2	2	2	1	2	2	2	2	17.7	17.7	17.7	10.645	96	96;123	0	3.8824	By MS/MS	By MS/MS	By MS/MS	By MS/MS	By MS/MS	By MS/MS	17.7	10.4	17.7	17.7	17.7	17.7
F2Z393;P37837	F2Z393;P37837	2;2	2;2	2;2	Transaldolase	TALDO1	tr|F2Z393|F2Z393_HUMAN Transaldolase OS=Homo sapiens OX=9606 GN=TALDO1 PE=1 SV=1;sp|P37837|TALDO_HUMAN Transaldolase OS=Homo sapiens OX=9606 GN=TALDO1 PE=1 SV=2	2	2	2	2	2	2	2	1	0	1	2	2	2	1	0	1	2	2	2	1	0	1	7.5	7.5	7.5	35.328	318	318;337	0.002445	2.9836	By MS/MS	By MS/MS	By MS/MS	By MS/MS		By MS/MS	7.5	7.5	7.5	3.5	0	3.5
F2Z3J2;Q16401	F2Z3J2;Q16401	1;1	1;1	1;1	26S proteasome non-ATPase regulatory subunit 5	PSMD5	tr|F2Z3J2|F2Z3J2_HUMAN Proteasome 26S subunit, non-ATPase 5 OS=Homo sapiens OX=9606 GN=PSMD5 PE=1 SV=1;sp|Q16401|PSMD5_HUMAN 26S proteasome non-ATPase regulatory subunit 5 OS=Homo sapiens OX=9606 GN=PSMD5 PE=1 SV=3	2	1	1	1	1	1	1	0	1	1	1	1	1	0	1	1	1	1	1	0	1	1	12.5	12.5	12.5	8.2207	72	72;504	0.0042644	2.0749	By MS/MS	By MS/MS	By MS/MS		By matching	By MS/MS	12.5	12.5	12.5	0	12.5	12.5
F5GXR3;P20962	F5GXR3;P20962	1;1	1;1	1;1	Parathymosin	PTMS	tr|F5GXR3|F5GXR3_HUMAN Parathymosin OS=Homo sapiens OX=9606 GN=PTMS PE=1 SV=1;sp|P20962|PTMS_HUMAN Parathymosin OS=Homo sapiens OX=9606 GN=PTMS PE=1 SV=2	2	1	1	1	1	1	1	0	0	1	1	1	1	0	0	1	1	1	1	0	0	1	10.6	10.6	10.6	12.074	104	104;102	0.0077071	1.6869	By MS/MS	By MS/MS	By MS/MS			By MS/MS	10.6	10.6	10.6	0	0	10.6
F5H2B9;H0YNH8;Q9BZF9	F5H2B9;H0YNH8;Q9BZF9	2;2;2	2;2;2	2;2;2	Uveal autoantigen with coiled-coil domains and ankyrin repeats	UACA	tr|F5H2B9|F5H2B9_HUMAN Uveal autoantigen with coiled-coil domains and ankyrin repeats OS=Homo sapiens OX=9606 GN=UACA PE=1 SV=1;tr|H0YNH8|H0YNH8_HUMAN Uveal autoantigen with coiled-coil domains and ankyrin repeats OS=Homo sapiens OX=9606 GN=UACA PE=1 SV=1;	3	2	2	2	0	1	0	2	0	1	0	1	0	2	0	1	0	1	0	2	0	1	2.1	2.1	2.1	150.53	1307	1307;1401;1416	1	-2		By MS/MS		By MS/MS		By matching	0	1	0	2.1	0	1
F8W118;F8VY35;F8VV59;F5H4R6;H0YIV4;P55209;H0YH88;H0YHC3;F8W020;F8VXI6;F8VUX1;F8W543;B7Z9C2;F8W0J6;F8VRJ2;F8VVB5	F8W118;F8VY35;F8VV59;F5H4R6;H0YIV4;P55209;H0YH88;H0YHC3;F8W020;F8VXI6;F8VUX1;F8W543;B7Z9C2;F8W0J6;F8VRJ2	5;5;5;5;5;5;4;4;4;4;4;4;4;4;3;1	5;5;5;5;5;5;4;4;4;4;4;4;4;4;3;1	5;5;5;5;5;5;4;4;4;4;4;4;4;4;3;1	Nucleosome assembly protein 1-like 1	NAP1L1	tr|F8W118|F8W118_HUMAN Nucleosome assembly protein 1 like 1 (Fragment) OS=Homo sapiens OX=9606 GN=NAP1L1 PE=1 SV=1;tr|F8VY35|F8VY35_HUMAN Nucleosome assembly protein 1 like 1 (Fragment) OS=Homo sapiens OX=9606 GN=NAP1L1 PE=1 SV=1;tr|F8VV59|F8VV59_HUMAN Nuc	16	5	5	5	3	3	4	2	3	3	3	3	4	2	3	3	3	3	4	2	3	3	42.1	42.1	42.1	24.694	209	209;264;327;383;385;391;177;198;207;215;237;328;349;379;114;161	0	19.768	By MS/MS	By MS/MS	By MS/MS	By MS/MS	By MS/MS	By MS/MS	28.7	19.1	34	13.9	22	18.7
F5H5D3;Q9BQE3;F8VQQ4;F8VVB9;F8VRZ4;F8VS66;F8VX09;F8VWV9;F8VRK0;A6NHL2;A0A7P0Z4A1;F8W0F6	F5H5D3;Q9BQE3	30;30;13;13;9;9;6;6;4;3;2;2	2;2;0;0;0;0;0;0;0;0;0;0	2;2;0;0;0;0;0;0;0;0;0;0	Tubulin alpha-1C chain	TUBA1C	tr|F5H5D3|F5H5D3_HUMAN Tubulin alpha chain OS=Homo sapiens OX=9606 GN=TUBA1C PE=1 SV=1;sp|Q9BQE3|TBA1C_HUMAN Tubulin alpha-1C chain OS=Homo sapiens OX=9606 GN=TUBA1C PE=1 SV=1	12	30	2	2	26	26	26	30	30	27	2	2	2	2	2	2	2	2	2	2	2	2	63	7.9	7.9	57.73	519	519;449;219;246;112;130;75;81;49;446;188;231	0	20.032	By MS/MS	By MS/MS	By MS/MS	By MS/MS	By MS/MS	By MS/MS	61.1	61.1	59.9	63	63	59.7
H0YFB9;F5H810;Q99784	H0YFB9;F5H810;Q99784	1;1;1	1;1;1	1;1;1	Noelin	OLFM1	tr|H0YFB9|H0YFB9_HUMAN Olfactomedin 1 (Fragment) OS=Homo sapiens OX=9606 GN=OLFM1 PE=1 SV=1;tr|F5H810|F5H810_HUMAN Olfactomedin 1 (Fragment) OS=Homo sapiens OX=9606 GN=OLFM1 PE=1 SV=1;sp|Q99784|NOE1_HUMAN Noelin OS=Homo sapiens OX=9606 GN=OLFM1 PE=1 SV=4	3	1	1	1	0	0	0	1	0	0	0	0	0	1	0	0	0	0	0	1	0	0	14.1	14.1	14.1	11.402	99	99;208;485	1	-2				By MS/MS			0	0	0	14.1	0	0
P27708;F8VPD4;H7BZB3	P27708;F8VPD4	5;5;1	5;5;1	5;5;1	CAD protein;Glutamine-dependent carbamoyl-phosphate synthase;Aspartate carbamoyltransferase;Dihydroorotase	CAD	sp|P27708|PYR1_HUMAN CAD protein OS=Homo sapiens OX=9606 GN=CAD PE=1 SV=3;tr|F8VPD4|F8VPD4_HUMAN CAD protein OS=Homo sapiens OX=9606 GN=CAD PE=1 SV=1	3	5	5	5	3	4	5	4	3	3	3	4	5	4	3	3	3	4	5	4	3	3	4.2	4.2	4.2	242.98	2225	2225;2162;279	0	3.7312	By MS/MS	By MS/MS	By MS/MS	By MS/MS	By MS/MS	By MS/MS	3.2	3.6	4.2	3.8	2	2.1
F8VXV5;F8VSE7;Q96AV8	F8VXV5;F8VSE7;Q96AV8	1;1;1	1;1;1	1;1;1	Transcription factor E2F7	E2F7	tr|F8VXV5|F8VXV5_HUMAN E2F transcription factor 7 (Fragment) OS=Homo sapiens OX=9606 GN=E2F7 PE=1 SV=1;tr|F8VSE7|F8VSE7_HUMAN E2F transcription factor 7 (Fragment) OS=Homo sapiens OX=9606 GN=E2F7 PE=1 SV=1;sp|Q96AV8|E2F7_HUMAN Transcription factor E2F7 OS=	3	1	1	1	1	1	1	0	1	0	1	1	1	0	1	0	1	1	1	0	1	0	13	13	13	13.271	115	115;693;911	0.0046296	2.4853	By MS/MS	By MS/MS	By MS/MS		By MS/MS		13	13	13	0	13	0
F8VXB1;F8VUC5;F8W156;F8W651;F8VYZ4;F8VVA7;P61923	F8VXB1;F8VUC5;F8W156;F8W651;F8VYZ4;F8VVA7;P61923	1;1;1;1;1;1;1	1;1;1;1;1;1;1	1;1;1;1;1;1;1	Coatomer subunit zeta-1	COPZ1	tr|F8VXB1|F8VXB1_HUMAN Coatomer subunit zeta (Fragment) OS=Homo sapiens OX=9606 GN=COPZ1 PE=1 SV=1;tr|F8VUC5|F8VUC5_HUMAN Coatomer subunit zeta OS=Homo sapiens OX=9606 GN=COPZ1 PE=1 SV=1;tr|F8W156|F8W156_HUMAN Coatomer subunit zeta OS=Homo sapiens OX=9606	7	1	1	1	1	1	1	1	1	1	1	1	1	1	1	1	1	1	1	1	1	1	15.2	15.2	15.2	10.628	92	92;95;107;119;163;198;177	0.002439	2.977	By MS/MS	By MS/MS	By MS/MS	By MS/MS	By MS/MS	By MS/MS	15.2	15.2	15.2	15.2	15.2	15.2
H3BRU6;F8VZX2;Q15366;F8VXH9;F8W0G4;H3BSS4;F8W1G6;F8VRH0;H3BND9	H3BRU6;F8VZX2;Q15366;F8VXH9;F8W0G4	6;6;6;4;3;2;2;2;1	4;4;4;2;1;2;1;2;1	4;4;4;2;1;2;1;2;1	Poly(rC)-binding protein 2	PCBP2	tr|H3BRU6|H3BRU6_HUMAN Poly(rC) binding protein 2 (Fragment) OS=Homo sapiens OX=9606 GN=PCBP2 PE=1 SV=1;tr|F8VZX2|F8VZX2_HUMAN Poly(rC) binding protein 2 OS=Homo sapiens OX=9606 GN=PCBP2 PE=1 SV=1;sp|Q15366|PCBP2_HUMAN Poly(rC)-binding protein 2 OS=Homo sa	9	6	4	4	6	6	6	6	6	6	4	4	4	4	4	4	4	4	4	4	4	4	33.9	23.6	23.6	31.6	301	301;321;365;160;158;184;202;310;112	0	23.093	By MS/MS	By MS/MS	By MS/MS	By MS/MS	By MS/MS	By MS/MS	33.9	33.9	33.9	33.9	33.9	33.9
F8W031;F8W0J2;F8W1K5;F8VP03;F8VWQ5;F8VU34;F8VR34;F8VTT8;F8VXJ7;F8W4S1;Q9Y2B0	F8W031;F8W0J2;F8W1K5;F8VP03;F8VWQ5;F8VU34;F8VR34;F8VTT8;F8VXJ7;F8W4S1;Q9Y2B0	2;1;1;1;1;1;1;1;1;1;1	2;1;1;1;1;1;1;1;1;1;1	1;0;1;0;0;0;0;0;1;0;1	Protein canopy homolog 2	CS;CNPY2	tr|F8W031|F8W031_HUMAN DUF3456 domain-containing protein (Fragment) OS=Homo sapiens OX=9606 PE=1 SV=1;tr|F8W0J2|F8W0J2_HUMAN Citrate synthase OS=Homo sapiens OX=9606 GN=CS PE=4 SV=1;tr|F8W1K5|F8W1K5_HUMAN Canopy FGF signaling regulator 2 (Fragment) OS=Homo	11	2	2	1	2	2	1	2	2	2	2	2	1	2	2	2	1	1	0	1	1	1	9.5	9.5	6.1	29.224	263	263;75;102;105;132;142;146;149;168;178;182	0	4.0371	By MS/MS	By MS/MS	By MS/MS	By MS/MS	By MS/MS	By MS/MS	9.5	9.5	3.4	9.5	9.5	9.5
F8W726;Q14157;Q5VU81;Q5VU80;Q5VU79;Q5VU78;Q5VU77;H0Y5H6;H7C2T8	F8W726;Q14157;Q5VU81;Q5VU80;Q5VU79;Q5VU78;Q5VU77;H0Y5H6;H7C2T8	2;2;1;1;1;1;1;1;1	2;2;1;1;1;1;1;1;1	2;2;1;1;1;1;1;1;1	Ubiquitin-associated protein 2-like	UBAP2L	tr|F8W726|F8W726_HUMAN Ubiquitin associated protein 2 like OS=Homo sapiens OX=9606 GN=UBAP2L PE=1 SV=2;sp|Q14157|UBP2L_HUMAN Ubiquitin-associated protein 2-like OS=Homo sapiens OX=9606 GN=UBAP2L PE=1 SV=2;tr|Q5VU81|Q5VU81_HUMAN Ubiquitin associated protein	9	2	2	2	2	2	1	1	2	1	2	2	1	1	2	1	2	2	1	1	2	1	2.9	2.9	2.9	113.63	1079	1079;1087;182;234;265;280;350;383;399	0.006135	1.9431	By MS/MS	By MS/MS	By matching	By matching	By matching	By matching	2.9	2.9	1.5	1.5	2.9	1.5
F8W9T3	F8W9T3	1	1	1		SNX4	tr|F8W9T3|F8W9T3_HUMAN Sorting nexin 4 (Fragment) OS=Homo sapiens OX=9606 GN=SNX4 PE=1 SV=1	1	1	1	1	1	1	1	1	1	1	1	1	1	1	1	1	1	1	1	1	1	1	12.9	12.9	12.9	18.564	155	155	0.0044944	2.3292	By MS/MS	By MS/MS	By MS/MS	By MS/MS	By MS/MS	By MS/MS	12.9	12.9	12.9	12.9	12.9	12.9
F8WBW6;Q13442	F8WBW6;Q13442	1;1	1;1	1;1	28 kDa heat- and acid-stable phosphoprotein	PDAP1	tr|F8WBW6|F8WBW6_HUMAN PDGFA associated protein 1 OS=Homo sapiens OX=9606 GN=PDAP1 PE=1 SV=1;sp|Q13442|HAP28_HUMAN 28 kDa heat- and acid-stable phosphoprotein OS=Homo sapiens OX=9606 GN=PDAP1 PE=1 SV=1	2	1	1	1	1	1	1	1	1	1	1	1	1	1	1	1	1	1	1	1	1	1	41	41	41	4.3909	39	39;181	0	16.094	By MS/MS	By MS/MS	By MS/MS	By MS/MS	By MS/MS	By MS/MS	41	41	41	41	41	41
F8WCU6;Q9NUQ8	F8WCU6;Q9NUQ8	1;1	1;1	1;1	ATP-binding cassette sub-family F member 3	ABCF3	tr|F8WCU6|F8WCU6_HUMAN ATP binding cassette subfamily F member 3 OS=Homo sapiens OX=9606 GN=ABCF3 PE=1 SV=1;sp|Q9NUQ8|ABCF3_HUMAN ATP-binding cassette sub-family F member 3 OS=Homo sapiens OX=9606 GN=ABCF3 PE=1 SV=2	2	1	1	1	1	0	0	0	0	0	1	0	0	0	0	0	1	0	0	0	0	0	7.8	7.8	7.8	11.279	103	103;709	1	-2	By MS/MS						7.8	0	0	0	0	0
F8WEX7;F8WF14;P06276	F8WEX7;F8WF14;P06276	1;1;1	1;1;1	1;1;1	Carboxylic ester hydrolase;Cholinesterase	BCHE	tr|F8WEX7|F8WEX7_HUMAN Carboxylic ester hydrolase OS=Homo sapiens OX=9606 GN=BCHE PE=1 SV=1;tr|F8WF14|F8WF14_HUMAN Carboxylic ester hydrolase OS=Homo sapiens OX=9606 GN=BCHE PE=1 SV=1;sp|P06276|CHLE_HUMAN Cholinesterase OS=Homo sapiens OX=9606 GN=BCHE PE=1	3	1	1	1	1	1	1	0	1	1	1	1	1	0	1	1	1	1	1	0	1	1	1.9	1.9	1.9	58.926	525	525;562;602	1	-2	By matching	By matching	By MS/MS		By matching	By matching	1.9	1.9	1.9	0	1.9	1.9
G3V203;J3QQ67;Q07020;H0YHA7;F8VUA6;F8VYV2;A0A075B7A0;F8VXR6	G3V203;J3QQ67;Q07020;H0YHA7;F8VUA6;F8VYV2;A0A075B7A0	7;7;7;6;5;4;4;1	7;7;7;6;5;4;4;1	7;7;7;6;5;4;4;1	60S ribosomal protein L18	RPL18	tr|G3V203|G3V203_HUMAN Ribosomal protein L18 OS=Homo sapiens OX=9606 GN=RPL18 PE=1 SV=1;tr|J3QQ67|J3QQ67_HUMAN Ribosomal protein L18 (Fragment) OS=Homo sapiens OX=9606 GN=RPL18 PE=1 SV=1;sp|Q07020|RL18_HUMAN 60S ribosomal protein L18 OS=Homo sapiens OX=960	8	7	7	7	4	6	5	6	7	5	4	6	5	6	7	5	4	6	5	6	7	5	39.6	39.6	39.6	18.756	164	164;190;188;167;130;133;138;84	0	22.612	By MS/MS	By MS/MS	By MS/MS	By MS/MS	By MS/MS	By MS/MS	29.3	37.2	29.3	39.6	39.6	32.9
H0YJS4;G3V4T5;P05198	H0YJS4;G3V4T5;P05198	3;3;3	3;3;3	3;3;3	Eukaryotic translation initiation factor 2 subunit 1	EIF2S1	tr|H0YJS4|H0YJS4_HUMAN Eukaryotic translation initiation factor 2 subunit 1 (Fragment) OS=Homo sapiens OX=9606 GN=EIF2S1 PE=1 SV=1;tr|G3V4T5|G3V4T5_HUMAN Eukaryotic translation initiation factor 2 subunit 1 (Fragment) OS=Homo sapiens OX=9606 GN=EIF2S1 PE=1	3	3	3	3	3	3	3	3	3	2	3	3	3	3	3	2	3	3	3	3	3	2	14.3	14.3	14.3	28.865	252	252;273;315	0	3.2804	By MS/MS	By MS/MS	By MS/MS	By MS/MS	By MS/MS	By MS/MS	14.3	14.3	14.3	14.3	14.3	11.1
G3V5Z7;P60900;G3V295;G3V3I1;G3V3U4;H0YJC4	G3V5Z7;P60900;G3V295;G3V3I1	6;6;5;4;2;1	6;6;5;4;2;1	6;6;5;4;2;1	Proteasome subunit alpha type;Proteasome subunit alpha type-6	PSMA6	tr|G3V5Z7|G3V5Z7_HUMAN Proteasome subunit alpha type OS=Homo sapiens OX=9606 GN=PSMA6 PE=1 SV=1;sp|P60900|PSA6_HUMAN Proteasome subunit alpha type-6 OS=Homo sapiens OX=9606 GN=PSMA6 PE=1 SV=1;tr|G3V295|G3V295_HUMAN Proteasome subunit alpha type OS=Homo sap	6	6	6	6	6	5	5	4	5	5	6	5	5	4	5	5	6	5	5	4	5	5	31.7	31.7	31.7	28.147	252	252;246;203;148;107;85	0	10.505	By MS/MS	By MS/MS	By MS/MS	By MS/MS	By MS/MS	By MS/MS	31.7	28.2	28.2	23.4	28.2	28.2
H0Y3Y9;P55036	H0Y3Y9;P55036	1;1	1;1	1;1	26S proteasome non-ATPase regulatory subunit 4	PSMD4	tr|H0Y3Y9|H0Y3Y9_HUMAN Proteasome 26S subunit ubiquitin receptor, non-ATPase 4 (Fragment) OS=Homo sapiens OX=9606 GN=PSMD4 PE=1 SV=1;sp|P55036|PSMD4_HUMAN 26S proteasome non-ATPase regulatory subunit 4 OS=Homo sapiens OX=9606 GN=PSMD4 PE=1 SV=1	2	1	1	1	1	0	1	0	0	1	1	0	1	0	0	1	1	0	1	0	0	1	13.5	13.5	13.5	21.007	193	193;377	0.0075472	1.6464	By MS/MS		By MS/MS			By MS/MS	13.5	0	13.5	0	0	13.5
H0Y5B4;H7BZ11;J3KQN4;Q969Q0;P83881	H0Y5B4;H7BZ11;J3KQN4;Q969Q0;P83881	1;1;1;1;1	1;1;1;1;1	1;1;1;1;1	60S ribosomal protein L36a-like;60S ribosomal protein L36a	RPL36A;RPL36A-HNRNPH2;RPL36AL	tr|H0Y5B4|H0Y5B4_HUMAN Ribosomal protein L36a OS=Homo sapiens OX=9606 GN=RPL36A PE=3 SV=2;tr|H7BZ11|H7BZ11_HUMAN RPL36A-HNRNPH2 readthrough OS=Homo sapiens OX=9606 GN=RPL36A-HNRNPH2 PE=3 SV=2;tr|J3KQN4|J3KQN4_HUMAN Ribosomal protein L36a OS=Homo sapiens OX	5	1	1	1	1	1	1	1	1	1	1	1	1	1	1	1	1	1	1	1	1	1	8	8	8	13.228	112	112;118;142;106;106	0.0075901	1.6637	By MS/MS	By MS/MS	By MS/MS	By MS/MS	By MS/MS	By MS/MS	8	8	8	8	8	8
H0Y8E6;P49736	H0Y8E6;P49736	1;1	1;1	1;1	DNA replication licensing factor MCM2	MCM2	tr|H0Y8E6|H0Y8E6_HUMAN DNA replication licensing factor MCM2 (Fragment) OS=Homo sapiens OX=9606 GN=MCM2 PE=1 SV=1;sp|P49736|MCM2_HUMAN DNA replication licensing factor MCM2 OS=Homo sapiens OX=9606 GN=MCM2 PE=1 SV=4	2	1	1	1	0	0	0	0	1	1	0	0	0	0	1	1	0	0	0	0	1	1	1.6	1.6	1.6	93.998	836	836;904	0.0059289	1.7988					By MS/MS	By MS/MS	0	0	0	0	1.6	1.6
H0YAG8;P11766;D6RAY0;D6R9G2;D6RFE4	H0YAG8;P11766;D6RAY0;D6R9G2;D6RFE4	2;2;1;1;1	2;2;1;1;1	2;2;1;1;1	Alcohol dehydrogenase class-3	ADH5	tr|H0YAG8|H0YAG8_HUMAN Alcohol dehydrogenase 5 (class III), chi polypeptide (Fragment) OS=Homo sapiens OX=9606 GN=ADH5 PE=1 SV=1;sp|P11766|ADHX_HUMAN Alcohol dehydrogenase class-3 OS=Homo sapiens OX=9606 GN=ADH5 PE=1 SV=4;tr|D6RAY0|D6RAY0_HUMAN Alcohol deh	5	2	2	2	2	2	2	2	1	1	2	2	2	2	1	1	2	2	2	2	1	1	16	16	16	27.547	262	262;374;56;95;115	0.0046083	2.469	By MS/MS	By MS/MS	By MS/MS	By MS/MS	By MS/MS	By MS/MS	16	16	16	16	8.4	8.4
H0YC59;Q8NA66	H0YC59;Q8NA66	1;1	1;1	1;1	Cyclic nucleotide-binding domain-containing protein 1	CNBD1	tr|H0YC59|H0YC59_HUMAN Cyclic nucleotide binding domain containing 1 OS=Homo sapiens OX=9606 GN=CNBD1 PE=1 SV=2;sp|Q8NA66|CNBD1_HUMAN Cyclic nucleotide-binding domain-containing protein 1 OS=Homo sapiens OX=9606 GN=CNBD1 PE=2 SV=1	2	1	1	1	0	0	0	1	0	0	0	0	0	1	0	0	0	0	0	1	0	0	1.9	1.9	1.9	59.645	515	515;436	1	-2				By MS/MS			0	0	0	1.9	0	0
H0YDT6;O00303	H0YDT6;O00303	2;2	2;2	2;2	Eukaryotic translation initiation factor 3 subunit F	EIF3F	tr|H0YDT6|H0YDT6_HUMAN Eukaryotic translation initiation factor 3 subunit F OS=Homo sapiens OX=9606 GN=EIF3F PE=1 SV=2;sp|O00303|EIF3F_HUMAN Eukaryotic translation initiation factor 3 subunit F OS=Homo sapiens OX=9606 GN=EIF3F PE=1 SV=1	2	2	2	2	1	1	2	2	0	2	1	1	2	2	0	2	1	1	2	2	0	2	10	10	10	37.749	359	359;357	0.004415	2.2324	By MS/MS	By matching	By MS/MS	By matching		By matching	5.3	4.7	10	10	0	10
H0YF40	H0YF40	1	1	1		ALDH8A1	tr|H0YF40|H0YF40_HUMAN Aldehyde dehydrogenase 8 family member A1 (Fragment) OS=Homo sapiens OX=9606 GN=ALDH8A1 PE=1 SV=1	1	1	1	1	1	1	1	1	1	1	1	1	1	1	1	1	1	1	1	1	1	1	9	9	9	15.051	134	134	0.0042827	2.1048	By MS/MS	By MS/MS	By MS/MS	By MS/MS	By MS/MS	By MS/MS	9	9	9	9	9	9
H0YJ77;H0YJX6;O14744;G3V5T6	H0YJ77;H0YJX6;O14744;G3V5T6	2;2;2;1	2;2;2;1	2;2;2;1	Protein arginine N-methyltransferase 5;Protein arginine N-methyltransferase 5, N-terminally processed	PRMT5	tr|H0YJ77|H0YJ77_HUMAN Protein arginine methyltransferase 5 (Fragment) OS=Homo sapiens OX=9606 GN=PRMT5 PE=1 SV=1;tr|H0YJX6|H0YJX6_HUMAN Protein arginine methyltransferase 5 (Fragment) OS=Homo sapiens OX=9606 GN=PRMT5 PE=1 SV=1;sp|O14744|ANM5_HUMAN Protein	4	2	2	2	2	2	2	2	1	2	2	2	2	2	1	2	2	2	2	2	1	2	13.8	13.8	13.8	16.155	138	138;279;637;104	0.0044248	2.2335	By MS/MS	By MS/MS	By MS/MS	By MS/MS	By MS/MS	By MS/MS	13.8	13.8	13.8	13.8	7.2	13.8
H0YLP6;H0YMF4;H0YKD8;P46779	H0YLP6;H0YMF4;H0YKD8;P46779	3;3;3;3	3;3;3;3	3;3;3;3	60S ribosomal protein L28	RPL28	tr|H0YLP6|H0YLP6_HUMAN 60S ribosomal protein L28 OS=Homo sapiens OX=9606 GN=RPL28 PE=1 SV=1;tr|H0YMF4|H0YMF4_HUMAN 60S ribosomal protein L28 OS=Homo sapiens OX=9606 GN=RPL28 PE=1 SV=1;tr|H0YKD8|H0YKD8_HUMAN 60S ribosomal protein L28 OS=Homo sapiens OX=9606	4	3	3	3	3	3	3	2	3	2	3	3	3	2	3	2	3	3	3	2	3	2	32.6	32.6	32.6	9.657	89	89;112;170;137	0	8.6027	By MS/MS	By MS/MS	By MS/MS	By MS/MS	By MS/MS	By MS/MS	32.6	32.6	32.6	21.3	32.6	23.6
H0YKX1;Q92541	H0YKX1;Q92541	1;1	1;1	1;1	RNA polymerase-associated protein RTF1 homolog	RTF1	tr|H0YKX1|H0YKX1_HUMAN RTF1 homolog, Paf1/RNA polymerase II complex component (Fragment) OS=Homo sapiens OX=9606 GN=RTF1 PE=1 SV=1;sp|Q92541|RTF1_HUMAN RNA polymerase-associated protein RTF1 homolog OS=Homo sapiens OX=9606 GN=RTF1 PE=1 SV=4	2	1	1	1	0	0	0	0	1	0	0	0	0	0	1	0	0	0	0	0	1	0	7	7	7	20.151	171	171;710	1	-2					By MS/MS		0	0	0	0	7	0
H0YMA1;H0YMZ1;H0YL69;P25789;H0YKS0;H0YLC2;H0YKT8;H0YMI6;H0YN18;H0YMV3;H0YLS6	H0YMA1;H0YMZ1;H0YL69;P25789;H0YKS0;H0YLC2;H0YKT8;H0YMI6;H0YN18	3;3;3;3;2;2;2;2;2;1;1	3;3;3;3;2;2;2;2;2;1;1	3;3;3;3;2;2;2;2;2;1;1	Proteasome subunit alpha type;Proteasome subunit alpha type-4;Proteasome subunit beta type	PSMA4	tr|H0YMA1|H0YMA1_HUMAN Proteasome subunit alpha type (Fragment) OS=Homo sapiens OX=9606 GN=PSMA4 PE=1 SV=1;tr|H0YMZ1|H0YMZ1_HUMAN Proteasome subunit alpha type (Fragment) OS=Homo sapiens OX=9606 GN=PSMA4 PE=1 SV=8;tr|H0YL69|H0YL69_HUMAN Proteasome subunit	11	3	3	3	2	1	2	3	2	2	2	1	2	3	2	2	2	1	2	3	2	2	22.5	22.5	22.5	23.27	209	209;220;236;261;122;174;181;183;230;86;125	0	3.6578	By MS/MS	By MS/MS	By MS/MS	By MS/MS	By MS/MS	By matching	18.2	7.7	12	22.5	14.8	18.2
H0YMN5;Q9ULG1	H0YMN5;Q9ULG1	1;1	1;1	1;1	DNA helicase INO80	INO80	tr|H0YMN5|H0YMN5_HUMAN Chromatin-remodeling ATPase INO80 OS=Homo sapiens OX=9606 GN=INO80 PE=1 SV=1;sp|Q9ULG1|INO80_HUMAN Chromatin-remodeling ATPase INO80 OS=Homo sapiens OX=9606 GN=INO80 PE=1 SV=2	2	1	1	1	1	0	0	1	0	0	1	0	0	1	0	0	1	0	0	1	0	0	1	1	1	127.96	1104	1104;1556	1	-2	By MS/MS			By matching			1	0	0	1	0	0
H0YMV8;Q71UM5;P42677;C9J1C5;C9JLI6	H0YMV8;Q71UM5;P42677;C9J1C5;C9JLI6	2;2;2;1;1	2;2;2;1;1	2;2;2;1;1	40S ribosomal protein S27;40S ribosomal protein S27-like	RPS27L;RPS27	tr|H0YMV8|H0YMV8_HUMAN 40S ribosomal protein S27 OS=Homo sapiens OX=9606 GN=RPS27L PE=1 SV=1;sp|Q71UM5|RS27L_HUMAN 40S ribosomal protein S27-like OS=Homo sapiens OX=9606 GN=RPS27L PE=1 SV=3;sp|P42677|RS27_HUMAN 40S ribosomal protein S27 OS=Homo sapiens OX=	5	2	2	2	2	1	2	2	2	1	2	1	2	2	2	1	2	1	2	2	2	1	21	21	21	11.345	100	100;84;84;52;97	0.0044843	2.3225	By MS/MS	By matching	By MS/MS	By MS/MS	By MS/MS	By MS/MS	21	13	21	21	21	8
H0YN26;P39687;H7BZ09;O95626;O43423;Q92688	H0YN26;P39687	6;6;2;1;1;1	6;6;2;1;1;1	6;6;2;1;1;1	Acidic leucine-rich nuclear phosphoprotein 32 family member A	ANP32A	tr|H0YN26|H0YN26_HUMAN Acidic nuclear phosphoprotein 32 family member A OS=Homo sapiens OX=9606 GN=ANP32A PE=1 SV=1;sp|P39687|AN32A_HUMAN Acidic leucine-rich nuclear phosphoprotein 32 family member A OS=Homo sapiens OX=9606 GN=ANP32A PE=1 SV=1	6	6	6	6	5	4	5	4	5	6	5	4	5	4	5	6	5	4	5	4	5	6	45.2	45.2	45.2	19.997	177	177;249;79;131;234;251	0	10.852	By MS/MS	By MS/MS	By MS/MS	By MS/MS	By MS/MS	By MS/MS	42.4	26	45.2	26	45.2	45.2
H0YNC5;O14672	H0YNC5;O14672	1;1	1;1	1;1	Disintegrin and metalloproteinase domain-containing protein 10	ADAM10	tr|H0YNC5|H0YNC5_HUMAN ADAM metallopeptidase domain 10 (Fragment) OS=Homo sapiens OX=9606 GN=ADAM10 PE=1 SV=1;sp|O14672|ADA10_HUMAN Disintegrin and metalloproteinase domain-containing protein 10 OS=Homo sapiens OX=9606 GN=ADAM10 PE=1 SV=1	2	1	1	1	1	0	1	0	0	1	1	0	1	0	0	1	1	0	1	0	0	1	10.8	10.8	10.8	15.951	148	148;748	1	-2	By MS/MS		By matching			By matching	10.8	0	10.8	0	0	10.8
H3BNC9;P08708;H0YN88;A0A075B716;H0YN73	H3BNC9;P08708;H0YN88;A0A075B716	4;4;3;3;1	4;4;3;3;1	4;4;3;3;1	40S ribosomal protein S17	RPS17	tr|H3BNC9|H3BNC9_HUMAN 40S ribosomal protein S17 OS=Homo sapiens OX=9606 PE=3 SV=2;sp|P08708|RS17_HUMAN 40S ribosomal protein S17 OS=Homo sapiens OX=9606 GN=RPS17 PE=1 SV=2;tr|H0YN88|H0YN88_HUMAN 40S ribosomal protein S17 OS=Homo sapiens OX=9606 GN=RPS17 P	5	4	4	4	3	4	4	4	3	4	3	4	4	4	3	4	3	4	4	4	3	4	9.6	9.6	9.6	64.532	584	584;135;136;191;59	0	19.568	By MS/MS	By MS/MS	By MS/MS	By MS/MS	By MS/MS	By MS/MS	7.7	9.6	9.6	9.6	7.7	9.6
H3BNK3;O14561	H3BNK3;O14561	1;1	1;1	1;1	Acyl carrier protein;Acyl carrier protein, mitochondrial	NDUFAB1	tr|H3BNK3|H3BNK3_HUMAN Acyl carrier protein (Fragment) OS=Homo sapiens OX=9606 GN=NDUFAB1 PE=1 SV=1;sp|O14561|ACPM_HUMAN Acyl carrier protein, mitochondrial OS=Homo sapiens OX=9606 GN=NDUFAB1 PE=1 SV=3	2	1	1	1	1	1	1	1	1	1	1	1	1	1	1	1	1	1	1	1	1	1	13.5	13.5	13.5	12.099	111	111;156	0	4.1013	By MS/MS	By matching	By matching	By MS/MS	By MS/MS	By MS/MS	13.5	13.5	13.5	13.5	13.5	13.5
H3BSP9;P02795	H3BSP9;P02795	1;1	1;1	1;1	Metallothionein;Metallothionein-2	MT2A	tr|H3BSP9|H3BSP9_HUMAN Metallothionein OS=Homo sapiens OX=9606 GN=MT2A PE=1 SV=1;sp|P02795|MT2_HUMAN Metallothionein-2 OS=Homo sapiens OX=9606 GN=MT2A PE=1 SV=1	2	1	1	1	1	1	1	1	1	1	1	1	1	1	1	1	1	1	1	1	1	1	27.4	27.4	27.4	7.7403	73	73;61	0	13.385	By MS/MS	By MS/MS	By MS/MS	By MS/MS	By MS/MS	By MS/MS	27.4	27.4	27.4	27.4	27.4	27.4
H3BT57	H3BT57	1	1	1		PML	tr|H3BT57|H3BT57_HUMAN PML nuclear body scaffold OS=Homo sapiens OX=9606 GN=PML PE=1 SV=1	1	1	1	1	0	1	0	0	0	1	0	1	0	0	0	1	0	1	0	0	0	1	2.3	2.3	2.3	62.913	568	568	0.0075614	1.6569		By MS/MS				By MS/MS	0	2.3	0	0	0	2.3
H7C3F9;O15144	H7C3F9;O15144	1;1	1;1	1;1	Actin-related protein 2/3 complex subunit 2	ARPC2	tr|H7C3F9|H7C3F9_HUMAN Arp2/3 complex 34 kDa subunit (Fragment) OS=Homo sapiens OX=9606 GN=ARPC2 PE=1 SV=1;sp|O15144|ARPC2_HUMAN Actin-related protein 2/3 complex subunit 2 OS=Homo sapiens OX=9606 GN=ARPC2 PE=1 SV=1	2	1	1	1	1	1	1	1	1	1	1	1	1	1	1	1	1	1	1	1	1	1	12.1	12.1	12.1	18.654	165	165;300	0.0041494	1.9951	By MS/MS	By MS/MS	By MS/MS	By matching	By matching	By MS/MS	12.1	12.1	12.1	12.1	12.1	12.1
H7C3I1;Q8NFI4;P50502;F6VDH7;Q8IZP2	H7C3I1;Q8NFI4;P50502;F6VDH7;Q8IZP2	3;3;3;2;2	3;3;3;2;2	3;3;3;2;2	Putative protein FAM10A5;Hsc70-interacting protein;Putative protein FAM10A4	ST13;ST13P5;ST13P4	tr|H7C3I1|H7C3I1_HUMAN ST13 Hsp70 interacting protein (Fragment) OS=Homo sapiens OX=9606 GN=ST13 PE=1 SV=1;sp|Q8NFI4|F10A5_HUMAN Putative protein FAM10A5 OS=Homo sapiens OX=9606 GN=ST13P5 PE=5 SV=1;sp|P50502|F10A1_HUMAN Hsc70-interacting protein OS=Homo sa	5	3	3	3	2	2	2	3	3	2	2	2	2	3	3	2	2	2	2	3	3	2	22.6	22.6	22.6	16.219	146	146;369;369;162;240	0	4.7102	By MS/MS	By MS/MS	By MS/MS	By MS/MS	By MS/MS	By MS/MS	17.1	17.1	17.1	22.6	22.6	13.7
Q12931;I3L0K7;I3L239	Q12931;I3L0K7	4;4;1	4;4;1	4;4;1	Heat shock protein 75 kDa, mitochondrial	TRAP1	sp|Q12931|TRAP1_HUMAN Heat shock protein 75 kDa, mitochondrial OS=Homo sapiens OX=9606 GN=TRAP1 PE=1 SV=3;tr|I3L0K7|I3L0K7_HUMAN TNF receptor associated protein 1 OS=Homo sapiens OX=9606 GN=TRAP1 PE=1 SV=1	3	4	4	4	3	3	4	3	3	2	3	3	4	3	3	2	3	3	4	3	3	2	7.2	7.2	7.2	80.109	704	704;495;215	0	4.7873	By MS/MS	By MS/MS	By MS/MS	By MS/MS	By MS/MS	By MS/MS	4.8	4.8	7.2	4.8	4.8	3.4
I3L166	I3L166	1	1	1		EARS2	tr|I3L166|I3L166_HUMAN Glutamyl-tRNA synthetase 2, mitochondrial OS=Homo sapiens OX=9606 GN=EARS2 PE=4 SV=1	1	1	1	1	1	1	1	0	1	1	1	1	1	0	1	1	1	1	1	0	1	1	18.8	18.8	18.8	12.446	112	112	0.0060606	1.876	By MS/MS	By MS/MS	By MS/MS		By MS/MS	By MS/MS	18.8	18.8	18.8	0	18.8	18.8
I3L3Q7;I3L3B0;Q07021	I3L3Q7;I3L3B0;Q07021	5;5;5	5;5;5	5;5;5	Complement component 1 Q subcomponent-binding protein, mitochondrial	C1QBP	tr|I3L3Q7|I3L3Q7_HUMAN Complement component 1 Q subcomponent-binding protein, mitochondrial (Fragment) OS=Homo sapiens OX=9606 GN=C1QBP PE=1 SV=1;tr|I3L3B0|I3L3B0_HUMAN Complement component 1 Q subcomponent-binding protein, mitochondrial OS=Homo sapiens OX	3	5	5	5	4	4	5	4	4	5	4	4	5	4	4	5	4	4	5	4	4	5	57.1	57.1	57.1	20.006	177	177;178;282	0	18.628	By MS/MS	By MS/MS	By MS/MS	By MS/MS	By MS/MS	By MS/MS	49.7	49.7	57.1	49.7	49.7	57.1
I3L4N9	I3L4N9	1	1	1		SPNS2	tr|I3L4N9|I3L4N9_HUMAN Sphingolipid transporter 2 (Fragment) OS=Homo sapiens OX=9606 GN=SPNS2 PE=1 SV=1	1	1	1	1	1	1	1	1	1	1	1	1	1	1	1	1	1	1	1	1	1	1	2.5	2.5	2.5	30.299	282	282	0.0047733	2.7306	By MS/MS	By MS/MS	By MS/MS	By MS/MS	By MS/MS	By MS/MS	2.5	2.5	2.5	2.5	2.5	2.5
J3QL05;J3KP15;Q01130;Q9BRL6	J3QL05;J3KP15;Q01130	3;3;3;1	3;3;3;1	3;3;3;1	Serine/arginine-rich splicing factor 2	SRSF2	tr|J3QL05|J3QL05_HUMAN Serine and arginine rich splicing factor 2 (Fragment) OS=Homo sapiens OX=9606 GN=SRSF2 PE=1 SV=1;tr|J3KP15|J3KP15_HUMAN Serine and arginine rich splicing factor 2 (Fragment) OS=Homo sapiens OX=9606 GN=SRSF2 PE=1 SV=8;sp|Q01130|SRSF2_	4	3	3	3	3	3	3	3	2	3	3	3	3	3	2	3	3	3	3	3	2	3	31.5	31.5	31.5	15.156	130	130;133;221;282	0	8.4673	By MS/MS	By MS/MS	By MS/MS	By MS/MS	By MS/MS	By MS/MS	31.5	31.5	31.5	31.5	19.2	31.5
J3KQ32;Q9NTK5	J3KQ32;Q9NTK5	2;2	2;2	2;2	Obg-like ATPase 1	OLA1	tr|J3KQ32|J3KQ32_HUMAN Obg-like ATPase 1 OS=Homo sapiens OX=9606 GN=OLA1 PE=1 SV=1;sp|Q9NTK5|OLA1_HUMAN Obg-like ATPase 1 OS=Homo sapiens OX=9606 GN=OLA1 PE=1 SV=2	2	2	2	2	2	1	1	1	1	0	2	1	1	1	1	0	2	1	1	1	1	0	5	5	5	46.937	416	416;396	0.0024691	3.0211	By MS/MS	By MS/MS	By MS/MS	By MS/MS	By matching		5	3.1	3.1	3.1	3.1	0
J3KRE2;J3KTF8;J3QQX2;P52565;J3KS60;J3KRY1	J3KRE2;J3KTF8;J3QQX2;P52565;J3KS60;J3KRY1	3;3;3;3;2;2	3;3;3;3;2;2	3;3;3;3;2;2	Rho GDP-dissociation inhibitor 1	ARHGDIA	tr|J3KRE2|J3KRE2_HUMAN Rho GDP dissociation inhibitor alpha OS=Homo sapiens OX=9606 GN=ARHGDIA PE=1 SV=1;tr|J3KTF8|J3KTF8_HUMAN Rho GDP dissociation inhibitor alpha (Fragment) OS=Homo sapiens OX=9606 GN=ARHGDIA PE=1 SV=8;tr|J3QQX2|J3QQX2_HUMAN Rho GDP diss	6	3	3	3	3	2	3	3	2	3	3	2	3	3	2	3	3	2	3	3	2	3	44.2	44.2	44.2	14.814	129	129;193;235;204;92;249	0	14.494	By MS/MS	By MS/MS	By MS/MS	By MS/MS	By MS/MS	By MS/MS	44.2	19.4	44.2	44.2	19.4	44.2
J3QRS3;P19105;O14950;J3KTJ1;P24844	J3QRS3;P19105;O14950;J3KTJ1;P24844	3;3;3;2;2	3;3;3;2;2	3;3;3;2;2	Myosin regulatory light chain 12A;Myosin regulatory light chain 12B;Myosin regulatory light polypeptide 9	MYL12A;MYL12B;MYL9	tr|J3QRS3|J3QRS3_HUMAN Myosin light chain 12A OS=Homo sapiens OX=9606 GN=MYL12A PE=1 SV=1;sp|P19105|ML12A_HUMAN Myosin regulatory light chain 12A OS=Homo sapiens OX=9606 GN=MYL12A PE=1 SV=2;sp|O14950|ML12B_HUMAN Myosin regulatory light chain 12B OS=Homo sa	5	3	3	3	2	3	2	2	2	2	2	3	2	2	2	2	2	3	2	2	2	2	27.7	27.7	27.7	20.457	177	177;171;172;114;172	0	11.16	By MS/MS	By MS/MS	By MS/MS	By MS/MS	By MS/MS	By MS/MS	16.4	27.7	21.5	16.4	16.4	16.4
J3QT09;Q9BQF6	J3QT09;Q9BQF6	1;1	1;1	1;1	Sentrin-specific protease 7	SENP7	tr|J3QT09|J3QT09_HUMAN SUMO specific peptidase 7 OS=Homo sapiens OX=9606 GN=SENP7 PE=1 SV=1;sp|Q9BQF6|SENP7_HUMAN Sentrin-specific protease 7 OS=Homo sapiens OX=9606 GN=SENP7 PE=1 SV=4	2	1	1	1	0	0	0	0	0	1	0	0	0	0	0	1	0	0	0	0	0	1	2.1	2.1	2.1	112.48	985	985;1050	1	-2						By MS/MS	0	0	0	0	0	2.1
J3QT56;Q9NX55	J3QT56;Q9NX55	1;1	1;1	1;1	Huntingtin-interacting protein K	HYPK	tr|J3QT56|J3QT56_HUMAN Huntingtin interacting protein K OS=Homo sapiens OX=9606 GN=HYPK PE=1 SV=2;sp|Q9NX55|HYPK_HUMAN Huntingtin-interacting protein K OS=Homo sapiens OX=9606 GN=HYPK PE=1 SV=3	2	1	1	1	1	0	1	1	0	1	1	0	1	1	0	1	1	0	1	1	0	1	33.8	33.8	33.8	8.2346	74	74;121	0	9.4171	By MS/MS		By MS/MS	By MS/MS		By MS/MS	33.8	0	33.8	33.8	0	33.8
K7EIU6;K7ENY9;Q8WUQ7	K7EIU6;K7ENY9;Q8WUQ7	1;1;1	1;1;1	1;1;1	Cactin	CACTIN	tr|K7EIU6|K7EIU6_HUMAN Cactin, spliceosome C complex subunit (Fragment) OS=Homo sapiens OX=9606 GN=CACTIN PE=1 SV=1;tr|K7ENY9|K7ENY9_HUMAN Cactin, spliceosome C complex subunit (Fragment) OS=Homo sapiens OX=9606 GN=CACTIN PE=1 SV=1;sp|Q8WUQ7|CATIN_HUMAN Sp	3	1	1	1	1	0	1	1	1	1	1	0	1	1	1	1	1	0	1	1	1	1	9.4	9.4	9.4	14.539	117	117;291;758	0.0042283	2.0484	By MS/MS		By MS/MS	By MS/MS	By MS/MS	By MS/MS	9.4	0	9.4	9.4	9.4	9.4
K7EJ78;K7EQJ5;K7ELC2;P62841;S4R456;K7EM56;A0A0B4J2B4;S4R417	K7EJ78;K7EQJ5;K7ELC2;P62841;S4R456;K7EM56;A0A0B4J2B4;S4R417	2;2;2;2;1;1;1;1	2;2;2;2;1;1;1;1	2;2;2;2;1;1;1;1	40S ribosomal protein S15	RPS15	tr|K7EJ78|K7EJ78_HUMAN 40S ribosomal protein S15 OS=Homo sapiens OX=9606 GN=RPS15 PE=1 SV=2;tr|K7EQJ5|K7EQJ5_HUMAN 40S ribosomal protein S15 OS=Homo sapiens OX=9606 GN=RPS15 PE=1 SV=2;tr|K7ELC2|K7ELC2_HUMAN 40S ribosomal protein S15 OS=Homo sapiens OX=9606	8	2	2	2	2	2	2	2	2	2	2	2	2	2	2	2	2	2	2	2	2	2	31.8	31.8	31.8	14.759	129	129;141;152;145;68;112;118;135	0	19.384	By MS/MS	By MS/MS	By MS/MS	By MS/MS	By MS/MS	By MS/MS	31.8	31.8	31.8	31.8	31.8	31.8
K7EL50;P27797;A0A7P0T861;K7EJB9	K7EL50;P27797;A0A7P0T861;K7EJB9	9;9;8;6	9;9;8;6	9;9;8;6	Calreticulin	CALR	tr|K7EL50|K7EL50_HUMAN Calreticulin OS=Homo sapiens OX=9606 GN=CALR PE=1 SV=2;sp|P27797|CALR_HUMAN Calreticulin OS=Homo sapiens OX=9606 GN=CALR PE=1 SV=1;tr|A0A7P0T861|A0A7P0T861_HUMAN Calreticulin OS=Homo sapiens OX=9606 GN=CALR PE=1 SV=1;tr|K7EJB9|K7EJB9	4	9	9	9	8	7	7	6	7	7	8	7	7	6	7	7	8	7	7	6	7	7	40.5	40.5	40.5	43.357	378	378;417;356;349	0	63.007	By MS/MS	By MS/MS	By MS/MS	By MS/MS	By MS/MS	By MS/MS	36.8	31	30.4	23.5	31	29.1
P14314;K7ELL7;A0A0C4DGP4	P14314;K7ELL7	5;5;1	5;5;1	5;5;1	Glucosidase 2 subunit beta	PRKCSH	sp|P14314|GLU2B_HUMAN Glucosidase 2 subunit beta OS=Homo sapiens OX=9606 GN=PRKCSH PE=1 SV=2;tr|K7ELL7|K7ELL7_HUMAN Glucosidase 2 subunit beta OS=Homo sapiens OX=9606 GN=PRKCSH PE=1 SV=1	3	5	5	5	5	3	4	4	4	5	5	3	4	4	4	5	5	3	4	4	4	5	12.9	12.9	12.9	59.425	528	528;535;200	0	6.6438	By MS/MS	By MS/MS	By MS/MS	By MS/MS	By MS/MS	By MS/MS	12.9	8.5	10.4	11	11	12.9
K7ERI7;P35268;K7EJT5;K7EP65;K7EKS7;K7ELC4;K7EMH1	K7ERI7;P35268;K7EJT5;K7EP65;K7EKS7;K7ELC4;K7EMH1	3;3;2;2;2;2;2	3;3;2;2;2;2;2	3;3;2;2;2;2;2	60S ribosomal protein L22	RPL22	tr|K7ERI7|K7ERI7_HUMAN Ribosomal protein L22 OS=Homo sapiens OX=9606 GN=RPL22 PE=1 SV=1;sp|P35268|RL22_HUMAN 60S ribosomal protein L22 OS=Homo sapiens OX=9606 GN=RPL22 PE=1 SV=2;tr|K7EJT5|K7EJT5_HUMAN Ribosomal protein L22 (Fragment) OS=Homo sapiens OX=960	7	3	3	3	2	2	2	2	2	3	2	2	2	2	2	3	2	2	2	2	2	3	43.2	43.2	43.2	11.168	95	95;128;47;48;53;79;89	0	4.6938	By MS/MS	By MS/MS	By MS/MS	By MS/MS	By MS/MS	By MS/MS	29.5	29.5	29.5	29.5	29.5	43.2
M0QY91	M0QY91	1	1	1		SDHAF2	tr|M0QY91|M0QY91_HUMAN Succinate dehydrogenase complex assembly factor 2 OS=Homo sapiens OX=9606 GN=SDHAF2 PE=4 SV=1	1	1	1	1	0	0	0	0	1	0	0	0	0	0	1	0	0	0	0	0	1	0	75	75	75	3.2038	28	28	1	-2					By MS/MS		0	0	0	0	75	0
M0R2L9;M0QYF7;M0R140;P39019	M0R2L9;M0QYF7;M0R140;P39019	2;2;2;2	2;2;2;2	2;2;2;2	40S ribosomal protein S19	RPS19	tr|M0R2L9|M0R2L9_HUMAN Ribosomal protein S19 (Fragment) OS=Homo sapiens OX=9606 GN=RPS19 PE=1 SV=1;tr|M0QYF7|M0QYF7_HUMAN Ribosomal protein S19 (Fragment) OS=Homo sapiens OX=9606 GN=RPS19 PE=1 SV=1;tr|M0R140|M0R140_HUMAN Ribosomal protein S19 (Fragment) OS	4	2	2	2	2	2	2	2	2	2	2	2	2	2	2	2	2	2	2	2	2	2	28.2	28.2	28.2	8.1894	71	71;100;102;145	0.0047506	2.7085	By MS/MS	By MS/MS	By MS/MS	By MS/MS	By MS/MS	By MS/MS	28.2	28.2	28.2	28.2	28.2	28.2
M0R0C6;Q92945;M0QYH3;M0QXW7;M0R0I5;M0QYG1;M0R3J3	M0R0C6;Q92945;M0QYH3;M0QXW7;M0R0I5	6;6;4;3;3;1;1	6;6;4;3;3;1;1	6;6;4;3;3;1;1	Far upstream element-binding protein 2	KHSRP	tr|M0R0C6|M0R0C6_HUMAN KH-type splicing regulatory protein OS=Homo sapiens OX=9606 GN=KHSRP PE=1 SV=2;sp|Q92945|FUBP2_HUMAN Far upstream element-binding protein 2 OS=Homo sapiens OX=9606 GN=KHSRP PE=1 SV=4;tr|M0QYH3|M0QYH3_HUMAN KH-type splicing regulatory	7	6	6	6	6	5	5	4	5	4	6	5	5	4	5	4	6	5	5	4	5	4	14.3	14.3	14.3	76.65	747	747;711;169;116;279;114;269	0	5.4032	By MS/MS	By MS/MS	By MS/MS	By MS/MS	By MS/MS	By MS/MS	14.3	11.8	11.8	7.8	11.8	7.8
M0R0F0;P46782;M0R0R2;M0QZN2	M0R0F0;P46782;M0R0R2;M0QZN2	6;6;5;4	6;6;5;4	6;6;5;4	40S ribosomal protein S5;40S ribosomal protein S5, N-terminally processed	RPS5	tr|M0R0F0|M0R0F0_HUMAN Ribosomal protein S5 (Fragment) OS=Homo sapiens OX=9606 GN=RPS5 PE=1 SV=1;sp|P46782|RS5_HUMAN 40S ribosomal protein S5 OS=Homo sapiens OX=9606 GN=RPS5 PE=1 SV=4;tr|M0R0R2|M0R0R2_HUMAN Ribosomal protein S5 OS=Homo sapiens OX=9606 GN=R	4	6	6	6	5	4	4	3	4	2	5	4	4	3	4	2	5	4	4	3	4	2	51	51	51	22.391	200	200;204;225;134	0	13.212	By MS/MS	By MS/MS	By MS/MS	By MS/MS	By MS/MS	By MS/MS	37	30.5	34.5	20.5	30.5	12
M0R0P7;M0R3D6;M0R1A7;M0R117;Q02543	M0R0P7;M0R3D6;M0R1A7;M0R117;Q02543	3;3;3;3;3	3;3;3;3;3	3;3;3;3;3	60S ribosomal protein L18a	RPL18A	tr|M0R0P7|M0R0P7_HUMAN 60S ribosomal protein L18a OS=Homo sapiens OX=9606 GN=RPL18A PE=1 SV=1;tr|M0R3D6|M0R3D6_HUMAN 60S ribosomal protein L18a (Fragment) OS=Homo sapiens OX=9606 GN=RPL18A PE=1 SV=1;tr|M0R1A7|M0R1A7_HUMAN 60S ribosomal protein L18a OS=Homo	5	3	3	3	3	3	3	3	3	3	3	3	3	3	3	3	3	3	3	3	3	3	24.8	24.8	24.8	16.177	137	137;141;147;154;176	0	8.136	By MS/MS	By MS/MS	By MS/MS	By MS/MS	By MS/MS	By MS/MS	24.8	24.8	24.8	24.8	24.8	24.8
M0R210;P62249;M0R3H0;M0QX76;M0R1M5;Q6IPX4	M0R210;P62249;M0R3H0;M0QX76;M0R1M5;Q6IPX4	6;6;4;3;3;3	6;6;4;3;3;3	6;6;4;3;3;3	40S ribosomal protein S16	RPS16	tr|M0R210|M0R210_HUMAN Ribosomal protein S16 OS=Homo sapiens OX=9606 GN=RPS16 PE=1 SV=1;sp|P62249|RS16_HUMAN 40S ribosomal protein S16 OS=Homo sapiens OX=9606 GN=RPS16 PE=1 SV=2;tr|M0R3H0|M0R3H0_HUMAN Ribosomal protein S16 OS=Homo sapiens OX=9606 GN=RPS16	6	6	6	6	5	4	4	5	5	4	5	4	4	5	5	4	5	4	4	5	5	4	40.3	40.3	40.3	14.419	129	129;146;100;50;85;152	0	10.933	By MS/MS	By MS/MS	By MS/MS	By MS/MS	By MS/MS	By MS/MS	34.1	28.7	28.7	34.9	34.9	28.7
M0R310	M0R310	1	1	1		PLVAP	tr|M0R310|M0R310_HUMAN Plasmalemma vesicle associated protein (Fragment) OS=Homo sapiens OX=9606 GN=PLVAP PE=1 SV=1	1	1	1	1	0	0	0	0	1	1	0	0	0	0	1	1	0	0	0	0	1	1	7.4	7.4	7.4	21.551	188	188	0.0045767	2.4444					By MS/MS	By MS/MS	0	0	0	0	7.4	7.4
O00151	O00151	1	1	1	PDZ and LIM domain protein 1	PDLIM1	sp|O00151|PDLI1_HUMAN PDZ and LIM domain protein 1 OS=Homo sapiens OX=9606 GN=PDLIM1 PE=1 SV=4	1	1	1	1	1	1	1	1	1	1	1	1	1	1	1	1	1	1	1	1	1	1	4.9	4.9	4.9	36.071	329	329	0.0060484	1.8642	By MS/MS	By matching	By MS/MS	By MS/MS	By MS/MS	By matching	4.9	4.9	4.9	4.9	4.9	4.9
O00154;K7EKP8	O00154;K7EKP8	3;2	3;2	3;2	Cytosolic acyl coenzyme A thioester hydrolase	ACOT7	sp|O00154|BACH_HUMAN Cytosolic acyl coenzyme A thioester hydrolase OS=Homo sapiens OX=9606 GN=ACOT7 PE=1 SV=3;tr|K7EKP8|K7EKP8_HUMAN Acyl-CoA thioesterase 7 (Fragment) OS=Homo sapiens OX=9606 GN=ACOT7 PE=1 SV=8	2	3	3	3	2	2	3	2	3	3	2	2	3	2	3	3	2	2	3	2	3	3	11.3	11.3	11.3	41.796	380	380;279	0	4.1431	By MS/MS	By MS/MS	By MS/MS	By MS/MS	By MS/MS	By MS/MS	7.1	7.1	11.3	7.1	11.3	11.3
O00231;J3QRY4	O00231;J3QRY4	5;3	5;3	5;3	26S proteasome non-ATPase regulatory subunit 11	PSMD11	sp|O00231|PSD11_HUMAN 26S proteasome non-ATPase regulatory subunit 11 OS=Homo sapiens OX=9606 GN=PSMD11 PE=1 SV=3;tr|J3QRY4|J3QRY4_HUMAN Proteasome 26S subunit, non-ATPase 11 (Fragment) OS=Homo sapiens OX=9606 GN=PSMD11 PE=1 SV=8	2	5	5	5	3	4	5	4	5	4	3	4	5	4	5	4	3	4	5	4	5	4	14	14	14	47.463	422	422;187	0	6.0553	By MS/MS	By MS/MS	By MS/MS	By MS/MS	By MS/MS	By MS/MS	8.8	11.6	14	11.6	14	11.6
O00299	O00299	11	11	11	Chloride intracellular channel protein 1	CLIC1	sp|O00299|CLIC1_HUMAN Chloride intracellular channel protein 1 OS=Homo sapiens OX=9606 GN=CLIC1 PE=1 SV=4	1	11	11	11	10	8	9	11	8	11	10	8	9	11	8	11	10	8	9	11	8	11	57.7	57.7	57.7	26.922	241	241	0	35.355	By MS/MS	By MS/MS	By MS/MS	By MS/MS	By MS/MS	By MS/MS	57.3	49	53.9	57.7	50.2	57.7
O00410;H0Y8C6;E7ETV3;E7ETV8;E7EQT5;E7EV12;E7EX05;E7EWK4;E7ESZ1;C9JZD8;C9JQT6;C9J875;C9JZ53;C9JXE0;H0Y3V4;F8WF30;C9J583	O00410;H0Y8C6	7;6;3;2;2;2;2;2;2;2;2;2;1;1;1;1;1	7;6;3;2;2;2;2;2;2;2;2;2;1;1;1;1;1	7;6;3;2;2;2;2;2;2;2;2;2;1;1;1;1;1	Importin-5	IPO5	sp|O00410|IPO5_HUMAN Importin-5 OS=Homo sapiens OX=9606 GN=IPO5 PE=1 SV=4;tr|H0Y8C6|H0Y8C6_HUMAN Importin 5 (Fragment) OS=Homo sapiens OX=9606 GN=IPO5 PE=1 SV=1	17	7	7	7	6	5	7	5	5	7	6	5	7	5	5	7	6	5	7	5	5	7	10.8	10.8	10.8	123.63	1097	1097;1099;170;80;126;124;101;99;88;74;70;57;36;46;151;45;34	0	13.344	By MS/MS	By MS/MS	By MS/MS	By MS/MS	By MS/MS	By MS/MS	8.9	7.2	10.8	7.7	7.1	10.8
O14745;J3QRP6	O14745;J3QRP6	3;2	3;2	3;2	Na(+)/H(+) exchange regulatory cofactor NHE-RF1	SLC9A3R1	sp|O14745|NHRF1_HUMAN Na(+)/H(+) exchange regulatory cofactor NHE-RF1 OS=Homo sapiens OX=9606 GN=NHERF1 PE=1 SV=4;tr|J3QRP6|J3QRP6_HUMAN SLC9A3 regulator 1 (Fragment) OS=Homo sapiens OX=9606 GN=NHERF1 PE=1 SV=1	2	3	3	3	2	3	3	3	2	2	2	3	3	3	2	2	2	3	3	3	2	2	14.5	14.5	14.5	38.868	358	358;215	0	5.6242	By MS/MS	By MS/MS	By MS/MS	By MS/MS	By MS/MS	By MS/MS	11.2	14.5	14.5	14.5	11.2	11.2
O14818;Q8TAA3;H0Y586;A0A087WYS6;F5GY34	O14818;Q8TAA3;H0Y586	7;5;4;3;2	7;5;4;3;2	7;5;4;3;2	Proteasome subunit alpha type-7;Proteasome subunit alpha type-7-like	PSMA7;PSMA8	sp|O14818|PSA7_HUMAN Proteasome subunit alpha type-7 OS=Homo sapiens OX=9606 GN=PSMA7 PE=1 SV=1;sp|Q8TAA3|PSMA8_HUMAN Proteasome subunit alpha-type 8 OS=Homo sapiens OX=9606 GN=PSMA8 PE=2 SV=3;tr|H0Y586|H0Y586_HUMAN Proteasome 20S subunit alpha 7 (Fragment	5	7	7	7	7	6	7	6	6	6	7	6	7	6	6	6	7	6	7	6	6	6	38.7	38.7	38.7	27.887	248	248;256;187;224;63	0	12.07	By MS/MS	By MS/MS	By MS/MS	By MS/MS	By MS/MS	By MS/MS	38.7	38.7	38.7	38.7	38.7	38.7
O14907	O14907	1	1	1	Tax1-binding protein 3	TAX1BP3	sp|O14907|TX1B3_HUMAN Tax1-binding protein 3 OS=Homo sapiens OX=9606 GN=TAX1BP3 PE=1 SV=2	1	1	1	1	1	1	1	1	1	0	1	1	1	1	1	0	1	1	1	1	1	0	13.7	13.7	13.7	13.735	124	124	0.0060241	1.8433	By MS/MS	By matching	By matching	By MS/MS	By matching		13.7	13.7	13.7	13.7	13.7	0
O15479	O15479	2	2	2	Melanoma-associated antigen B2	MAGEB2	sp|O15479|MAGB2_HUMAN Melanoma-associated antigen B2 OS=Homo sapiens OX=9606 GN=MAGEB2 PE=1 SV=3	1	2	2	2	2	2	2	1	1	2	2	2	2	1	1	2	2	2	2	1	1	2	10.7	10.7	10.7	35.277	319	319	0	5.6119	By MS/MS	By MS/MS	By MS/MS	By MS/MS	By MS/MS	By MS/MS	10.7	10.7	10.7	5	5	10.7
O43242;F5H8K4	O43242	4;1	4;1	4;1	26S proteasome non-ATPase regulatory subunit 3	PSMD3	sp|O43242|PSMD3_HUMAN 26S proteasome non-ATPase regulatory subunit 3 OS=Homo sapiens OX=9606 GN=PSMD3 PE=1 SV=2	2	4	4	4	3	4	3	3	3	3	3	4	3	3	3	3	3	4	3	3	3	3	13.9	13.9	13.9	60.977	534	534;86	0	4.9782	By MS/MS	By MS/MS	By MS/MS	By MS/MS	By MS/MS	By MS/MS	11	13.9	11	9.4	9.4	9.4
O43396;K7ER96;K7EML9;K7EKG2;K7EPB7	O43396;K7ER96;K7EML9	4;3;2;1;1	4;3;2;1;1	4;3;2;1;1	Thioredoxin-like protein 1	TXNL1	sp|O43396|TXNL1_HUMAN Thioredoxin-like protein 1 OS=Homo sapiens OX=9606 GN=TXNL1 PE=1 SV=3;tr|K7ER96|K7ER96_HUMAN Thioredoxin like 1 (Fragment) OS=Homo sapiens OX=9606 GN=TXNL1 PE=1 SV=1;tr|K7EML9|K7EML9_HUMAN Thioredoxin like 1 (Fragment) OS=Homo sapiens	5	4	4	4	4	4	3	4	3	3	4	4	3	4	3	3	4	4	3	4	3	3	15.9	15.9	15.9	32.251	289	289;281;138;27;69	0	3.9289	By MS/MS	By MS/MS	By MS/MS	By MS/MS	By MS/MS	By MS/MS	15.9	15.9	13.5	15.9	13.5	13.5
O60664;K7ERZ3;K7EL96;K7ER39	O60664;K7ERZ3;K7EL96	11;8;6;3	11;8;6;3	11;8;6;3	Perilipin-3	PLIN3	sp|O60664|PLIN3_HUMAN Perilipin-3 OS=Homo sapiens OX=9606 GN=PLIN3 PE=1 SV=3;tr|K7ERZ3|K7ERZ3_HUMAN Perilipin 3 (Fragment) OS=Homo sapiens OX=9606 GN=PLIN3 PE=1 SV=1;tr|K7EL96|K7EL96_HUMAN Perilipin 3 (Fragment) OS=Homo sapiens OX=9606 GN=PLIN3 PE=1 SV=8	4	11	11	11	9	7	7	10	6	10	9	7	7	10	6	10	9	7	7	10	6	10	43.5	43.5	43.5	47.074	434	434;292;172;168	0	18.777	By MS/MS	By MS/MS	By MS/MS	By MS/MS	By MS/MS	By MS/MS	33.2	26.3	30.9	40.3	24.4	40.3
O60701;E7ER95;E7ER83;E7ETF4;E7EV97	O60701	3;1;1;1;1	3;1;1;1;1	3;1;1;1;1	UDP-glucose 6-dehydrogenase	UGDH	sp|O60701|UGDH_HUMAN UDP-glucose 6-dehydrogenase OS=Homo sapiens OX=9606 GN=UGDH PE=1 SV=1	5	3	3	3	3	3	3	2	2	3	3	3	3	2	2	3	3	3	3	2	2	3	11.3	11.3	11.3	55.023	494	494;84;130;153;181	0	4.8867	By MS/MS	By MS/MS	By MS/MS	By MS/MS	By MS/MS	By MS/MS	11.3	11.3	11.3	7.5	7.5	11.3
O60763	O60763	2	2	2	General vesicular transport factor p115	USO1	sp|O60763|USO1_HUMAN General vesicular transport factor p115 OS=Homo sapiens OX=9606 GN=USO1 PE=1 SV=2	1	2	2	2	2	2	2	2	2	2	2	2	2	2	2	2	2	2	2	2	2	2	3.4	3.4	3.4	107.89	962	962	0.0046838	2.6028	By MS/MS	By MS/MS	By MS/MS	By matching	By MS/MS	By MS/MS	3.4	3.4	3.4	3.4	3.4	3.4
U3KQK0;Q99880;Q99879;Q99877;Q93079;Q5QNW6;P62807;P58876;P57053;O60814;Q8N257;Q16778;P33778;P23527;P06899	U3KQK0;Q99880;Q99879;Q99877;Q93079;Q5QNW6;P62807;P58876;P57053;O60814;Q8N257;Q16778;P33778;P23527;P06899	2;2;2;2;2;2;2;2;2;2;1;1;1;1;1	2;2;2;2;2;2;2;2;2;2;1;1;1;1;1	2;2;2;2;2;2;2;2;2;2;1;1;1;1;1	Histone H2B;Histone H2B type 1-L;Histone H2B type 1-M;Histone H2B type 1-N;Histone H2B type 1-H;Histone H2B type 2-F;Histone H2B type 1-C/E/F/G/I;Histone H2B type 1-D;Histone H2B type F-S;Histone H2B type 1-K;Histone H2B type 3-B;Histone H2B type 2-E;Histone H2B type 1-B;Histone H2B type 1-O;Histone H2B type 1-J	HIST1H2BN;HIST1H2BL;HIST1H2BM;HIST1H2BH;HIST2H2BF;HIST1H2BC;HIST1H2BD;H2BFS;HIST1H2BK;HIST3H2BB;HIST2H2BE;HIST1H2BB;HIST1H2BO;HIST1H2BJ	tr|U3KQK0|U3KQK0_HUMAN Histone H2B OS=Homo sapiens OX=9606 GN=H2BC15 PE=1 SV=1;sp|Q99880|H2B1L_HUMAN Histone H2B type 1-L OS=Homo sapiens OX=9606 GN=H2BC13 PE=1 SV=3;sp|Q99879|H2B1M_HUMAN Histone H2B type 1-M OS=Homo sapiens OX=9606 GN=H2BC14 PE=1 SV=3;sp|	15	2	2	2	2	2	2	1	2	2	2	2	2	1	2	2	2	2	2	1	2	2	14.5	14.5	14.5	18.804	166	166;126;126;126;126;126;126;126;126;126;126;126;126;126;126	0	3.2855	By MS/MS	By MS/MS	By MS/MS	By matching	By MS/MS	By MS/MS	14.5	14.5	14.5	9	14.5	14.5
O60884;A0A087WT48	O60884;A0A087WT48	2;1	2;1	2;1	DnaJ homolog subfamily A member 2	DNAJA2	sp|O60884|DNJA2_HUMAN DnaJ homolog subfamily A member 2 OS=Homo sapiens OX=9606 GN=DNAJA2 PE=1 SV=1;tr|A0A087WT48|A0A087WT48_HUMAN DnaJ heat shock protein family (Hsp40) member A2 (Fragment) OS=Homo sapiens OX=9606 GN=DNAJA2 PE=1 SV=1	2	2	2	2	2	2	2	2	1	2	2	2	2	2	1	2	2	2	2	2	1	2	9.2	9.2	9.2	45.745	412	412;134	0.004158	2.0107	By matching	By MS/MS	By MS/MS	By MS/MS	By MS/MS	By MS/MS	9.2	9.2	9.2	9.2	6.1	9.2
O75821;K7ER90;K7EL20;K7ENA8;K7ENH0;K7EP16;K7EL60	O75821;K7ER90;K7EL20;K7ENA8	3;2;2;2;1;1;1	3;2;2;2;1;1;1	3;2;2;2;1;1;1	Eukaryotic translation initiation factor 3 subunit G	EIF3G	sp|O75821|EIF3G_HUMAN Eukaryotic translation initiation factor 3 subunit G OS=Homo sapiens OX=9606 GN=EIF3G PE=1 SV=2;tr|K7ER90|K7ER90_HUMAN Eukaryotic translation initiation factor 3 subunit G (Fragment) OS=Homo sapiens OX=9606 GN=EIF3G PE=1 SV=1;tr|K7EL2	7	3	3	3	3	2	3	2	3	2	3	2	3	2	3	2	3	2	3	2	3	2	16.2	16.2	16.2	35.611	320	320;227;262;289;52;118;149	0	5.9067	By MS/MS	By MS/MS	By MS/MS	By MS/MS	By MS/MS	By MS/MS	16.2	12.2	16.2	9.1	16.2	9.1
O76094	O76094	1	1	1	Signal recognition particle subunit SRP72	SRP72	sp|O76094|SRP72_HUMAN Signal recognition particle subunit SRP72 OS=Homo sapiens OX=9606 GN=SRP72 PE=1 SV=3	1	1	1	1	1	1	1	1	1	1	1	1	1	1	1	1	1	1	1	1	1	1	2.5	2.5	2.5	74.605	671	671	0.006	1.8353	By MS/MS	By MS/MS	By MS/MS	By matching	By matching	By matching	2.5	2.5	2.5	2.5	2.5	2.5
X6RI56;O94886	X6RI56;O94886	1;1	1;1	1;1	CSC1-like protein 1	TMEM63A	tr|X6RI56|X6RI56_HUMAN Transmembrane protein 63A (Fragment) OS=Homo sapiens OX=9606 GN=TMEM63A PE=1 SV=1;sp|O94886|CSCL1_HUMAN CSC1-like protein 1 OS=Homo sapiens OX=9606 GN=TMEM63A PE=1 SV=3	2	1	1	1	1	1	1	1	1	1	1	1	1	1	1	1	1	1	1	1	1	1	10.2	10.2	10.2	13.328	118	118;807	0.0058939	1.7809	By MS/MS	By MS/MS	By MS/MS	By MS/MS	By MS/MS	By MS/MS	10.2	10.2	10.2	10.2	10.2	10.2
O95295	O95295	1	1	1	SNARE-associated protein Snapin	SNAPIN	sp|O95295|SNAPN_HUMAN SNARE-associated protein Snapin OS=Homo sapiens OX=9606 GN=SNAPIN PE=1 SV=1	1	1	1	1	1	1	1	1	1	0	1	1	1	1	1	0	1	1	1	1	1	0	15.4	15.4	15.4	14.874	136	136	0	7.3242	By MS/MS	By matching	By MS/MS	By MS/MS	By MS/MS		15.4	15.4	15.4	15.4	15.4	0
O95433;H0YJG7;H0YJU2;G3V438;H0YJ63	O95433;H0YJG7;H0YJU2;G3V438	5;4;3;3;2	5;4;3;3;2	5;4;3;3;2	Activator of 90 kDa heat shock protein ATPase homolog 1	AHSA1	sp|O95433|AHSA1_HUMAN Activator of 90 kDa heat shock protein ATPase homolog 1 OS=Homo sapiens OX=9606 GN=AHSA1 PE=1 SV=1;tr|H0YJG7|H0YJG7_HUMAN Activator of HSP90 ATPase activity 1 (Fragment) OS=Homo sapiens OX=9606 GN=AHSA1 PE=1 SV=1;tr|H0YJU2|H0YJU2_HUMA	5	5	5	5	4	3	2	4	4	4	4	3	2	4	4	4	4	3	2	4	4	4	24	24	24	38.274	338	338;216;133;203;90	0	8.5848	By MS/MS	By MS/MS	By MS/MS	By MS/MS	By MS/MS	By MS/MS	20.4	18.3	10.9	21.9	20.4	21.9
P00338;F5GXY2;F5GYU2;F5GXH2;F5H5J4;F5H6W8;F5GZQ4;F5GWW2;F5GXC7;F5H8H6;F5GXU1;Q6ZMR3;P07864;F5H5G7;F5H155;G3XAP5;F5H245	P00338;F5GXY2;F5GYU2	21;13;12;9;7;7;6;4;4;4;3;2;1;1;1;1;1	21;13;12;9;7;7;6;4;4;4;3;2;1;1;1;1;1	20;13;12;9;7;7;6;4;4;4;3;1;0;0;0;0;0	L-lactate dehydrogenase A chain	LDHA	sp|P00338|LDHA_HUMAN L-lactate dehydrogenase A chain OS=Homo sapiens OX=9606 GN=LDHA PE=1 SV=2;tr|F5GXY2|F5GXY2_HUMAN Lactate dehydrogenase A (Fragment) OS=Homo sapiens OX=9606 GN=LDHA PE=1 SV=8;tr|F5GYU2|F5GYU2_HUMAN Lactate dehydrogenase A (Fragment) OS=	17	21	21	20	18	18	18	21	18	20	18	18	18	21	18	20	17	17	17	20	17	19	67.5	67.5	67.5	36.688	332	332;156;144;114;89;94;72;45;45;42;46;332;332;183;225;241;318	0	94.601	By MS/MS	By MS/MS	By MS/MS	By MS/MS	By MS/MS	By MS/MS	61.4	61.4	62	67.5	57.2	65.7
P00390;A0A2R8YF59;H0YC68	P00390	3;1;1	3;1;1	3;1;1	Glutathione reductase, mitochondrial	GSR	sp|P00390|GSHR_HUMAN Glutathione reductase, mitochondrial OS=Homo sapiens OX=9606 GN=GSR PE=1 SV=2	3	3	3	3	3	2	3	2	2	2	3	2	3	2	2	2	3	2	3	2	2	2	10.9	10.9	10.9	56.256	522	522;123;131	0	7.8922	By MS/MS	By MS/MS	By MS/MS	By MS/MS	By MS/MS	By MS/MS	10.9	6.5	10.9	6.5	6.5	8.4
P00441;H7BYH4	P00441;H7BYH4	3;2	3;2	3;2	Superoxide dismutase [Cu-Zn]	SOD1	sp|P00441|SODC_HUMAN Superoxide dismutase [Cu-Zn] OS=Homo sapiens OX=9606 GN=SOD1 PE=1 SV=2;tr|H7BYH4|H7BYH4_HUMAN Superoxide dismutase [Cu-Zn] OS=Homo sapiens OX=9606 GN=SOD1 PE=1 SV=1	2	3	3	3	3	3	3	3	2	2	3	3	3	3	2	2	3	3	3	3	2	2	31.2	31.2	31.2	15.936	154	154;135	0	31.286	By MS/MS	By MS/MS	By MS/MS	By MS/MS	By MS/MS	By MS/MS	31.2	31.2	31.2	31.2	24.7	24.7
P00505	P00505	2	2	2	Aspartate aminotransferase, mitochondrial	GOT2	sp|P00505|AATM_HUMAN Aspartate aminotransferase, mitochondrial OS=Homo sapiens OX=9606 GN=GOT2 PE=1 SV=3	1	2	2	2	2	2	2	2	2	2	2	2	2	2	2	2	2	2	2	2	2	2	6.3	6.3	6.3	47.517	430	430	0	5.0006	By MS/MS	By MS/MS	By MS/MS	By MS/MS	By MS/MS	By MS/MS	6.3	6.3	6.3	6.3	6.3	6.3
P00558;P07205	P00558	16;3	16;3	16;3	Phosphoglycerate kinase 1	PGK1	sp|P00558|PGK1_HUMAN Phosphoglycerate kinase 1 OS=Homo sapiens OX=9606 GN=PGK1 PE=1 SV=3	2	16	16	16	14	14	15	14	16	15	14	14	15	14	16	15	14	14	15	14	16	15	52.5	52.5	52.5	44.614	417	417;417	0	74.677	By MS/MS	By MS/MS	By MS/MS	By MS/MS	By MS/MS	By MS/MS	50.1	50.1	50.1	49.9	52.5	50.1
P04075;J3KPS3;H3BQN4;H3BUH7;H3BPS8;H3BR68;H3BR04;H3BMQ8;H3BU78	P04075;J3KPS3;H3BQN4	19;18;16;9;9;8;8;7;5	19;18;16;9;9;8;8;7;5	18;18;15;9;8;8;8;7;5	Fructose-bisphosphate aldolase A;Fructose-bisphosphate aldolase	ALDOA	sp|P04075|ALDOA_HUMAN Fructose-bisphosphate aldolase A OS=Homo sapiens OX=9606 GN=ALDOA PE=1 SV=2;tr|J3KPS3|J3KPS3_HUMAN Fructose-bisphosphate aldolase OS=Homo sapiens OX=9606 GN=ALDOA PE=1 SV=1;tr|H3BQN4|H3BQN4_HUMAN Fructose-bisphosphate aldolase OS=Homo	9	19	19	18	16	15	15	17	15	14	16	15	15	17	15	14	15	14	14	16	14	14	72.3	72.3	64.8	39.42	364	364;368;361;155;278;130;162;140;204	0	177.33	By MS/MS	By MS/MS	By MS/MS	By MS/MS	By MS/MS	By MS/MS	67	62.9	58.8	68.1	59.9	56.6
P04080;A0A1W2PQG6;A0A1W2PS52	P04080;A0A1W2PQG6;A0A1W2PS52	2;1;1	2;1;1	2;1;1	Cystatin-B	CSTB	sp|P04080|CYTB_HUMAN Cystatin-B OS=Homo sapiens OX=9606 GN=CSTB PE=1 SV=2;tr|A0A1W2PQG6|A0A1W2PQG6_HUMAN Cystatin B (Fragment) OS=Homo sapiens OX=9606 GN=CSTB PE=1 SV=1;tr|A0A1W2PS52|A0A1W2PS52_HUMAN Cystatin B OS=Homo sapiens OX=9606 GN=CSTB PE=1 SV=1	3	2	2	2	2	2	2	2	2	2	2	2	2	2	2	2	2	2	2	2	2	2	33.7	33.7	33.7	11.139	98	98;54;83	0.0024938	3.1104	By MS/MS	By MS/MS	By MS/MS	By MS/MS	By MS/MS	By MS/MS	33.7	33.7	33.7	33.7	33.7	33.7
P04083;Q5T3N1;Q5T3N0	P04083;Q5T3N1	19;11;6	19;11;6	19;11;6	Annexin A1;Annexin	ANXA1	sp|P04083|ANXA1_HUMAN Annexin A1 OS=Homo sapiens OX=9606 GN=ANXA1 PE=1 SV=2;tr|Q5T3N1|Q5T3N1_HUMAN Annexin (Fragment) OS=Homo sapiens OX=9606 GN=ANXA1 PE=1 SV=1	3	19	19	19	14	15	16	17	17	17	14	15	16	17	17	17	14	15	16	17	17	17	58.4	58.4	58.4	38.714	346	346;204;115	0	98.73	By MS/MS	By MS/MS	By MS/MS	By MS/MS	By MS/MS	By MS/MS	52.3	54	56.6	51.4	55.8	53.2
P04181	P04181	2	2	2	Ornithine aminotransferase, mitochondrial;Ornithine aminotransferase, hepatic form;Ornithine aminotransferase, renal form	OAT	sp|P04181|OAT_HUMAN Ornithine aminotransferase, mitochondrial OS=Homo sapiens OX=9606 GN=OAT PE=1 SV=1	1	2	2	2	2	2	2	1	2	2	2	2	2	1	2	2	2	2	2	1	2	2	5.5	5.5	5.5	48.534	439	439	0.0042017	2.0362	By MS/MS	By MS/MS	By MS/MS	By MS/MS	By MS/MS	By MS/MS	5.5	5.5	5.5	2.3	5.5	5.5
P04264;CON__P04264;CON__ENSEMBL:ENSBTAP00000038253	P04264;CON__P04264	14;13;3	14;13;3	9;8;1	Keratin, type II cytoskeletal 1	KRT1	sp|P04264|K2C1_HUMAN Keratin, type II cytoskeletal 1 OS=Homo sapiens OX=9606 GN=KRT1 PE=1 SV=6;	3	14	14	9	13	13	13	9	9	10	13	13	13	9	9	10	8	9	8	6	6	8	30.4	30.4	22.5	66.038	644	644;644;606	0	47.796	By MS/MS	By MS/MS	By MS/MS	By MS/MS	By MS/MS	By MS/MS	28.6	29.2	28.6	21.4	21.1	23.8
P04350;M0R2D3;A6NNZ2;M0QYM7;M0QY85;M0R042;M0R0X0;M0QY37;M0QX14;M0QZL7;M0R278;M0R2T4;M0R1I1;A0A075B724	P04350	24;9;7;6;5;5;4;4;4;4;4;2;1;1	2;0;0;1;0;1;0;0;0;0;0;0;0;0	1;0;0;1;0;1;0;0;0;0;0;0;0;0	Tubulin beta-4A chain	TUBB4A	sp|P04350|TBB4A_HUMAN Tubulin beta-4A chain OS=Homo sapiens OX=9606 GN=TUBB4A PE=1 SV=2	14	24	2	1	20	20	18	20	19	18	1	0	0	1	1	0	1	0	0	1	1	0	65.3	8.3	4.5	49.585	444	444;155;444;160;107;144;103;109;110;157;167;104;74;119	0.0043384	2.174	By MS/MS	By matching	By matching	By MS/MS	By MS/MS	By matching	58.1	59.7	47.5	52.3	48.9	47.1
P04406;E7EUT5;O14556	P04406;E7EUT5	31;26;1	31;26;1	31;26;1	Glyceraldehyde-3-phosphate dehydrogenase	GAPDH	sp|P04406|G3P_HUMAN Glyceraldehyde-3-phosphate dehydrogenase OS=Homo sapiens OX=9606 GN=GAPDH PE=1 SV=3;tr|E7EUT5|E7EUT5_HUMAN Glyceraldehyde-3-phosphate dehydrogenase OS=Homo sapiens OX=9606 GN=GAPDH PE=1 SV=1	3	31	31	31	24	24	23	28	28	29	24	24	23	28	28	29	24	24	23	28	28	29	91	91	91	36.053	335	335;260;408	0	323.31	By MS/MS	By MS/MS	By MS/MS	By MS/MS	By MS/MS	By MS/MS	75.5	85.4	84.2	91	89	89
P04732	P04732	1	1	1	Metallothionein-1E	MT1E	sp|P04732|MT1E_HUMAN Metallothionein-1E OS=Homo sapiens OX=9606 GN=MT1E PE=1 SV=1	1	1	1	1	1	1	1	1	0	0	1	1	1	1	0	0	1	1	1	1	0	0	32.8	32.8	32.8	6.0142	61	61	0.0059642	1.825	By matching	By MS/MS	By MS/MS	By MS/MS			32.8	32.8	32.8	32.8	0	0
P05023;M0R116;B1AKY9;A0A2R8YEY8;A0A0A0MT26;P13637;P50993;H0Y7C1;M0QXF2;P20648	P05023;M0R116;B1AKY9;A0A2R8YEY8;A0A0A0MT26;P13637;P50993	6;3;3;3;3;3;3;2;1;1	6;3;3;3;3;3;3;2;1;1	6;3;3;3;3;3;3;2;1;1	Sodium/potassium-transporting ATPase subunit alpha-1;Sodium/potassium-transporting ATPase subunit alpha-3;Sodium/potassium-transporting ATPase subunit alpha-2	ATP1A1;ATP1A3;ATP1A2	sp|P05023|AT1A1_HUMAN Sodium/potassium-transporting ATPase subunit alpha-1 OS=Homo sapiens OX=9606 GN=ATP1A1 PE=1 SV=1;tr|M0R116|M0R116_HUMAN Sodium/potassium-transporting ATPase subunit alpha OS=Homo sapiens OX=9606 GN=ATP1A3 PE=1 SV=1;tr|B1AKY9|B1AKY9_HU	10	6	6	6	4	5	5	4	6	6	4	5	5	4	6	6	4	5	5	4	6	6	9.4	9.4	9.4	112.89	1023	1023;983;1009;1010;1226;1013;1020;714;251;1035	0	11.06	By MS/MS	By MS/MS	By MS/MS	By MS/MS	By MS/MS	By MS/MS	5.8	7.6	7.6	6.4	9.4	9.4
P05386	P05386	3	3	3	60S acidic ribosomal protein P1	RPLP1	sp|P05386|RLA1_HUMAN 60S acidic ribosomal protein P1 OS=Homo sapiens OX=9606 GN=RPLP1 PE=1 SV=1	1	3	3	3	3	3	3	3	2	3	3	3	3	3	2	3	3	3	3	3	2	3	74.6	74.6	74.6	11.514	114	114	0	50.085	By MS/MS	By MS/MS	By MS/MS	By MS/MS	By MS/MS	By MS/MS	74.6	74.6	74.6	74.6	51.8	74.6
P05387;H0YDD8	P05387	8;3	8;3	8;3	60S acidic ribosomal protein P2	RPLP2	sp|P05387|RLA2_HUMAN 60S acidic ribosomal protein P2 OS=Homo sapiens OX=9606 GN=RPLP2 PE=1 SV=1	2	8	8	8	6	6	8	6	6	6	6	6	8	6	6	6	6	6	8	6	6	6	80.9	80.9	80.9	11.665	115	115;92	0	65.621	By MS/MS	By MS/MS	By MS/MS	By MS/MS	By MS/MS	By MS/MS	77.4	77.4	80.9	67.8	77.4	69.6
P05388;F8VWS0;F8VW21;F8VU65;F8VPE8;G3V210;F8VZS0;Q8NHW5;F8W1K8;F8VQY6;F8VRK7;F8VS58;F8VWV4	P05388;F8VWS0;F8VW21;F8VU65;F8VPE8;G3V210;F8VZS0;Q8NHW5	8;7;6;5;4;4;4;4;3;3;3;2;1	8;7;6;5;4;4;4;4;3;3;3;2;1	8;7;6;5;4;4;4;4;3;3;3;2;1	60S acidic ribosomal protein P0;60S acidic ribosomal protein P0-like	RPLP0;RPLP0P6	sp|P05388|RLA0_HUMAN 60S acidic ribosomal protein P0 OS=Homo sapiens OX=9606 GN=RPLP0 PE=1 SV=1;tr|F8VWS0|F8VWS0_HUMAN 60S acidic ribosomal protein P0 OS=Homo sapiens OX=9606 GN=RPLP0 PE=1 SV=1;tr|F8VW21|F8VW21_HUMAN Ribosomal protein lateral stalk subunit	13	8	8	8	8	8	8	7	7	8	8	8	8	7	7	8	8	8	8	7	7	8	36.3	36.3	36.3	34.273	317	317;281;244;247;153;166;246;317;107;142;156;121;111	0	35.555	By MS/MS	By MS/MS	By MS/MS	By MS/MS	By MS/MS	By MS/MS	36.3	36.3	36.3	33.4	33.4	36.3
P05783;F8VZY9;CON__P05784;CON__H-INV:HIT000015463	P05783;F8VZY9	24;22;5;3	24;22;5;3	22;20;3;3	Keratin, type I cytoskeletal 18	KRT18	sp|P05783|K1C18_HUMAN Keratin, type I cytoskeletal 18 OS=Homo sapiens OX=9606 GN=KRT18 PE=1 SV=2;tr|F8VZY9|F8VZY9_HUMAN Keratin 18 OS=Homo sapiens OX=9606 GN=KRT18 PE=1 SV=1	4	24	24	22	17	18	19	21	24	22	17	18	19	21	24	22	15	16	17	19	22	20	73	73	69.3	48.057	430	430;391;423;295	0	178.3	By MS/MS	By MS/MS	By MS/MS	By MS/MS	By MS/MS	By MS/MS	58.6	57.2	64.2	63.5	73	67
R4GN98;P06703	R4GN98;P06703	4;4	4;4	4;4	Protein S100;Protein S100-A6	S100A6	tr|R4GN98|R4GN98_HUMAN Protein S100 (Fragment) OS=Homo sapiens OX=9606 GN=S100A6 PE=1 SV=1;sp|P06703|S10A6_HUMAN Protein S100-A6 OS=Homo sapiens OX=9606 GN=S100A6 PE=1 SV=1	2	4	4	4	2	3	2	4	4	4	2	3	2	4	4	4	2	3	2	4	4	4	43.5	43.5	43.5	9.681	85	85;90	0	169.55	By MS/MS	By MS/MS	By MS/MS	By MS/MS	By MS/MS	By MS/MS	37.6	37.6	37.6	43.5	43.5	43.5
P06733;A0A2R8Y6G6;K7EM90;A0A2R8YEM5;A0A2R8Y879;K7ERS8;A0A2R8Y798;A0A2R8YEG5;P13929;A0A2R8Y6I8;E5RI09;E5RG95;K7EPM1;K7EKN2;E5RGZ4	P06733;A0A2R8Y6G6	36;33;15;13;11;7;5;5;4;3;3;3;3;3;3	36;33;15;13;11;7;5;5;4;3;3;3;3;3;3	32;29;12;10;8;6;4;4;0;3;0;0;0;0;0	Alpha-enolase	ENO1	sp|P06733|ENOA_HUMAN Alpha-enolase OS=Homo sapiens OX=9606 GN=ENO1 PE=1 SV=2;tr|A0A2R8Y6G6|A0A2R8Y6G6_HUMAN phosphopyruvate hydratase OS=Homo sapiens OX=9606 GN=ENO1 PE=1 SV=1	15	36	36	32	30	26	27	36	33	34	30	26	27	36	33	34	26	22	23	32	29	30	88	88	74.9	47.168	434	434;434;195;171;125;83;70;101;434;33;148;154;196;212;283	0	323.31	By MS/MS	By MS/MS	By MS/MS	By MS/MS	By MS/MS	By MS/MS	80.9	75.6	78.8	88	84.3	85.9
P06737;E9PK47	P06737;E9PK47	2;1	2;1	2;1	Glycogen phosphorylase, liver form;Alpha-1,4 glucan phosphorylase	PYGL	sp|P06737|PYGL_HUMAN Glycogen phosphorylase, liver form OS=Homo sapiens OX=9606 GN=PYGL PE=1 SV=4;tr|E9PK47|E9PK47_HUMAN Alpha-1,4 glucan phosphorylase OS=Homo sapiens OX=9606 GN=PYGL PE=1 SV=1	2	2	2	2	1	2	2	1	1	2	1	2	2	1	1	2	1	2	2	1	1	2	3.4	3.4	3.4	97.147	847	847;819	0.0043573	2.1864	By MS/MS	By MS/MS	By MS/MS	By MS/MS	By MS/MS	By MS/MS	1.7	3.4	3.4	1.7	1.7	3.4
P07355;H0YMW4;H0YMD0;H0YN42;H0YMU9;A6NMY6;H0YNB8;H0YKS4;H0YM50;H0YL33;H0YMM1;A0A7I2V4P4;H0YNP5;H0YLV6;H0YMT9;H0YKX9;H0YKZ7;H0YN28;H0YKL9;H0YNA0;H0YKV8;H0YMD9;H0YKN4;H0YLE2	P07355;H0YMW4;H0YMD0;H0YN42;H0YMU9;A6NMY6;H0YNB8;H0YKS4;H0YM50;H0YL33;H0YMM1;A0A7I2V4P4;H0YNP5	21;20;17;17;17;16;14;14;13;12;11;11;11;9;9;9;9;8;8;7;6;5;4;2	21;20;17;17;17;16;14;14;13;12;11;11;11;9;9;9;9;8;8;7;6;5;4;2	21;20;17;17;17;16;14;14;13;12;11;11;11;9;9;9;9;8;8;7;6;5;4;2	Annexin A2;Annexin;Putative annexin A2-like protein	ANXA2;ANXA2P2	sp|P07355|ANXA2_HUMAN Annexin A2 OS=Homo sapiens OX=9606 GN=ANXA2 PE=1 SV=2;tr|H0YMW4|H0YMW4_HUMAN Annexin OS=Homo sapiens OX=9606 GN=ANXA2 PE=1 SV=2;tr|H0YMD0|H0YMD0_HUMAN Annexin (Fragment) OS=Homo sapiens OX=9606 GN=ANXA2 PE=1 SV=1;tr|H0YN42|H0YN42_HUMA	24	21	21	21	18	17	19	19	20	18	18	17	19	19	20	18	18	17	19	19	20	18	66.7	66.7	66.7	38.604	339	339;367;227;256;230;339;189;176;248;222;149;155;175;132;133;134;119;139;110;79;81;65;69;45	0	74.081	By MS/MS	By MS/MS	By MS/MS	By MS/MS	By MS/MS	By MS/MS	59.9	56.9	61.9	57.5	66.4	59.9
P07384;E9PRM1;E9PIA9;E9PLX0;E9PJJ3;E9PLC9;E9PMC6;E9PJA6;E9PSA6;E9PQB3;E9PL37	P07384;E9PRM1	3;2;1;1;1;1;1;1;1;1;1	3;2;1;1;1;1;1;1;1;1;1	3;2;1;1;1;1;1;1;1;1;1	Calpain-1 catalytic subunit	CAPN1	sp|P07384|CAN1_HUMAN Calpain-1 catalytic subunit OS=Homo sapiens OX=9606 GN=CAPN1 PE=1 SV=1;tr|E9PRM1|E9PRM1_HUMAN Calpain 1 OS=Homo sapiens OX=9606 GN=CAPN1 PE=1 SV=1	11	3	3	3	3	3	2	1	2	2	3	3	2	1	2	2	3	3	2	1	2	2	7.7	7.7	7.7	81.889	714	714;201;63;122;135;148;152;161;163;191;191	0.0043764	2.201	By MS/MS	By MS/MS	By MS/MS	By MS/MS	By MS/MS	By MS/MS	7.7	7.7	5	1.4	5	5
P07437;Q5JP53;Q5ST81	P07437;Q5JP53;Q5ST81	29;29;25	7;7;3	6;6;3	Tubulin beta chain	TUBB	sp|P07437|TBB5_HUMAN Tubulin beta chain OS=Homo sapiens OX=9606 GN=TUBB PE=1 SV=2;tr|Q5JP53|Q5JP53_HUMAN Tubulin beta chain OS=Homo sapiens OX=9606 GN=TUBB PE=1 SV=1;tr|Q5ST81|Q5ST81_HUMAN Tubulin beta chain OS=Homo sapiens OX=9606 GN=TUBB PE=1 SV=1	3	29	7	6	25	25	23	26	26	26	6	6	5	6	7	6	6	6	5	5	6	6	72.5	20.5	17.1	49.67	444	444;426;372	0	118.03	By MS/MS	By MS/MS	By MS/MS	By MS/MS	By MS/MS	By MS/MS	68.2	68.2	59.5	63.7	62.8	60.4
P07602	P07602	3	3	3	Prosaposin;Saposin-A;Saposin-B-Val;Saposin-B;Saposin-C;Saposin-D	PSAP	sp|P07602|SAP_HUMAN Prosaposin OS=Homo sapiens OX=9606 GN=PSAP PE=1 SV=2	1	3	3	3	1	2	2	2	2	2	1	2	2	2	2	2	1	2	2	2	2	2	7.1	7.1	7.1	58.112	524	524	0	4.5706	By MS/MS	By MS/MS	By MS/MS	By MS/MS	By MS/MS	By MS/MS	2.9	5	5	5	5	5
P07737;K7EJ44;I3L3D5;CON__P02584	P07737;K7EJ44	13;9;5;3	13;9;5;3	13;9;5;3	Profilin-1	PFN1	sp|P07737|PROF1_HUMAN Profilin-1 OS=Homo sapiens OX=9606 GN=PFN1 PE=1 SV=2;tr|K7EJ44|K7EJ44_HUMAN Profilin OS=Homo sapiens OX=9606 GN=PFN1 PE=1 SV=1	4	13	13	13	11	12	12	11	12	11	11	12	12	11	12	11	11	12	12	11	12	11	82.1	82.1	82.1	15.054	140	140;104;165;140	0	161.73	By MS/MS	By MS/MS	By MS/MS	By MS/MS	By MS/MS	By MS/MS	80.7	82.1	82.1	78.6	82.1	78.6
P07741;H3BQZ9;H3BQF1;H3BSW3;H3BQB1	P07741;H3BQZ9;H3BQF1	6;5;3;2;2	6;5;3;2;2	6;5;3;2;2	Adenine phosphoribosyltransferase	APRT	sp|P07741|APT_HUMAN Adenine phosphoribosyltransferase OS=Homo sapiens OX=9606 GN=APRT PE=1 SV=2;tr|H3BQZ9|H3BQZ9_HUMAN Adenine phosphoribosyltransferase OS=Homo sapiens OX=9606 GN=APRT PE=1 SV=1;tr|H3BQF1|H3BQF1_HUMAN Adenine phosphoribosyltransferase (Fra	5	6	6	6	6	6	6	6	6	6	6	6	6	6	6	6	6	6	6	6	6	6	54.4	54.4	54.4	19.608	180	180;153;148;63;162	0	8.4688	By MS/MS	By MS/MS	By MS/MS	By MS/MS	By MS/MS	By MS/MS	54.4	54.4	54.4	54.4	54.4	54.4
P07814;V9GYZ6	P07814;V9GYZ6	4;2	4;2	4;2	Bifunctional glutamate/proline--tRNA ligase;Glutamate--tRNA ligase;Proline--tRNA ligase	EPRS	sp|P07814|SYEP_HUMAN Bifunctional glutamate/proline--tRNA ligase OS=Homo sapiens OX=9606 GN=EPRS1 PE=1 SV=5;tr|V9GYZ6|V9GYZ6_HUMAN glutamate--tRNA ligase (Fragment) OS=Homo sapiens OX=9606 GN=EPRS1 PE=1 SV=1	2	4	4	4	4	4	4	1	3	2	4	4	4	1	3	2	4	4	4	1	3	2	4.4	4.4	4.4	170.59	1512	1512;968	0	6.3346	By MS/MS	By MS/MS	By MS/MS	By MS/MS	By MS/MS	By MS/MS	4.4	4.4	4.4	0.5	3	1.4
P07900;G3V2J8;Q58FG0;Q58FG1	P07900	45;9;5;3	28;4;3;1	27;3;3;1	Heat shock protein HSP 90-alpha	HSP90AA1	sp|P07900|HS90A_HUMAN Heat shock protein HSP 90-alpha OS=Homo sapiens OX=9606 GN=HSP90AA1 PE=1 SV=5	4	45	28	27	35	33	35	38	41	40	22	19	21	24	24	24	21	18	20	23	23	23	56.4	37.7	37.7	84.659	732	732;174;334;418	0	323.31	By MS/MS	By MS/MS	By MS/MS	By MS/MS	By MS/MS	By MS/MS	50.4	48.2	49.9	52.9	52	54.1
P08238;Q58FF7	P08238	58;19	58;19	36;10	Heat shock protein HSP 90-beta	HSP90AB1	sp|P08238|HS90B_HUMAN Heat shock protein HSP 90-beta OS=Homo sapiens OX=9606 GN=HSP90AB1 PE=1 SV=4	2	58	58	36	48	47	47	51	54	53	48	47	47	51	54	53	30	28	28	33	32	32	67	67	51	83.263	724	724;597	0	323.31	By MS/MS	By MS/MS	By MS/MS	By MS/MS	By MS/MS	By MS/MS	64.8	64.4	64	64.4	65.3	61.6
P08243;F8WEJ5;C9JT45;C9J057;C9JLN6;C9JM09	P08243;F8WEJ5;C9JT45;C9J057	4;3;2;2;1;1	4;3;2;2;1;1	4;3;2;2;1;1	Asparagine synthetase [glutamine-hydrolyzing]	ASNS	sp|P08243|ASNS_HUMAN Asparagine synthetase [glutamine-hydrolyzing] OS=Homo sapiens OX=9606 GN=ASNS PE=1 SV=4;tr|F8WEJ5|F8WEJ5_HUMAN Asparagine synthetase [glutamine-hydrolyzing] OS=Homo sapiens OX=9606 GN=ASNS PE=1 SV=1;tr|C9JT45|C9JT45_HUMAN Asparagine sy	6	4	4	4	4	4	4	3	3	3	4	4	4	3	3	3	4	4	4	3	3	3	10.3	10.3	10.3	64.369	561	561;401;162;214;63;118	0	3.6954	By MS/MS	By MS/MS	By MS/MS	By MS/MS	By MS/MS	By MS/MS	10.3	10.3	10.3	7.7	7.7	7.7
P08758;D6RBL5;E9PHT9;D6RBE9;D6RCN3	P08758;D6RBL5;E9PHT9;D6RBE9	8;6;5;4;1	8;6;5;4;1	8;6;5;4;1	Annexin A5;Annexin	ANXA5	sp|P08758|ANXA5_HUMAN Annexin A5 OS=Homo sapiens OX=9606 GN=ANXA5 PE=1 SV=2;tr|D6RBL5|D6RBL5_HUMAN Annexin OS=Homo sapiens OX=9606 GN=ANXA5 PE=1 SV=1;tr|E9PHT9|E9PHT9_HUMAN Annexin OS=Homo sapiens OX=9606 GN=ANXA5 PE=1 SV=1;tr|D6RBE9|D6RBE9_HUMAN Annexin O	5	8	8	8	7	7	7	7	6	5	7	7	7	7	6	5	7	7	7	7	6	5	32.5	32.5	32.5	35.936	320	320;260;163;220;35	0	23.889	By MS/MS	By MS/MS	By MS/MS	By MS/MS	By MS/MS	By MS/MS	27.5	28.8	30	27.5	24.1	19.4
P08F94	P08F94	1	1	1	Fibrocystin	PKHD1	sp|P08F94|PKHD1_HUMAN Fibrocystin OS=Homo sapiens OX=9606 GN=PKHD1 PE=1 SV=1	1	1	1	1	0	1	0	0	0	0	0	1	0	0	0	0	0	1	0	0	0	0	0.7	0.7	0.7	446.7	4074	4074	1	-2		By MS/MS					0	0.7	0	0	0	0
P09104;F5H0C8;F5H1C3	P09104;F5H0C8	5;3;2	1;1;1	1;1;1	Gamma-enolase;Enolase	ENO2	sp|P09104|ENOG_HUMAN Gamma-enolase OS=Homo sapiens OX=9606 GN=ENO2 PE=1 SV=3;tr|F5H0C8|F5H0C8_HUMAN phosphopyruvate hydratase OS=Homo sapiens OX=9606 GN=ENO2 PE=1 SV=1	3	5	1	1	5	5	5	5	5	5	1	1	1	1	1	1	1	1	1	1	1	1	16.1	3	3	47.268	434	434;315;103	0.0045147	2.3384	By MS/MS	By MS/MS	By MS/MS	By MS/MS	By MS/MS	By MS/MS	16.1	16.1	16.1	16.1	16.1	16.1
P09211;A8MX94;A0A087X2E9;A0A2R8Y5E5;A0A087X243	P09211;A8MX94	9;8;4;1;1	9;8;4;1;1	9;8;4;1;1	Glutathione S-transferase P	GSTP1	sp|P09211|GSTP1_HUMAN Glutathione S-transferase P OS=Homo sapiens OX=9606 GN=GSTP1 PE=1 SV=2;tr|A8MX94|A8MX94_HUMAN Glutathione S-transferase OS=Homo sapiens OX=9606 GN=GSTP1 PE=1 SV=1	5	9	9	9	9	9	8	8	8	7	9	9	8	8	8	7	9	9	8	8	8	7	61	61	61	23.356	210	210;174;79;58;69	0	51.695	By MS/MS	By MS/MS	By MS/MS	By MS/MS	By MS/MS	By MS/MS	61	61	56.2	56.2	56.2	51
P09382;F8WEI7	P09382	3;1	3;1	3;1	Galectin-1	LGALS1	sp|P09382|LEG1_HUMAN Galectin-1 OS=Homo sapiens OX=9606 GN=LGALS1 PE=1 SV=2	2	3	3	3	3	3	3	3	2	3	3	3	3	3	2	3	3	3	3	3	2	3	33.3	33.3	33.3	14.716	135	135;38	0	12.888	By MS/MS	By MS/MS	By MS/MS	By MS/MS	By MS/MS	By MS/MS	33.3	33.3	33.3	33.3	22.2	33.3
P09429;Q5T7C4;P26583;B2RPK0	P09429;Q5T7C4	5;4;1;1	5;4;1;1	5;4;1;1	High mobility group protein B1	HMGB1	sp|P09429|HMGB1_HUMAN High mobility group protein B1 OS=Homo sapiens OX=9606 GN=HMGB1 PE=1 SV=3;tr|Q5T7C4|Q5T7C4_HUMAN High mobility group box 1 OS=Homo sapiens OX=9606 GN=HMGB1 PE=1 SV=1	4	5	5	5	3	4	3	4	5	4	3	4	3	4	5	4	3	4	3	4	5	4	27.4	27.4	27.4	24.893	215	215;158;209;211	0	11.708	By MS/MS	By MS/MS	By MS/MS	By MS/MS	By MS/MS	By MS/MS	16.3	23.3	16.3	20.5	27.4	20.5
Q8NHU0;Q5HYN5;Q5DJT8;P0DMV2;P0DMV1;P0DMV0;P0DMU9;P0DMU8;P0DMU7	Q8NHU0;Q5HYN5;Q5DJT8;P0DMV2;P0DMV1;P0DMV0;P0DMU9;P0DMU8;P0DMU7	1;1;1;1;1;1;1;1;1	1;1;1;1;1;1;1;1;1	1;1;1;1;1;1;1;1;1	Cancer/testis antigen family 45 member A3;Cancer/testis antigen family 45 member A1;Cancer/testis antigen family 45 member A2;Cancer/testis antigen family 45 member A9;Cancer/testis antigen family 45 member A8;Cancer/testis antigen family 45 member A7;Cancer/testis antigen family 45 member A10;Cancer/testis antigen family 45 member A5;Cancer/testis antigen family 45 member A6	CT45A3;CT45A1;CT45A2;CT45A9;CT45A8;CT45A7;CT45A10;CT45A5;CT45A6	sp|Q8NHU0|CT453_HUMAN Cancer/testis antigen family 45 member A3 OS=Homo sapiens OX=9606 GN=CT45A3 PE=1 SV=1;sp|Q5HYN5|CT451_HUMAN Cancer/testis antigen family 45 member A1 OS=Homo sapiens OX=9606 GN=CT45A1 PE=1 SV=1;sp|Q5DJT8|CT452_HUMAN Cancer/testis anti	9	1	1	1	0	0	0	0	1	0	0	0	0	0	1	0	0	0	0	0	1	0	9	9	9	21.33	189	189;189;189;189;189;189;189;189;189	1	-2					By MS/MS		0	0	0	0	9	0
P0DP25;P0DP24;P0DP23;E7EMB3;F8WBR5;M0QZ52;G3V479;G3V361;A0A590UJI2;Q96HY3;P27482	P0DP25;P0DP24;P0DP23;E7EMB3;F8WBR5;M0QZ52;G3V479	5;5;5;4;3;3;3;2;2;2;1	5;5;5;4;3;3;3;2;2;2;1	5;5;5;4;3;3;3;2;2;2;1		CALM2;CALM3;CALM1	sp|P0DP25|CALM3_HUMAN Calmodulin-3 OS=Homo sapiens OX=9606 GN=CALM3 PE=1 SV=1;sp|P0DP24|CALM2_HUMAN Calmodulin-2 OS=Homo sapiens OX=9606 GN=CALM2 PE=1 SV=1;sp|P0DP23|CALM1_HUMAN Calmodulin-1 OS=Homo sapiens OX=9606 GN=CALM1 PE=1 SV=1;tr|E7EMB3|E7EMB3_HUMAN	11	5	5	5	3	2	3	5	5	5	3	2	3	5	5	5	3	2	3	5	5	5	35.6	35.6	35.6	16.837	149	149;149;149;196;65;83;83;98;104;113;149	0	96.605	By MS/MS	By MS/MS	By MS/MS	By MS/MS	By MS/MS	By MS/MS	22.1	16.8	27.5	35.6	35.6	35.6
P10599	P10599	7	7	7	Thioredoxin	TXN	sp|P10599|THIO_HUMAN Thioredoxin OS=Homo sapiens OX=9606 GN=TXN PE=1 SV=3	1	7	7	7	7	6	6	7	7	7	7	6	6	7	7	7	7	6	6	7	7	7	77.1	77.1	77.1	11.737	105	105	0	21.782	By MS/MS	By MS/MS	By MS/MS	By MS/MS	By MS/MS	By MS/MS	77.1	77.1	77.1	77.1	77.1	77.1
P10644;K7EM13	P10644;K7EM13	2;1	2;1	2;1	cAMP-dependent protein kinase type I-alpha regulatory subunit;cAMP-dependent protein kinase type I-alpha regulatory subunit, N-terminally processed	PRKAR1A	sp|P10644|KAP0_HUMAN cAMP-dependent protein kinase type I-alpha regulatory subunit OS=Homo sapiens OX=9606 GN=PRKAR1A PE=1 SV=1;tr|K7EM13|K7EM13_HUMAN Protein kinase cAMP-dependent type I regulatory subunit alpha OS=Homo sapiens OX=9606 GN=PRKAR1A PE=1 SV=	2	2	2	2	1	2	2	1	2	2	1	2	2	1	2	2	1	2	2	1	2	2	11	11	11	42.981	381	381;349	0	3.5033	By matching	By MS/MS	By MS/MS	By matching	By MS/MS	By matching	6.3	11	11	6.3	11	11
X6RA14;P10768;H7BZT7;U3KQT1	X6RA14;P10768;H7BZT7;U3KQT1	4;4;3;3	4;4;3;3	4;4;3;3	S-formylglutathione hydrolase	ESD	tr|X6RA14|X6RA14_HUMAN S-formylglutathione hydrolase OS=Homo sapiens OX=9606 GN=ESD PE=1 SV=1;sp|P10768|ESTD_HUMAN S-formylglutathione hydrolase OS=Homo sapiens OX=9606 GN=ESD PE=1 SV=2;tr|H7BZT7|H7BZT7_HUMAN S-formylglutathione hydrolase (Fragment) OS=Hom	4	4	4	4	3	3	4	3	4	1	3	3	4	3	4	1	3	3	4	3	4	1	27.7	27.7	27.7	28.226	253	253;282;230;262	0	3.7892	By MS/MS	By MS/MS	By MS/MS	By MS/MS	By MS/MS	By MS/MS	21.7	21.7	27.7	19.4	27.7	8.7
P10809;A0A7I2V599;A0A7I2V2X6;A0A7I2YQK6;A0A7I2V5M1;A0A7I2V5K3;A0A7I2YQ71;A0A7I2V369;E7ESH4;E7EXB4;C9JL25;C9JCQ4;C9JL19;C9J0S9	P10809;A0A7I2V599;A0A7I2V2X6;A0A7I2YQK6;A0A7I2V5M1;A0A7I2V5K3;A0A7I2YQ71	40;37;37;31;22;20;20;19;15;13;5;4;3;1	40;37;37;31;22;20;20;19;15;13;5;4;3;1	40;37;37;31;22;20;20;19;15;13;5;4;3;1	60 kDa heat shock protein, mitochondrial	HSPD1	sp|P10809|CH60_HUMAN 60 kDa heat shock protein, mitochondrial OS=Homo sapiens OX=9606 GN=HSPD1 PE=1 SV=2;tr|A0A7I2V599|A0A7I2V599_HUMAN 60 kDa heat shock protein, mitochondrial OS=Homo sapiens OX=9606 GN=HSPD1 PE=1 SV=1;tr|A0A7I2V2X6|A0A7I2V2X6_HUMAN 60 kD	14	40	40	40	31	31	33	32	36	35	31	31	33	32	36	35	31	31	33	32	36	35	80.5	80.5	80.5	61.054	573	573;537;541;482;375;296;310;322;231;221;175;94;83;58	0	323.31	By MS/MS	By MS/MS	By MS/MS	By MS/MS	By MS/MS	By MS/MS	74	74.3	77	72.1	79.4	73.6
P11021;A0A7P0TB36;A0A7P0TAI0	P11021;A0A7P0TB36;A0A7P0TAI0	25;23;22	24;22;21	24;22;21	78 kDa glucose-regulated protein	HSPA5	sp|P11021|BIP_HUMAN Endoplasmic reticulum chaperone BiP OS=Homo sapiens OX=9606 GN=HSPA5 PE=1 SV=2;tr|A0A7P0TB36|A0A7P0TB36_HUMAN 78 kDa glucose-regulated protein OS=Homo sapiens OX=9606 GN=HSPA5 PE=1 SV=1;tr|A0A7P0TAI0|A0A7P0TAI0_HUMAN 78 kDa glucose-regu	3	25	24	24	25	22	23	21	25	23	24	21	22	20	24	22	24	21	22	20	24	22	46.5	46.5	46.5	72.332	654	654;623;616	0	162.25	By MS/MS	By MS/MS	By MS/MS	By MS/MS	By MS/MS	By MS/MS	46.5	43.6	44.3	37.8	46.5	46.3
P11142;E9PKE3;E9PNE6;E9PN89;A8K7Q2;E9PLF4;E9PQQ4;E9PQK7;E9PK54;E9PI65;E9PPY6;E9PN25;P54652;E9PS65;E9PM13	P11142;E9PKE3;E9PNE6;E9PN89;A8K7Q2	33;31;25;18;18;13;12;12;12;11;9;8;8;7;5	33;31;25;18;18;13;12;12;12;11;9;8;8;7;5	30;28;23;16;17;11;11;11;11;9;8;7;5;7;5	Heat shock cognate 71 kDa protein	HSPA8	sp|P11142|HSP7C_HUMAN Heat shock cognate 71 kDa protein OS=Homo sapiens OX=9606 GN=HSPA8 PE=1 SV=1;tr|E9PKE3|E9PKE3_HUMAN Heat shock protein family A (Hsp70) member 8 OS=Homo sapiens OX=9606 GN=HSPA8 PE=1 SV=1;tr|E9PNE6|E9PNE6_HUMAN Heat shock protein fami	15	33	33	30	29	29	31	29	30	26	29	29	31	29	30	26	26	26	28	26	27	23	60.8	60.8	58.8	70.897	646	646;627;500;312;410;187;171;178;183;168;137;132;639;223;150	0	323.01	By MS/MS	By MS/MS	By MS/MS	By MS/MS	By MS/MS	By MS/MS	57.6	51.9	60.4	55.9	58	52
P12004	P12004	10	10	10	Proliferating cell nuclear antigen	PCNA	sp|P12004|PCNA_HUMAN Proliferating cell nuclear antigen OS=Homo sapiens OX=9606 GN=PCNA PE=1 SV=1	1	10	10	10	9	9	8	10	9	9	9	9	8	10	9	9	9	9	8	10	9	9	64.4	64.4	64.4	28.768	261	261	0	22.247	By MS/MS	By MS/MS	By MS/MS	By MS/MS	By MS/MS	By MS/MS	59	59	46.4	64.4	51.7	51.7
P12429;D6RA82;D6RFG5;D6RCA8;D6RAZ8	P12429;D6RA82;D6RFG5	10;9;5;3;2	10;9;5;3;2	10;9;5;3;2	Annexin A3;Annexin	ANXA3	sp|P12429|ANXA3_HUMAN Annexin A3 OS=Homo sapiens OX=9606 GN=ANXA3 PE=1 SV=3;tr|D6RA82|D6RA82_HUMAN Annexin OS=Homo sapiens OX=9606 GN=ANXA3 PE=1 SV=1;tr|D6RFG5|D6RFG5_HUMAN Annexin (Fragment) OS=Homo sapiens OX=9606 GN=ANXA3 PE=1 SV=1	5	10	10	10	6	7	7	9	8	7	6	7	7	9	8	7	6	7	7	9	8	7	39.6	39.6	39.6	36.375	323	323;284;154;134;104	0	21.482	By MS/MS	By MS/MS	By MS/MS	By MS/MS	By MS/MS	By MS/MS	22.9	29.7	26.9	32.2	28.2	27.6
P12956;B1AHC9	P12956;B1AHC9	14;13	14;13	14;13	X-ray repair cross-complementing protein 6	XRCC6	sp|P12956|XRCC6_HUMAN X-ray repair cross-complementing protein 6 OS=Homo sapiens OX=9606 GN=XRCC6 PE=1 SV=2;tr|B1AHC9|B1AHC9_HUMAN X-ray repair cross complementing 6 OS=Homo sapiens OX=9606 GN=XRCC6 PE=1 SV=1	2	14	14	14	10	10	9	10	13	10	10	10	9	10	13	10	10	10	9	10	13	10	31	31	31	69.842	609	609;559	0	23.932	By MS/MS	By MS/MS	By MS/MS	By MS/MS	By MS/MS	By MS/MS	23	23.6	21.3	24.3	30.9	23.2
P13010;C9JZ81	P13010	13;1	13;1	13;1	X-ray repair cross-complementing protein 5	XRCC5	sp|P13010|XRCC5_HUMAN X-ray repair cross-complementing protein 5 OS=Homo sapiens OX=9606 GN=XRCC5 PE=1 SV=3	2	13	13	13	10	9	12	10	10	7	10	9	12	10	10	7	10	9	12	10	10	7	27.5	27.5	27.5	82.704	732	732;131	0	42.298	By MS/MS	By MS/MS	By MS/MS	By MS/MS	By MS/MS	By MS/MS	24.3	22	26.4	19.3	22.7	14.9
P13489;E9PMJ3;E9PLZ3;E9PIM9;H0YCR7	P13489;E9PMJ3;E9PLZ3;E9PIM9;H0YCR7	2;1;1;1;1	2;1;1;1;1	2;1;1;1;1	Ribonuclease inhibitor	RNH1	sp|P13489|RINI_HUMAN Ribonuclease inhibitor OS=Homo sapiens OX=9606 GN=RNH1 PE=1 SV=2;tr|E9PMJ3|E9PMJ3_HUMAN Ribonuclease inhibitor (Fragment) OS=Homo sapiens OX=9606 GN=RNH1 PE=1 SV=1;tr|E9PLZ3|E9PLZ3_HUMAN Ribonuclease inhibitor (Fragment) OS=Homo sapien	5	2	2	2	2	2	2	2	0	2	2	2	2	2	0	2	2	2	2	2	0	2	7.4	7.4	7.4	49.973	461	461;189;194;199;285	0.00611	1.9254	By MS/MS	By MS/MS	By MS/MS	By MS/MS		By MS/MS	7.4	7.4	7.4	7.4	0	7.4
P13639;M0R0I6;K7EJ74;K7EP67;Q15029	P13639	51;1;1;1;1	51;1;1;1;1	51;1;1;1;1	Elongation factor 2	EEF2	sp|P13639|EF2_HUMAN Elongation factor 2 OS=Homo sapiens OX=9606 GN=EEF2 PE=1 SV=4	5	51	51	51	47	47	46	46	43	47	47	47	46	46	43	47	47	47	46	46	43	47	68.4	68.4	68.4	95.337	858	858;85;134;223;972	0	323.31	By MS/MS	By MS/MS	By MS/MS	By MS/MS	By MS/MS	By MS/MS	65.5	63.6	64.5	64.7	60.8	67
P13797	P13797	1	1	1	Plastin-3	PLS3	sp|P13797|PLST_HUMAN Plastin-3 OS=Homo sapiens OX=9606 GN=PLS3 PE=1 SV=4	1	1	1	1	0	1	0	1	0	1	0	1	0	1	0	1	0	1	0	1	0	1	3	3	3	70.81	630	630	1	-2		By matching		By MS/MS		By matching	0	3	0	3	0	3
P14174	P14174	5	5	5	Macrophage migration inhibitory factor	MIF	sp|P14174|MIF_HUMAN Macrophage migration inhibitory factor OS=Homo sapiens OX=9606 GN=MIF PE=1 SV=4	1	5	5	5	4	5	5	5	5	5	4	5	5	5	5	5	4	5	5	5	5	5	43.5	43.5	43.5	12.476	115	115	0	12.617	By MS/MS	By MS/MS	By MS/MS	By MS/MS	By MS/MS	By MS/MS	40	43.5	43.5	43.5	43.5	43.5
P14618;A0A8V8TNX9;B4DNK4	P14618;A0A8V8TNX9;B4DNK4	43;42;37	43;42;37	6;6;6	Pyruvate kinase PKM;Pyruvate kinase	PKM	sp|P14618|KPYM_HUMAN Pyruvate kinase PKM OS=Homo sapiens OX=9606 GN=PKM PE=1 SV=4;tr|A0A8V8TNX9|A0A8V8TNX9_HUMAN Pyruvate kinase OS=Homo sapiens OX=9606 GN=PKM PE=1 SV=1;tr|B4DNK4|B4DNK4_HUMAN Pyruvate kinase OS=Homo sapiens OX=9606 GN=PKM PE=1 SV=1	3	43	43	6	31	32	31	39	41	39	31	32	31	39	41	39	5	6	5	5	5	5	80	80	10	57.936	531	531;605;457	0	323.31	By MS/MS	By MS/MS	By MS/MS	By MS/MS	By MS/MS	By MS/MS	61.4	62	62.7	76.3	80	78.7
P14868;C9J7S3;C9JLC1;H7BZ35;C9JQM9	P14868	5;2;2;2;1	5;2;2;2;1	5;2;2;2;1	Aspartate--tRNA ligase, cytoplasmic	DARS	sp|P14868|SYDC_HUMAN Aspartate--tRNA ligase, cytoplasmic OS=Homo sapiens OX=9606 GN=DARS1 PE=1 SV=2	5	5	5	5	4	5	4	4	3	5	4	5	4	4	3	5	4	5	4	4	3	5	16.2	16.2	16.2	57.136	501	501;175;182;188;135	0	3.6944	By MS/MS	By MS/MS	By MS/MS	By MS/MS	By MS/MS	By MS/MS	13.2	16.2	13.2	12.6	10	16.2
P15311;A0A2R8Y7M3;A0A2R8Y5S7;P35241;E9PQ82;E9PNV3;A0A2R8Y5P0;E9PNP4	P15311	27;10;10;10;5;5;4;2	27;10;10;10;5;5;4;2	20;4;4;4;3;3;3;1	Ezrin	EZR	sp|P15311|EZRI_HUMAN Ezrin OS=Homo sapiens OX=9606 GN=EZR PE=1 SV=4	8	27	27	20	21	22	23	25	25	25	21	22	23	25	25	25	16	15	16	18	18	18	43.9	43.9	33.8	69.412	586	586;534;590;583;116;148;115;52	0	210.9	By MS/MS	By MS/MS	By MS/MS	By MS/MS	By MS/MS	By MS/MS	39.8	39.6	39.9	41.6	40.3	41.6
P15531;E7ERL0;E5RHP0;C9K028	P15531;E7ERL0	7;5;2;1	2;0;0;0	2;0;0;0	Nucleoside diphosphate kinase A	NME1	sp|P15531|NDKA_HUMAN Nucleoside diphosphate kinase A OS=Homo sapiens OX=9606 GN=NME1 PE=1 SV=1;tr|E7ERL0|E7ERL0_HUMAN NME/NM23 nucleoside diphosphate kinase 1 OS=Homo sapiens OX=9606 GN=NME1 PE=1 SV=1	4	7	2	2	7	7	7	6	5	7	2	2	2	1	1	2	2	2	2	1	1	2	69.1	25	25	17.149	152	152;139;82;60	0	3.9285	By MS/MS	By MS/MS	By MS/MS	By MS/MS	By MS/MS	By MS/MS	69.1	69.1	69.1	53.3	47.4	69.1
P16989;A0A0D9SEI8	P16989;A0A0D9SEI8	3;2	2;1	2;1	Y-box-binding protein 3	YBX3	sp|P16989|YBOX3_HUMAN Y-box-binding protein 3 OS=Homo sapiens OX=9606 GN=YBX3 PE=1 SV=4;tr|A0A0D9SEI8|A0A0D9SEI8_HUMAN Y-box binding protein 3 (Fragment) OS=Homo sapiens OX=9606 GN=YBX3 PE=1 SV=1	2	3	2	2	3	3	3	3	1	3	2	2	2	2	0	2	2	2	2	2	0	2	13.7	9.1	9.1	40.089	372	372;92	0	4.1723	By MS/MS	By MS/MS	By MS/MS	By MS/MS	By matching	By MS/MS	13.7	13.7	13.7	13.7	4.6	13.7
P17066;P48741	P17066;P48741	5;3	1;1	1;1	Heat shock 70 kDa protein 6;Putative heat shock 70 kDa protein 7	HSPA6;HSPA7	sp|P17066|HSP76_HUMAN Heat shock 70 kDa protein 6 OS=Homo sapiens OX=9606 GN=HSPA6 PE=1 SV=2;sp|P48741|HSP77_HUMAN Putative heat shock 70 kDa protein 7 OS=Homo sapiens OX=9606 GN=HSPA7 PE=5 SV=2	2	5	1	1	5	5	5	5	5	5	1	1	1	1	1	1	1	1	1	1	1	1	9.5	1.7	1.7	71.027	643	643;367	0	3.3482	By MS/MS	By MS/MS	By MS/MS	By MS/MS	By MS/MS	By MS/MS	9.5	9.5	9.5	9.5	9.5	9.5
P17096	P17096	1	1	1	High mobility group protein HMG-I/HMG-Y	HMGA1	sp|P17096|HMGA1_HUMAN High mobility group protein HMG-I/HMG-Y OS=Homo sapiens OX=9606 GN=HMGA1 PE=1 SV=3	1	1	1	1	1	1	1	1	1	1	1	1	1	1	1	1	1	1	1	1	1	1	23.4	23.4	23.4	11.676	107	107	0	13.373	By MS/MS	By MS/MS	By MS/MS	By MS/MS	By matching	By matching	23.4	23.4	23.4	23.4	23.4	23.4
P17174	P17174	4	4	4	Aspartate aminotransferase, cytoplasmic	GOT1	sp|P17174|AATC_HUMAN Aspartate aminotransferase, cytoplasmic OS=Homo sapiens OX=9606 GN=GOT1 PE=1 SV=3	1	4	4	4	4	4	4	3	4	3	4	4	4	3	4	3	4	4	4	3	4	3	17.9	17.9	17.9	46.247	413	413	0	4.1278	By MS/MS	By MS/MS	By MS/MS	By MS/MS	By MS/MS	By MS/MS	17.9	17.9	17.9	13.1	17.9	12.1
P17987;E7ERF2;E7EQR6;F5H282;F5GZ03;F5H136;F5H726;F5GZI8;F5H676;F5H7Y1;F5GYL4	P17987;E7ERF2;E7EQR6;F5H282	23;17;16;13;8;6;4;4;4;2;2	23;17;16;13;8;6;4;4;4;2;2	23;17;16;13;8;6;4;4;4;2;2	T-complex protein 1 subunit alpha	TCP1	sp|P17987|TCPA_HUMAN T-complex protein 1 subunit alpha OS=Homo sapiens OX=9606 GN=TCP1 PE=1 SV=1;tr|E7ERF2|E7ERF2_HUMAN T-complex protein 1 subunit alpha OS=Homo sapiens OX=9606 GN=TCP1 PE=1 SV=1;tr|E7EQR6|E7EQR6_HUMAN T-complex 1 OS=Homo sapiens OX=9606 G	11	23	23	23	22	20	23	18	17	21	22	20	23	18	17	21	22	20	23	18	17	21	63.8	63.8	63.8	60.343	556	556;433;401;332;221;136;91;100;111;59;65	0	48.903	By MS/MS	By MS/MS	By MS/MS	By MS/MS	By MS/MS	By MS/MS	60.3	54.5	63.8	53.2	44.4	58.8
P18206;A0A096LPE1	P18206;A0A096LPE1	2;1	2;1	2;1	Vinculin	VCL	sp|P18206|VINC_HUMAN Vinculin OS=Homo sapiens OX=9606 GN=VCL PE=1 SV=4;tr|A0A096LPE1|A0A096LPE1_HUMAN Vinculin OS=Homo sapiens OX=9606 GN=VCL PE=1 SV=1	2	2	2	2	2	2	2	2	2	2	2	2	2	2	2	2	2	2	2	2	2	2	3.8	3.8	3.8	123.8	1134	1134;57	0	5.2077	By MS/MS	By MS/MS	By MS/MS	By MS/MS	By MS/MS	By MS/MS	3.8	3.8	3.8	3.8	3.8	3.8
P18669;Q8N0Y7;P15259	P18669;Q8N0Y7	10;5;2	10;5;2	10;5;2	Phosphoglycerate mutase 1;Probable phosphoglycerate mutase 4	PGAM1;PGAM4	sp|P18669|PGAM1_HUMAN Phosphoglycerate mutase 1 OS=Homo sapiens OX=9606 GN=PGAM1 PE=1 SV=2;sp|Q8N0Y7|PGAM4_HUMAN Probable phosphoglycerate mutase 4 OS=Homo sapiens OX=9606 GN=PGAM4 PE=3 SV=1	3	10	10	10	8	8	8	10	10	10	8	8	8	10	10	10	8	8	8	10	10	10	65.4	65.4	65.4	28.804	254	254;254;253	0	45.374	By MS/MS	By MS/MS	By MS/MS	By MS/MS	By MS/MS	By MS/MS	55.5	55.5	55.5	65.4	65.4	65.4
P20618	P20618	4	4	4	Proteasome subunit beta type-1	PSMB1	sp|P20618|PSB1_HUMAN Proteasome subunit beta type-1 OS=Homo sapiens OX=9606 GN=PSMB1 PE=1 SV=2	1	4	4	4	4	2	3	3	2	1	4	2	3	3	2	1	4	2	3	3	2	1	27.4	27.4	27.4	26.489	241	241	0	4.5897	By MS/MS	By MS/MS	By MS/MS	By MS/MS	By MS/MS	By matching	27.4	13.3	21.6	21.6	15.8	8.3
P20929;A0A8I5QJN4;H0Y786	P20929;A0A8I5QJN4;H0Y786	3;2;2	3;2;2	3;2;2	Nebulin	NEB	sp|P20929|NEBU_HUMAN Nebulin OS=Homo sapiens OX=9606 GN=NEB PE=1 SV=5;tr|A0A8I5QJN4|A0A8I5QJN4_HUMAN Nebulin (Fragment) OS=Homo sapiens OX=9606 GN=NEB PE=1 SV=1;tr|H0Y786|H0Y786_HUMAN Nebulin (Fragment) OS=Homo sapiens OX=9606 GN=NEB PE=1 SV=1	3	3	3	3	1	1	1	1	2	2	1	1	1	1	2	2	1	1	1	1	2	2	0.7	0.7	0.7	772.91	6669	6669;2427;3007	0.0044053	2.2232	By MS/MS	By MS/MS	By matching	By matching	By MS/MS	By MS/MS	0.3	0.3	0.3	0.3	0.4	0.5
P21283	P21283	1	1	1	V-type proton ATPase subunit C 1	ATP6V1C1	sp|P21283|VATC1_HUMAN V-type proton ATPase subunit C 1 OS=Homo sapiens OX=9606 GN=ATP6V1C1 PE=1 SV=4	1	1	1	1	1	1	1	1	0	0	1	1	1	1	0	0	1	1	1	1	0	0	3.1	3.1	3.1	43.941	382	382	0.0076923	1.6853	By MS/MS	By matching	By matching	By MS/MS			3.1	3.1	3.1	3.1	0	0
P21333;Q60FE5;A0A7P0NMY4;A0A087WWY3;A0A7I2V3E6;F8WE98;H0Y5C6	P21333;Q60FE5;A0A7P0NMY4	18;17;12;4;4;3;1	18;17;12;4;4;3;1	18;17;12;4;4;3;1	Filamin-A	FLNA	sp|P21333|FLNA_HUMAN Filamin-A OS=Homo sapiens OX=9606 GN=FLNA PE=1 SV=4;tr|Q60FE5|Q60FE5_HUMAN Filamin A OS=Homo sapiens OX=9606 GN=FLNA PE=1 SV=1;tr|A0A7P0NMY4|A0A7P0NMY4_HUMAN Filamin A OS=Homo sapiens OX=9606 GN=FLNA PE=1 SV=1	7	18	18	18	16	15	17	16	15	15	16	15	17	16	15	15	16	15	17	16	15	15	11.2	11.2	11.2	280.74	2647	2647;2620;1574;482;556;604;281	0	24.395	By MS/MS	By MS/MS	By MS/MS	By MS/MS	By MS/MS	By MS/MS	9.9	9.4	10.6	10.1	9.5	9.6
P22102;C9JZG2;C9JKQ7;C9JBJ1;C9JTV6;F8WD69	P22102	8;3;3;3;3;3	8;3;3;3;3;3	8;3;3;3;3;3	Trifunctional purine biosynthetic protein adenosine-3;Phosphoribosylamine--glycine ligase;Phosphoribosylformylglycinamidine cyclo-ligase;Phosphoribosylglycinamide formyltransferase	GART	sp|P22102|PUR2_HUMAN Trifunctional purine biosynthetic protein adenosine-3 OS=Homo sapiens OX=9606 GN=GART PE=1 SV=1	6	8	8	8	8	6	7	6	5	6	8	6	7	6	5	6	8	6	7	6	5	6	13.4	13.4	13.4	107.77	1010	1010;136;138;231;241;306	0	10.203	By MS/MS	By MS/MS	By MS/MS	By MS/MS	By MS/MS	By MS/MS	13.4	10.7	10.7	9.1	8.2	8.2
P22234;E9PBS1;D6RF62	P22234;E9PBS1;D6RF62	8;7;4	8;7;4	8;7;4	Multifunctional protein ADE2;Phosphoribosylaminoimidazole-succinocarboxamide synthase;Phosphoribosylaminoimidazole carboxylase	PAICS	sp|P22234|PUR6_HUMAN Bifunctional phosphoribosylaminoimidazole carboxylase/phosphoribosylaminoimidazole succinocarboxamide synthetase OS=Homo sapiens OX=9606 GN=PAICS PE=1 SV=3;tr|E9PBS1|E9PBS1_HUMAN Bifunctional phosphoribosylaminoimidazole carboxylase/ph	3	8	8	8	5	7	7	8	8	7	5	7	7	8	8	7	5	7	7	8	8	7	21.2	21.2	21.2	47.079	425	425;413;333	0	12.287	By MS/MS	By MS/MS	By MS/MS	By MS/MS	By MS/MS	By MS/MS	16.2	21.2	21.2	21.2	21.2	21.2
P22314;Q5JRR6;Q5JRR9;Q5JRS0;Q5JRS1;Q5JRS3;Q5JRS2	P22314	14;4;2;2;1;1;1	14;4;2;2;1;1;1	14;4;2;2;1;1;1	Ubiquitin-like modifier-activating enzyme 1	UBA1	sp|P22314|UBA1_HUMAN Ubiquitin-like modifier-activating enzyme 1 OS=Homo sapiens OX=9606 GN=UBA1 PE=1 SV=3	7	14	14	14	13	13	11	10	13	14	13	13	11	10	13	14	13	13	11	10	13	14	24.9	24.9	24.9	117.85	1058	1058;506;270;284;173;195;234	0	47.963	By MS/MS	By MS/MS	By MS/MS	By MS/MS	By MS/MS	By MS/MS	23	23	18.1	17.1	23	24.9
P23381;H0YJP3;P78534;G3V277;G3V2Y7;G3V227;G3V3P2;G3V3X0;G3V3S7;G3V5W1;G3V4N0;G3V5H5;G3V4C7;G3V2C0;G3V339;G3V313;G3V4S4;G3V3R3;G3V2F2;G3V4Q0;G3V4A3;G3V4N8	P23381;H0YJP3	3;2;1;1;1;1;1;1;1;1;1;1;1;1;1;1;1;1;1;1;1;1	3;2;1;1;1;1;1;1;1;1;1;1;1;1;1;1;1;1;1;1;1;1	3;2;1;1;1;1;1;1;1;1;1;1;1;1;1;1;1;1;1;1;1;1	Tryptophan--tRNA ligase, cytoplasmic;T1-TrpRS;T2-TrpRS	WARS	sp|P23381|SYWC_HUMAN Tryptophan--tRNA ligase, cytoplasmic OS=Homo sapiens OX=9606 GN=WARS1 PE=1 SV=2;tr|H0YJP3|H0YJP3_HUMAN tryptophan--tRNA ligase (Fragment) OS=Homo sapiens OX=9606 GN=WARS1 PE=1 SV=1	22	3	3	3	3	3	3	3	2	2	3	3	3	3	2	2	3	3	3	3	2	2	13	13	13	53.165	471	471;185;33;212;177;152;150;124;114;107;105;25;97;86;70;68;63;58;55;40;36;104	0	4.2705	By MS/MS	By MS/MS	By MS/MS	By MS/MS	By MS/MS	By MS/MS	13	13	13	13	8.1	8.1
P23396;E9PPU1;E9PL09;F2Z2S8;H0YCJ7;H0YF32;H0YEU2;E9PQ96;E9PJH4;E9PK82;E9PSF4;E9PQX2;H0YES8	P23396;E9PPU1;E9PL09;F2Z2S8;H0YCJ7;H0YF32;H0YEU2	13;10;10;9;9;8;8;5;5;5;3;2;1	13;10;10;9;9;8;8;5;5;5;3;2;1	13;10;10;9;9;8;8;5;5;5;3;2;1	40S ribosomal protein S3	RPS3	sp|P23396|RS3_HUMAN 40S ribosomal protein S3 OS=Homo sapiens OX=9606 GN=RPS3 PE=1 SV=2;tr|E9PPU1|E9PPU1_HUMAN Ribosomal protein S3 OS=Homo sapiens OX=9606 GN=RPS3 PE=1 SV=1;tr|E9PL09|E9PL09_HUMAN 40S ribosomal protein S3 OS=Homo sapiens OX=9606 GN=RPS3 PE=	13	13	13	13	11	12	12	11	11	9	11	12	12	11	11	9	11	12	12	11	11	9	58.4	58.4	58.4	26.688	243	243;158;231;117;135;123;171;91;115;128;103;44;33	0	60.739	By MS/MS	By MS/MS	By MS/MS	By MS/MS	By MS/MS	By MS/MS	54.3	54.3	54.3	54.3	49	43.2
P23526	P23526	11	11	11	Adenosylhomocysteinase	AHCY	sp|P23526|SAHH_HUMAN Adenosylhomocysteinase OS=Homo sapiens OX=9606 GN=AHCY PE=1 SV=4	1	11	11	11	9	10	9	9	10	11	9	10	9	9	10	11	9	10	9	9	10	11	28.9	28.9	28.9	47.716	432	432	0	16.603	By MS/MS	By MS/MS	By MS/MS	By MS/MS	By MS/MS	By MS/MS	24.8	27.3	24.8	23.6	26.4	28.9
P23528;G3V1A4;E9PP50;E9PK25;E9PQB7;E9PLJ3;E9PS23;Q9Y281	P23528;G3V1A4;E9PP50;E9PK25;E9PQB7	13;12;12;12;10;6;6;5	13;12;12;12;10;6;6;5	13;12;12;12;10;6;6;5	Cofilin-1	CFL1	sp|P23528|COF1_HUMAN Cofilin-1 OS=Homo sapiens OX=9606 GN=CFL1 PE=1 SV=3;tr|G3V1A4|G3V1A4_HUMAN Cofilin 1 OS=Homo sapiens OX=9606 GN=CFL1 PE=1 SV=1;tr|E9PP50|E9PP50_HUMAN Cofilin 1 (Fragment) OS=Homo sapiens OX=9606 GN=CFL1 PE=1 SV=8;tr|E9PK25|E9PK25_HUMAN	8	13	13	13	11	10	10	11	11	10	11	10	10	11	11	10	11	10	10	11	11	10	69.3	69.3	69.3	18.502	166	166;149;159;204;122;79;90;166	0	88.029	By MS/MS	By MS/MS	By MS/MS	By MS/MS	By MS/MS	By MS/MS	65.7	63.9	64.5	60.8	64.5	59.6
P24534;C9JZW3;F2Z2G2;F8WF65	P24534	8;3;2;1	6;3;2;1	6;3;2;1	Elongation factor 1-beta	EEF1B2	sp|P24534|EF1B_HUMAN Elongation factor 1-beta OS=Homo sapiens OX=9606 GN=EEF1B2 PE=1 SV=3	4	8	6	6	6	5	6	5	6	7	5	4	5	4	5	6	5	4	5	4	5	6	52	46.7	46.7	24.763	225	225;123;68;29	0	84.81	By MS/MS	By MS/MS	By MS/MS	By MS/MS	By MS/MS	By MS/MS	46.2	32	37.8	31.6	37.3	51.6
P25205;J3KQ69;A0A499FHX9	P25205;J3KQ69;A0A499FHX9	3;2;2	3;2;2	3;2;2	DNA replication licensing factor MCM3	MCM3	sp|P25205|MCM3_HUMAN DNA replication licensing factor MCM3 OS=Homo sapiens OX=9606 GN=MCM3 PE=1 SV=3;tr|J3KQ69|J3KQ69_HUMAN DNA replication licensing factor MCM3 OS=Homo sapiens OX=9606 GN=MCM3 PE=1 SV=3;tr|A0A499FHX9|A0A499FHX9_HUMAN DNA replication licen	3	3	3	3	2	2	2	1	1	3	2	2	2	1	1	3	2	2	2	1	1	3	5.8	5.8	5.8	90.98	808	808;762;818	0	4.0573	By MS/MS	By MS/MS	By MS/MS	By matching	By MS/MS	By MS/MS	4.3	4.3	4.3	1.9	1.9	5.8
P25398	P25398	5	5	5	40S ribosomal protein S12	RPS12	sp|P25398|RS12_HUMAN 40S ribosomal protein S12 OS=Homo sapiens OX=9606 GN=RPS12 PE=1 SV=3	1	5	5	5	3	2	4	5	3	1	3	2	4	5	3	1	3	2	4	5	3	1	54.5	54.5	54.5	14.515	132	132	0	26.05	By MS/MS	By MS/MS	By MS/MS	By MS/MS	By MS/MS	By MS/MS	41.7	17.4	48.5	54.5	41.7	11.4
P25705	P25705	1	1	1	ATP synthase subunit alpha, mitochondrial	ATP5A1	sp|P25705|ATPA_HUMAN ATP synthase subunit alpha, mitochondrial OS=Homo sapiens OX=9606 GN=ATP5F1A PE=1 SV=1	1	1	1	1	1	1	1	1	1	1	1	1	1	1	1	1	1	1	1	1	1	1	4	4	4	59.75	553	553	0.0045662	2.428	By MS/MS	By MS/MS	By MS/MS	By matching	By MS/MS	By matching	4	4	4	4	4	4
P25786;B4DEV8;F5GX11	P25786;B4DEV8;F5GX11	2;1;1	2;1;1	2;1;1	Proteasome subunit alpha type-1;Proteasome subunit alpha type	PSMA1	sp|P25786|PSA1_HUMAN Proteasome subunit alpha type-1 OS=Homo sapiens OX=9606 GN=PSMA1 PE=1 SV=1;tr|B4DEV8|B4DEV8_HUMAN Proteasome subunit alpha type OS=Homo sapiens OX=9606 PE=2 SV=1;tr|F5GX11|F5GX11_HUMAN Proteasome 20S subunit alpha 1 OS=Homo sapiens OX=	3	2	2	2	2	1	1	1	1	1	2	1	1	1	1	1	2	1	1	1	1	1	10.3	10.3	10.3	29.555	263	263;164;238	0.0060729	1.8799	By MS/MS	By MS/MS	By MS/MS	By MS/MS	By MS/MS	By MS/MS	10.3	4.6	4.6	4.6	4.6	4.6
P25788;G3V3W4;G3V5N4	P25788;G3V3W4;G3V5N4	2;1;1	2;1;1	2;1;1	Proteasome subunit alpha type-3	PSMA3	sp|P25788|PSA3_HUMAN Proteasome subunit alpha type-3 OS=Homo sapiens OX=9606 GN=PSMA3 PE=1 SV=2;tr|G3V3W4|G3V3W4_HUMAN Proteasome 20S subunit alpha 3 OS=Homo sapiens OX=9606 GN=PSMA3 PE=1 SV=1;tr|G3V5N4|G3V5N4_HUMAN Proteasome 20S subunit alpha 3 OS=Homo s	3	2	2	2	2	2	2	2	2	2	2	2	2	2	2	2	2	2	2	2	2	2	12.2	12.2	12.2	28.433	255	255;36;54	0	14.999	By MS/MS	By MS/MS	By MS/MS	By MS/MS	By MS/MS	By MS/MS	12.2	12.2	12.2	12.2	12.2	12.2
P26038;A0A8V8TKR9;V9GZ54	P26038;A0A8V8TKR9	9;8;4	2;2;1	2;2;1	Moesin	MSN	sp|P26038|MOES_HUMAN Moesin OS=Homo sapiens OX=9606 GN=MSN PE=1 SV=3;tr|A0A8V8TKR9|A0A8V8TKR9_HUMAN Moesin OS=Homo sapiens OX=9606 GN=MSN PE=1 SV=1	3	9	2	2	7	8	9	8	7	8	2	1	2	1	0	1	2	1	2	1	0	1	17.7	7.5	7.5	67.819	577	577;566;103	0	4.1141	By MS/MS	By matching	By MS/MS	By matching	By matching	By matching	16.6	14.7	17.7	14.7	10.2	14.7
P26373;J3QSB4;H3BTH3	P26373;J3QSB4	6;4;1	6;4;1	6;4;1	60S ribosomal protein L13	RPL13	sp|P26373|RL13_HUMAN 60S ribosomal protein L13 OS=Homo sapiens OX=9606 GN=RPL13 PE=1 SV=4;tr|J3QSB4|J3QSB4_HUMAN 60S ribosomal protein L13 (Fragment) OS=Homo sapiens OX=9606 GN=RPL13 PE=1 SV=1	3	6	6	6	3	5	5	6	6	6	3	5	5	6	6	6	3	5	5	6	6	6	28	28	28	24.261	211	211;126;63	0	9.176	By MS/MS	By MS/MS	By MS/MS	By MS/MS	By MS/MS	By MS/MS	15.2	23.7	24.2	28	28	28
P26447	P26447	1	1	1	Protein S100-A4	S100A4	sp|P26447|S10A4_HUMAN Protein S100-A4 OS=Homo sapiens OX=9606 GN=S100A4 PE=1 SV=1	1	1	1	1	0	0	1	0	1	1	0	0	1	0	1	1	0	0	1	0	1	1	16.8	16.8	16.8	11.728	101	101	0.0024752	3.0603			By matching		By matching	By MS/MS	0	0	16.8	0	16.8	16.8
P26639	P26639	3	3	3	Threonine--tRNA ligase, cytoplasmic	TARS	sp|P26639|SYTC_HUMAN Threonine--tRNA ligase 1, cytoplasmic OS=Homo sapiens OX=9606 GN=TARS1 PE=1 SV=3	1	3	3	3	2	2	1	3	3	3	2	2	1	3	3	3	2	2	1	3	3	3	6.1	6.1	6.1	83.434	723	723	0	4.6173	By MS/MS	By MS/MS	By MS/MS	By MS/MS	By MS/MS	By MS/MS	4.1	4.1	1.4	6.1	6.1	6.1
P26641	P26641	14	14	14	Elongation factor 1-gamma	EEF1G	sp|P26641|EF1G_HUMAN Elongation factor 1-gamma OS=Homo sapiens OX=9606 GN=EEF1G PE=1 SV=3	1	14	14	14	11	9	9	12	14	12	11	9	9	12	14	12	11	9	9	12	14	12	43	43	43	50.118	437	437	0	61.283	By MS/MS	By MS/MS	By MS/MS	By MS/MS	By MS/MS	By MS/MS	37.3	32.5	32.5	39.4	43	39.4
P27348;E9PG15	P27348;E9PG15	13;8	9;6	9;6	14-3-3 protein theta	YWHAQ	sp|P27348|1433T_HUMAN 14-3-3 protein theta OS=Homo sapiens OX=9606 GN=YWHAQ PE=1 SV=1;tr|E9PG15|E9PG15_HUMAN Tyrosine 3-monooxygenase/tryptophan 5-monooxygenase activation protein theta (Fragment) OS=Homo sapiens OX=9606 GN=YWHAQ PE=1 SV=1	2	13	9	9	8	10	10	13	11	11	5	7	7	9	7	7	5	7	7	9	7	7	59.2	48.6	48.6	27.764	245	245;149	0	16.127	By MS/MS	By MS/MS	By MS/MS	By MS/MS	By MS/MS	By MS/MS	43.7	53.1	48.6	59.2	54.3	51
X1WI28;P27635;F8W7C6;H7C123;B8A6G2;H7C2C5;A6QRI9;Q96L21	X1WI28;P27635;F8W7C6	3;3;2;1;1;1;1;1	3;3;2;1;1;1;1;1	3;3;2;1;1;1;1;1	60S ribosomal protein L10	RPL10	tr|X1WI28|X1WI28_HUMAN Ribosomal protein L10 (Fragment) OS=Homo sapiens OX=9606 GN=RPL10 PE=1 SV=7;sp|P27635|RL10_HUMAN 60S ribosomal protein L10 OS=Homo sapiens OX=9606 GN=RPL10 PE=1 SV=5;tr|F8W7C6|F8W7C6_HUMAN Ribosomal protein L10 OS=Homo sapiens OX=960	8	3	3	3	3	3	3	3	3	3	3	3	3	3	3	3	3	3	3	3	3	3	27	27	27	22.975	200	200;214;163;91;108;131;181;214	0	5.2205	By MS/MS	By MS/MS	By MS/MS	By MS/MS	By MS/MS	By MS/MS	27	27	27	27	27	27
P27695;G3V5Q1;G3V3M6;G3V5D9;A0A0C4DGK8;H7C4A8;G3V5M0;G3V359;G3V3C7	P27695;G3V5Q1;G3V3M6	3;2;2;1;1;1;1;1;1	3;2;2;1;1;1;1;1;1	3;2;2;1;1;1;1;1;1	DNA-(apurinic or apyrimidinic site) lyase;DNA-(apurinic or apyrimidinic site) lyase, mitochondrial	APEX1	sp|P27695|APEX1_HUMAN DNA-(apurinic or apyrimidinic site) endonuclease OS=Homo sapiens OX=9606 GN=APEX1 PE=1 SV=2;tr|G3V5Q1|G3V5Q1_HUMAN DNA-(apurinic or apyrimidinic site) endonuclease (Fragment) OS=Homo sapiens OX=9606 GN=APEX1 PE=1 SV=1;tr|G3V3M6|G3V3M6	9	3	3	3	3	2	3	3	3	3	3	2	3	3	3	3	3	2	3	3	3	3	15.1	15.1	15.1	35.554	318	318;242;263;107;146;150;162;172;174	0	3.599	By MS/MS	By MS/MS	By MS/MS	By MS/MS	By MS/MS	By MS/MS	15.1	11	15.1	15.1	15.1	15.1
P28066	P28066	3	3	3	Proteasome subunit alpha type-5	PSMA5	sp|P28066|PSA5_HUMAN Proteasome subunit alpha type-5 OS=Homo sapiens OX=9606 GN=PSMA5 PE=1 SV=3	1	3	3	3	3	3	3	2	2	2	3	3	3	2	2	2	3	3	3	2	2	2	17	17	17	26.411	241	241	0	7.5121	By MS/MS	By MS/MS	By MS/MS	By MS/MS	By MS/MS	By MS/MS	17	17	17	12	12	12
P28072	P28072	2	2	2	Proteasome subunit beta type-6	PSMB6	sp|P28072|PSB6_HUMAN Proteasome subunit beta type-6 OS=Homo sapiens OX=9606 GN=PSMB6 PE=1 SV=4	1	2	2	2	2	2	2	2	2	2	2	2	2	2	2	2	2	2	2	2	2	2	11.7	11.7	11.7	25.357	239	239	0.0045455	2.3912	By MS/MS	By MS/MS	By MS/MS	By MS/MS	By MS/MS	By MS/MS	11.7	11.7	11.7	11.7	11.7	11.7
P28074	P28074	2	2	2	Proteasome subunit beta type-5	PSMB5	sp|P28074|PSB5_HUMAN Proteasome subunit beta type-5 OS=Homo sapiens OX=9606 GN=PSMB5 PE=1 SV=3	1	2	2	2	1	2	2	2	2	1	1	2	2	2	2	1	1	2	2	2	2	1	8.4	8.4	8.4	28.48	263	263	0.0043956	2.2209	By MS/MS	By MS/MS	By MS/MS	By MS/MS	By MS/MS	By MS/MS	5.3	8.4	8.4	8.4	8.4	3
P29401;E9PFF2;F8W888;F8WAX4	P29401	22;9;4;1	22;9;4;1	22;9;4;1	Transketolase	TKT	sp|P29401|TKT_HUMAN Transketolase OS=Homo sapiens OX=9606 GN=TKT PE=1 SV=3	4	22	22	22	17	18	18	22	18	20	17	18	18	22	18	20	17	18	18	22	18	20	54.4	54.4	54.4	67.877	623	623;334;153;81	0	89.664	By MS/MS	By MS/MS	By MS/MS	By MS/MS	By MS/MS	By MS/MS	39.8	41.3	44	54.4	45.4	54.3
P29692;E9PK01;E9PRY8;A0A087X1X7;E9PPR1;E9PL12;E9PQ49;E9PI39;E9PQZ1;E9PMW7;E9PIZ1;H0YCK7;H0YE58;E9PK06;E9PK72;E9PQC9	P29692;E9PK01;E9PRY8;A0A087X1X7;E9PPR1;E9PL12;E9PQ49;E9PI39;E9PQZ1;E9PMW7	16;15;14;11;10;10;10;10;10;9;7;7;6;5;4;2	16;15;14;11;10;10;10;10;10;9;7;7;6;5;4;2	7;6;7;6;3;3;3;3;4;3;3;3;4;1;1;2	Elongation factor 1-delta	EEF1D	sp|P29692|EF1D_HUMAN Elongation factor 1-delta OS=Homo sapiens OX=9606 GN=EEF1D PE=1 SV=5;tr|E9PK01|E9PK01_HUMAN Elongation factor 1-delta (Fragment) OS=Homo sapiens OX=9606 GN=EEF1D PE=1 SV=1;tr|E9PRY8|E9PRY8_HUMAN Eukaryotic translation elongation factor	16	16	16	7	14	12	13	12	12	13	14	12	13	12	12	13	7	6	6	5	6	6	64.1	64.1	35.2	31.121	281	281;261;697;631;166;168;198;204;238;130;137;210;119;139;63;36	0	71.416	By MS/MS	By MS/MS	By MS/MS	By MS/MS	By MS/MS	By MS/MS	62.3	58.4	59.8	51.2	58	58.4
P29966	P29966	1	1	1	Myristoylated alanine-rich C-kinase substrate	MARCKS	sp|P29966|MARCS_HUMAN Myristoylated alanine-rich C-kinase substrate OS=Homo sapiens OX=9606 GN=MARCKS PE=1 SV=4	1	1	1	1	1	1	1	1	1	1	1	1	1	1	1	1	1	1	1	1	1	1	5.4	5.4	5.4	31.554	332	332	0	3.5727	By matching	By MS/MS	By MS/MS	By MS/MS	By MS/MS	By MS/MS	5.4	5.4	5.4	5.4	5.4	5.4
P30040;F8VY02;F8W1G0	P30040;F8VY02	4;3;1	4;3;1	4;3;1	Endoplasmic reticulum resident protein 29	ERP29	sp|P30040|ERP29_HUMAN Endoplasmic reticulum resident protein 29 OS=Homo sapiens OX=9606 GN=ERP29 PE=1 SV=4;tr|F8VY02|F8VY02_HUMAN Endoplasmic reticulum resident protein 29 OS=Homo sapiens OX=9606 GN=ERP29 PE=1 SV=1	3	4	4	4	4	4	4	3	4	3	4	4	4	3	4	3	4	4	4	3	4	3	19.2	19.2	19.2	28.993	261	261;160;95	0	5.0623	By MS/MS	By MS/MS	By MS/MS	By MS/MS	By MS/MS	By MS/MS	19.2	19.2	19.2	13.4	19.2	13.4
P30041	P30041	7	7	7	Peroxiredoxin-6	PRDX6	sp|P30041|PRDX6_HUMAN Peroxiredoxin-6 OS=Homo sapiens OX=9606 GN=PRDX6 PE=1 SV=3	1	7	7	7	5	6	6	5	6	6	5	6	6	5	6	6	5	6	6	5	6	6	42.9	42.9	42.9	25.035	224	224	0	30.871	By MS/MS	By MS/MS	By MS/MS	By MS/MS	By MS/MS	By MS/MS	34.4	38.8	38.8	28.1	33	39.7
P30043;M0R192;A0A2R8YEP4;A0A2R8Y7Y9;M0QZL1	P30043;M0R192;A0A2R8YEP4;A0A2R8Y7Y9;M0QZL1	4;3;3;2;2	4;3;3;2;2	4;3;3;2;2	Flavin reductase (NADPH)	BLVRB	sp|P30043|BLVRB_HUMAN Flavin reductase (NADPH) OS=Homo sapiens OX=9606 GN=BLVRB PE=1 SV=3;tr|M0R192|M0R192_HUMAN Biliverdin reductase B OS=Homo sapiens OX=9606 GN=BLVRB PE=1 SV=1;tr|A0A2R8YEP4|A0A2R8YEP4_HUMAN Biliverdin reductase B OS=Homo sapiens OX=9606	5	4	4	4	4	4	4	4	4	4	4	4	4	4	4	4	4	4	4	4	4	4	35.4	35.4	35.4	22.119	206	206;163;245;121;154	0	7.9266	By MS/MS	By MS/MS	By MS/MS	By MS/MS	By MS/MS	By MS/MS	35.4	35.4	35.4	35.4	35.4	35.4
P30048	P30048	4	4	4	Thioredoxin-dependent peroxide reductase, mitochondrial	PRDX3	sp|P30048|PRDX3_HUMAN Thioredoxin-dependent peroxide reductase, mitochondrial OS=Homo sapiens OX=9606 GN=PRDX3 PE=1 SV=3	1	4	4	4	4	4	4	3	4	3	4	4	4	3	4	3	4	4	4	3	4	3	19.9	19.9	19.9	27.692	256	256	0	5.9651	By MS/MS	By MS/MS	By MS/MS	By MS/MS	By MS/MS	By MS/MS	19.9	19.9	19.9	13.3	19.9	13.3
P30050	P30050	4	4	4	60S ribosomal protein L12	RPL12	sp|P30050|RL12_HUMAN 60S ribosomal protein L12 OS=Homo sapiens OX=9606 GN=RPL12 PE=1 SV=1	1	4	4	4	4	4	4	4	4	4	4	4	4	4	4	4	4	4	4	4	4	4	33.3	33.3	33.3	17.818	165	165	0	25.134	By MS/MS	By MS/MS	By MS/MS	By MS/MS	By MS/MS	By MS/MS	33.3	33.3	33.3	33.3	33.3	33.3
P30086	P30086	8	8	8	Phosphatidylethanolamine-binding protein 1;Hippocampal cholinergic neurostimulating peptide	PEBP1	sp|P30086|PEBP1_HUMAN Phosphatidylethanolamine-binding protein 1 OS=Homo sapiens OX=9606 GN=PEBP1 PE=1 SV=3	1	8	8	8	7	7	7	8	7	8	7	7	7	8	7	8	7	7	7	8	7	8	63.6	63.6	63.6	21.057	187	187	0	32.021	By MS/MS	By MS/MS	By MS/MS	By MS/MS	By MS/MS	By MS/MS	61.5	61.5	61.5	63.6	61.5	63.6
P30101;A0A8I5KT88;A0A8I5KW33;A0A8I5KS72;A0A8I5KNU9;A0A8I5QKQ5;A0A8I5KW00;A0A8I5KXC9;A0A8I5KPY2;A0A8I5KRV3;A0A8I5KYJ6;A0A8I5KXE2;A0A8I5KP58;A0A8I5QJM1;A0A8I5KTA1;H7BZJ3;A0A8I5QKT6	P30101;A0A8I5KT88;A0A8I5KW33;A0A8I5KS72;A0A8I5KNU9;A0A8I5QKQ5;A0A8I5KW00;A0A8I5KXC9;A0A8I5KPY2;A0A8I5KRV3;A0A8I5KYJ6;A0A8I5KXE2	17;16;16;16;16;15;15;14;14;13;10;10;5;5;4;4;2	17;16;16;16;16;15;15;14;14;13;10;10;5;5;4;4;2	17;16;16;16;16;15;15;14;14;13;10;10;5;5;4;4;2	Protein disulfide-isomerase A3	PDIA3	sp|P30101|PDIA3_HUMAN Protein disulfide-isomerase A3 OS=Homo sapiens OX=9606 GN=PDIA3 PE=1 SV=4;tr|A0A8I5KT88|A0A8I5KT88_HUMAN Protein disulfide-isomerase OS=Homo sapiens OX=9606 GN=PDIA3 PE=1 SV=1;tr|A0A8I5KW33|A0A8I5KW33_HUMAN Protein disulfide-isomerase	17	17	17	17	14	15	12	14	16	14	14	15	12	14	16	14	14	15	12	14	16	14	43	43	43	56.782	505	505;512;487;477;462;456;453;437;416;380;351;343;183;159;116;147;88	0	61.682	By MS/MS	By MS/MS	By MS/MS	By MS/MS	By MS/MS	By MS/MS	34.9	39.6	32.5	35.8	43	35.8
P31153	P31153	5	5	5	S-adenosylmethionine synthase isoform type-2	MAT2A	sp|P31153|METK2_HUMAN S-adenosylmethionine synthase isoform type-2 OS=Homo sapiens OX=9606 GN=MAT2A PE=1 SV=1	1	5	5	5	3	4	4	5	2	3	3	4	4	5	2	3	3	4	4	5	2	3	19	19	19	43.66	395	395	0	9.6093	By MS/MS	By MS/MS	By MS/MS	By MS/MS	By MS/MS	By matching	11.4	15.2	15.2	19	8.6	11.4
P31644	P31644	1	1	1	Gamma-aminobutyric acid receptor subunit alpha-5	GABRA5	sp|P31644|GBRA5_HUMAN Gamma-aminobutyric acid receptor subunit alpha-5 OS=Homo sapiens OX=9606 GN=GABRA5 PE=1 SV=1	1	1	1	1	0	1	0	0	1	0	0	1	0	0	1	0	0	1	0	0	1	0	2.4	2.4	2.4	52.145	462	462	1	-2		By MS/MS			By MS/MS		0	2.4	0	0	2.4	0
P31689	P31689	1	1	1	DnaJ homolog subfamily A member 1	DNAJA1	sp|P31689|DNJA1_HUMAN DnaJ homolog subfamily A member 1 OS=Homo sapiens OX=9606 GN=DNAJA1 PE=1 SV=2	1	1	1	1	1	1	0	0	0	0	1	1	0	0	0	0	1	1	0	0	0	0	6.3	6.3	6.3	44.868	397	397	0.0044346	2.2422	By MS/MS	By MS/MS					6.3	6.3	0	0	0	0
P31939;H7C1S2;F8WEF0;C9JLK0	P31939	5;2;1;1	5;2;1;1	5;2;1;1	Bifunctional purine biosynthesis protein PURH;Phosphoribosylaminoimidazolecarboxamide formyltransferase;IMP cyclohydrolase	ATIC	sp|P31939|PUR9_HUMAN Bifunctional purine biosynthesis protein ATIC OS=Homo sapiens OX=9606 GN=ATIC PE=1 SV=3	4	5	5	5	4	4	4	4	5	4	4	4	4	4	5	4	4	4	4	4	5	4	11.5	11.5	11.5	64.615	592	592;231;84;170	0	7.7985	By MS/MS	By MS/MS	By MS/MS	By MS/MS	By MS/MS	By MS/MS	8.3	8.3	8.3	8.3	11.5	8.3
P31946;Q4VY20;Q4VY19;A0A0J9YWE8;A0A0J9YWZ2	P31946	13;4;4;4;3	7;2;2;2;1	6;1;1;1;1	14-3-3 protein beta/alpha;14-3-3 protein beta/alpha, N-terminally processed	YWHAB	sp|P31946|1433B_HUMAN 14-3-3 protein beta/alpha OS=Homo sapiens OX=9606 GN=YWHAB PE=1 SV=3	5	13	7	6	11	9	12	13	13	13	7	4	7	7	7	7	6	4	6	6	6	6	69.1	44.7	38.2	28.082	246	246;74;100;149;81	0	22.231	By MS/MS	By MS/MS	By MS/MS	By MS/MS	By MS/MS	By MS/MS	63.8	44.3	66.3	69.1	69.1	69.1
P31947	P31947	11	8	8	14-3-3 protein sigma	SFN	sp|P31947|1433S_HUMAN 14-3-3 protein sigma OS=Homo sapiens OX=9606 GN=SFN PE=1 SV=1	1	11	8	8	9	8	8	9	10	10	7	6	6	6	7	7	7	6	6	6	7	7	56	46	46	27.774	248	248	0	29.849	By MS/MS	By MS/MS	By MS/MS	By MS/MS	By MS/MS	By MS/MS	53.2	46.8	48.4	51.2	55.6	55.6
P31948;H0YGI8;F5H783;F5GXD8	P31948	9;3;3;2	9;3;3;2	9;3;3;2	Stress-induced-phosphoprotein 1	STIP1	sp|P31948|STIP1_HUMAN Stress-induced-phosphoprotein 1 OS=Homo sapiens OX=9606 GN=STIP1 PE=1 SV=1	4	9	9	9	9	9	9	6	6	6	9	9	9	6	6	6	9	9	9	6	6	6	21.2	21.2	21.2	62.639	543	543;137;236;138	0	17.83	By MS/MS	By MS/MS	By MS/MS	By MS/MS	By MS/MS	By MS/MS	21.2	21.2	21.2	15.3	16.2	16.2
P31949	P31949	3	3	3	Protein S100-A11;Protein S100-A11, N-terminally processed	S100A11	sp|P31949|S10AB_HUMAN Protein S100-A11 OS=Homo sapiens OX=9606 GN=S100A11 PE=1 SV=2	1	3	3	3	2	3	3	3	2	2	2	3	3	3	2	2	2	3	3	3	2	2	54.3	54.3	54.3	11.74	105	105	0	4.4921	By MS/MS	By MS/MS	By MS/MS	By MS/MS	By MS/MS	By MS/MS	45.7	54.3	54.3	54.3	23.8	23.8
P32119;A6NIW5	P32119;A6NIW5	9;7	8;7	8;7	Peroxiredoxin-2	PRDX2	sp|P32119|PRDX2_HUMAN Peroxiredoxin-2 OS=Homo sapiens OX=9606 GN=PRDX2 PE=1 SV=5;tr|A6NIW5|A6NIW5_HUMAN Peroxiredoxin 2 OS=Homo sapiens OX=9606 GN=PRDX2 PE=1 SV=2	2	9	8	8	7	8	9	8	8	7	6	7	8	7	7	6	6	7	8	7	7	6	40.9	35.4	35.4	21.892	198	198;136	0	13.002	By MS/MS	By MS/MS	By MS/MS	By MS/MS	By MS/MS	By MS/MS	28.8	40.9	40.9	40.9	28.8	28.8
P32969;D6RAN4;A0A2R8Y5Y7;H0Y9V9;H0Y9R4	P32969;D6RAN4;A0A2R8Y5Y7;H0Y9V9	7;6;6;5;2	7;6;6;5;2	7;6;6;5;2	60S ribosomal protein L9	RPL9	sp|P32969|RL9_HUMAN 60S ribosomal protein L9 OS=Homo sapiens OX=9606 GN=RPL9 PE=1 SV=1;tr|D6RAN4|D6RAN4_HUMAN 60S ribosomal protein L9 (Fragment) OS=Homo sapiens OX=9606 GN=RPL9 PE=1 SV=8;tr|A0A2R8Y5Y7|A0A2R8Y5Y7_HUMAN 60S ribosomal protein L9 OS=Homo sapi	5	7	7	7	7	6	7	6	7	6	7	6	7	6	7	6	7	6	7	6	7	6	58.9	58.9	58.9	21.863	192	192;181;220;113;90	0	45.337	By MS/MS	By MS/MS	By MS/MS	By MS/MS	By MS/MS	By MS/MS	58.9	47.4	58.9	55.2	58.9	55.2
P33176	P33176	2	2	2	Kinesin-1 heavy chain	KIF5B	sp|P33176|KINH_HUMAN Kinesin-1 heavy chain OS=Homo sapiens OX=9606 GN=KIF5B PE=1 SV=1	1	2	2	2	2	2	2	1	1	1	2	2	2	1	1	1	2	2	2	1	1	1	3.3	3.3	3.3	109.68	963	963	0.0058594	1.7592	By MS/MS	By MS/MS	By MS/MS	By MS/MS	By MS/MS	By matching	3.3	3.3	3.3	1.6	1.6	1.6
P33993;C9J8M6	P33993;C9J8M6	2;1	2;1	2;1	DNA replication licensing factor MCM7	MCM7	sp|P33993|MCM7_HUMAN DNA replication licensing factor MCM7 OS=Homo sapiens OX=9606 GN=MCM7 PE=1 SV=4;tr|C9J8M6|C9J8M6_HUMAN DNA replication licensing factor MCM7 (Fragment) OS=Homo sapiens OX=9606 GN=MCM7 PE=1 SV=1	2	2	2	2	2	2	2	1	2	2	2	2	2	1	2	2	2	2	2	1	2	2	3.8	3.8	3.8	81.307	719	719;183	0.0074906	1.6194	By MS/MS	By MS/MS	By MS/MS	By MS/MS	By MS/MS	By MS/MS	3.8	3.8	3.8	1.7	3.8	3.8
P34897;G3V2Y4;H0YIZ0;G3V5L0	P34897;G3V2Y4;H0YIZ0;G3V5L0	4;3;3;2	4;3;3;2	4;3;3;2	Serine hydroxymethyltransferase, mitochondrial;Serine hydroxymethyltransferase	SHMT2	sp|P34897|GLYM_HUMAN Serine hydroxymethyltransferase, mitochondrial OS=Homo sapiens OX=9606 GN=SHMT2 PE=1 SV=3;tr|G3V2Y4|G3V2Y4_HUMAN glycine hydroxymethyltransferase (Fragment) OS=Homo sapiens OX=9606 GN=SHMT2 PE=1 SV=1;tr|H0YIZ0|H0YIZ0_HUMAN glycine hydr	4	4	4	4	4	3	4	2	3	2	4	3	4	2	3	2	4	3	4	2	3	2	8.5	8.5	8.5	55.992	504	504;234;264;215	0.0024631	3.0101	By MS/MS	By MS/MS	By MS/MS	By MS/MS	By MS/MS	By MS/MS	8.5	5.8	8.5	4	5.8	4
Q53FA3;P34931	Q53FA3;P34931	8;8	1;1	1;1	Heat shock 70 kDa protein 1-like	HSPA1L	tr|Q53FA3|Q53FA3_HUMAN HSPA1L (Fragment) OS=Homo sapiens OX=9606 GN=HSPA1L PE=1 SV=1;sp|P34931|HS71L_HUMAN Heat shock 70 kDa protein 1-like OS=Homo sapiens OX=9606 GN=HSPA1L PE=1 SV=2	2	8	1	1	7	7	7	7	7	8	0	0	0	0	0	1	0	0	0	0	0	1	18.6	2.7	2.7	70.403	641	641;641	1	-2	By matching	By matching	By matching	By matching	By matching	By MS/MS	17.6	17.6	17.6	17.6	17.6	18.6
P34932	P34932	12	12	11	Heat shock 70 kDa protein 4	HSPA4	sp|P34932|HSP74_HUMAN Heat shock 70 kDa protein 4 OS=Homo sapiens OX=9606 GN=HSPA4 PE=1 SV=4	1	12	12	11	10	11	11	9	9	9	10	11	11	9	9	9	9	11	10	9	9	9	26.1	26.1	24.4	94.33	840	840	0	24.893	By MS/MS	By MS/MS	By MS/MS	By MS/MS	By MS/MS	By MS/MS	22.3	24.4	24	18.8	19.3	18.8
P36551;H0YA22	P36551	5;2	5;2	5;2	Oxygen-dependent coproporphyrinogen-III oxidase, mitochondrial	CPOX	sp|P36551|HEM6_HUMAN Oxygen-dependent coproporphyrinogen-III oxidase, mitochondrial OS=Homo sapiens OX=9606 GN=CPOX PE=1 SV=3	2	5	5	5	5	5	4	3	3	5	5	5	4	3	3	5	5	5	4	3	3	5	15	15	15	50.151	454	454;70	0	9.835	By MS/MS	By MS/MS	By MS/MS	By MS/MS	By MS/MS	By MS/MS	15	15	11	8.8	9	15
P36578;H3BM89;H3BTP7;H3BU31	P36578;H3BM89;H3BTP7;H3BU31	14;8;7;7	14;8;7;7	14;8;7;7	60S ribosomal protein L4	RPL4	sp|P36578|RL4_HUMAN 60S ribosomal protein L4 OS=Homo sapiens OX=9606 GN=RPL4 PE=1 SV=5;tr|H3BM89|H3BM89_HUMAN 60S ribosomal protein L4 OS=Homo sapiens OX=9606 GN=RPL4 PE=1 SV=1;tr|H3BTP7|H3BTP7_HUMAN Ribosomal protein L4 (Fragment) OS=Homo sapiens OX=9606	4	14	14	14	11	11	14	12	13	11	11	11	14	12	13	11	11	11	14	12	13	11	38.2	38.2	38.2	47.697	427	427;333;170;171	0	81.085	By MS/MS	By MS/MS	By MS/MS	By MS/MS	By MS/MS	By MS/MS	32.3	32.1	38.2	33.5	36.8	32.8
Q6DWJ6;P37288	Q6DWJ6;P37288	1;1	1;1	1;1	Probable G-protein coupled receptor 139;Vasopressin V1a receptor	GPR139;AVPR1A	sp|Q6DWJ6|GP139_HUMAN Probable G-protein coupled receptor 139 OS=Homo sapiens OX=9606 GN=GPR139 PE=1 SV=1;sp|P37288|V1AR_HUMAN Vasopressin V1a receptor OS=Homo sapiens OX=9606 GN=AVPR1A PE=1 SV=1	2	1	1	1	1	0	0	0	0	0	1	0	0	0	0	0	1	0	0	0	0	0	2.5	2.5	2.5	40.679	353	353;418	1	-2	By MS/MS						2.5	0	0	0	0	0
P37802;X6RJP6;C9J5W6;Q9UI15	P37802;X6RJP6	3;2;1;1	3;2;1;1	3;2;1;1	Transgelin-2	TAGLN2	sp|P37802|TAGL2_HUMAN Transgelin-2 OS=Homo sapiens OX=9606 GN=TAGLN2 PE=1 SV=3;tr|X6RJP6|X6RJP6_HUMAN Transgelin 2 (Fragment) OS=Homo sapiens OX=9606 GN=TAGLN2 PE=1 SV=1	4	3	3	3	3	3	1	3	2	3	3	3	1	3	2	3	3	3	1	3	2	3	22.1	22.1	22.1	22.391	199	199;187;115;199	0.0024814	3.067	By MS/MS	By MS/MS	By matching	By MS/MS	By MS/MS	By MS/MS	22.1	22.1	7	22.1	12.6	22.1
P38919;I3L3H2	P38919;I3L3H2	8;7	7;6	7;6	Eukaryotic initiation factor 4A-III;Eukaryotic initiation factor 4A-III, N-terminally processed	EIF4A3	sp|P38919|IF4A3_HUMAN Eukaryotic initiation factor 4A-III OS=Homo sapiens OX=9606 GN=EIF4A3 PE=1 SV=4;tr|I3L3H2|I3L3H2_HUMAN RNA helicase OS=Homo sapiens OX=9606 GN=EIF4A3 PE=1 SV=2	2	8	7	7	8	8	7	7	7	8	7	7	7	6	6	7	7	7	7	6	6	7	28.2	24.3	24.3	46.871	411	411;390	0	10.96	By MS/MS	By MS/MS	By MS/MS	By MS/MS	By MS/MS	By MS/MS	28.2	28.2	24.3	28.2	23.1	28.2
P39023;G5E9G0;B5MCW2;H7C3M2;H7C422;F8WCR1	P39023;G5E9G0;B5MCW2;H7C3M2;H7C422	6;5;4;3;3;2	6;5;4;3;3;2	6;5;4;3;3;2	60S ribosomal protein L3	RPL3	sp|P39023|RL3_HUMAN 60S ribosomal protein L3 OS=Homo sapiens OX=9606 GN=RPL3 PE=1 SV=2;tr|G5E9G0|G5E9G0_HUMAN Ribosomal protein L3 OS=Homo sapiens OX=9606 GN=RPL3 PE=1 SV=1;tr|B5MCW2|B5MCW2_HUMAN Ribosomal protein L3 (Fragment) OS=Homo sapiens OX=9606 GN=R	6	6	6	6	6	5	6	5	5	6	6	5	6	5	5	6	6	5	6	5	5	6	22.1	22.1	22.1	46.108	403	403;351;272;261;305;180	0	30.016	By MS/MS	By MS/MS	By MS/MS	By MS/MS	By MS/MS	By MS/MS	22.1	19.9	22.1	19.9	19.9	22.1
P40227;J3KRI6	P40227	17;1	17;1	12;0	T-complex protein 1 subunit zeta	CCT6A	sp|P40227|TCPZ_HUMAN T-complex protein 1 subunit zeta OS=Homo sapiens OX=9606 GN=CCT6A PE=1 SV=3	2	17	17	12	17	14	14	15	13	12	17	14	14	15	13	12	12	10	10	12	9	10	52.9	52.9	41.4	58.024	531	531;128	0	31.454	By MS/MS	By MS/MS	By MS/MS	By MS/MS	By MS/MS	By MS/MS	52.9	40.3	40.3	49.2	36.3	35.2
P40926;G3XAL0	P40926;G3XAL0	15;11	15;11	15;11	Malate dehydrogenase, mitochondrial;Malate dehydrogenase	MDH2	sp|P40926|MDHM_HUMAN Malate dehydrogenase, mitochondrial OS=Homo sapiens OX=9606 GN=MDH2 PE=1 SV=3;tr|G3XAL0|G3XAL0_HUMAN Malate dehydrogenase OS=Homo sapiens OX=9606 GN=MDH2 PE=1 SV=1	2	15	15	15	12	12	13	14	14	14	12	12	13	14	14	14	12	12	13	14	14	14	54.4	54.4	54.4	35.503	338	338;231	0	40.27	By MS/MS	By MS/MS	By MS/MS	By MS/MS	By MS/MS	By MS/MS	45.3	45.3	50	50.9	49.7	50.9
P41091;Q2VIR3;H7BZU1	P41091;Q2VIR3	3;2;1	3;2;1	3;2;1	Eukaryotic translation initiation factor 2 subunit 3;Putative eukaryotic translation initiation factor 2 subunit 3-like protein	EIF2S3;EIF2S3L	sp|P41091|IF2G_HUMAN Eukaryotic translation initiation factor 2 subunit 3 OS=Homo sapiens OX=9606 GN=EIF2S3 PE=1 SV=3;sp|Q2VIR3|IF2GL_HUMAN Eukaryotic translation initiation factor 2 subunit 3B OS=Homo sapiens OX=9606 GN=EIF2S3B PE=2 SV=2	3	3	3	3	3	2	2	3	1	3	3	2	2	3	1	3	3	2	2	3	1	3	13.1	13.1	13.1	51.109	472	472;472;183	0	7.7711	By MS/MS	By MS/MS	By MS/MS	By MS/MS	By MS/MS	By MS/MS	13.1	7.2	9.7	13.1	3.8	13.1
P41227	P41227	1	1	1	N-alpha-acetyltransferase 10	NAA10	sp|P41227|NAA10_HUMAN N-alpha-acetyltransferase 10 OS=Homo sapiens OX=9606 GN=NAA10 PE=1 SV=1	1	1	1	1	1	1	1	0	0	1	1	1	1	0	0	1	1	1	1	0	0	1	6.4	6.4	6.4	26.458	235	235	0.0091912	1.5358	By MS/MS	By MS/MS	By MS/MS			By matching	6.4	6.4	6.4	0	0	6.4
P43366	P43366	1	1	1	Melanoma-associated antigen B1	MAGEB1	sp|P43366|MAGB1_HUMAN Melanoma-associated antigen B1 OS=Homo sapiens OX=9606 GN=MAGEB1 PE=1 SV=2	1	1	1	1	1	0	0	0	0	0	1	0	0	0	0	0	1	0	0	0	0	0	4.6	4.6	4.6	39.037	347	347	1	-2	By MS/MS						4.6	0	0	0	0	0
P43686	P43686	3	3	3	26S protease regulatory subunit 6B	PSMC4	sp|P43686|PRS6B_HUMAN 26S proteasome regulatory subunit 6B OS=Homo sapiens OX=9606 GN=PSMC4 PE=1 SV=2	1	3	3	3	3	1	1	1	2	1	3	1	1	1	2	1	3	1	1	1	2	1	9.6	9.6	9.6	47.366	418	418	0	3.2785	By MS/MS	By MS/MS	By MS/MS	By matching	By MS/MS	By matching	9.6	3.3	3.3	3.3	7.2	3.3
P45974;F5H571	P45974	3;1	3;1	3;1	Ubiquitin carboxyl-terminal hydrolase 5	USP5	sp|P45974|UBP5_HUMAN Ubiquitin carboxyl-terminal hydrolase 5 OS=Homo sapiens OX=9606 GN=USP5 PE=1 SV=2	2	3	3	3	3	2	3	3	3	3	3	2	3	3	3	3	3	2	3	3	3	3	5.6	5.6	5.6	95.785	858	858;137	0	7.8549	By MS/MS	By MS/MS	By MS/MS	By MS/MS	By MS/MS	By MS/MS	5.6	3.6	5.6	5.6	5.6	5.6
P46060	P46060	1	1	1	Ran GTPase-activating protein 1	RANGAP1	sp|P46060|RAGP1_HUMAN Ran GTPase-activating protein 1 OS=Homo sapiens OX=9606 GN=RANGAP1 PE=1 SV=1	1	1	1	1	1	1	1	0	1	0	1	1	1	0	1	0	1	1	1	0	1	0	2.7	2.7	2.7	63.541	587	587	0	3.6836	By MS/MS	By MS/MS	By MS/MS		By matching		2.7	2.7	2.7	0	2.7	0
P46778;G3V1B3;M0R181	P46778;G3V1B3;M0R181	2;1;1	2;1;1	2;1;1	60S ribosomal protein L21	RPL21	sp|P46778|RL21_HUMAN 60S ribosomal protein L21 OS=Homo sapiens OX=9606 GN=RPL21 PE=1 SV=2;tr|G3V1B3|G3V1B3_HUMAN 60S ribosomal protein L21 OS=Homo sapiens OX=9606 GN=RPL21 PE=1 SV=1;tr|M0R181|M0R181_HUMAN 60S ribosomal protein L21 (Fragment) OS=Homo sapien	3	2	2	2	2	2	2	2	2	2	2	2	2	2	2	2	2	2	2	2	2	2	20.6	20.6	20.6	18.565	160	160;87;122	0	5.8784	By MS/MS	By MS/MS	By MS/MS	By MS/MS	By MS/MS	By MS/MS	20.6	20.6	20.6	20.6	20.6	20.6
P46781;B5MCT8;C9JM19;F2Z3C0;A8MXK4	P46781;B5MCT8;C9JM19	5;3;3;1;1	5;3;3;1;1	5;3;3;1;1	40S ribosomal protein S9	RPS9	sp|P46781|RS9_HUMAN 40S ribosomal protein S9 OS=Homo sapiens OX=9606 GN=RPS9 PE=1 SV=3;tr|B5MCT8|B5MCT8_HUMAN 40S ribosomal protein S9 OS=Homo sapiens OX=9606 GN=RPS9 PE=1 SV=1;tr|C9JM19|C9JM19_HUMAN 40S ribosomal protein S9 OS=Homo sapiens OX=9606 GN=RPS9	5	5	5	5	3	4	3	4	4	4	3	4	3	4	4	4	3	4	3	4	4	4	19.1	19.1	19.1	22.591	194	194;139;156;77;79	0	6.1323	By MS/MS	By MS/MS	By MS/MS	By MS/MS	By MS/MS	By MS/MS	10.3	14.4	10.3	14.9	14.9	14.9
P46783;A0A2R8Y6L3;F6U211;A0A2R8Y7H1;A0A2R8YFH6;A0A1W2PQS6;Q9NQ39;S4R435	P46783;A0A2R8Y6L3;F6U211;A0A2R8Y7H1;A0A2R8YFH6;A0A1W2PQS6;Q9NQ39	4;2;2;2;2;2;2;1	4;2;2;2;2;2;2;1	4;2;2;2;2;2;2;1	40S ribosomal protein S10;Putative 40S ribosomal protein S10-like	RPS10;RPS10P5	sp|P46783|RS10_HUMAN 40S ribosomal protein S10 OS=Homo sapiens OX=9606 GN=RPS10 PE=1 SV=1;tr|A0A2R8Y6L3|A0A2R8Y6L3_HUMAN Ribosomal protein S10 (Fragment) OS=Homo sapiens OX=9606 GN=RPS10 PE=3 SV=1;tr|F6U211|F6U211_HUMAN Ribosomal protein S10 OS=Homo sapien	8	4	4	4	4	4	3	2	4	3	4	4	3	2	4	3	4	4	3	2	4	3	23.6	23.6	23.6	18.898	165	165;121;172;186;213;291;176;198	0	14.103	By MS/MS	By MS/MS	By MS/MS	By MS/MS	By MS/MS	By MS/MS	23.6	23.6	23.6	14.5	23.6	23.6
P47897;F2Z2V6;A0A0U1RQM8;A0A0U1RQU2;C9J165;A0A0U1RQT0;A0A0U1RQC3;A0A0U1RQE9;H7C0R3;B4DDN1;A0A1B0GVU9;A0A0U1RRC8;A0A0U1RQX5;A0A1B0GTT3;A0A0U1RRI9;A0A0U1RQQ5	P47897;F2Z2V6;A0A0U1RQM8;A0A0U1RQU2;C9J165;A0A0U1RQT0	5;3;3;3;3;3;2;2;2;2;2;1;1;1;1;1	5;3;3;3;3;3;2;2;2;2;2;1;1;1;1;1	5;3;3;3;3;3;2;2;2;2;2;1;1;1;1;1	Glutamine--tRNA ligase	QARS	sp|P47897|SYQ_HUMAN Glutamine--tRNA ligase OS=Homo sapiens OX=9606 GN=QARS1 PE=1 SV=1;tr|F2Z2V6|F2Z2V6_HUMAN Glutaminyl-tRNA synthetase 1 OS=Homo sapiens OX=9606 GN=QARS1 PE=1 SV=1;tr|A0A0U1RQM8|A0A0U1RQM8_HUMAN Glutaminyl-tRNA synthetase 1 (Fragment) OS=H	16	5	5	5	4	3	3	4	3	3	4	3	3	4	3	3	4	3	3	4	3	3	8.5	8.5	8.5	87.798	775	775;100;173;174;339;342;67;187;253;630;736;91;134;169;182;194	0	13.13	By MS/MS	By MS/MS	By MS/MS	By MS/MS	By MS/MS	By MS/MS	7.4	6.3	4.3	7.4	5	5
P48643;B7ZAR1;E9PCA1;E7ENZ3;D6RIZ7	P48643;B7ZAR1;E9PCA1;E7ENZ3	15;14;14;13;1	15;14;14;13;1	15;14;14;13;1	T-complex protein 1 subunit epsilon	CCT5	sp|P48643|TCPE_HUMAN T-complex protein 1 subunit epsilon OS=Homo sapiens OX=9606 GN=CCT5 PE=1 SV=1;tr|B7ZAR1|B7ZAR1_HUMAN T-complex protein 1 subunit epsilon OS=Homo sapiens OX=9606 GN=CCT5 PE=1 SV=1;tr|E9PCA1|E9PCA1_HUMAN T-complex protein 1 subunit epsil	5	15	15	15	13	10	13	10	11	11	13	10	13	10	11	11	13	10	13	10	11	11	42.9	42.9	42.9	59.67	541	541;503;520;486;44	0	26.862	By MS/MS	By MS/MS	By MS/MS	By MS/MS	By MS/MS	By MS/MS	35.7	27.5	31.4	26.1	30.7	26.6
P49006	P49006	2	2	2	MARCKS-related protein	MARCKSL1	sp|P49006|MRP_HUMAN MARCKS-related protein OS=Homo sapiens OX=9606 GN=MARCKSL1 PE=1 SV=2	1	2	2	2	2	1	1	1	1	1	2	1	1	1	1	1	2	1	1	1	1	1	11.3	11.3	11.3	19.529	195	195	1	-2	By MS/MS	By matching	By matching	By matching	By matching	By matching	11.3	7.7	7.7	7.7	7.7	7.7
P49321;E9PRH9;E9PI86;Q5T624;E9PPQ8;H0YF33;E9PPR5;E9PNB5;H0YDS9;E9PQG5;E9PAU3;E9PKR5;E9PJQ2	P49321;E9PRH9;E9PI86;Q5T624	9;7;6;6;4;4;4;3;3;2;2;2;1	9;7;6;6;4;4;4;3;3;2;2;2;1	9;7;6;6;4;4;4;3;3;2;2;2;1	Nuclear autoantigenic sperm protein	NASP	sp|P49321|NASP_HUMAN Nuclear autoantigenic sperm protein OS=Homo sapiens OX=9606 GN=NASP PE=1 SV=2;tr|E9PRH9|E9PRH9_HUMAN Nuclear autoantigenic sperm protein (Fragment) OS=Homo sapiens OX=9606 GN=NASP PE=1 SV=1;tr|E9PI86|E9PI86_HUMAN Nuclear autoantigenic	13	9	9	9	8	9	7	7	7	5	8	9	7	7	7	5	8	9	7	7	7	5	17	17	17	85.237	788	788;268;256;422;154;288;316;143;175;37;38;56;55	0	12.324	By MS/MS	By MS/MS	By MS/MS	By MS/MS	By MS/MS	By MS/MS	14.1	17	12.4	13.3	13.8	8.9
P49368;B4DUR8;E9PRC8;Q5SZX6;E9PQ35;Q5SZX9;Q5SZW8	P49368;B4DUR8	19;18;6;6;4;2;2	19;18;6;6;4;2;2	17;17;4;5;3;1;1	T-complex protein 1 subunit gamma	CCT3	sp|P49368|TCPG_HUMAN T-complex protein 1 subunit gamma OS=Homo sapiens OX=9606 GN=CCT3 PE=1 SV=4;tr|B4DUR8|B4DUR8_HUMAN T-complex protein 1 subunit gamma OS=Homo sapiens OX=9606 GN=CCT3 PE=1 SV=1	7	19	19	17	17	17	17	16	16	18	17	17	17	16	16	18	15	15	15	15	14	16	47.7	47.7	40.4	60.533	545	545;500;234;276;144;161;188	0	32.802	By MS/MS	By MS/MS	By MS/MS	By MS/MS	By MS/MS	By MS/MS	45.5	43.9	44.2	39.6	42.9	45.1
P49411	P49411	8	8	8	Elongation factor Tu, mitochondrial	TUFM	sp|P49411|EFTU_HUMAN Elongation factor Tu, mitochondrial OS=Homo sapiens OX=9606 GN=TUFM PE=1 SV=3	1	8	8	8	7	7	7	6	7	7	7	7	7	6	7	7	7	7	7	6	7	7	34.3	34.3	34.3	49.874	455	455	0	32.869	By MS/MS	By MS/MS	By MS/MS	By MS/MS	By MS/MS	By MS/MS	30.3	26.8	26.8	24.4	30.3	28.4
P49721;A0A087WVV1	P49721;A0A087WVV1	3;2	3;2	3;2	Proteasome subunit beta type-2	PSMB2	sp|P49721|PSB2_HUMAN Proteasome subunit beta type-2 OS=Homo sapiens OX=9606 GN=PSMB2 PE=1 SV=1;tr|A0A087WVV1|A0A087WVV1_HUMAN Proteasome 20S subunit beta 2 OS=Homo sapiens OX=9606 GN=PSMB2 PE=1 SV=1	2	3	3	3	3	3	2	2	2	3	3	3	2	2	2	3	3	3	2	2	2	3	22.4	22.4	22.4	22.836	201	201;84	0	5.1757	By MS/MS	By MS/MS	By MS/MS	By MS/MS	By MS/MS	By MS/MS	22.4	22.4	14.9	14.9	14.9	22.4
P50395;Q5SX91;Q5SX87	P50395;Q5SX91;Q5SX87	8;5;4	8;5;4	5;2;1	Rab GDP dissociation inhibitor beta	GDI2	sp|P50395|GDIB_HUMAN Rab GDP dissociation inhibitor beta OS=Homo sapiens OX=9606 GN=GDI2 PE=1 SV=2;tr|Q5SX91|Q5SX91_HUMAN Rab GDP dissociation inhibitor (Fragment) OS=Homo sapiens OX=9606 GN=GDI2 PE=1 SV=1;tr|Q5SX87|Q5SX87_HUMAN Rab GDP dissociation inhibi	3	8	8	5	8	8	6	8	8	8	8	8	6	8	8	8	5	5	3	5	5	5	24.9	24.9	14.4	50.663	445	445;203;263	0	17.239	By MS/MS	By MS/MS	By MS/MS	By MS/MS	By MS/MS	By MS/MS	24.9	24.9	18	24.9	24.9	24.9
P50454;E9PR70;E9PPV6;E9PJH8;E9PIG2;E9PRS3;E9PKH2;E9PNX1;E9PK86;E9PMI5;H0YEP8;E9PLA6;E9PQ34	P50454;E9PR70;E9PPV6;E9PJH8;E9PIG2;E9PRS3;E9PKH2;E9PNX1;E9PK86;E9PMI5	4;3;3;3;2;2;2;2;2;2;1;1;1	4;3;3;3;2;2;2;2;2;2;1;1;1	4;3;3;3;2;2;2;2;2;2;1;1;1	Serpin H1	SERPINH1	sp|P50454|SERPH_HUMAN Serpin H1 OS=Homo sapiens OX=9606 GN=SERPINH1 PE=1 SV=2;tr|E9PR70|E9PR70_HUMAN Serpin family H member 1 (Fragment) OS=Homo sapiens OX=9606 GN=SERPINH1 PE=1 SV=1;tr|E9PPV6|E9PPV6_HUMAN Serpin family H member 1 OS=Homo sapiens OX=9606 G	13	4	4	4	4	4	3	3	3	4	4	4	3	3	3	4	4	4	3	3	3	4	15.3	15.3	15.3	46.44	418	418;295;324;371;165;166;201;203;247;249;56;85;142	0	19.182	By MS/MS	By MS/MS	By MS/MS	By MS/MS	By MS/MS	By MS/MS	15.3	15.3	12.4	12.4	9.1	15.3
P50990;H7C4C8;H7C2U0	P50990	23;11;3	23;11;3	23;11;3	T-complex protein 1 subunit theta	CCT8	sp|P50990|TCPQ_HUMAN T-complex protein 1 subunit theta OS=Homo sapiens OX=9606 GN=CCT8 PE=1 SV=4	3	23	23	23	21	22	18	17	18	19	21	22	18	17	18	19	21	22	18	17	18	19	47.6	47.6	47.6	59.62	548	548;323;107	0	44.594	By MS/MS	By MS/MS	By MS/MS	By MS/MS	By MS/MS	By MS/MS	43.2	47.6	38	33.8	36.1	36.3
P50991	P50991	14	14	14	T-complex protein 1 subunit delta	CCT4	sp|P50991|TCPD_HUMAN T-complex protein 1 subunit delta OS=Homo sapiens OX=9606 GN=CCT4 PE=1 SV=4	1	14	14	14	13	12	12	13	11	12	13	12	12	13	11	12	13	12	12	13	11	12	46.4	46.4	46.4	57.924	539	539	0	46.247	By MS/MS	By MS/MS	By MS/MS	By MS/MS	By MS/MS	By MS/MS	44.9	40.1	39.5	44.9	35.8	38.8
P51858	P51858	1	1	1	Hepatoma-derived growth factor	HDGF	sp|P51858|HDGF_HUMAN Hepatoma-derived growth factor OS=Homo sapiens OX=9606 GN=HDGF PE=1 SV=1	1	1	1	1	1	1	1	1	1	0	1	1	1	1	1	0	1	1	1	1	1	0	7.1	7.1	7.1	26.788	240	240	0	3.7653	By MS/MS	By MS/MS	By MS/MS	By matching	By matching		7.1	7.1	7.1	7.1	7.1	0
P52209;K7ELN9;K7EPF6;K7EMN2;K7EM49	P52209;K7ELN9;K7EPF6	4;2;2;1;1	4;2;2;1;1	4;2;2;1;1	6-phosphogluconate dehydrogenase, decarboxylating	PGD	sp|P52209|6PGD_HUMAN 6-phosphogluconate dehydrogenase, decarboxylating OS=Homo sapiens OX=9606 GN=PGD PE=1 SV=3;tr|K7ELN9|K7ELN9_HUMAN phosphogluconate dehydrogenase (NADP(+)-dependent, decarboxylating) (Fragment) OS=Homo sapiens OX=9606 GN=PGD PE=1 SV=1;t	5	4	4	4	3	4	3	3	3	4	3	4	3	3	3	4	3	4	3	3	3	4	14.1	14.1	14.1	53.139	483	483;224;256;160;205	0	6.1001	By MS/MS	By MS/MS	By MS/MS	By MS/MS	By MS/MS	By MS/MS	10.8	14.1	10.6	10.6	10.6	14.1
P52597;H0YBG7;H0YBD7;H0YB39;E9PCY7;G8JLB6;P31943	P52597	4;1;1;1;1;1;1	4;1;1;1;1;1;1	4;1;1;1;1;1;1	Heterogeneous nuclear ribonucleoprotein F;Heterogeneous nuclear ribonucleoprotein F, N-terminally processed	HNRNPF	sp|P52597|HNRPF_HUMAN Heterogeneous nuclear ribonucleoprotein F OS=Homo sapiens OX=9606 GN=HNRNPF PE=1 SV=3	7	4	4	4	2	3	3	2	3	3	2	3	3	2	3	3	2	3	3	2	3	3	14.9	14.9	14.9	45.671	415	415;185;194;277;429;472;449	0	3.7178	By MS/MS	By MS/MS	By MS/MS	By MS/MS	By MS/MS	By MS/MS	8	13	9.9	8	13	13
P52907;C9JUG7;F8W9N7;P47755	P52907	3;1;1;1	3;1;1;1	3;1;1;1	F-actin-capping protein subunit alpha-1	CAPZA1	sp|P52907|CAZA1_HUMAN F-actin-capping protein subunit alpha-1 OS=Homo sapiens OX=9606 GN=CAPZA1 PE=1 SV=3	4	3	3	3	2	2	3	1	2	2	2	2	3	1	2	2	2	2	3	1	2	2	14.3	14.3	14.3	32.922	286	286;146;174;286	0	4.7095	By MS/MS	By MS/MS	By MS/MS	By MS/MS	By MS/MS	By MS/MS	9.1	9.1	14.3	3.5	9.1	9.1
P53396	P53396	9	9	9	ATP-citrate synthase	ACLY	sp|P53396|ACLY_HUMAN ATP-citrate synthase OS=Homo sapiens OX=9606 GN=ACLY PE=1 SV=3	1	9	9	9	8	8	9	4	6	6	8	8	9	4	6	6	8	8	9	4	6	6	12.7	12.7	12.7	120.84	1101	1101	0	11.429	By MS/MS	By MS/MS	By MS/MS	By MS/MS	By MS/MS	By MS/MS	11.4	11.4	12.7	5.4	9.2	8.2
P53999	P53999	2	2	2	Activated RNA polymerase II transcriptional coactivator p15	SUB1	sp|P53999|TCP4_HUMAN Activated RNA polymerase II transcriptional coactivator p15 OS=Homo sapiens OX=9606 GN=SUB1 PE=1 SV=3	1	2	2	2	1	2	2	1	1	0	1	2	2	1	1	0	1	2	2	1	1	0	18.9	18.9	18.9	14.395	127	127	0	4.3274	By MS/MS	By MS/MS	By MS/MS	By MS/MS	By MS/MS		10.2	18.9	18.9	8.7	8.7	0
P54136	P54136	3	3	3	Arginine--tRNA ligase, cytoplasmic	RARS	sp|P54136|SYRC_HUMAN Arginine--tRNA ligase, cytoplasmic OS=Homo sapiens OX=9606 GN=RARS1 PE=1 SV=2	1	3	3	3	2	2	3	1	3	1	2	2	3	1	3	1	2	2	3	1	3	1	5.6	5.6	5.6	75.378	660	660	0	3.9762	By MS/MS	By MS/MS	By MS/MS	By MS/MS	By MS/MS	By MS/MS	3.9	3.9	5.6	2.4	5.6	1.5
P54727;Q5W0S4;H0Y579;Q5W0S5	P54727	4;1;1;1	4;1;1;1	4;1;1;1	UV excision repair protein RAD23 homolog B	RAD23B	sp|P54727|RD23B_HUMAN UV excision repair protein RAD23 homolog B OS=Homo sapiens OX=9606 GN=RAD23B PE=1 SV=1	4	4	4	4	4	4	4	4	3	2	4	4	4	4	3	2	4	4	4	4	3	2	17.8	17.8	17.8	43.171	409	409;80;114;146	0	6.0944	By MS/MS	By MS/MS	By MS/MS	By MS/MS	By MS/MS	By MS/MS	17.8	17.8	17.8	17.8	13.4	9.3
P55060	P55060	7	7	7	Exportin-2	CSE1L	sp|P55060|XPO2_HUMAN Exportin-2 OS=Homo sapiens OX=9606 GN=CSE1L PE=1 SV=3	1	7	7	7	7	6	7	5	5	5	7	6	7	5	5	5	7	6	7	5	5	5	13.6	13.6	13.6	110.42	971	971	0	11.472	By MS/MS	By MS/MS	By MS/MS	By MS/MS	By MS/MS	By MS/MS	13.6	11	13.6	8.7	9.6	9.4
P55327;E5RK35;E5RFR7;H0YC44;H0YC42	P55327;E5RK35;E5RFR7;H0YC44;H0YC42	2;1;1;1;1	2;1;1;1;1	2;1;1;1;1	Tumor protein D52	TPD52	sp|P55327|TPD52_HUMAN Tumor protein D52 OS=Homo sapiens OX=9606 GN=TPD52 PE=1 SV=2;tr|E5RK35|E5RK35_HUMAN Tumor protein D52 OS=Homo sapiens OX=9606 GN=TPD52 PE=1 SV=1;tr|E5RFR7|E5RFR7_HUMAN Tumor protein D52 OS=Homo sapiens OX=9606 GN=TPD52 PE=1 SV=1;tr|H0	5	2	2	2	2	2	2	1	1	1	2	2	2	1	1	1	2	2	2	1	1	1	21.9	21.9	21.9	24.327	224	224;60;111;148;278	0	4.758	By MS/MS	By MS/MS	By MS/MS	By MS/MS	By matching	By matching	21.9	21.9	21.9	6.7	6.7	6.7
P55884;C9JZG1;C9JQN7	P55884;C9JZG1	4;3;1	4;3;1	4;3;1	Eukaryotic translation initiation factor 3 subunit B	EIF3B	sp|P55884|EIF3B_HUMAN Eukaryotic translation initiation factor 3 subunit B OS=Homo sapiens OX=9606 GN=EIF3B PE=1 SV=3;tr|C9JZG1|C9JZG1_HUMAN Eukaryotic translation initiation factor 3 subunit B (Fragment) OS=Homo sapiens OX=9606 GN=EIF3B PE=1 SV=1	3	4	4	4	4	3	3	3	3	4	4	3	3	3	3	4	4	3	3	3	3	4	7.6	7.6	7.6	92.48	814	814;302;153	0	7.7304	By MS/MS	By MS/MS	By MS/MS	By MS/MS	By MS/MS	By MS/MS	7.6	5.7	5.7	5.7	5.7	7.6
P56537;B7ZBH1;A0A0U1RQV5;F8WD20;A0A0B4J1Y7;F8WDS6	P56537	6;2;2;1;1;1	6;2;2;1;1;1	6;2;2;1;1;1	Eukaryotic translation initiation factor 6	EIF6	sp|P56537|IF6_HUMAN Eukaryotic translation initiation factor 6 OS=Homo sapiens OX=9606 GN=EIF6 PE=1 SV=1	6	6	6	6	6	6	6	6	6	6	6	6	6	6	6	6	6	6	6	6	6	6	49.4	49.4	49.4	26.599	245	245;108;110;59;108;186	0	15.163	By MS/MS	By MS/MS	By MS/MS	By MS/MS	By MS/MS	By MS/MS	49.4	49.4	49.4	49.4	49.4	49.4
P60174;U3KPZ0;U3KQF3;U3KPS5	P60174	16;5;4;2	16;5;4;2	16;5;4;2	Triosephosphate isomerase	TPI1	sp|P60174|TPIS_HUMAN Triosephosphate isomerase OS=Homo sapiens OX=9606 GN=TPI1 PE=1 SV=4	4	16	16	16	13	16	16	13	15	15	13	16	16	13	15	15	13	16	16	13	15	15	79.1	79.1	79.1	26.669	249	249;113;98;38	0	126.16	By MS/MS	By MS/MS	By MS/MS	By MS/MS	By MS/MS	By MS/MS	73.9	79.1	79.1	68.7	79.1	79.1
P60709;E7EVS6;A0A6Q8PFE4;A0A2R8Y793;A0A2R8YFE2;A0A2R8YEA7;G5E9R0;A0A2R8YGF8;A0A6Q8PH58;Q6S8J3;C9JZR7;C9JUM1;C9JTX5;A5A3E0;P0CG38;Q9BYX7;P0CG39;A0A6Q8PGD7	P60709;E7EVS6;A0A6Q8PFE4;A0A2R8Y793	31;25;25;21;10;9;8;8;8;7;6;6;6;5;4;3;3;2	1;1;0;1;0;0;1;1;1;0;1;1;1;0;0;0;0;1	1;1;0;1;0;0;1;1;1;0;1;1;1;0;0;0;0;1	Actin, cytoplasmic 1;Actin, cytoplasmic 1, N-terminally processed	ACTB	sp|P60709|ACTB_HUMAN Actin, cytoplasmic 1 OS=Homo sapiens OX=9606 GN=ACTB PE=1 SV=1;tr|E7EVS6|E7EVS6_HUMAN Actin beta OS=Homo sapiens OX=9606 GN=ACTB PE=1 SV=9;tr|A0A6Q8PFE4|A0A6Q8PFE4_HUMAN Actin beta OS=Homo sapiens OX=9606 GN=ACTB PE=1 SV=1;tr|A0A2R8Y79	18	31	1	1	26	26	28	30	29	30	1	1	1	1	1	1	1	1	1	1	1	1	74.1	4.5	4.5	41.736	375	375;334;332;309;79;157;125;165;151;1075;102;96;80;1075;1075;375;1038;40	0	72.462	By MS/MS	By MS/MS	By MS/MS	By MS/MS	By MS/MS	By MS/MS	71.5	70.9	73.9	74.1	74.1	74.1
P60842;J3KTB5;J3QS69;J3KT12;J3QR64;J3QL43;J3QLN6;J3KS25;J3QKZ9;J3KSZ0;J3KTN0;J3KS93	P60842;J3KTB5;J3QS69;J3KT12;J3QR64;J3QL43;J3QLN6;J3KS25	14;11;11;11;9;9;8;7;6;6;4;3	14;11;11;11;9;9;8;7;6;6;4;3	9;8;8;8;6;6;5;5;4;5;3;1	Eukaryotic initiation factor 4A-I	EIF4A1	sp|P60842|IF4A1_HUMAN Eukaryotic initiation factor 4A-I OS=Homo sapiens OX=9606 GN=EIF4A1 PE=1 SV=1;tr|J3KTB5|J3KTB5_HUMAN ATP-dependent RNA helicase (Fragment) OS=Homo sapiens OX=9606 GN=EIF4A1 PE=1 SV=1;tr|J3QS69|J3QS69_HUMAN ATP-dependent RNA helicase (	12	14	14	9	13	12	11	12	13	12	13	12	11	12	13	12	8	7	7	8	8	7	50	50	32.3	46.153	406	406;257;300;341;214;271;163;187;134;230;117;85	0	66.973	By MS/MS	By MS/MS	By MS/MS	By MS/MS	By MS/MS	By MS/MS	48	42.9	38.9	41.6	44.8	40.6
P60866;E5RJX2;A0A7P0S5H5;E5RIP1;G3XAN0	P60866;E5RJX2;A0A7P0S5H5	3;2;2;1;1	3;2;2;1;1	3;2;2;1;1	40S ribosomal protein S20	RPS20	sp|P60866|RS20_HUMAN 40S ribosomal protein S20 OS=Homo sapiens OX=9606 GN=RPS20 PE=1 SV=1;tr|E5RJX2|E5RJX2_HUMAN Ribosomal protein S20 OS=Homo sapiens OX=9606 GN=RPS20 PE=1 SV=1;tr|A0A7P0S5H5|A0A7P0S5H5_HUMAN 40S ribosomal protein S20 (Fragment) OS=Homo sa	5	3	3	3	2	2	2	3	3	3	2	2	2	3	3	3	2	2	2	3	3	3	31.1	31.1	31.1	13.373	119	119;61;136;46;64	0	9.1915	By MS/MS	By MS/MS	By MS/MS	By MS/MS	By MS/MS	By MS/MS	16	16	16	31.1	31.1	31.1
P60953;A0A3B3IRV0;Q5JYX0;G3V476;A0A8Q3SI43;A0A8Q3WKT2;A0A590UJK8;A0A494BZX6;B1AH78;G3V4H1;A0A494C1M1;A0A8Q3WLC5;B1AH79;F8WET9;P84095;P15153;P60763;P63000;P17081;Q9H4E5	P60953;A0A3B3IRV0;Q5JYX0;G3V476;A0A8Q3SI43;A0A8Q3WKT2;A0A590UJK8;A0A494BZX6;B1AH78;G3V4H1;A0A494C1M1;A0A8Q3WLC5;B1AH79;F8WET9;P84095;P15153;P60763;P63000;P17081;Q9H4E5	2;1;1;1;1;1;1;1;1;1;1;1;1;1;1;1;1;1;1;1	2;1;1;1;1;1;1;1;1;1;1;1;1;1;1;1;1;1;1;1	2;1;1;1;1;1;1;1;1;1;1;1;1;1;1;1;1;1;1;1	Cell division control protein 42 homolog;Rho-related GTP-binding protein RhoG;Ras-related C3 botulinum toxin substrate 2;Ras-related C3 botulinum toxin substrate 3;Ras-related C3 botulinum toxin substrate 1;Rho-related GTP-binding protein RhoQ;Rho-related GTP-binding protein RhoJ	CDC42;RHOJ;RAC2;RHOQ;RHOG;RAC3;RAC1	sp|P60953|CDC42_HUMAN Cell division control protein 42 homolog OS=Homo sapiens OX=9606 GN=CDC42 PE=1 SV=2;tr|A0A3B3IRV0|A0A3B3IRV0_HUMAN Cell division cycle 42 OS=Homo sapiens OX=9606 GN=CDC42 PE=1 SV=1;tr|Q5JYX0|Q5JYX0_HUMAN Cell division control protein	20	2	2	2	1	2	2	2	2	2	1	2	2	2	2	2	1	2	2	2	2	2	14.7	14.7	14.7	21.258	191	191;41;136;178;175;45;166;156;166;153;115;155;86;50;191;192;192;192;205;214	0	3.6133	By MS/MS	By MS/MS	By MS/MS	By MS/MS	By MS/MS	By MS/MS	8.9	14.7	14.7	14.7	14.7	14.7
P60981;F6RFD5	P60981;F6RFD5	4;3	4;3	4;3	Destrin	DSTN	sp|P60981|DEST_HUMAN Destrin OS=Homo sapiens OX=9606 GN=DSTN PE=1 SV=3;tr|F6RFD5|F6RFD5_HUMAN Destrin, actin depolymerizing factor OS=Homo sapiens OX=9606 GN=DSTN PE=1 SV=1	2	4	4	4	3	4	4	4	3	3	3	4	4	4	3	3	3	4	4	4	3	3	32.7	32.7	32.7	18.506	165	165;135	0	8.4893	By MS/MS	By MS/MS	By MS/MS	By MS/MS	By MS/MS	By MS/MS	26.1	32.7	32.7	32.7	26.1	22.4
P61086	P61086	2	2	2	Ubiquitin-conjugating enzyme E2 K	UBE2K	sp|P61086|UBE2K_HUMAN Ubiquitin-conjugating enzyme E2 K OS=Homo sapiens OX=9606 GN=UBE2K PE=1 SV=3	1	2	2	2	2	1	2	1	1	1	2	1	2	1	1	1	2	1	2	1	1	1	21	21	21	22.406	200	200	0.0047962	2.7429	By MS/MS	By MS/MS	By MS/MS	By matching	By MS/MS	By MS/MS	21	7	21	7	7	7
P61088;Q5JXB2;F8VZ29;F8VQQ8;F8VSD4;F8VV71	P61088;Q5JXB2;F8VZ29;F8VQQ8;F8VSD4;F8VV71	2;2;1;1;1;1	2;2;1;1;1;1	2;2;1;1;1;1	Ubiquitin-conjugating enzyme E2 N;Putative ubiquitin-conjugating enzyme E2 N-like	UBE2N;UBE2NL	sp|P61088|UBE2N_HUMAN Ubiquitin-conjugating enzyme E2 N OS=Homo sapiens OX=9606 GN=UBE2N PE=1 SV=1;sp|Q5JXB2|UE2NL_HUMAN Putative ubiquitin-conjugating enzyme E2 N-like OS=Homo sapiens OX=9606 GN=UBE2NL PE=1 SV=1;tr|F8VZ29|F8VZ29_HUMAN Ubiquitin conjugatin	6	2	2	2	2	2	2	2	2	2	2	2	2	2	2	2	2	2	2	2	2	2	13.8	13.8	13.8	17.138	152	152;153;87;89;105;152	0.002451	3.0012	By MS/MS	By MS/MS	By MS/MS	By MS/MS	By MS/MS	By MS/MS	13.8	13.8	13.8	13.8	13.8	13.8
P61247;D6RG13;D6RAT0;H0Y8L7;D6RB09;E9PFI5;D6RAS7;D6RED7;H0Y9Y4;D6R9B6;D6RGE0;D6RI02	P61247;D6RG13;D6RAT0;H0Y8L7;D6RB09;E9PFI5;D6RAS7;D6RED7;H0Y9Y4	9;8;8;7;7;7;6;5;5;4;3;3	9;8;8;7;7;7;6;5;5;4;3;3	9;8;8;7;7;7;6;5;5;4;3;3	40S ribosomal protein S3a	RPS3A	sp|P61247|RS3A_HUMAN 40S ribosomal protein S3a OS=Homo sapiens OX=9606 GN=RPS3A PE=1 SV=2;tr|D6RG13|D6RG13_HUMAN Ribosomal protein S3A (Fragment) OS=Homo sapiens OX=9606 GN=RPS3A PE=1 SV=1;tr|D6RAT0|D6RAT0_HUMAN 40S ribosomal protein S3a OS=Homo sapiens OX	12	9	9	9	7	6	8	6	6	7	7	6	8	6	6	7	7	6	8	6	6	7	35.2	35.2	35.2	29.945	264	264;223;227;190;193;205;125;101;208;145;65;95	0	14.805	By MS/MS	By MS/MS	By MS/MS	By MS/MS	By MS/MS	By MS/MS	28.8	26.1	29.9	23.5	26.1	31.8
P61353;K7ELC7;K7EQQ9;K7ERY7	P61353;K7ELC7	3;2;1;1	3;2;1;1	3;2;1;1	60S ribosomal protein L27	RPL27	sp|P61353|RL27_HUMAN 60S ribosomal protein L27 OS=Homo sapiens OX=9606 GN=RPL27 PE=1 SV=2;tr|K7ELC7|K7ELC7_HUMAN 60S ribosomal protein L27 (Fragment) OS=Homo sapiens OX=9606 GN=RPL27 PE=1 SV=1	4	3	3	3	3	3	3	3	2	3	3	3	3	3	2	3	3	3	3	3	2	3	20.6	20.6	20.6	15.798	136	136;144;38;40	0	14.074	By MS/MS	By MS/MS	By MS/MS	By MS/MS	By MS/MS	By MS/MS	20.6	20.6	20.6	20.6	14	20.6
P61457	P61457	1	1	1	Pterin-4-alpha-carbinolamine dehydratase	PCBD1	sp|P61457|PHS_HUMAN Pterin-4-alpha-carbinolamine dehydratase OS=Homo sapiens OX=9606 GN=PCBD1 PE=1 SV=2	1	1	1	1	1	0	0	0	1	0	1	0	0	0	1	0	1	0	0	0	1	0	15.4	15.4	15.4	11.999	104	104	0.0076482	1.6791	By MS/MS				By matching		15.4	0	0	0	15.4	0
P61978;Q5T6W2;S4R359	P61978;Q5T6W2	6;6;1	6;6;1	6;6;1	Heterogeneous nuclear ribonucleoprotein K	HNRNPK	sp|P61978|HNRPK_HUMAN Heterogeneous nuclear ribonucleoprotein K OS=Homo sapiens OX=9606 GN=HNRNPK PE=1 SV=1;tr|Q5T6W2|Q5T6W2_HUMAN Heterogeneous nuclear ribonucleoprotein K OS=Homo sapiens OX=9606 GN=HNRNPK PE=1 SV=1	3	6	6	6	6	6	6	6	6	6	6	6	6	6	6	6	6	6	6	6	6	6	17.3	17.3	17.3	50.976	463	463;379;100	0	12.866	By MS/MS	By MS/MS	By MS/MS	By MS/MS	By MS/MS	By MS/MS	17.3	17.3	17.3	17.3	17.3	17.3
P61981	P61981	8	3	3	14-3-3 protein gamma;14-3-3 protein gamma, N-terminally processed	YWHAG	sp|P61981|1433G_HUMAN 14-3-3 protein gamma OS=Homo sapiens OX=9606 GN=YWHAG PE=1 SV=2	1	8	3	3	6	6	7	8	7	8	3	3	3	3	2	3	3	3	3	3	2	3	40.1	21.1	21.1	28.302	247	247	0	14.416	By MS/MS	By MS/MS	By MS/MS	By MS/MS	By MS/MS	By MS/MS	34.8	30.8	37.2	40.1	32.4	40.1
P62081;A0A2R8Y623;B5MCP9	P62081;A0A2R8Y623;B5MCP9	7;5;5	7;5;5	7;5;5	40S ribosomal protein S7	RPS7	sp|P62081|RS7_HUMAN 40S ribosomal protein S7 OS=Homo sapiens OX=9606 GN=RPS7 PE=1 SV=1;tr|A0A2R8Y623|A0A2R8Y623_HUMAN 40S ribosomal protein S7 (Fragment) OS=Homo sapiens OX=9606 GN=RPS7 PE=1 SV=1;tr|B5MCP9|B5MCP9_HUMAN 40S ribosomal protein S7 OS=Homo sapi	3	7	7	7	6	7	6	6	7	6	6	7	6	6	7	6	6	7	6	6	7	6	47.9	47.9	47.9	22.127	194	194;169;187	0	53.293	By MS/MS	By MS/MS	By MS/MS	By MS/MS	By MS/MS	By MS/MS	42.3	47.9	43.3	43.3	47.9	43.3
P62191;G3V4X1	P62191	3;1	3;1	3;1	26S protease regulatory subunit 4	PSMC1	sp|P62191|PRS4_HUMAN 26S proteasome regulatory subunit 4 OS=Homo sapiens OX=9606 GN=PSMC1 PE=1 SV=1	2	3	3	3	3	2	2	2	3	2	3	2	2	2	3	2	3	2	2	2	3	2	12	12	12	49.184	440	440;84	0.005988	1.8269	By MS/MS	By MS/MS	By matching	By MS/MS	By MS/MS	By MS/MS	12	7.5	7.3	7.5	12	7.5
P62241;Q5JR95	P62241;Q5JR95	9;8	9;8	9;8	40S ribosomal protein S8	RPS8	sp|P62241|RS8_HUMAN 40S ribosomal protein S8 OS=Homo sapiens OX=9606 GN=RPS8 PE=1 SV=2;tr|Q5JR95|Q5JR95_HUMAN 40S ribosomal protein S8 OS=Homo sapiens OX=9606 GN=RPS8 PE=1 SV=1	2	9	9	9	6	8	8	8	7	7	6	8	8	8	7	7	6	8	8	8	7	7	52.9	52.9	52.9	24.205	208	208;188	0	17.491	By MS/MS	By MS/MS	By MS/MS	By MS/MS	By MS/MS	By MS/MS	35.1	48.6	48.6	48.6	43.3	43.3
P62244;I3L3P7;I3L246;H3BN98;H3BV27;H3BT37;I3L303;H3BVC7	P62244;I3L3P7;I3L246;H3BN98	4;3;2;2;1;1;1;1	4;3;2;2;1;1;1;1	4;3;2;2;1;1;1;1	40S ribosomal protein S15a	RPS15A	sp|P62244|RS15A_HUMAN 40S ribosomal protein S15a OS=Homo sapiens OX=9606 GN=RPS15A PE=1 SV=2;tr|I3L3P7|I3L3P7_HUMAN 40S ribosomal protein S15a OS=Homo sapiens OX=9606 GN=RPS15A PE=1 SV=1;tr|I3L246|I3L246_HUMAN 40S ribosomal protein S15a OS=Homo sapiens OX=	8	4	4	4	4	4	4	3	3	4	4	4	4	3	3	4	4	4	4	3	3	4	35.4	35.4	35.4	14.839	130	130;100;111;237;49;50;52;58	0	22.188	By MS/MS	By MS/MS	By MS/MS	By MS/MS	By MS/MS	By MS/MS	35.4	35.4	35.4	20	28.5	35.4
P62258;K7EM20;K7EIT4;B4DJF2;I3L3T1;I3L0W5	P62258	16;7;6;5;5;1	14;6;5;4;4;1	14;6;5;4;4;1	14-3-3 protein epsilon	YWHAE	sp|P62258|1433E_HUMAN 14-3-3 protein epsilon OS=Homo sapiens OX=9606 GN=YWHAE PE=1 SV=1	6	16	14	14	14	13	13	14	12	14	12	11	11	12	10	12	12	11	11	12	10	12	73.3	73.3	73.3	29.174	255	255;115;109;94;107;38	0	55.82	By MS/MS	By MS/MS	By MS/MS	By MS/MS	By MS/MS	By MS/MS	63.5	67.8	63.5	62.7	50.6	62.7
P62266	P62266	1	1	1	40S ribosomal protein S23	RPS23	sp|P62266|RS23_HUMAN 40S ribosomal protein S23 OS=Homo sapiens OX=9606 GN=RPS23 PE=1 SV=3	1	1	1	1	1	1	1	1	1	1	1	1	1	1	1	1	1	1	1	1	1	1	7.7	7.7	7.7	15.807	143	143	0.0042918	2.1056	By MS/MS	By MS/MS	By MS/MS	By MS/MS	By MS/MS	By MS/MS	7.7	7.7	7.7	7.7	7.7	7.7
P62269;A0A0G2JQH2;Q5GGW2;J3JS69	P62269;A0A0G2JQH2;Q5GGW2	4;2;2;1	4;2;2;1	4;2;2;1	40S ribosomal protein S18	RPS18	sp|P62269|RS18_HUMAN 40S ribosomal protein S18 OS=Homo sapiens OX=9606 GN=RPS18 PE=1 SV=3;tr|A0A0G2JQH2|A0A0G2JQH2_HUMAN 40S ribosomal protein S18 OS=Homo sapiens OX=9606 GN=RPS18 PE=1 SV=1;tr|Q5GGW2|Q5GGW2_HUMAN 40S ribosomal protein S18 OS=Homo sapiens O	4	4	4	4	4	4	3	4	3	4	4	4	3	4	3	4	4	4	3	4	3	4	25.7	25.7	25.7	17.718	152	152;33;34;82	0	10.284	By MS/MS	By MS/MS	By MS/MS	By MS/MS	By MS/MS	By MS/MS	25.7	25.7	19.7	25.7	20.4	25.7
P62277;J3KMX5;E9PS50	P62277;J3KMX5	4;3;1	4;3;1	4;3;1	40S ribosomal protein S13	RPS13	sp|P62277|RS13_HUMAN 40S ribosomal protein S13 OS=Homo sapiens OX=9606 GN=RPS13 PE=1 SV=2;tr|J3KMX5|J3KMX5_HUMAN 40S ribosomal protein S13 OS=Homo sapiens OX=9606 GN=RPS13 PE=1 SV=1	3	4	4	4	3	3	4	3	3	3	3	3	4	3	3	3	3	3	4	3	3	3	32.5	32.5	32.5	17.222	151	151;148;116	0	4.11	By MS/MS	By MS/MS	By MS/MS	By MS/MS	By MS/MS	By MS/MS	25.8	25.8	32.5	25.8	25.8	25.8
P62280;M0QZC5;M0R1H5;M0R1H6	P62280;M0QZC5	3;2;1;1	3;2;1;1	3;2;1;1	40S ribosomal protein S11	RPS11	sp|P62280|RS11_HUMAN 40S ribosomal protein S11 OS=Homo sapiens OX=9606 GN=RPS11 PE=1 SV=3;tr|M0QZC5|M0QZC5_HUMAN Ribosomal protein S11 OS=Homo sapiens OX=9606 GN=RPS11 PE=1 SV=1	4	3	3	3	2	2	2	3	2	2	2	2	2	3	2	2	2	2	2	3	2	2	23.4	23.4	23.4	18.431	158	158;118;79;88	0	4.4046	By MS/MS	By MS/MS	By MS/MS	By MS/MS	By MS/MS	By MS/MS	12	12	12	23.4	12	12
P62424;Q5T8U2;Q5T8U3	P62424;Q5T8U2	12;8;5	12;8;5	12;8;5	60S ribosomal protein L7a	RPL7A	sp|P62424|RL7A_HUMAN 60S ribosomal protein L7a OS=Homo sapiens OX=9606 GN=RPL7A PE=1 SV=2;tr|Q5T8U2|Q5T8U2_HUMAN 60S ribosomal protein L7a OS=Homo sapiens OX=9606 GN=RPL7A PE=1 SV=1	3	12	12	12	11	10	10	8	9	9	11	10	10	8	9	9	11	10	10	8	9	9	40.6	40.6	40.6	29.995	266	266;151;191	0	19.695	By MS/MS	By MS/MS	By MS/MS	By MS/MS	By MS/MS	By MS/MS	38.3	38	38	30.8	35	36.1
P62495;B7Z7P8;D6RCB3	P62495;B7Z7P8	3;2;1	3;2;1	3;2;1	Eukaryotic peptide chain release factor subunit 1	ETF1	sp|P62495|ERF1_HUMAN Eukaryotic peptide chain release factor subunit 1 OS=Homo sapiens OX=9606 GN=ETF1 PE=1 SV=3;tr|B7Z7P8|B7Z7P8_HUMAN Eukaryotic peptide chain release factor subunit 1 OS=Homo sapiens OX=9606 GN=ETF1 PE=1 SV=1	3	3	3	3	3	2	2	2	2	2	3	2	2	2	2	2	3	2	2	2	2	2	8.7	8.7	8.7	49.03	437	437;423;95	0	3.4301	By MS/MS	By MS/MS	By MS/MS	By MS/MS	By MS/MS	By MS/MS	8.7	6.2	6.2	6.2	6.2	6.2
P62633	P62633	3	3	3	Cellular nucleic acid-binding protein	CNBP	sp|P62633|CNBP_HUMAN CCHC-type zinc finger nucleic acid binding protein OS=Homo sapiens OX=9606 GN=CNBP PE=1 SV=1	1	3	3	3	3	3	2	3	3	3	3	3	2	3	3	3	3	3	2	3	3	3	24.9	24.9	24.9	19.463	177	177	0	4.5028	By MS/MS	By MS/MS	By MS/MS	By MS/MS	By MS/MS	By MS/MS	24.9	24.9	16.4	24.9	24.9	24.9
P62701;C9JEH7;Q8TD47;P22090	P62701	10;1;1;1	10;1;1;1	10;1;1;1	40S ribosomal protein S4, X isoform	RPS4X	sp|P62701|RS4X_HUMAN 40S ribosomal protein S4, X isoform OS=Homo sapiens OX=9606 GN=RPS4X PE=1 SV=2	4	10	10	10	10	10	9	8	10	9	10	10	9	8	10	9	10	10	9	8	10	9	35	35	35	29.597	263	263;262;263;263	0	23.078	By MS/MS	By MS/MS	By MS/MS	By MS/MS	By MS/MS	By MS/MS	35	35	32.3	31.6	35	31.6
P63267;P68133;P68032;P62736;A0A804HKV3	P63267;P68133;P68032;P62736;A0A804HKV3	20;20;20;20;15	3;3;3;3;3	0;0;0;0;0	Actin, gamma-enteric smooth muscle;Actin, alpha skeletal muscle;Actin, alpha cardiac muscle 1;Actin, aortic smooth muscle	ACTG2;ACTA1;ACTC1;ACTA2	sp|P63267|ACTH_HUMAN Actin, gamma-enteric smooth muscle OS=Homo sapiens OX=9606 GN=ACTG2 PE=1 SV=1;sp|P68133|ACTS_HUMAN Actin, alpha skeletal muscle OS=Homo sapiens OX=9606 GN=ACTA1 PE=1 SV=1;sp|P68032|ACTC_HUMAN Actin, alpha cardiac muscle 1 OS=Homo sapie	5	20	3	0	14	15	16	19	19	19	2	2	2	3	3	3	0	0	0	0	0	0	33.2	6.1	0	41.876	376	376;377;377;377;332	0	117.52	By MS/MS	By MS/MS	By MS/MS	By MS/MS	By MS/MS	By MS/MS	30.9	31.4	33.2	33.2	33.2	33.2
P62753;A2A3R5;A2A3R7	P62753;A2A3R5	3;2;1	3;2;1	3;2;1	40S ribosomal protein S6	RPS6	sp|P62753|RS6_HUMAN 40S ribosomal protein S6 OS=Homo sapiens OX=9606 GN=RPS6 PE=1 SV=1;tr|A2A3R5|A2A3R5_HUMAN 40S ribosomal protein S6 OS=Homo sapiens OX=9606 GN=RPS6 PE=1 SV=1	3	3	3	3	3	3	2	3	2	3	3	3	2	3	2	3	3	3	2	3	2	3	16.5	16.5	16.5	28.68	249	249;218;91	0	15.614	By MS/MS	By MS/MS	By MS/MS	By MS/MS	By MS/MS	By MS/MS	16.5	16.5	11.6	16.5	11.6	16.5
P62826;B5MDF5;J3KQE5;F5H018;B4DV51;H0YFC6;A0A087X0W0	P62826;B5MDF5;J3KQE5;F5H018;B4DV51	11;10;10;9;6;3;1	11;10;10;9;6;3;1	11;10;10;9;6;3;1	GTP-binding nuclear protein Ran	RAN	sp|P62826|RAN_HUMAN GTP-binding nuclear protein Ran OS=Homo sapiens OX=9606 GN=RAN PE=1 SV=3;tr|B5MDF5|B5MDF5_HUMAN GTP-binding nuclear protein Ran OS=Homo sapiens OX=9606 GN=RAN PE=1 SV=1;tr|J3KQE5|J3KQE5_HUMAN GTP-binding nuclear protein Ran (Fragment) O	7	11	11	11	8	7	8	8	9	10	8	7	8	8	9	10	8	7	8	8	9	10	57.4	57.4	57.4	24.423	216	216;233;234;198;128;103;53	0	120.27	By MS/MS	By MS/MS	By MS/MS	By MS/MS	By MS/MS	By MS/MS	43.1	34.3	34.7	38.4	39.8	48.6
P62829;J3KT29;C9JD32;B9ZVP7;J3KTJ3	P62829;J3KT29;C9JD32;B9ZVP7	5;4;3;3;2	5;4;3;3;2	5;4;3;3;2	60S ribosomal protein L23	RPL23	sp|P62829|RL23_HUMAN 60S ribosomal protein L23 OS=Homo sapiens OX=9606 GN=RPL23 PE=1 SV=1;tr|J3KT29|J3KT29_HUMAN 60S ribosomal protein L23 OS=Homo sapiens OX=9606 GN=RPL23 PE=1 SV=1;tr|C9JD32|C9JD32_HUMAN Ribosomal protein L23 (Fragment) OS=Homo sapiens OX	5	5	5	5	5	5	5	5	5	5	5	5	5	5	5	5	5	5	5	5	5	5	51.4	51.4	51.4	14.865	140	140;122;91;114;81	0	13.863	By MS/MS	By MS/MS	By MS/MS	By MS/MS	By MS/MS	By MS/MS	51.4	51.4	51.4	51.4	51.4	51.4
P62851	P62851	3	3	3	40S ribosomal protein S25	RPS25	sp|P62851|RS25_HUMAN 40S ribosomal protein S25 OS=Homo sapiens OX=9606 GN=RPS25 PE=1 SV=1	1	3	3	3	3	3	3	3	3	3	3	3	3	3	3	3	3	3	3	3	3	3	22.4	22.4	22.4	13.742	125	125	0	12.85	By MS/MS	By MS/MS	By MS/MS	By MS/MS	By MS/MS	By MS/MS	22.4	22.4	22.4	22.4	22.4	22.4
P62854;Q5JNZ5	P62854;Q5JNZ5	2;1	2;1	2;1	40S ribosomal protein S26;Putative 40S ribosomal protein S26-like 1	RPS26;RPS26P11	sp|P62854|RS26_HUMAN 40S ribosomal protein S26 OS=Homo sapiens OX=9606 GN=RPS26 PE=1 SV=3;sp|Q5JNZ5|RS26L_HUMAN Putative 40S ribosomal protein S26-like 1 OS=Homo sapiens OX=9606 GN=RPS26P11 PE=5 SV=1	2	2	2	2	2	2	2	2	2	2	2	2	2	2	2	2	2	2	2	2	2	2	20.9	20.9	20.9	13.015	115	115;115	0	5.3174	By MS/MS	By MS/MS	By MS/MS	By MS/MS	By MS/MS	By MS/MS	20.9	20.9	20.9	20.9	20.9	20.9
P62857	P62857	5	5	5	40S ribosomal protein S28	RPS28	sp|P62857|RS28_HUMAN 40S ribosomal protein S28 OS=Homo sapiens OX=9606 GN=RPS28 PE=1 SV=1	1	5	5	5	2	3	3	3	4	2	2	3	3	3	4	2	2	3	3	3	4	2	60.9	60.9	60.9	7.8409	69	69	0	7.6074	By MS/MS	By MS/MS	By MS/MS	By MS/MS	By MS/MS	By MS/MS	29	46.4	46.4	50.7	60.9	29
P62906	P62906	4	4	4	60S ribosomal protein L10a	RPL10A	sp|P62906|RL10A_HUMAN 60S ribosomal protein L10a OS=Homo sapiens OX=9606 GN=RPL10A PE=1 SV=2	1	4	4	4	4	4	4	2	2	2	4	4	4	2	2	2	4	4	4	2	2	2	22.6	22.6	22.6	24.831	217	217	0	6.4654	By MS/MS	By MS/MS	By MS/MS	By MS/MS	By MS/MS	By MS/MS	22.6	22.6	22.6	9.7	9.7	9.7
Q5VVC8;P62913	Q5VVC8;P62913	2;2	2;2	2;2	60S ribosomal protein L11	RPL11	tr|Q5VVC8|Q5VVC8_HUMAN 60S ribosomal protein L11 OS=Homo sapiens OX=9606 GN=RPL11 PE=1 SV=2;sp|P62913|RL11_HUMAN 60S ribosomal protein L11 OS=Homo sapiens OX=9606 GN=RPL11 PE=1 SV=2	2	2	2	2	1	1	1	1	2	2	1	1	1	1	2	2	1	1	1	1	2	2	13.8	13.8	13.8	19.024	167	167;178	0	3.6153	By MS/MS	By MS/MS	By MS/MS	By MS/MS	By MS/MS	By MS/MS	8.4	8.4	8.4	8.4	13.8	13.8
P62937;F8WE65;C9J5S7;A0A7I2V5J5;A0A7I2V4V1;E5RIZ5;A0A7P0S768;P0DN26;A0A0H2UH34;A0A0B4J2A2;A0A075B767;A0A075B759;Q9Y536;F5H284;P0DN37	P62937;F8WE65;C9J5S7	16;10;10;4;3;2;2;2;2;2;2;2;2;2;1	16;10;10;4;3;2;2;2;2;2;2;2;2;2;1	16;10;10;4;3;2;2;2;2;2;2;2;2;2;1	Peptidyl-prolyl cis-trans isomerase A;Peptidyl-prolyl cis-trans isomerase A, N-terminally processed;Peptidyl-prolyl cis-trans isomerase	PPIA	sp|P62937|PPIA_HUMAN Peptidyl-prolyl cis-trans isomerase A OS=Homo sapiens OX=9606 GN=PPIA PE=1 SV=2;tr|F8WE65|F8WE65_HUMAN Peptidyl-prolyl cis-trans isomerase OS=Homo sapiens OX=9606 GN=PPIA PE=1 SV=1;tr|C9J5S7|C9J5S7_HUMAN Peptidyl-prolyl cis-trans isome	15	16	16	16	12	11	11	11	15	16	12	11	11	11	15	16	12	11	11	11	15	16	86.1	86.1	86.1	18.012	165	165;120;121;35;60;58;61;164;164;164;164;164;164;164;164	0	124.51	By MS/MS	By MS/MS	By MS/MS	By MS/MS	By MS/MS	By MS/MS	67.9	67.3	63.6	67.9	82.4	86.1
P62979;P0CG48;F5GYU3;Q96C32;J3QKN0;F5GXK7;F5H747;F5H388;B4DV12;F5H265;F5H2Z3;F5H6Q2;J3QTR3;J3QS39;P62987;P0CG47;M0R2S1;M0R1M6;M0R1V7;F5GZ39;J3QSA3	P62979;P0CG48;F5GYU3;Q96C32;J3QKN0;F5GXK7;F5H747;F5H388;B4DV12;F5H265;F5H2Z3;F5H6Q2;J3QTR3;J3QS39;P62987;P0CG47;M0R2S1;M0R1M6;M0R1V7	8;6;6;6;6;6;6;6;6;6;6;6;6;6;6;6;4;4;4;2;2	8;6;6;6;6;6;6;6;6;6;6;6;6;6;6;6;4;4;4;2;2	8;6;6;6;6;6;6;6;6;6;6;6;6;6;6;6;4;4;4;2;2	Ubiquitin-40S ribosomal protein S27a;Ubiquitin;40S ribosomal protein S27a;Polyubiquitin-C;Ubiquitin;Ubiquitin-60S ribosomal protein L40;Ubiquitin;60S ribosomal protein L40;Polyubiquitin-B;Ubiquitin	RPS27A;UBC;UBB;UBA52	sp|P62979|RS27A_HUMAN Ubiquitin-40S ribosomal protein S27a OS=Homo sapiens OX=9606 GN=RPS27A PE=1 SV=2;sp|P0CG48|UBC_HUMAN Polyubiquitin-C OS=Homo sapiens OX=9606 GN=UBC PE=1 SV=3;tr|F5GYU3|F5GYU3_HUMAN Ubiquitin C (Fragment) OS=Homo sapiens OX=9606 GN=UBC	21	8	8	8	6	6	5	7	7	8	6	6	5	7	7	8	6	6	5	7	7	8	57.1	57.1	57.1	17.965	156	156;685;134;305;206;169;160;155;153;149;136;122;106;93;128;229;138;114;63;61;43	0	162.98	By MS/MS	By MS/MS	By MS/MS	By MS/MS	By MS/MS	By MS/MS	44.9	49.4	43.6	49.4	50	57.1
P63104;E7EX29;B0AZS6;H0YB80;E7ESK7;B7Z2E6;E5RIR4;E9PD24;E7EVZ2;E5RGE1	P63104;E7EX29;B0AZS6;H0YB80;E7ESK7	19;15;13;10;10;9;6;6;6;4	19;15;13;10;10;9;6;6;6;4	13;9;9;6;7;6;4;4;4;3	14-3-3 protein zeta/delta	YWHAZ	sp|P63104|1433Z_HUMAN 14-3-3 protein zeta/delta OS=Homo sapiens OX=9606 GN=YWHAZ PE=1 SV=1;tr|E7EX29|E7EX29_HUMAN Tyrosine 3-monooxygenase/tryptophan 5-monooxygenase activation protein zeta (Fragment) OS=Homo sapiens OX=9606 GN=YWHAZ PE=1 SV=1;tr|B0AZS6|B0	10	19	19	13	15	17	18	18	17	17	15	17	18	18	17	17	11	12	13	12	11	11	78.8	78.8	60	27.745	245	245;246;168;130;137;125;75;92;98;51	0	323.31	By MS/MS	By MS/MS	By MS/MS	By MS/MS	By MS/MS	By MS/MS	73.5	75.9	75.9	78.8	78.8	78.8
P63173;J3KT73;J3QL01;J3KSP2	P63173;J3KT73;J3QL01	3;2;2;1	3;2;2;1	3;2;2;1	60S ribosomal protein L38	RPL38	sp|P63173|RL38_HUMAN 60S ribosomal protein L38 OS=Homo sapiens OX=9606 GN=RPL38 PE=1 SV=2;tr|J3KT73|J3KT73_HUMAN 60S ribosomal protein L38 OS=Homo sapiens OX=9606 GN=RPL38 PE=1 SV=1;tr|J3QL01|J3QL01_HUMAN 60S ribosomal protein L38 OS=Homo sapiens OX=9606 G	4	3	3	3	3	2	2	2	2	2	3	2	2	2	2	2	3	2	2	2	2	2	38.6	38.6	38.6	8.2178	70	70;64;67;21	0	4.9268	By MS/MS	By MS/MS	By MS/MS	By MS/MS	By MS/MS	By MS/MS	38.6	28.6	28.6	28.6	28.6	28.6
Q8WVC2;Q9BYK1;P63220;Q9BYK2	Q8WVC2;Q9BYK1;P63220;Q9BYK2	4;4;4;2	4;4;4;2	4;4;4;2	40S ribosomal protein S21	RPS21	tr|Q8WVC2|Q8WVC2_HUMAN 40S ribosomal protein S21 OS=Homo sapiens OX=9606 GN=RPS21 PE=1 SV=1;tr|Q9BYK1|Q9BYK1_HUMAN 40S ribosomal protein S21 OS=Homo sapiens OX=9606 GN=RPS21 PE=1 SV=1;sp|P63220|RS21_HUMAN 40S ribosomal protein S21 OS=Homo sapiens OX=9606 G	4	4	4	4	4	4	4	4	4	4	4	4	4	4	4	4	4	4	4	4	4	4	53.1	53.1	53.1	8.85	81	81;90;83;66	0	13.721	By MS/MS	By MS/MS	By MS/MS	By MS/MS	By MS/MS	By MS/MS	53.1	53.1	53.1	53.1	53.1	53.1
P63241;I3L397;I3L504;Q6IS14;F8WCJ1;C9J7B5;C9J4W5;Q9GZV4	P63241;I3L397;I3L504;Q6IS14	11;9;9;8;4;4;4;4	11;9;9;8;4;4;4;4	11;9;9;8;4;4;4;4	Eukaryotic translation initiation factor 5A-1;Eukaryotic translation initiation factor 5A;Eukaryotic translation initiation factor 5A-1-like	EIF5A;EIF5AL1	sp|P63241|IF5A1_HUMAN Eukaryotic translation initiation factor 5A-1 OS=Homo sapiens OX=9606 GN=EIF5A PE=1 SV=2;tr|I3L397|I3L397_HUMAN Eukaryotic translation initiation factor 5A (Fragment) OS=Homo sapiens OX=9606 GN=EIF5A PE=1 SV=8;tr|I3L504|I3L504_HUMAN E	8	11	11	11	9	8	8	8	7	9	9	8	8	8	7	9	9	8	8	8	7	9	75.3	75.3	75.3	16.832	154	154;146;186;154;105;109;115;153	0	93.035	By MS/MS	By MS/MS	By MS/MS	By MS/MS	By MS/MS	By MS/MS	66.9	67.5	55.8	75.3	67.5	67.5
P63244;J3KPE3;D6RHH4;D6RFX4;D6R9L0;D6R9Z1;H0Y8W2;D6RAC2;H0YAF8;H0YAM7;D6RFZ9;D6REE5;D6RBD0;E9PD14;D6RAU2;H0Y8R5;D6RF23;D6R909;D6RHJ5;D6RGK8;H0Y9P0	P63244;J3KPE3;D6RHH4;D6RFX4;D6R9L0;D6R9Z1;H0Y8W2;D6RAC2;H0YAF8;H0YAM7;D6RFZ9;D6REE5	12;10;10;9;9;9;8;8;8;6;6;6;5;5;5;4;3;2;2;2;1	12;10;10;9;9;9;8;8;8;6;6;6;5;5;5;4;3;2;2;2;1	12;10;10;9;9;9;8;8;8;6;6;6;5;5;5;4;3;2;2;2;1	Guanine nucleotide-binding protein subunit beta-2-like 1;Guanine nucleotide-binding protein subunit beta-2-like 1, N-terminally processed	GNB2L1	sp|P63244|RACK1_HUMAN Receptor of activated protein C kinase 1 OS=Homo sapiens OX=9606 GN=RACK1 PE=1 SV=3;tr|J3KPE3|J3KPE3_HUMAN Receptor for activated C kinase 1 OS=Homo sapiens OX=9606 GN=RACK1 PE=1 SV=1;tr|D6RHH4|D6RHH4_HUMAN Receptor for activated C ki	21	12	12	12	9	10	10	8	8	9	9	10	10	8	8	9	9	10	10	8	8	9	47	47	47	35.076	317	317;273;233;194;300;236;274;269;198;247;197;321;160;153;147;138;101;116;86;71;83	0	30.64	By MS/MS	By MS/MS	By MS/MS	By MS/MS	By MS/MS	By MS/MS	42.3	43.2	47	38.5	23.7	42.3
P63261;I3L4N8;A0A804GS07;I3L3I0;I3L1U9;I3L3R2;J3KT65;K7EM38;A0A7P0TBL1	P63261;I3L4N8;A0A804GS07	31;30;28;14;14;8;8;7;2	31;30;28;14;14;8;8;7;2	1;1;1;1;1;1;1;1;1	Actin, cytoplasmic 2;Actin, cytoplasmic 2, N-terminally processed	ACTG1	sp|P63261|ACTG_HUMAN Actin, cytoplasmic 2 OS=Homo sapiens OX=9606 GN=ACTG1 PE=1 SV=1;tr|I3L4N8|I3L4N8_HUMAN Actin gamma 1 OS=Homo sapiens OX=9606 GN=ACTG1 PE=1 SV=9;tr|A0A804GS07|A0A804GS07_HUMAN Actin gamma 1 OS=Homo sapiens OX=9606 GN=ACTG1 PE=1 SV=1	9	31	31	1	26	26	28	30	29	30	26	26	28	30	29	30	1	1	1	1	1	1	74.1	74.1	4.5	41.792	375	375;351;366;214;214;164;198;133;59	0	323.31	By MS/MS	By MS/MS	By MS/MS	By MS/MS	By MS/MS	By MS/MS	71.5	70.9	73.9	74.1	74.1	74.1
P63313;CON__P21752	P63313	3;1	3;1	3;1	Thymosin beta-10	TMSB10	sp|P63313|TYB10_HUMAN Thymosin beta-10 OS=Homo sapiens OX=9606 GN=TMSB10 PE=1 SV=2	2	3	3	3	3	2	1	3	3	3	3	2	1	3	3	3	3	2	1	3	3	3	65.9	65.9	65.9	5.0256	44	44;42	0	78.044	By MS/MS	By MS/MS	By MS/MS	By MS/MS	By MS/MS	By MS/MS	65.9	36.4	31.8	65.9	65.9	65.9
P67809;H0Y449;C9J5V9;Q9Y2T7	P67809;H0Y449;C9J5V9	4;3;2;1	4;3;2;1	3;2;2;0	Nuclease-sensitive element-binding protein 1	YBX1	sp|P67809|YBOX1_HUMAN Y-box-binding protein 1 OS=Homo sapiens OX=9606 GN=YBX1 PE=1 SV=3;tr|H0Y449|H0Y449_HUMAN Y-box binding protein 1 (Fragment) OS=Homo sapiens OX=9606 GN=YBX1 PE=1 SV=1;tr|C9J5V9|C9J5V9_HUMAN Y-box binding protein 1 (Fragment) OS=Homo sa	4	4	4	3	3	4	4	4	4	3	3	4	4	4	4	3	2	3	3	3	3	2	36.1	36.1	30.9	35.924	324	324;374;216;364	0	68.393	By MS/MS	By MS/MS	By MS/MS	By MS/MS	By MS/MS	By MS/MS	20.4	36.1	36.1	36.1	36.1	20.4
P67936;A0A2R8YE05;A0A2R8Y5V9;A0A2R8YGX3;K7ENT6;F5H7S3;A0A0S2Z4G6;B7Z596;A0A494BZZ2;H7BYY1;H0YKJ4;A0A2R8YHD2;H0YK48;A0A590UJB9;A0A590UK79;A0A2R8YH90;A0A2R8YEU4;A0A5F9UN72;H0YKP3;H0YKX5;K7EPB9;A0A494C0G0;H0YL80;Q6ZN40;P09493	P67936;A0A2R8YE05;A0A2R8Y5V9;A0A2R8YGX3;K7ENT6	3;2;2;2;2;1;1;1;1;1;1;1;1;1;1;1;1;1;1;1;1;1;1;1;1	2;1;1;1;1;0;0;0;0;0;0;0;0;1;1;0;0;1;0;0;1;0;0;0;0	2;1;1;1;1;0;0;0;0;0;0;0;0;1;1;0;0;1;0;0;1;0;0;0;0	Tropomyosin alpha-4 chain	TPM4	sp|P67936|TPM4_HUMAN Tropomyosin alpha-4 chain OS=Homo sapiens OX=9606 GN=TPM4 PE=1 SV=3;tr|A0A2R8YE05|A0A2R8YE05_HUMAN Tropomyosin 4 OS=Homo sapiens OX=9606 GN=TPM4 PE=1 SV=1;tr|A0A2R8Y5V9|A0A2R8Y5V9_HUMAN Tropomyosin 4 OS=Homo sapiens OX=9606 GN=TPM4 PE=	25	3	2	2	3	3	3	3	2	2	2	2	2	2	1	1	2	2	2	2	1	1	19.4	13.7	13.7	28.521	248	248;226;248;183;245;245;284;275;251;248;248;248;248;44;56;220;173;158;157;142;110;87;68;326;284	0.0061983	1.9698	By MS/MS	By MS/MS	By MS/MS	By matching	By MS/MS	By MS/MS	19.4	19.4	19.4	19.4	13.7	13.7
P68036;A0A8Q3WL22;A0A1B0GUS4	P68036;A0A8Q3WL22	4;3;1	4;3;1	4;3;1	Ubiquitin-conjugating enzyme E2 L3	UBE2L3	sp|P68036|UB2L3_HUMAN Ubiquitin-conjugating enzyme E2 L3 OS=Homo sapiens OX=9606 GN=UBE2L3 PE=1 SV=1;tr|A0A8Q3WL22|A0A8Q3WL22_HUMAN Ubiquitin conjugating enzyme E2 L3 OS=Homo sapiens OX=9606 GN=UBE2L3 PE=1 SV=1	3	4	4	4	4	4	3	3	4	4	4	4	3	3	4	4	4	4	3	3	4	4	57.8	57.8	57.8	17.861	154	154;121;154	0	4.8215	By MS/MS	By MS/MS	By MS/MS	By matching	By MS/MS	By MS/MS	57.8	57.8	48.1	41.6	57.8	57.8
P68363;C9JDS9	P68363	31;6	31;6	0;0	Tubulin alpha-1B chain	TUBA1B	sp|P68363|TBA1B_HUMAN Tubulin alpha-1B chain OS=Homo sapiens OX=9606 GN=TUBA1B PE=1 SV=1	2	31	31	0	27	27	27	30	30	27	27	27	27	30	30	27	0	0	0	0	0	0	77.2	77.2	0	50.151	451	451;156	0	323.31	By MS/MS	By MS/MS	By MS/MS	By MS/MS	By MS/MS	By MS/MS	74.9	74.9	73.6	72.5	72.5	68.7
P68366;C9JEV8;C9JQ00;C9JJQ8;C9JDL2	P68366	19;4;4;4;3	1;1;1;1;1	1;1;1;1;1	Tubulin alpha-4A chain	TUBA4A	sp|P68366|TBA4A_HUMAN Tubulin alpha-4A chain OS=Homo sapiens OX=9606 GN=TUBA4A PE=1 SV=1	5	19	1	1	18	18	18	19	19	17	1	1	1	1	1	1	1	1	1	1	1	1	52.5	3.3	3.3	49.924	448	448;153;180;198;119	1	-2	By MS/MS	By matching	By matching	By matching	By matching	By MS/MS	50.9	51.8	50.9	52.5	52.5	49.1
P68371	P68371	30	30	2	Tubulin beta-4B chain	TUBB4B	sp|P68371|TBB4B_HUMAN Tubulin beta-4B chain OS=Homo sapiens OX=9606 GN=TUBB4B PE=1 SV=1	1	30	30	2	26	27	25	27	25	25	26	27	25	27	25	25	2	2	2	2	2	2	76.6	76.6	3.6	49.83	445	445	0	323.31	By MS/MS	By MS/MS	By MS/MS	By MS/MS	By MS/MS	By MS/MS	72.4	75.7	63.6	67.4	63.1	60.2
P68402;J3KNE3	P68402;J3KNE3	2;1	2;1	2;1	Platelet-activating factor acetylhydrolase IB subunit beta	PAFAH1B2	sp|P68402|PA1B2_HUMAN Platelet-activating factor acetylhydrolase IB subunit alpha2 OS=Homo sapiens OX=9606 GN=PAFAH1B2 PE=1 SV=1;tr|J3KNE3|J3KNE3_HUMAN Platelet activating factor acetylhydrolase 1b catalytic subunit 2 (Fragment) OS=Homo sapiens OX=9606 GN=	2	2	2	2	2	1	2	2	2	2	2	1	2	2	2	2	2	1	2	2	2	2	12.2	12.2	12.2	25.569	229	229;175	0	4.5226	By MS/MS	By MS/MS	By MS/MS	By MS/MS	By MS/MS	By MS/MS	12.2	3.9	12.2	12.2	12.2	12.2
P78371;F5GWF6;F8VQ14	P78371;F5GWF6;F8VQ14	22;19;17	22;19;17	22;19;17	T-complex protein 1 subunit beta	CCT2	sp|P78371|TCPB_HUMAN T-complex protein 1 subunit beta OS=Homo sapiens OX=9606 GN=CCT2 PE=1 SV=4;tr|F5GWF6|F5GWF6_HUMAN T-complex protein 1 subunit beta OS=Homo sapiens OX=9606 GN=CCT2 PE=1 SV=2;tr|F8VQ14|F8VQ14_HUMAN T-complex protein 1 subunit beta OS=Hom	3	22	22	22	19	19	19	18	19	18	19	19	19	18	19	18	19	19	19	18	19	18	61.9	61.9	61.9	57.488	535	535;530;416	0	107.5	By MS/MS	By MS/MS	By MS/MS	By MS/MS	By MS/MS	By MS/MS	57.9	51.6	56.4	52.3	54	52
P78417;Q5TA01;Q5TA02	P78417	3;1;1	3;1;1	3;1;1	Glutathione S-transferase omega-1	GSTO1	sp|P78417|GSTO1_HUMAN Glutathione S-transferase omega-1 OS=Homo sapiens OX=9606 GN=GSTO1 PE=1 SV=2	3	3	3	3	1	2	1	2	2	3	1	2	1	2	2	3	1	2	1	2	2	3	10.8	10.8	10.8	27.566	241	241;180;200	0.0024876	3.0872	By MS/MS	By MS/MS	By MS/MS	By MS/MS	By MS/MS	By MS/MS	3.3	9.1	3.3	10.8	10.8	10.8
Q00796;A0A6I8PIS1;H0YKB3	Q00796;A0A6I8PIS1	4;3;1	4;3;1	4;3;1	Sorbitol dehydrogenase	SORD	sp|Q00796|DHSO_HUMAN Sorbitol dehydrogenase OS=Homo sapiens OX=9606 GN=SORD PE=1 SV=4;tr|A0A6I8PIS1|A0A6I8PIS1_HUMAN Sorbitol dehydrogenase OS=Homo sapiens OX=9606 GN=SORD PE=1 SV=1	3	4	4	4	3	3	3	4	3	4	3	3	3	4	3	4	3	3	3	4	3	4	23	23	23	38.324	357	357;252;117	0	4.7818	By MS/MS	By matching	By MS/MS	By MS/MS	By MS/MS	By MS/MS	18.2	18.2	18.2	23	14.3	23
Q01469;I6L8B7;A8MUU1	Q01469;I6L8B7	10;6;1	10;6;1	10;6;1	Fatty acid-binding protein, epidermal	FABP5	sp|Q01469|FABP5_HUMAN Fatty acid-binding protein 5 OS=Homo sapiens OX=9606 GN=FABP5 PE=1 SV=3;tr|I6L8B7|I6L8B7_HUMAN Fatty acid binding protein 5 OS=Homo sapiens OX=9606 GN=FABP5 PE=1 SV=1	3	10	10	10	7	8	7	9	7	10	7	8	7	9	7	10	7	8	7	9	7	10	73.3	73.3	73.3	15.164	135	135;101;101	0	51.229	By MS/MS	By MS/MS	By MS/MS	By MS/MS	By MS/MS	By MS/MS	62.2	66.7	60.7	73.3	65.2	73.3
Q01518;Q5T0R7;Q5T0R6;Q5T0R5;Q5T0R4;Q5T0R3;Q5T0R2;Q5T0R1;Q5T0R9	Q01518	7;2;2;2;2;2;2;2;1	7;2;2;2;2;2;2;2;1	7;2;2;2;2;2;2;2;1	Adenylyl cyclase-associated protein 1	CAP1	sp|Q01518|CAP1_HUMAN Adenylyl cyclase-associated protein 1 OS=Homo sapiens OX=9606 GN=CAP1 PE=1 SV=5	9	7	7	7	7	7	6	7	5	5	7	7	6	7	5	5	7	7	6	7	5	5	21.9	21.9	21.9	51.901	475	475;174;176;179;201;203;208;215;262	0	12.449	By MS/MS	By MS/MS	By MS/MS	By MS/MS	By MS/MS	By MS/MS	21.9	21.9	21.9	21.9	17.1	16.8
Q02790;H0YFG2;F5H1U3	Q02790	7;2;1	7;2;1	7;2;1	Peptidyl-prolyl cis-trans isomerase FKBP4;Peptidyl-prolyl cis-trans isomerase FKBP4, N-terminally processed	FKBP4	sp|Q02790|FKBP4_HUMAN Peptidyl-prolyl cis-trans isomerase FKBP4 OS=Homo sapiens OX=9606 GN=FKBP4 PE=1 SV=3	3	7	7	7	5	6	6	5	6	7	5	6	6	5	6	7	5	6	6	5	6	7	17.2	17.2	17.2	51.804	459	459;84;86	0	16.467	By MS/MS	By MS/MS	By MS/MS	By MS/MS	By MS/MS	By MS/MS	11.1	13.3	13.3	11.3	13.3	17.2
Q02878;F8VR69;F8VZ45;U3KQR5	Q02878	9;2;2;2	9;2;2;2	9;2;2;2	60S ribosomal protein L6	RPL6	sp|Q02878|RL6_HUMAN 60S ribosomal protein L6 OS=Homo sapiens OX=9606 GN=RPL6 PE=1 SV=3	4	9	9	9	8	8	6	8	8	8	8	8	6	8	8	8	8	8	6	8	8	8	33.3	33.3	33.3	32.728	288	288;63;159;160	0	18.118	By MS/MS	By MS/MS	By MS/MS	By MS/MS	By MS/MS	By MS/MS	29.9	30.2	24	30.2	30.2	30.2
Q02952	Q02952	6	6	6	A-kinase anchor protein 12	AKAP12	sp|Q02952|AKA12_HUMAN A-kinase anchor protein 12 OS=Homo sapiens OX=9606 GN=AKAP12 PE=1 SV=4	1	6	6	6	6	6	6	6	4	5	6	6	6	6	4	5	6	6	6	6	4	5	5.8	5.8	5.8	191.48	1782	1782	0	7.2416	By MS/MS	By MS/MS	By MS/MS	By MS/MS	By MS/MS	By MS/MS	5.8	5.8	5.8	5.8	4.8	5.7
Q04760	Q04760	5	5	5	Lactoylglutathione lyase	GLO1	sp|Q04760|LGUL_HUMAN Lactoylglutathione lyase OS=Homo sapiens OX=9606 GN=GLO1 PE=1 SV=4	1	5	5	5	4	5	4	4	5	5	4	5	4	4	5	5	4	5	4	4	5	5	35.3	35.3	35.3	20.777	184	184	0	15.129	By MS/MS	By MS/MS	By MS/MS	By MS/MS	By MS/MS	By MS/MS	31.5	35.3	31.5	26.1	35.3	35.3
Q04917;A2IDB2;F8WEB6;A2IDB1	Q04917;A2IDB2	7;5;1;1	3;2;1;1	3;2;1;1	14-3-3 protein eta	YWHAH	sp|Q04917|1433F_HUMAN 14-3-3 protein eta OS=Homo sapiens OX=9606 GN=YWHAH PE=1 SV=4;tr|A2IDB2|A2IDB2_HUMAN Tyrosine 3-monooxygenase/tryptophan 5-monooxygenase activation protein eta (Fragment) OS=Homo sapiens OX=9606 GN=YWHAH PE=1 SV=1	4	7	3	3	3	4	5	7	5	4	1	1	2	3	1	0	1	1	2	3	1	0	28.5	15.9	15.9	28.218	246	246;162;39;72	0.0061475	1.9481	By MS/MS	By MS/MS	By MS/MS	By MS/MS	By MS/MS	By matching	12.6	15	19.1	28.5	17.9	12.6
Q06323;H0YLU2;H0YKK6	Q06323	5;2;1	5;2;1	5;2;1	Proteasome activator complex subunit 1	PSME1	sp|Q06323|PSME1_HUMAN Proteasome activator complex subunit 1 OS=Homo sapiens OX=9606 GN=PSME1 PE=1 SV=1	3	5	5	5	4	3	5	5	4	5	4	3	5	5	4	5	4	3	5	5	4	5	27.7	27.7	27.7	28.723	249	249;114;90	0	7.9141	By MS/MS	By MS/MS	By MS/MS	By MS/MS	By MS/MS	By MS/MS	22.1	18.1	27.7	27.7	20.1	27.7
Q08752	Q08752	1	1	1	Peptidyl-prolyl cis-trans isomerase D	PPID	sp|Q08752|PPID_HUMAN Peptidyl-prolyl cis-trans isomerase D OS=Homo sapiens OX=9606 GN=PPID PE=1 SV=3	1	1	1	1	1	1	1	0	0	0	1	1	1	0	0	0	1	1	1	0	0	0	4.3	4.3	4.3	40.763	370	370	0	4.0271	By MS/MS	By MS/MS	By MS/MS				4.3	4.3	4.3	0	0	0
Q12792;F8VRG3;F8VS81	Q12792;F8VRG3;F8VS81	2;1;1	2;1;1	2;1;1	Twinfilin-1	TWF1	sp|Q12792|TWF1_HUMAN Twinfilin-1 OS=Homo sapiens OX=9606 GN=TWF1 PE=1 SV=3;tr|F8VRG3|F8VRG3_HUMAN Twinfilin actin binding protein 1 OS=Homo sapiens OX=9606 GN=TWF1 PE=1 SV=1;tr|F8VS81|F8VS81_HUMAN Twinfilin actin binding protein 1 (Fragment) OS=Homo sapien	3	2	2	2	2	2	2	2	2	1	2	2	2	2	2	1	2	2	2	2	2	1	7.4	7.4	7.4	40.282	350	350;59;291	0	3.1415	By MS/MS	By MS/MS	By MS/MS	By MS/MS	By MS/MS	By MS/MS	7.4	7.4	7.4	7.4	7.4	3.7
Q13061	Q13061	1	1	1	Triadin	TRDN	sp|Q13061|TRDN_HUMAN Triadin OS=Homo sapiens OX=9606 GN=TRDN PE=1 SV=4	1	1	1	1	1	0	0	0	0	0	1	0	0	0	0	0	1	0	0	0	0	0	1.1	1.1	1.1	81.594	729	729	1	-2	By MS/MS						1.1	0	0	0	0	0
Q13200;H7C1H2;F8WBS8;C9JPC0	Q13200	7;2;1;1	7;2;1;1	7;2;1;1	26S proteasome non-ATPase regulatory subunit 2	PSMD2	sp|Q13200|PSMD2_HUMAN 26S proteasome non-ATPase regulatory subunit 2 OS=Homo sapiens OX=9606 GN=PSMD2 PE=1 SV=3	4	7	7	7	7	5	6	5	4	6	7	5	6	5	4	6	7	5	6	5	4	6	13.1	13.1	13.1	100.2	908	908;203;59;217	0	6.7581	By MS/MS	By MS/MS	By MS/MS	By MS/MS	By MS/MS	By MS/MS	13.1	9	12	10.4	7.9	11.5
Q13263;M0R0K9	Q13263;M0R0K9	7;5	7;5	7;5	Transcription intermediary factor 1-beta	TRIM28	sp|Q13263|TIF1B_HUMAN Transcription intermediary factor 1-beta OS=Homo sapiens OX=9606 GN=TRIM28 PE=1 SV=5;tr|M0R0K9|M0R0K9_HUMAN Tripartite motif containing 28 (Fragment) OS=Homo sapiens OX=9606 GN=TRIM28 PE=1 SV=1	2	7	7	7	7	7	6	4	4	4	7	7	6	4	4	4	7	7	6	4	4	4	20.4	20.4	20.4	88.549	835	835;460	0	70.295	By MS/MS	By MS/MS	By MS/MS	By MS/MS	By MS/MS	By MS/MS	20.4	20.4	16.6	11.3	11.3	8.9
Q13404;G3V2F7;I3L0A0;E5RIF1;D6RG00;H0YBX6	Q13404;G3V2F7;I3L0A0	4;3;3;1;1;1	4;3;3;1;1;1	1;0;0;0;0;0	Ubiquitin-conjugating enzyme E2 variant 1	UBE2V1;TMEM189-UBE2V1	sp|Q13404|UB2V1_HUMAN Ubiquitin-conjugating enzyme E2 variant 1 OS=Homo sapiens OX=9606 GN=UBE2V1 PE=1 SV=2;tr|G3V2F7|G3V2F7_HUMAN Ubiquitin conjugating enzyme E2 V1 OS=Homo sapiens OX=9606 GN=UBE2V1 PE=4 SV=2;tr|I3L0A0|I3L0A0_HUMAN HCG2044781 OS=Homo sapi	6	4	4	1	2	2	4	2	3	2	2	2	4	2	3	2	1	1	1	1	1	1	25.2	25.2	8.2	16.495	147	147;105;370;52;89;154	0	5.0996	By MS/MS	By MS/MS	By MS/MS	By MS/MS	By MS/MS	By MS/MS	12.9	12.9	25.2	12.9	19.7	12.9
Q14019;H3BT58	Q14019;H3BT58	5;4	5;4	5;4	Coactosin-like protein	COTL1	sp|Q14019|COTL1_HUMAN Coactosin-like protein OS=Homo sapiens OX=9606 GN=COTL1 PE=1 SV=3;tr|H3BT58|H3BT58_HUMAN Coactosin like F-actin binding protein 1 OS=Homo sapiens OX=9606 GN=COTL1 PE=1 SV=1	2	5	5	5	2	2	3	2	1	2	2	2	3	2	1	2	2	2	3	2	1	2	33.8	33.8	33.8	15.945	142	142;73	0	4.9047	By MS/MS	By MS/MS	By MS/MS	By MS/MS	By MS/MS	By MS/MS	19.7	16.9	22.5	8.5	5.6	8.5
Q14152	Q14152	5	5	5	Eukaryotic translation initiation factor 3 subunit A	EIF3A	sp|Q14152|EIF3A_HUMAN Eukaryotic translation initiation factor 3 subunit A OS=Homo sapiens OX=9606 GN=EIF3A PE=1 SV=1	1	5	5	5	5	5	5	4	5	4	5	5	5	4	5	4	5	5	5	4	5	4	5.5	5.5	5.5	166.57	1382	1382	0	8.2278	By MS/MS	By MS/MS	By MS/MS	By MS/MS	By MS/MS	By MS/MS	5.5	5.5	5.5	4.5	5.5	4.5
Q14315	Q14315	1	1	1	Filamin-C	FLNC	sp|Q14315|FLNC_HUMAN Filamin-C OS=Homo sapiens OX=9606 GN=FLNC PE=1 SV=3	1	1	1	1	0	1	0	1	1	0	0	1	0	1	1	0	0	1	0	1	1	0	0.4	0.4	0.4	291.02	2725	2725	0.0059761	1.8256		By MS/MS		By MS/MS	By MS/MS		0	0.4	0	0.4	0.4	0
Q14444;E9PLA9;G3V153	Q14444;E9PLA9;G3V153	3;2;2	3;2;2	3;2;2	Caprin-1	CAPRIN1	sp|Q14444|CAPR1_HUMAN Caprin-1 OS=Homo sapiens OX=9606 GN=CAPRIN1 PE=1 SV=2;tr|E9PLA9|E9PLA9_HUMAN Cell cycle associated protein 1 (Fragment) OS=Homo sapiens OX=9606 GN=CAPRIN1 PE=1 SV=1;tr|G3V153|G3V153_HUMAN Cell cycle associated protein 1 OS=Homo sapien	3	3	3	3	3	2	2	1	1	1	3	2	2	1	1	1	3	2	2	1	1	1	9.4	9.4	9.4	78.365	709	709;186;628	0	12.163	By MS/MS	By MS/MS	By MS/MS	By MS/MS	By matching	By matching	9.4	7.8	7.8	1.8	1.8	1.8
Q14566	Q14566	2	2	2	DNA replication licensing factor MCM6	MCM6	sp|Q14566|MCM6_HUMAN DNA replication licensing factor MCM6 OS=Homo sapiens OX=9606 GN=MCM6 PE=1 SV=1	1	2	2	2	2	2	1	2	1	2	2	2	1	2	1	2	2	2	1	2	1	2	4.6	4.6	4.6	92.888	821	821	0.0024272	2.8725	By MS/MS	By MS/MS	By MS/MS	By MS/MS	By MS/MS	By MS/MS	4.6	4.6	1.6	4.6	1.6	4.6
Q14568	Q14568	8	1	1	Heat shock protein HSP 90-alpha A2	HSP90AA2P	sp|Q14568|HS902_HUMAN Heat shock protein HSP 90-alpha A2 OS=Homo sapiens OX=9606 GN=HSP90AA2P PE=1 SV=2	1	8	1	1	6	8	7	6	8	7	0	1	1	1	1	1	0	1	1	1	1	1	26.2	6.4	6.4	39.364	343	343	1	-2	By matching	By matching	By matching	By matching	By matching	By MS/MS	19.8	26.2	26.2	23.6	26.2	26.2
Q14677;H0YD52	Q14677;H0YD52	2;1	2;1	2;1	Clathrin interactor 1	CLINT1	sp|Q14677|EPN4_HUMAN Clathrin interactor 1 OS=Homo sapiens OX=9606 GN=CLINT1 PE=1 SV=1;tr|H0YD52|H0YD52_HUMAN Clathrin interactor 1 (Fragment) OS=Homo sapiens OX=9606 GN=CLINT1 PE=1 SV=1	2	2	2	2	2	2	2	2	2	2	2	2	2	2	2	2	2	2	2	2	2	2	5	5	5	68.259	625	625;133	0.0061602	1.9544	By MS/MS	By MS/MS	By MS/MS	By MS/MS	By MS/MS	By MS/MS	5	5	5	5	5	5
Q14697;F5H6X6;E9PKU7;E9PNH1	Q14697;F5H6X6;E9PKU7	8;7;6;1	8;7;6;1	8;7;6;1	Neutral alpha-glucosidase AB	GANAB	sp|Q14697|GANAB_HUMAN Neutral alpha-glucosidase AB OS=Homo sapiens OX=9606 GN=GANAB PE=1 SV=3;tr|F5H6X6|F5H6X6_HUMAN Glucosidase II alpha subunit OS=Homo sapiens OX=9606 GN=GANAB PE=1 SV=1;tr|E9PKU7|E9PKU7_HUMAN Glucosidase II alpha subunit OS=Homo sapiens	4	8	8	8	7	7	7	7	7	7	7	7	7	7	7	7	7	7	7	7	7	7	15.1	15.1	15.1	106.87	944	944;847;852;119	0	18.33	By MS/MS	By MS/MS	By MS/MS	By MS/MS	By MS/MS	By MS/MS	13.6	13.6	12.7	13.8	12.7	12.7
Q14974;J3KTM9;J3QR48;J3QKQ5;J3QRG4	Q14974;J3KTM9	10;7;3;3;1	10;7;3;3;1	10;7;3;3;1	Importin subunit beta-1	KPNB1	sp|Q14974|IMB1_HUMAN Importin subunit beta-1 OS=Homo sapiens OX=9606 GN=KPNB1 PE=1 SV=2;tr|J3KTM9|J3KTM9_HUMAN Karyopherin subunit beta 1 (Fragment) OS=Homo sapiens OX=9606 GN=KPNB1 PE=1 SV=1	5	10	10	10	8	9	8	6	7	8	8	9	8	6	7	8	8	9	8	6	7	8	15.6	15.6	15.6	97.169	876	876;690;148;248;60	0	15.521	By MS/MS	By MS/MS	By MS/MS	By MS/MS	By MS/MS	By MS/MS	12.8	13.7	11.4	8.8	11.3	13
Q15046;J3KRL2;H3BPV7;H3BVA8	Q15046	3;1;1;1	3;1;1;1	3;1;1;1	Lysine--tRNA ligase	KARS	sp|Q15046|SYK_HUMAN Lysine--tRNA ligase OS=Homo sapiens OX=9606 GN=KARS1 PE=1 SV=3	4	3	3	3	3	3	2	2	2	2	3	3	2	2	2	2	3	3	2	2	2	2	6.7	6.7	6.7	68.047	597	597;102;104;256	0	3.9632	By MS/MS	By MS/MS	By MS/MS	By matching	By MS/MS	By MS/MS	6.7	6.7	3	5.5	3	5.5
Q15084	Q15084	4	4	4	Protein disulfide-isomerase A6	PDIA6	sp|Q15084|PDIA6_HUMAN Protein disulfide-isomerase A6 OS=Homo sapiens OX=9606 GN=PDIA6 PE=1 SV=1	1	4	4	4	3	4	4	3	2	3	3	4	4	3	2	3	3	4	4	3	2	3	13.6	13.6	13.6	48.121	440	440	0	7.1641	By MS/MS	By MS/MS	By MS/MS	By MS/MS	By MS/MS	By MS/MS	10.5	13.6	13.6	10.7	5.2	10.7
Q15102;M0R389;M0R1K3	Q15102;M0R389;M0R1K3	2;1;1	2;1;1	2;1;1	Platelet-activating factor acetylhydrolase IB subunit gamma	PAFAH1B3	sp|Q15102|PA1B3_HUMAN Platelet-activating factor acetylhydrolase IB subunit alpha1 OS=Homo sapiens OX=9606 GN=PAFAH1B3 PE=1 SV=1;tr|M0R389|M0R389_HUMAN Platelet activating factor acetylhydrolase 1b catalytic subunit 3 (Fragment) OS=Homo sapiens OX=9606 GN=	3	2	2	2	1	1	2	2	2	2	1	1	2	2	2	2	1	1	2	2	2	2	7.4	7.4	7.4	25.734	231	231;164;202	0.0058824	1.7661	By MS/MS	By MS/MS	By MS/MS	By MS/MS	By MS/MS	By MS/MS	3.9	3.9	7.4	7.4	7.4	7.4
Q15181;Q5SQT6	Q15181;Q5SQT6	6;3	6;3	6;3	Inorganic pyrophosphatase	PPA1	sp|Q15181|IPYR_HUMAN Inorganic pyrophosphatase OS=Homo sapiens OX=9606 GN=PPA1 PE=1 SV=2;tr|Q5SQT6|Q5SQT6_HUMAN inorganic diphosphatase OS=Homo sapiens OX=9606 GN=PPA1 PE=1 SV=1	2	6	6	6	6	5	6	4	6	6	6	5	6	4	6	6	6	5	6	4	6	6	27.7	27.7	27.7	32.66	289	289;178	0	13.22	By MS/MS	By MS/MS	By MS/MS	By MS/MS	By MS/MS	By MS/MS	27.7	20.4	27.7	17.3	27.7	27.7
Q15365;J3QT27;E9PFP8;P57721;F8VTZ0	Q15365	8;2;2;2;1	8;2;2;2;1	6;0;0;0;0	Poly(rC)-binding protein 1	PCBP1	sp|Q15365|PCBP1_HUMAN Poly(rC)-binding protein 1 OS=Homo sapiens OX=9606 GN=PCBP1 PE=1 SV=2	5	8	8	6	7	7	7	7	7	7	7	7	7	7	7	7	5	5	5	5	5	5	39.9	39.9	31.2	37.497	356	356;322;361;371;64	0	49.767	By MS/MS	By MS/MS	By MS/MS	By MS/MS	By MS/MS	By MS/MS	33.4	33.4	33.4	33.4	35.1	33.4
Q15691	Q15691	2	2	2	Microtubule-associated protein RP/EB family member 1	MAPRE1	sp|Q15691|MARE1_HUMAN Microtubule-associated protein RP/EB family member 1 OS=Homo sapiens OX=9606 GN=MAPRE1 PE=1 SV=3	1	2	2	2	1	1	1	1	1	1	1	1	1	1	1	1	1	1	1	1	1	1	14.6	14.6	14.6	29.999	268	268	0	5.067	By MS/MS	By MS/MS	By MS/MS	By MS/MS	By matching	By matching	8.6	8.6	8.6	6	8.6	8.6
Q15847	Q15847	3	3	3	Adipogenesis regulatory factor	ADIRF	sp|Q15847|ADIRF_HUMAN Adipogenesis regulatory factor OS=Homo sapiens OX=9606 GN=ADIRF PE=1 SV=1	1	3	3	3	2	2	2	3	3	3	2	2	2	3	3	3	2	2	2	3	3	3	39.5	39.5	39.5	7.8547	76	76	0	9.7854	By MS/MS	By MS/MS	By MS/MS	By MS/MS	By MS/MS	By MS/MS	19.7	19.7	19.7	39.5	39.5	39.5
Q16543;K7EL68;K7EQA9;K7EIU0;K7EKQ2	Q16543;K7EL68;K7EQA9	4;3;2;1;1	4;3;2;1;1	4;3;2;1;1	Hsp90 co-chaperone Cdc37;Hsp90 co-chaperone Cdc37, N-terminally processed	CDC37	sp|Q16543|CDC37_HUMAN Hsp90 co-chaperone Cdc37 OS=Homo sapiens OX=9606 GN=CDC37 PE=1 SV=1;tr|K7EL68|K7EL68_HUMAN Cell division cycle 37, HSP90 cochaperone (Fragment) OS=Homo sapiens OX=9606 GN=CDC37 PE=1 SV=1;tr|K7EQA9|K7EQA9_HUMAN Hsp90 co-chaperone Cdc37	5	4	4	4	4	1	3	2	2	1	4	1	3	2	2	1	4	1	3	2	2	1	17.2	17.2	17.2	44.468	378	378;184;230;104;353	0	3.7266	By MS/MS	By MS/MS	By MS/MS	By MS/MS	By MS/MS	By matching	17.2	5.8	13.5	7.7	10.3	4.5
Q16658;C9JPH9;C9JFC0;A0A0A0MSB2	Q16658	7;1;1;1	7;1;1;1	7;1;1;1	Fascin	FSCN1	sp|Q16658|FSCN1_HUMAN Fascin OS=Homo sapiens OX=9606 GN=FSCN1 PE=1 SV=3	4	7	7	7	4	6	5	7	5	5	4	6	5	7	5	5	4	6	5	7	5	5	20.3	20.3	20.3	54.529	493	493;120;132;137	0	12.297	By MS/MS	By MS/MS	By MS/MS	By MS/MS	By MS/MS	By MS/MS	11.4	17	13.4	20.3	15	15
Q16719	Q16719	1	1	1	Kynureninase	KYNU	sp|Q16719|KYNU_HUMAN Kynureninase OS=Homo sapiens OX=9606 GN=KYNU PE=1 SV=1	1	1	1	1	0	1	1	1	1	1	0	1	1	1	1	1	0	1	1	1	1	1	2.8	2.8	2.8	52.351	465	465	1	-2		By matching	By matching	By matching	By MS/MS	By matching	0	2.8	2.8	2.8	2.8	2.8
Q2TBE0	Q2TBE0	1	1	1	CWF19-like protein 2	CWF19L2	sp|Q2TBE0|C19L2_HUMAN CWF19-like protein 2 OS=Homo sapiens OX=9606 GN=CWF19L2 PE=1 SV=4	1	1	1	1	0	1	0	0	0	0	0	1	0	0	0	0	0	1	0	0	0	0	1.2	1.2	1.2	103.79	894	894	1	-2		By MS/MS					0	1.2	0	0	0	0
Q2WGJ6	Q2WGJ6	1	1	1	Kelch-like protein 38	KLHL38	sp|Q2WGJ6|KLH38_HUMAN Kelch-like protein 38 OS=Homo sapiens OX=9606 GN=KLHL38 PE=1 SV=3	1	1	1	1	1	1	1	1	1	1	1	1	1	1	1	1	1	1	1	1	1	1	2.6	2.6	2.6	65.54	581	581	1	-2	By MS/MS	By MS/MS	By MS/MS	By MS/MS	By MS/MS	By MS/MS	2.6	2.6	2.6	2.6	2.6	2.6
Q32Q12;P22392;J3KPD9;O60361;F6XY72	Q32Q12;P22392;J3KPD9	9;7;6;4;2	9;7;6;4;2	4;4;1;2;1	Nucleoside diphosphate kinase;Nucleoside diphosphate kinase B	NME1-NME2;NME2	tr|Q32Q12|Q32Q12_HUMAN Nucleoside diphosphate kinase OS=Homo sapiens OX=9606 GN=NME1-NME2 PE=1 SV=1;sp|P22392|NDKB_HUMAN Nucleoside diphosphate kinase B OS=Homo sapiens OX=9606 GN=NME2 PE=1 SV=1;tr|J3KPD9|J3KPD9_HUMAN NME1-NME2 readthrough OS=Homo sapiens	5	9	9	4	8	8	8	8	8	9	8	8	8	8	8	9	3	3	3	3	4	4	53.4	53.4	17.5	32.642	292	292;152;197;137;82	0	49.918	By MS/MS	By MS/MS	By MS/MS	By MS/MS	By MS/MS	By MS/MS	50.7	50.7	50.7	50.7	47.3	53.4
Q3ZCM7;A0A075B736;Q5SQY0	Q3ZCM7;A0A075B736;Q5SQY0	9;8;8	1;1;1	1;1;1	Tubulin beta-8 chain	TUBB8	sp|Q3ZCM7|TBB8_HUMAN Tubulin beta-8 chain OS=Homo sapiens OX=9606 GN=TUBB8 PE=1 SV=2;tr|A0A075B736|A0A075B736_HUMAN Tubulin beta chain OS=Homo sapiens OX=9606 GN=TUBB8 PE=1 SV=1;tr|Q5SQY0|Q5SQY0_HUMAN Tubulin beta chain OS=Homo sapiens OX=9606 GN=TUBB8 PE=	3	9	1	1	8	9	9	8	9	9	1	1	1	1	1	1	1	1	1	1	1	1	22.5	7.2	7.2	49.775	444	444;407;410	0	49.537	By MS/MS	By MS/MS	By MS/MS	By MS/MS	By MS/MS	By MS/MS	22.5	22.5	22.5	20.5	22.5	22.5
Q562R1	Q562R1	9	1	1	Beta-actin-like protein 2	ACTBL2	sp|Q562R1|ACTBL_HUMAN Beta-actin-like protein 2 OS=Homo sapiens OX=9606 GN=ACTBL2 PE=1 SV=2	1	9	1	1	8	8	9	8	9	9	1	1	1	0	1	1	1	1	1	0	1	1	19.7	4.8	4.8	42.003	376	376	0.0042463	2.0566	By MS/MS	By MS/MS	By MS/MS	By matching	By MS/MS	By MS/MS	18.1	18.1	19.7	14.9	19.7	19.7
Q58FF6	Q58FF6	8	3	3	Putative heat shock protein HSP 90-beta 4	HSP90AB4P	sp|Q58FF6|H90B4_HUMAN Putative heat shock protein HSP 90-beta 4 OS=Homo sapiens OX=9606 GN=HSP90AB4P PE=5 SV=1	1	8	3	3	7	7	7	5	5	5	2	2	2	0	0	0	2	2	2	0	0	0	16	10.5	10.5	58.264	505	505	0	7.8779	By MS/MS	By MS/MS	By MS/MS	By matching	By matching	By matching	15	12.7	12.7	7.7	7.7	7.7
Q58FF8	Q58FF8	10	1	1	Putative heat shock protein HSP 90-beta 2	HSP90AB2P	sp|Q58FF8|H90B2_HUMAN Putative heat shock protein HSP 90-beta 2 OS=Homo sapiens OX=9606 GN=HSP90AB2P PE=1 SV=2	1	10	1	1	8	9	8	8	10	9	1	1	1	1	1	1	1	1	1	1	1	1	22	3.9	3.9	44.348	381	381	0	4.2159	By MS/MS	By MS/MS	By MS/MS	By MS/MS	By MS/MS	By MS/MS	18.9	20.7	18.9	17.8	22	20.2
Q5QPM7;Q92530;H0Y555;F5H4Z3;Q5QPM9	Q5QPM7;Q92530;H0Y555;F5H4Z3;Q5QPM9	2;2;1;1;1	2;2;1;1;1	2;2;1;1;1	Proteasome inhibitor PI31 subunit	PSMF1	tr|Q5QPM7|Q5QPM7_HUMAN Proteasome inhibitor PI31 subunit OS=Homo sapiens OX=9606 GN=PSMF1 PE=1 SV=2;sp|Q92530|PSMF1_HUMAN Proteasome inhibitor PI31 subunit OS=Homo sapiens OX=9606 GN=PSMF1 PE=1 SV=2;tr|H0Y555|H0Y555_HUMAN Proteasome inhibitor subunit 1 (Fr	5	2	2	2	2	2	2	2	2	2	2	2	2	2	2	2	2	2	2	2	2	2	15.2	15.2	15.2	28.956	263	263;271;107;127;183	0	4.2824	By MS/MS	By MS/MS	By MS/MS	By MS/MS	By matching	By MS/MS	15.2	15.2	15.2	15.2	15.2	15.2
Q5SQI0	Q5SQI0	1	1	1	Alpha-tubulin N-acetyltransferase 1	ATAT1	sp|Q5SQI0|ATAT_HUMAN Alpha-tubulin N-acetyltransferase 1 OS=Homo sapiens OX=9606 GN=ATAT1 PE=1 SV=1	1	1	1	1	1	1	1	1	1	1	1	1	1	1	1	1	1	1	1	1	1	1	2.9	2.9	2.9	46.81	421	421	1	-2	By MS/MS	By MS/MS	By MS/MS	By MS/MS	By MS/MS	By matching	2.9	2.9	2.9	2.9	2.9	2.9
Q5SZC9;Q9P1F3	Q5SZC9;Q9P1F3	1;1	1;1	1;1	Costars family protein ABRACL	ABRACL	tr|Q5SZC9|Q5SZC9_HUMAN ABRA C-terminal like OS=Homo sapiens OX=9606 GN=ABRACL PE=1 SV=1;sp|Q9P1F3|ABRAL_HUMAN Costars family protein ABRACL OS=Homo sapiens OX=9606 GN=ABRACL PE=1 SV=1	2	1	1	1	1	1	1	1	1	1	1	1	1	1	1	1	1	1	1	1	1	1	23.9	23.9	23.9	7.5164	67	67;81	0.0074074	1.5627	By MS/MS	By MS/MS	By matching	By MS/MS	By MS/MS	By MS/MS	23.9	23.9	23.9	23.9	23.9	23.9
Q9Y6H1;Q5T1J5	Q9Y6H1;Q5T1J5	2;2	2;2	2;2	Coiled-coil-helix-coiled-coil-helix domain-containing protein 2;Putative coiled-coil-helix-coiled-coil-helix domain-containing protein CHCHD2P9, mitochondrial	CHCHD2;CHCHD2P9	sp|Q9Y6H1|CHCH2_HUMAN Coiled-coil-helix-coiled-coil-helix domain-containing protein 2 OS=Homo sapiens OX=9606 GN=CHCHD2 PE=1 SV=1;sp|Q5T1J5|CHCH9_HUMAN Putative coiled-coil-helix-coiled-coil-helix domain-containing protein CHCHD2P9, mitochondrial OS=Homo s	2	2	2	2	2	2	2	1	2	1	2	2	2	1	2	1	2	2	2	1	2	1	27.2	27.2	27.2	15.512	151	151;151	0.0041667	2.015	By MS/MS	By MS/MS	By MS/MS	By MS/MS	By MS/MS	By MS/MS	27.2	27.2	27.2	18.5	27.2	18.5
Q5TZA2;A0A087WW81;B1AKD8	Q5TZA2;A0A087WW81;B1AKD8	2;1;1	2;1;1	2;1;1	Rootletin	CROCC	sp|Q5TZA2|CROCC_HUMAN Rootletin OS=Homo sapiens OX=9606 GN=CROCC PE=1 SV=2;tr|A0A087WW81|A0A087WW81_HUMAN Ciliary rootlet coiled-coil, rootletin (Fragment) OS=Homo sapiens OX=9606 GN=CROCC PE=1 SV=6;tr|B1AKD8|B1AKD8_HUMAN Ciliary rootlet coiled-coil, rootl	3	2	2	2	2	2	2	2	1	2	2	2	2	2	1	2	2	2	2	2	1	2	0.9	0.9	0.9	228.42	2017	2017;838;1311	0	6.0656	By MS/MS	By MS/MS	By MS/MS	By MS/MS	By MS/MS	By MS/MS	0.9	0.9	0.9	0.9	0.4	0.9
Q6L9W6	Q6L9W6	1	1	1	Beta-1,4-N-acetylgalactosaminyltransferase 3	B4GALNT3	sp|Q6L9W6|B4GN3_HUMAN Beta-1,4-N-acetylgalactosaminyltransferase 3 OS=Homo sapiens OX=9606 GN=B4GALNT3 PE=1 SV=2	1	1	1	1	1	1	1	0	0	1	1	1	1	0	0	1	1	1	1	0	0	1	0.9	0.9	0.9	114.97	998	998	1	-2	By MS/MS	By MS/MS	By MS/MS			By MS/MS	0.9	0.9	0.9	0	0	0.9
Q6ZN06	Q6ZN06	1	1	1	Zinc finger protein 813	ZNF813	sp|Q6ZN06|ZN813_HUMAN Zinc finger protein 813 OS=Homo sapiens OX=9606 GN=ZNF813 PE=2 SV=2	1	1	1	1	0	0	0	0	1	0	0	0	0	0	1	0	0	0	0	0	1	0	3.1	3.1	3.1	71.72	617	617	1	-2					By MS/MS		0	0	0	0	3.1	0
Q71U36;P0DPH8;P0DPH7;Q6PEY2	Q71U36;P0DPH8;P0DPH7;Q6PEY2	30;19;19;16	2;2;2;2	0;0;0;0	Tubulin alpha-1A chain;Tubulin alpha-3E chain	TUBA1A;TUBA3E	sp|Q71U36|TBA1A_HUMAN Tubulin alpha-1A chain OS=Homo sapiens OX=9606 GN=TUBA1A PE=1 SV=1;sp|P0DPH8|TBA3D_HUMAN Tubulin alpha-3D chain OS=Homo sapiens OX=9606 GN=TUBA3D PE=1 SV=1;sp|P0DPH7|TBA3C_HUMAN Tubulin alpha-3C chain OS=Homo sapiens OX=9606 GN=TUBA3C	4	30	2	0	26	26	26	29	29	26	2	2	2	2	2	2	0	0	0	0	0	0	74.1	3.1	0	50.135	451	451;450;450;450	0	3.7443	By MS/MS	By MS/MS	By MS/MS	By MS/MS	By MS/MS	By MS/MS	71.8	71.8	70.5	69.4	69.4	65.6
Q7KZF4	Q7KZF4	1	1	1	Staphylococcal nuclease domain-containing protein 1	SND1	sp|Q7KZF4|SND1_HUMAN Staphylococcal nuclease domain-containing protein 1 OS=Homo sapiens OX=9606 GN=SND1 PE=1 SV=1	1	1	1	1	1	1	1	1	0	1	1	1	1	1	0	1	1	1	1	1	0	1	2.2	2.2	2.2	102	910	910	0	5.503	By MS/MS	By MS/MS	By MS/MS	By MS/MS		By MS/MS	2.2	2.2	2.2	2.2	0	2.2
Q8IUH4	Q8IUH4	1	1	1	Palmitoyltransferase ZDHHC13	ZDHHC13	sp|Q8IUH4|ZDH13_HUMAN Palmitoyltransferase ZDHHC13 OS=Homo sapiens OX=9606 GN=ZDHHC13 PE=1 SV=3	1	1	1	1	0	0	0	1	1	1	0	0	0	1	1	1	0	0	0	1	1	1	1.4	1.4	1.4	70.86	622	622	1	-2				By MS/MS	By MS/MS	By MS/MS	0	0	0	1.4	1.4	1.4
Q8IWB6	Q8IWB6	1	1	1	Inactive serine/threonine-protein kinase TEX14	TEX14	sp|Q8IWB6|TEX14_HUMAN Inactive serine/threonine-protein kinase TEX14 OS=Homo sapiens OX=9606 GN=TEX14 PE=1 SV=2	1	1	1	1	1	1	1	1	1	1	1	1	1	1	1	1	1	1	1	1	1	1	1.1	1.1	1.1	167.9	1497	1497	0.0058366	1.754	By MS/MS	By MS/MS	By MS/MS	By MS/MS	By MS/MS	By MS/MS	1.1	1.1	1.1	1.1	1.1	1.1
Q8NBS9	Q8NBS9	4	4	4	Thioredoxin domain-containing protein 5	TXNDC5	sp|Q8NBS9|TXND5_HUMAN Thioredoxin domain-containing protein 5 OS=Homo sapiens OX=9606 GN=TXNDC5 PE=1 SV=2	1	4	4	4	4	4	3	4	4	3	4	4	3	4	4	3	4	4	3	4	4	3	10.2	10.2	10.2	47.628	432	432	0	5.6309	By MS/MS	By MS/MS	By MS/MS	By MS/MS	By MS/MS	By MS/MS	10.2	10.2	8.1	10.2	10.2	8.1
Q8NC51	Q8NC51	2	2	2	Plasminogen activator inhibitor 1 RNA-binding protein	SERBP1	sp|Q8NC51|PAIRB_HUMAN Plasminogen activator inhibitor 1 RNA-binding protein OS=Homo sapiens OX=9606 GN=SERBP1 PE=1 SV=2	1	2	2	2	1	1	2	1	1	2	1	1	2	1	1	2	1	1	2	1	1	2	9.1	9.1	9.1	44.965	408	408	0.0044543	2.2678	By MS/MS	By MS/MS	By MS/MS	By MS/MS	By MS/MS	By MS/MS	4.4	4.4	9.1	4.4	4.4	9.1
Q8WUM4;C9IZF9;A0A3B3IT07;F8WEQ7;F8WBR8	Q8WUM4;C9IZF9;A0A3B3IT07	3;2;2;1;1	3;2;2;1;1	3;2;2;1;1	Programmed cell death 6-interacting protein	PDCD6IP	sp|Q8WUM4|PDC6I_HUMAN Programmed cell death 6-interacting protein OS=Homo sapiens OX=9606 GN=PDCD6IP PE=1 SV=1;tr|C9IZF9|C9IZF9_HUMAN Programmed cell death 6 interacting protein (Fragment) OS=Homo sapiens OX=9606 GN=PDCD6IP PE=1 SV=1;tr|A0A3B3IT07|A0A3B3IT	5	3	3	3	3	3	3	3	3	2	3	3	3	3	3	2	3	3	3	3	3	2	5.3	5.3	5.3	96.022	868	868;153;300;72;78	0	3.8031	By MS/MS	By MS/MS	By MS/MS	By MS/MS	By MS/MS	By MS/MS	5.3	5.3	5.3	5.3	5.3	4
Q92526	Q92526	6	1	1	T-complex protein 1 subunit zeta-2	CCT6B	sp|Q92526|TCPW_HUMAN T-complex protein 1 subunit zeta-2 OS=Homo sapiens OX=9606 GN=CCT6B PE=1 SV=5	1	6	1	1	6	5	5	4	4	3	1	1	1	1	0	1	1	1	1	1	0	1	13.8	2.3	2.3	57.821	530	530	0.0042194	2.043	By MS/MS	By MS/MS	By MS/MS	By MS/MS	By matching	By MS/MS	13.8	11.9	11.9	10	9.6	6
Q92598;A0A0A0MSM0;R4GN69;D6RJ96;E9PDE8;O95757	Q92598;A0A0A0MSM0	12;9;3;2;2;2	11;8;3;1;1;1	11;8;3;1;1;1	Heat shock protein 105 kDa	HSPH1	sp|Q92598|HS105_HUMAN Heat shock protein 105 kDa OS=Homo sapiens OX=9606 GN=HSPH1 PE=1 SV=1;tr|A0A0A0MSM0|A0A0A0MSM0_HUMAN Heat shock protein family H (Hsp110) member 1 OS=Homo sapiens OX=9606 GN=HSPH1 PE=1 SV=1	6	12	11	11	11	10	10	10	8	10	10	10	9	10	8	10	10	10	9	10	8	10	22.3	20.6	20.6	96.864	858	858;782;115;531;813;839	0	20.369	By MS/MS	By MS/MS	By MS/MS	By MS/MS	By MS/MS	By MS/MS	20.2	19	18.5	18.5	14.8	19
Q92614	Q92614	1	1	1	Unconventional myosin-XVIIIa	MYO18A	sp|Q92614|MY18A_HUMAN Unconventional myosin-XVIIIa OS=Homo sapiens OX=9606 GN=MYO18A PE=1 SV=3	1	1	1	1	0	0	0	0	1	0	0	0	0	0	1	0	0	0	0	0	1	0	0.5	0.5	0.5	233.11	2054	2054	1	-2					By MS/MS		0	0	0	0	0.5	0
Q92616	Q92616	4	4	4	Translational activator GCN1	GCN1L1	sp|Q92616|GCN1_HUMAN eIF-2-alpha kinase activator GCN1 OS=Homo sapiens OX=9606 GN=GCN1 PE=1 SV=7	1	4	4	4	1	1	2	2	0	2	1	1	2	2	0	2	1	1	2	2	0	2	2.1	2.1	2.1	292.71	2671	2671	0	3.716	By MS/MS	By matching	By MS/MS	By MS/MS		By MS/MS	0.8	0.8	0.9	1.2	0	1.3
Q96C90	Q96C90	1	1	1	Protein phosphatase 1 regulatory subunit 14B	PPP1R14B	sp|Q96C90|PP14B_HUMAN Protein phosphatase 1 regulatory subunit 14B OS=Homo sapiens OX=9606 GN=PPP1R14B PE=1 SV=3	1	1	1	1	1	1	1	1	1	1	1	1	1	1	1	1	1	1	1	1	1	1	17	17	17	15.911	147	147	0.007619	1.6707	By MS/MS	By MS/MS	By MS/MS	By MS/MS	By MS/MS	By MS/MS	17	17	17	17	17	17
Q96CX3	Q96CX3	1	1	1	Zinc finger protein 501	ZNF501	sp|Q96CX3|ZN501_HUMAN Zinc finger protein 501 OS=Homo sapiens OX=9606 GN=ZNF501 PE=2 SV=2	1	1	1	1	1	0	1	1	1	1	1	0	1	1	1	1	1	0	1	1	1	1	3.7	3.7	3.7	31.178	271	271	0.004717	2.6822	By MS/MS		By MS/MS	By MS/MS	By MS/MS	By MS/MS	3.7	0	3.7	3.7	3.7	3.7
Q96DG6	Q96DG6	1	1	1	Carboxymethylenebutenolidase homolog	CMBL	sp|Q96DG6|CMBL_HUMAN Carboxymethylenebutenolidase homolog OS=Homo sapiens OX=9606 GN=CMBL PE=1 SV=1	1	1	1	1	1	0	1	0	0	1	1	0	1	0	0	1	1	0	1	0	0	1	5.7	5.7	5.7	28.048	245	245	0.0091575	1.5295	By MS/MS		By MS/MS			By MS/MS	5.7	0	5.7	0	0	5.7
Q96GN5	Q96GN5	1	1	1	Cell division cycle-associated 7-like protein	CDCA7L	sp|Q96GN5|CDA7L_HUMAN Cell division cycle-associated 7-like protein OS=Homo sapiens OX=9606 GN=CDCA7L PE=1 SV=2	1	1	1	1	0	0	1	0	0	0	0	0	1	0	0	0	0	0	1	0	0	0	3.1	3.1	3.1	52.206	454	454	1	-2			By MS/MS				0	0	3.1	0	0	0
Q96H55	Q96H55	1	1	1	Unconventional myosin-XIX	MYO19	sp|Q96H55|MYO19_HUMAN Unconventional myosin-XIX OS=Homo sapiens OX=9606 GN=MYO19 PE=1 SV=2	1	1	1	1	0	0	0	0	0	1	0	0	0	0	0	1	0	0	0	0	0	1	1.5	1.5	1.5	109.13	970	970	0	10.576						By MS/MS	0	0	0	0	0	1.5
Q96L33	Q96L33	1	1	1	Rho-related GTP-binding protein RhoV	RHOV	sp|Q96L33|RHOV_HUMAN Rho-related GTP-binding protein RhoV OS=Homo sapiens OX=9606 GN=RHOV PE=1 SV=1	1	1	1	1	1	0	1	0	0	0	1	0	1	0	0	0	1	0	1	0	0	0	3.4	3.4	3.4	26.217	236	236	1	-2	By MS/MS		By MS/MS				3.4	0	3.4	0	0	0
Q96P70	Q96P70	1	1	1	Importin-9	IPO9	sp|Q96P70|IPO9_HUMAN Importin-9 OS=Homo sapiens OX=9606 GN=IPO9 PE=1 SV=3	1	1	1	1	1	1	1	1	1	1	1	1	1	1	1	1	1	1	1	1	1	1	2	2	2	115.96	1041	1041	0	3.1489	By MS/MS	By MS/MS	By MS/MS	By matching	By matching	By MS/MS	2	2	2	2	2	2
Q96PN6	Q96PN6	1	1	1	Adenylate cyclase type 10	ADCY10	sp|Q96PN6|ADCYA_HUMAN Adenylate cyclase type 10 OS=Homo sapiens OX=9606 GN=ADCY10 PE=1 SV=3	1	1	1	1	0	0	0	0	1	1	0	0	0	0	1	1	0	0	0	0	1	1	0.8	0.8	0.8	187.15	1610	1610	1	-2					By MS/MS	By MS/MS	0	0	0	0	0.8	0.8
Q96QF7	Q96QF7	1	1	1	Acidic repeat-containing protein	ACRC	sp|Q96QF7|GCNA_HUMAN Germ cell nuclear acidic protein OS=Homo sapiens OX=9606 GN=GCNA PE=1 SV=1	1	1	1	1	1	1	1	0	1	0	1	1	1	0	1	0	1	1	1	0	1	0	1.9	1.9	1.9	76.112	691	691	0.005814	1.7223	By MS/MS	By MS/MS	By MS/MS		By MS/MS		1.9	1.9	1.9	0	1.9	0
Q99471;A0A7I2V5H9;H3BPF6	Q99471;A0A7I2V5H9;H3BPF6	2;1;1	2;1;1	2;1;1	Prefoldin subunit 5	PFDN5	sp|Q99471|PFD5_HUMAN Prefoldin subunit 5 OS=Homo sapiens OX=9606 GN=PFDN5 PE=1 SV=2;tr|A0A7I2V5H9|A0A7I2V5H9_HUMAN Prefoldin subunit 5 OS=Homo sapiens OX=9606 GN=PFDN5 PE=1 SV=1;tr|H3BPF6|H3BPF6_HUMAN Prefoldin subunit 5 OS=Homo sapiens OX=9606 GN=PFDN5 PE	3	2	2	2	2	2	2	2	2	2	2	2	2	2	2	2	2	2	2	2	2	2	21.4	21.4	21.4	17.328	154	154;85;156	0	4.3112	By MS/MS	By MS/MS	By MS/MS	By MS/MS	By MS/MS	By MS/MS	21.4	21.4	21.4	21.4	21.4	21.4
Q99497;K7EN27;K7ELW0	Q99497;K7EN27;K7ELW0	5;3;3	5;3;3	5;3;3	Protein deglycase DJ-1	PARK7	sp|Q99497|PARK7_HUMAN Parkinson disease protein 7 OS=Homo sapiens OX=9606 GN=PARK7 PE=1 SV=2;tr|K7EN27|K7EN27_HUMAN protein deglycase (Fragment) OS=Homo sapiens OX=9606 GN=PARK7 PE=1 SV=1;tr|K7ELW0|K7ELW0_HUMAN Parkinsonism associated deglycase OS=Homo sap	3	5	5	5	5	5	4	0	0	1	5	5	4	0	0	1	5	5	4	0	0	1	40.7	40.7	40.7	19.891	189	189;160;169	0	15.774	By MS/MS	By MS/MS	By MS/MS			By matching	40.7	40.7	32.8	0	0	10.1
Q99832;F8WAM2;F8WBP8	Q99832	17;3;2	17;3;2	17;3;2	T-complex protein 1 subunit eta	CCT7	sp|Q99832|TCPH_HUMAN T-complex protein 1 subunit eta OS=Homo sapiens OX=9606 GN=CCT7 PE=1 SV=2	3	17	17	17	15	16	14	13	13	14	15	16	14	13	13	14	15	16	14	13	13	14	44.9	44.9	44.9	59.366	543	543;98;83	0	39.394	By MS/MS	By MS/MS	By MS/MS	By MS/MS	By MS/MS	By MS/MS	43.1	44.4	40.3	37.6	35.4	40.3
Q9BUF5;K7ESM5	Q9BUF5;K7ESM5	12;10	2;0	2;0	Tubulin beta-6 chain	TUBB6	sp|Q9BUF5|TBB6_HUMAN Tubulin beta-6 chain OS=Homo sapiens OX=9606 GN=TUBB6 PE=1 SV=1;tr|K7ESM5|K7ESM5_HUMAN Tubulin beta chain (Fragment) OS=Homo sapiens OX=9606 GN=TUBB6 PE=1 SV=1	2	12	2	2	9	10	10	9	9	10	1	0	1	0	0	1	1	0	1	0	0	1	30.5	4	4	49.857	446	446;338	0.0043668	2.1946	By MS/MS	By matching	By MS/MS	By matching	By matching	By MS/MS	27.8	26.5	21.5	17.7	17.7	21.7
Q9BUL9	Q9BUL9	1	1	1	Ribonuclease P protein subunit p25	RPP25	sp|Q9BUL9|RPP25_HUMAN Ribonuclease P protein subunit p25 OS=Homo sapiens OX=9606 GN=RPP25 PE=1 SV=1	1	1	1	1	1	0	0	0	0	0	1	0	0	0	0	0	1	0	0	0	0	0	5	5	5	20.632	199	199	1	-2	By MS/MS						5	0	0	0	0	0
Q9BVA1;Q13885	Q9BVA1;Q13885	22;21	1;1	1;1	Tubulin beta-2B chain;Tubulin beta-2A chain	TUBB2B;TUBB2A	sp|Q9BVA1|TBB2B_HUMAN Tubulin beta-2B chain OS=Homo sapiens OX=9606 GN=TUBB2B PE=1 SV=1;sp|Q13885|TBB2A_HUMAN Tubulin beta-2A chain OS=Homo sapiens OX=9606 GN=TUBB2A PE=1 SV=1	2	22	1	1	17	17	17	19	19	17	0	0	1	0	1	0	0	0	1	0	1	0	58.9	6.1	6.1	49.953	445	445;445	0	8.4738	By matching	By matching	By MS/MS	By matching	By MS/MS	By matching	48.5	48.5	45.8	44	49.2	36.9
Q9H6A9	Q9H6A9	1	1	1	Pecanex-like protein 3	PCNXL3	sp|Q9H6A9|PCX3_HUMAN Pecanex-like protein 3 OS=Homo sapiens OX=9606 GN=PCNX3 PE=1 SV=2	1	1	1	1	1	0	0	0	0	0	1	0	0	0	0	0	1	0	0	0	0	0	0.5	0.5	0.5	222.04	2034	2034	1	-2	By MS/MS						0.5	0	0	0	0	0
Q9H773	Q9H773	1	1	1	dCTP pyrophosphatase 1	DCTPP1	sp|Q9H773|DCTP1_HUMAN dCTP pyrophosphatase 1 OS=Homo sapiens OX=9606 GN=DCTPP1 PE=1 SV=1	1	1	1	1	0	1	0	0	0	1	0	1	0	0	0	1	0	1	0	0	0	1	11.8	11.8	11.8	18.681	170	170	0.0074212	1.5662		By matching				By MS/MS	0	11.8	0	0	0	11.8
Q9HB71	Q9HB71	3	3	3	Calcyclin-binding protein	CACYBP	sp|Q9HB71|CYBP_HUMAN Calcyclin-binding protein OS=Homo sapiens OX=9606 GN=CACYBP PE=1 SV=2	1	3	3	3	3	3	3	1	2	1	3	3	3	1	2	1	3	3	3	1	2	1	22.4	22.4	22.4	26.21	228	228	0	4.176	By MS/MS	By MS/MS	By MS/MS	By MS/MS	By MS/MS	By MS/MS	22.4	22.4	22.4	3.1	13.6	3.1
Q9NUJ1	Q9NUJ1	3	3	3	Mycophenolic acid acyl-glucuronide esterase, mitochondrial	ABHD10	sp|Q9NUJ1|ABHDA_HUMAN Palmitoyl-protein thioesterase ABHD10, mitochondrial OS=Homo sapiens OX=9606 GN=ABHD10 PE=1 SV=1	1	3	3	3	3	3	3	2	2	2	3	3	3	2	2	2	3	3	3	2	2	2	16.7	16.7	16.7	33.932	306	306	0	8.6553	By MS/MS	By MS/MS	By MS/MS	By matching	By MS/MS	By matching	16.7	16.7	16.7	11.8	11.8	11.8
Q9NVF7	Q9NVF7	1	1	1	F-box only protein 28	FBXO28	sp|Q9NVF7|FBX28_HUMAN F-box only protein 28 OS=Homo sapiens OX=9606 GN=FBXO28 PE=1 SV=1	1	1	1	1	0	0	0	1	0	0	0	0	0	1	0	0	0	0	0	1	0	0	2.7	2.7	2.7	41.149	368	368	1	-2				By MS/MS			0	0	0	2.7	0	0
Q9P258	Q9P258	1	1	1	Protein RCC2	RCC2	sp|Q9P258|RCC2_HUMAN Protein RCC2 OS=Homo sapiens OX=9606 GN=RCC2 PE=1 SV=2	1	1	1	1	1	1	1	1	1	1	1	1	1	1	1	1	1	1	1	1	1	1	3.3	3.3	3.3	56.084	522	522	0.0074488	1.5973	By MS/MS	By MS/MS	By MS/MS	By MS/MS	By MS/MS	By matching	3.3	3.3	3.3	3.3	3.3	3.3
Q9UBF2	Q9UBF2	2	2	1	Coatomer subunit gamma-2	COPG2	sp|Q9UBF2|COPG2_HUMAN Coatomer subunit gamma-2 OS=Homo sapiens OX=9606 GN=COPG2 PE=1 SV=1	1	2	2	1	2	2	2	2	0	2	2	2	2	2	0	2	1	1	1	1	0	1	2.8	2.8	1.4	97.621	871	871	0.0045977	2.4595	By MS/MS	By MS/MS	By MS/MS	By MS/MS		By MS/MS	2.8	2.8	2.8	2.8	0	2.8
Q9UH36	Q9UH36	1	1	1	SRR1-like protein	SRRD	sp|Q9UH36|SRR1L_HUMAN SRR1-like protein OS=Homo sapiens OX=9606 GN=SRRD PE=2 SV=1	1	1	1	1	1	1	0	1	1	1	1	1	0	1	1	1	1	1	0	1	1	1	3.2	3.2	3.2	38.573	339	339	1	-2	By MS/MS	By MS/MS		By MS/MS	By MS/MS	By matching	3.2	3.2	0	3.2	3.2	3.2
Q9UHD1;E9PIZ4;E9PSD5;E9PPQ5	Q9UHD1;E9PIZ4;E9PSD5;E9PPQ5	2;1;1;1	2;1;1;1	2;1;1;1	Cysteine and histidine-rich domain-containing protein 1	CHORDC1	sp|Q9UHD1|CHRD1_HUMAN Cysteine and histidine-rich domain-containing protein 1 OS=Homo sapiens OX=9606 GN=CHORDC1 PE=1 SV=2;tr|E9PIZ4|E9PIZ4_HUMAN Cysteine and histidine rich domain containing 1 OS=Homo sapiens OX=9606 GN=CHORDC1 PE=1 SV=1;tr|E9PSD5|E9PSD5_	4	2	2	2	1	2	2	1	1	0	1	2	2	1	1	0	1	2	2	1	1	0	12.3	12.3	12.3	37.489	332	332;116;120;184	0	3.3681	By MS/MS	By MS/MS	By MS/MS	By MS/MS	By MS/MS		7.8	12.3	12.3	7.8	4.5	0
Q9UI30	Q9UI30	1	1	1	Multifunctional methyltransferase subunit TRM112-like protein	TRMT112	sp|Q9UI30|TR112_HUMAN Multifunctional methyltransferase subunit TRM112-like protein OS=Homo sapiens OX=9606 GN=TRMT112 PE=1 SV=1	1	1	1	1	0	1	1	0	1	1	0	1	1	0	1	1	0	1	1	0	1	1	11.2	11.2	11.2	14.199	125	125	0.0060852	1.8884		By MS/MS	By MS/MS		By MS/MS	By MS/MS	0	11.2	11.2	0	11.2	11.2
Q9UK76;J3KT51;J3KSH8	Q9UK76;J3KT51;J3KSH8	4;3;2	4;3;2	4;3;2	Hematological and neurological expressed 1 protein;Hematological and neurological expressed 1 protein, N-terminally processed	HN1	sp|Q9UK76|JUPI1_HUMAN Jupiter microtubule associated homolog 1 OS=Homo sapiens OX=9606 GN=JPT1 PE=1 SV=3;tr|J3KT51|J3KT51_HUMAN Jupiter microtubule associated homolog 1 OS=Homo sapiens OX=9606 GN=JPT1 PE=1 SV=1;tr|J3KSH8|J3KSH8_HUMAN Jupiter microtubule as	3	4	4	4	3	2	4	2	4	3	3	2	4	2	4	3	3	2	4	2	4	3	64.3	64.3	64.3	16.014	154	154;104;93	0	11.996	By MS/MS	By MS/MS	By MS/MS	By MS/MS	By MS/MS	By MS/MS	48.7	21.4	64.3	25.3	64.3	52.6
Q9UPS6	Q9UPS6	1	1	1	Histone-lysine N-methyltransferase SETD1B	SETD1B	sp|Q9UPS6|SET1B_HUMAN Histone-lysine N-methyltransferase SETD1B OS=Homo sapiens OX=9606 GN=SETD1B PE=1 SV=3	1	1	1	1	1	0	0	0	1	0	1	0	0	0	1	0	1	0	0	0	1	0	0.4	0.4	0.4	212.8	1966	1966	0.0075047	1.6207	By MS/MS				By MS/MS		0.4	0	0	0	0.4	0
Q9UQ80;F8VR77;H0YIN7;F8W0A3;F8VZ69	Q9UQ80;F8VR77	13;8;4;4;1	13;8;4;4;1	13;8;4;4;1	Proliferation-associated protein 2G4	PA2G4	sp|Q9UQ80|PA2G4_HUMAN Proliferation-associated protein 2G4 OS=Homo sapiens OX=9606 GN=PA2G4 PE=1 SV=3;tr|F8VR77|F8VR77_HUMAN Proliferation-associated 2G4 OS=Homo sapiens OX=9606 GN=PA2G4 PE=1 SV=1	5	13	13	13	13	12	10	11	11	10	13	12	10	11	11	10	13	12	10	11	11	10	51.5	51.5	51.5	43.786	394	394;284;163;187;64	0	51.598	By MS/MS	By MS/MS	By MS/MS	By MS/MS	By MS/MS	By MS/MS	51.5	48.5	38.3	43.7	38.3	38.1
Q9Y230;X6R2L4;M0R0Y3;M0QXZ7;M0R0Z0;M0QXI6	Q9Y230;X6R2L4;M0R0Y3	6;4;3;1;1;1	6;4;3;1;1;1	6;4;3;1;1;1	RuvB-like 2	RUVBL2	sp|Q9Y230|RUVB2_HUMAN RuvB-like 2 OS=Homo sapiens OX=9606 GN=RUVBL2 PE=1 SV=3;tr|X6R2L4|X6R2L4_HUMAN RuvB-like helicase OS=Homo sapiens OX=9606 GN=RUVBL2 PE=1 SV=1;tr|M0R0Y3|M0R0Y3_HUMAN RuvB-like helicase OS=Homo sapiens OX=9606 GN=RUVBL2 PE=1 SV=1	6	6	6	6	6	6	6	5	6	6	6	6	6	5	6	6	6	6	6	5	6	6	18.8	18.8	18.8	51.156	463	463;259;354;39;50;109	0	9.0719	By MS/MS	By MS/MS	By MS/MS	By MS/MS	By MS/MS	By MS/MS	18.8	18.8	18.8	16	18.8	18.8
Q9Y265;H7C4G5;J3QLR1;E7ETR0;H7C4I3	Q9Y265;H7C4G5;J3QLR1	5;4;3;2;1	5;4;3;2;1	5;4;3;2;1	RuvB-like 1	RUVBL1	sp|Q9Y265|RUVB1_HUMAN RuvB-like 1 OS=Homo sapiens OX=9606 GN=RUVBL1 PE=1 SV=1;tr|H7C4G5|H7C4G5_HUMAN RuvB-like helicase (Fragment) OS=Homo sapiens OX=9606 GN=RUVBL1 PE=1 SV=1;tr|J3QLR1|J3QLR1_HUMAN RuvB-like helicase (Fragment) OS=Homo sapiens OX=9606 GN=R	5	5	5	5	5	5	4	5	3	4	5	5	4	5	3	4	5	5	4	5	3	4	18.2	18.2	18.2	50.227	456	456;267;131;315;222	0	7.9733	By MS/MS	By MS/MS	By MS/MS	By MS/MS	By MS/MS	By MS/MS	18.2	18.2	14.3	18.2	10.3	13.4
Q9Y266;A0A0A0MSS4;A0A0A0MSU9	Q9Y266	5;1;1	5;1;1	5;1;1	Nuclear migration protein nudC	NUDC	sp|Q9Y266|NUDC_HUMAN Nuclear migration protein nudC OS=Homo sapiens OX=9606 GN=NUDC PE=1 SV=1	3	5	5	5	4	5	5	5	5	5	4	5	5	5	5	5	4	5	5	5	5	5	21.8	21.8	21.8	38.242	331	331;133;186	0	8.1633	By MS/MS	By MS/MS	By MS/MS	By MS/MS	By MS/MS	By MS/MS	18.1	21.8	21.8	21.8	21.8	21.8
Q9Y2Z0	Q9Y2Z0	2	2	2	Suppressor of G2 allele of SKP1 homolog	SUGT1	sp|Q9Y2Z0|SGT1_HUMAN Protein SGT1 homolog OS=Homo sapiens OX=9606 GN=SUGT1 PE=1 SV=3	1	2	2	2	2	2	2	1	2	2	2	2	2	1	2	2	2	2	2	1	2	2	7.1	7.1	7.1	41.024	365	365	0	3.689	By MS/MS	By MS/MS	By MS/MS	By matching	By MS/MS	By MS/MS	7.1	7.1	7.1	3.3	7.1	7.1
Q9Y3F4;H0YH33	Q9Y3F4;H0YH33	4;2	4;2	4;2	Serine-threonine kinase receptor-associated protein	STRAP	sp|Q9Y3F4|STRAP_HUMAN Serine-threonine kinase receptor-associated protein OS=Homo sapiens OX=9606 GN=STRAP PE=1 SV=1;tr|H0YH33|H0YH33_HUMAN Serine/threonine kinase receptor associated protein (Fragment) OS=Homo sapiens OX=9606 GN=STRAP PE=1 SV=1	2	4	4	4	3	2	2	2	2	3	3	2	2	2	2	3	3	2	2	2	2	3	15.4	15.4	15.4	38.438	350	350;95	0	4.553	By MS/MS	By MS/MS	By MS/MS	By MS/MS	By MS/MS	By MS/MS	12.3	7.1	7.1	8.3	8.3	10.6
Q9Y490	Q9Y490	2	2	2	Talin-1	TLN1	sp|Q9Y490|TLN1_HUMAN Talin-1 OS=Homo sapiens OX=9606 GN=TLN1 PE=1 SV=3	1	2	2	2	2	2	2	1	2	1	2	2	2	1	2	1	2	2	2	1	2	1	1.4	1.4	1.4	269.76	2541	2541	0.0044444	2.2593	By MS/MS	By MS/MS	By MS/MS	By matching	By matching	By matching	1.4	1.4	1.4	0.8	1.4	0.8
Q9Y5B9	Q9Y5B9	3	3	3	FACT complex subunit SPT16	SUPT16H	sp|Q9Y5B9|SP16H_HUMAN FACT complex subunit SPT16 OS=Homo sapiens OX=9606 GN=SUPT16H PE=1 SV=1	1	3	3	3	3	3	2	0	1	1	3	3	2	0	1	1	3	3	2	0	1	1	3.9	3.9	3.9	119.91	1047	1047	0	3.4045	By MS/MS	By MS/MS	By MS/MS		By matching	By matching	3.9	3.9	2.6	0	1.3	1.3
Q9Y617	Q9Y617	2	2	2	Phosphoserine aminotransferase	PSAT1	sp|Q9Y617|SERC_HUMAN Phosphoserine aminotransferase OS=Homo sapiens OX=9606 GN=PSAT1 PE=1 SV=2	1	2	2	2	1	2	2	2	2	2	1	2	2	2	2	2	1	2	2	2	2	2	5.4	5.4	5.4	40.422	370	370	0	3.6692	By MS/MS	By MS/MS	By MS/MS	By MS/MS	By MS/MS	By MS/MS	2.7	5.4	5.4	5.4	5.4	5.4
REV__Q495Y8;REV__P0CI01;REV__A6NIY4;REV__A6NHP3	REV__Q495Y8;REV__P0CI01;REV__A6NIY4;REV__A6NHP3	1;1;1;1	1;1;1;1	1;1;1;1			sp|Q495Y8|SPDE2_HUMAN Speedy protein E2 OS=Homo sapiens OX=9606 GN=SPDYE2 PE=1 SV=2;sp|P0CI01|SPDE6_HUMAN Speedy protein E6 OS=Homo sapiens OX=9606 GN=SPDYE6 PE=1 SV=2;sp|A6NIY4|SPDE5_HUMAN Speedy protein E5 OS=Homo sapiens OX=9606 GN=SPDYE5 PE=3 SV=3;sp|A	4	1	1	1	0	1	0	1	0	0	0	1	0	1	0	0	0	1	0	1	0	0	0	0	0	48.3	402	402;402;402;402	0.0025	3.1358		By MS/MS		By MS/MS			0	0	0	0	0	0
REV__C9JB60;REV__C9J982;REV__C9J3I1;REV__E7EX20;REV__Q14679	REV__C9JB60;REV__C9J982;REV__C9J3I1;REV__E7EX20;REV__Q14679	1;1;1;1;1	1;1;1;1;1	1;1;1;1;1			tr|C9JB60|C9JB60_HUMAN Tubulin tyrosine ligase like 4 (Fragment) OS=Homo sapiens OX=9606 GN=TTLL4 PE=4 SV=1;tr|C9J982|C9J982_HUMAN Tubulin tyrosine ligase like 4 (Fragment) OS=Homo sapiens OX=9606 GN=TTLL4 PE=4 SV=1;tr|C9J3I1|C9J3I1_HUMAN Tubulin tyrosine	5	1	1	1	1	1	1	1	1	1	1	1	1	1	1	1	1	1	1	1	1	1	0	0	0	10.526	100	100;101;174;1135;1199	0.0062241	1.9746	By MS/MS	By MS/MS	By MS/MS	By MS/MS	By MS/MS	By MS/MS	0	0	0	0	0	0
REV__H0YAB2;REV__Q9Y4D7	REV__H0YAB2;REV__Q9Y4D7	1;1	1;1	1;1			tr|H0YAB2|H0YAB2_HUMAN Plexin D1 (Fragment) OS=Homo sapiens OX=9606 GN=PLXND1 PE=1 SV=1;sp|Q9Y4D7|PLXD1_HUMAN Plexin-D1 OS=Homo sapiens OX=9606 GN=PLXND1 PE=1 SV=3	2	1	1	1	0	0	0	1	0	0	0	0	0	1	0	0	0	0	0	1	0	0	0	0	0	43.47	380	380;1925	0.0048193	2.7822				By MS/MS			0	0	0	0	0	0
REV__P18089	REV__P18089	1	1	1			sp|P18089|ADA2B_HUMAN Alpha-2B adrenergic receptor OS=Homo sapiens OX=9606 GN=ADRA2B PE=1 SV=4	1	1	1	1	0	1	0	0	0	1	0	1	0	0	0	1	0	1	0	0	0	1	0	0	0	49.953	450	450	0.0092251	1.5373		By MS/MS				By MS/MS	0	0	0	0	0	0
REV__P26374	REV__P26374	1	1	1			sp|P26374|RAE2_HUMAN Rab proteins geranylgeranyltransferase component A 2 OS=Homo sapiens OX=9606 GN=CHML PE=1 SV=2	1	1	1	1	1	0	1	1	1	1	1	0	1	1	1	1	1	0	1	1	1	1	0	0	0	74.071	656	656	1	-2	By MS/MS		By MS/MS	By MS/MS	By MS/MS	By MS/MS	0	0	0	0	0	0
REV__Q69YU5	REV__Q69YU5	1	1	1			sp|Q69YU5|UQCC6_HUMAN Ubiquinol-cytochrome-c reductase complex assembly factor 6 OS=Homo sapiens OX=9606 GN=UQCC6 PE=1 SV=2	1	1	1	1	1	1	0	1	1	1	1	1	0	1	1	1	1	1	0	1	1	1	0	0	0	8.0224	71	71	0.0077519	1.7214	By MS/MS	By MS/MS		By MS/MS	By MS/MS	By MS/MS	0	0	0	0	0	0
REV__Q96PE6	REV__Q96PE6	1	1	1			sp|Q96PE6|ZIM3_HUMAN Zinc finger imprinted 3 OS=Homo sapiens OX=9606 GN=ZIM3 PE=1 SV=1	1	1	1	1	0	1	1	0	0	1	0	1	1	0	0	1	0	1	1	0	0	1	0	0	0	54.497	472	472	1	-2		By MS/MS	By MS/MS			By MS/MS	0	0	0	0	0	0
REV__Q9NQW6	REV__Q9NQW6	1	1	1			sp|Q9NQW6|ANLN_HUMAN Anillin OS=Homo sapiens OX=9606 GN=ANLN PE=1 SV=2	1	1	1	1	0	0	0	0	1	0	0	0	0	0	1	0	0	0	0	0	1	0	0	0	0	124.2	1124	1124	1	-2					By MS/MS		0	0	0	0	0	0
[truncated: 41 more columns]
