# Supplementary material for: DJ-1 protects proteins from acylation by catalyzing the hydrolysis of highly reactive cyclic 3-phosphoglyceric anhydride
Source: Nat Commun. 2024 Mar 5;15:2004. doi: 10.1038/s41467-024-46391-9 (PMC10915168; doi:10.1038/s41467-024-46391-9)
Supplement: Supplementary file 4 — Supplementary Data 1 [file 41467_2024_46391_MOESM4_ESM.zip › summary.txt]

Raw file	Experiment	Enzyme	Enzyme mode	Enzyme first search	Enzyme mode first search	Use enzyme first search	Variable modifications	Fixed modifications	Multi modifications	Variable modifications first search	Use variable modifications first search	Requantify	Multiplicity	Max. missed cleavages	Labels0	LC-MS run type	Time-dependent recalibration	MS	MS/MS	MS3	MS/MS submitted	MS/MS submitted (SIL)	MS/MS submitted (ISO)	MS/MS submitted (PEAK)	MS/MS identified	MS/MS identified (SIL)	MS/MS identified (ISO)	MS/MS identified (PEAK)	MS/MS identified [%]	MS/MS identified (SIL) [%]	MS/MS identified (ISO) [%]	MS/MS identified (PEAK) [%]	Peptide sequences identified	Peaks	Peaks sequenced	Peaks sequenced [%]	Peaks repeatedly sequenced	Peaks repeatedly sequenced [%]	Isotope patterns	Isotope patterns sequenced	Isotope patterns sequenced (z>1)	Isotope patterns sequenced [%]	Isotope patterns sequenced (z>1) [%]	Isotope patterns repeatedly sequenced	Isotope patterns repeatedly sequenced [%]	Recalibrated	Av. absolute mass deviation [ppm]	Mass standard deviation [ppm]	Av. absolute mass deviation [mDa]
1_RA1_01_2721	1_RA1_01_2721	Trypsin/P	Specific			False	Oxidation (M);Acetyl (Protein N-term);Glyceroyl-Lys;PhosphoGlyceroyl-Cys;PhosphoGlyceroyl-Lys;PhosphoGlyceroyl-N-term	Carbamidomethyl (C)			False	False	1	2		Standard		2601	69106	0	84644	53568	0	31076	10021	9898	0	123	12	18	0	0.4	2022	2775425	26922	0.97	9426	35	289155	16548	13010	5.7	6.3	7221	44	+	2.2422	2.9115	1.5177
1_RA1_01_2725	1_RA1_01_2725	Trypsin/P	Specific			False	Oxidation (M);Acetyl (Protein N-term);Glyceroyl-Lys;PhosphoGlyceroyl-Cys;PhosphoGlyceroyl-Lys;PhosphoGlyceroyl-N-term	Carbamidomethyl (C)			False	False	1	2		Standard		2769	67347	0	82689	51955	0	30734	9482	9386	0	96	11	18	0	0.31	1922	2661558	25446	0.96	9258	36	279374	16045	12567	5.7	6.3	7036	44	+	2.1568	2.8708	1.4435
1_RA1_01_2729	1_RA1_01_2729	Trypsin/P	Specific			False	Oxidation (M);Acetyl (Protein N-term);Glyceroyl-Lys;PhosphoGlyceroyl-Cys;PhosphoGlyceroyl-Lys;PhosphoGlyceroyl-N-term	Carbamidomethyl (C)			False	False	1	2		Standard		2712	67714	0	82670	52708	0	29962	9947	9795	0	152	12	19	0	0.51	1976	2522750	25514	1	9229	36	264636	15942	12492	6	6.6	7112	45	+	2.1592	2.8412	1.4354
2_RA2_01_2723	2_RA2_01_2723	Trypsin/P	Specific			False	Oxidation (M);Acetyl (Protein N-term);Glyceroyl-Lys;PhosphoGlyceroyl-Cys;PhosphoGlyceroyl-Lys;PhosphoGlyceroyl-N-term	Carbamidomethyl (C)			False	False	1	2		Standard		2730	67744	0	82954	52418	0	30536	8017	7900	0	117	9.7	15	0	0.38	1571	2601489	25284	0.97	9222	36	269799	15627	12221	5.8	6.4	6995	45	+	2.6271	3.392	1.745
2_RA2_01_2727	2_RA2_01_2727	Trypsin/P	Specific			False	Oxidation (M);Acetyl (Protein N-term);Glyceroyl-Lys;PhosphoGlyceroyl-Cys;PhosphoGlyceroyl-Lys;PhosphoGlyceroyl-N-term	Carbamidomethyl (C)			False	False	1	2		Standard		2747	66905	0	82170	51584	0	30586	8398	8260	0	138	10	16	0	0.45	1645	2572484	24682	0.96	9113	37	268041	15368	11780	5.7	6.2	6866	45	+	2.1387	2.8181	1.4247
2_RA2_01_2731	2_RA2_01_2731	Trypsin/P	Specific			False	Oxidation (M);Acetyl (Protein N-term);Glyceroyl-Lys;PhosphoGlyceroyl-Cys;PhosphoGlyceroyl-Lys;PhosphoGlyceroyl-N-term	Carbamidomethyl (C)			False	False	1	2		Standard		2721	67794	0	82849	52683	0	30166	9200	9040	0	160	11	17	0	0.53	1749	2511023	25340	1	9144	36	262801	15643	12309	6	6.5	6953	44	+	1.9954	2.6593	1.3135
Total																		16280	406610	0	497976	314916	0	183060	55065	54279	0	786	11	17	0	0.43	3139	15644729					1633806	95173	74379	5.8	6.4	42183	44		2.2132	2.9152	1.4762
[truncated: 2 more columns]
