# Supplementary material for: DJ-1 protects proteins from acylation by catalyzing the hydrolysis of highly reactive cyclic 3-phosphoglyceric anhydride
Source: Nat Commun. 2024 Mar 5;15:2004. doi: 10.1038/s41467-024-46391-9 (PMC10915168; doi:10.1038/s41467-024-46391-9)
Supplement: Supplementary file 6 — Source Data [file 41467_2024_46391_MOESM6_ESM.xlsx]

## Sheet: Figure 2b
Figure 2b
		wavelength, nm	Optical absorbance
		200	2.0825
		201	1.8953
		202	1.7153
		203	1.5435
		204	1.3875
		205	1.2502
		206	1.1251
		207	1.0119
		208	0.9164
		209	0.8378
		210	0.7741
		211	0.7214
		212	0.6832
		213	0.6573
		214	0.6425
		215	0.6382
		216	0.6441
		217	0.6596
		218	0.6846
		219	0.7173
		220	0.7551
		221	0.8019
		222	0.8559
		223	0.9121
		224	0.9755
		225	1.0437
		226	1.1107
		227	1.1773
		228	1.2453
		229	1.3076
		230	1.365
		231	1.4155
		232	1.4582
		233	1.4887
		234	1.5087
		235	1.5158
		236	1.5121
		237	1.496
		238	1.4666
		239	1.427
		240	1.3762
		241	1.3152
		242	1.2477
		243	1.1722
		244	1.09
		245	1.0073
		246	0.9207
		247	0.8334
		248	0.7496
		249	0.667
		250	0.5901
		251	0.5194
		252	0.4517
		253	0.3912
		254	0.3375
		255	0.2881
		256	0.2447
		257	0.2091
		258	0.1779
		259	0.1508
		260	0.1283
		261	0.1097
		262	0.0943
		263	0.0817
		264	0.072
		265	0.0636
		266	0.0569
		267	0.0516
		268	0.0468
		269	0.0428
		270	0.0397
		271	0.0371
		272	0.0348
		273	0.033
		274	0.031
		275	0.0291
		276	0.0276
		277	0.0262
		278	0.0247
		279	0.0235
		280	0.022
		281	0.0208
		282	0.0195
		283	0.0185
		284	0.0173
		285	0.016
		286	0.015
		287	0.014
		288	0.0129
		289	0.0118
		290	0.0111
		291	0.0099
		292	0.0089
		293	0.0082
		294	0.0073
		295	0.0067
		296	0.0057
		297	0.0053
		298	0.0048
		299	0.0041
		300	0.0036
		301	0.0033
		302	0.0029
		303	0.0027
		304	0.0024
		305	0.0023
		306	0.0019
		307	0.0017
		308	0.0016
		309	0.0018
		310	0.0016
		311	0.0014
		312	0.0011
		313	0.0015
		314	0.0012
		315	0.0011
		316	0.0011
		317	0.0008
		318	0.0011
		319	0.0009
		320	0.0006
		321	0.0008
		322	0.0009
		323	0.0007
		324	0.0007
		325	0.0007
		326	0.0005
		327	0.0008
		328	0.0007
		329	0.0006
		330	0.0007
		331	0.0005
		332	0.0006
		333	0.0006
		334	0.0006
		335	0.0009
		336	0.0006
		337	0.0005
		338	0.0004
		339	0.0004
		340	0.0006
		341	0.0006
		342	0.0006
		343	0.0006
		344	0.0004
		345	0.0006
		346	0.0005
		347	0.0008
		348	0.0003
		349	0.0003
		350	0.0004
		351	0.0004
		352	0.0005
		353	0.0005
		354	0.0003
		355	0.0004
		356	0.0005
		357	0.0005
		358	0.0004
		359	0.0003
		360	0.0003
		361	0.0005
		362	0.0002
		363	0.0005
		364	0.0005
		365	0.0002
		366	0.0003
		367	0.0003
		368	0.0005
		369	0.0004
		370	0.0004
		371	0.0004
		372	0.0003
		373	0.0003
		374	0.0003
		375	0.0003
		376	0.0001
		377	0.0002
		378	0.0002
		379	0.0001
		380	0.0002
		381	0.0002
		382	0.0001
		383	0.0001
		384	0.0002
		385	0.0002
		386	0.0002
		387	0.0001
		388	0
		389	0.0002
		390	0.0001
		391	0
		392	0
		393	-0.0001
		394	-0.0002
		395	-0.0003
		396	-0.0002
		397	-0.0002
		398	-0.0003
		399	-0.0002
		400	-0.0002

## Sheet: Figure 2c
Figure 2c
			Optical absorbance at 235 nm
		Time (sec.)	0.25 mM NAC	0.5 mM NAC	1 mM NAC
		0	0.0787746	0.0648492	0.106998
		2	0.0828746	0.0704492	0.117898
		4	0.0861746	0.0771492	0.127098
		6	0.0896746	0.0827492	0.136798
		8	0.0933746	0.0881492	0.146898
		10	0.0971746	0.0937492	0.158698
		12	0.100775	0.0990492	0.171198
		14	0.105075	0.104549	0.184698
		16	0.109175	0.110449	0.197798
		18	0.112975	0.116949	0.211198
		20	0.117275	0.123549	0.224098
		22	0.121675	0.130849	0.237098
		24	0.125775	0.137949	0.249398
		26	0.130275	0.145649	0.261998
		28	0.134375	0.153049	0.273698
		30	0.138275	0.159549	0.284998
		32	0.142575	0.166449	0.296598
		34	0.146175	0.172749	0.307098
		36	0.149975	0.178649	0.317998
		38	0.153775	0.184749	0.328198
		40	0.157475	0.190849	0.338898
		42	0.161575	0.196849	0.349298
		44	0.165375	0.202949	0.359398
		46	0.169175	0.209249	0.369798
		48	0.172775	0.215349	0.379698
		50	0.176175	0.221649	0.389298
		52	0.179675	0.227649	0.398798
		54	0.183675	0.233949	0.408298
		56	0.186975	0.239749	0.417398
		58	0.190375	0.245649	0.426498
		60	0.193875	0.251349	0.435698
		62	0.197175	0.257349	0.445098
		64	0.200475	0.262949	0.454398
		66	0.203875	0.268649	0.463898
		68	0.206875	0.274449	0.473198
		70	0.210175	0.279849	0.482398
		72	0.213275	0.285149	0.491898
		74	0.216375	0.290949	0.501398
		76	0.219475	0.296349	0.510898
		78	0.222575	0.301849	0.520598
		80	0.225275	0.306949	0.529598
		82	0.228675	0.312649	0.539298
		84	0.231575	0.317549	0.548698
		86	0.234875	0.322649	0.557898
		88	0.238075	0.327749	0.567298
		90	0.241375	0.332849	0.576198
		92	0.244675	0.337749	0.585198
		94	0.248075	0.342849	0.594398
		96	0.250875	0.347549	0.602798
		98	0.253975	0.352349	0.610998
		100	0.256675	0.356849	0.619198
		102	0.259975	0.361749	0.627698
		104	0.263075	0.366349	0.635898
		106	0.266275	0.371149	0.643898
		108	0.269075	0.375849	0.651998
		110	0.272075	0.380849	0.659598
		112	0.274975	0.385149	0.667398
		114	0.277775	0.389349	0.674698
		116	0.280775	0.394349	0.682198
		118	0.283575	0.398449	0.689198
		120	0.286375	0.402849	0.696198
		122	0.288875	0.406949	0.703298
		124	0.291975	0.411249	0.710698
		126	0.294675	0.415549	0.717398
		128	0.297375	0.419949	0.724598
		130	0.300175	0.423949	0.731198
		132	0.302775	0.428349	0.737898
		134	0.305475	0.432349	0.744698
		136	0.308175	0.436649	0.751798
		138	0.310875	0.441049	0.758398
		140	0.313575	0.445149	0.764998
		142	0.315975	0.448849	0.771298
		144	0.318475	0.453149	0.777998
		146	0.321075	0.457349	0.784798
		148	0.323775	0.461249	0.791198
		150	0.326075	0.465249	0.797598
		152	0.328475	0.469449	0.803998
		154	0.331175	0.473349	0.810598
		156	0.333375	0.477749	0.816998
		158	0.335975	0.481749	0.823498
		160	0.338375	0.485949	0.829698
		162	0.340875	0.490049	0.835598
		164	0.343075	0.493649	0.841698
		166	0.345575	0.498149	0.848298
		168	0.348175	0.502249	0.853998
		170	0.350275	0.506249	0.859898
		172	0.352575	0.510349	0.865698
		174	0.354975	0.514349	0.871198
		176	0.357375	0.518249	0.876698
		178	0.359675	0.522649	0.882298
		180	0.361475	0.526949	0.887598
		182	0.364175	0.530849	0.893598
		184	0.366475	0.534949	0.899098
		186	0.368475	0.538849	0.904398
		188	0.370575	0.543149	0.909198
		190	0.372875	0.547249	0.914398
		192	0.374875	0.551049	0.919698
		194	0.376975	0.554949	0.924598
		196	0.379075	0.558849	0.929698
		198	0.381175	0.563149	0.934398
		200	0.383375	0.567049	0.939798
		202	0.385275	0.570649	0.944298
		204	0.387175	0.574549	0.948698
		206	0.389275	0.578349	0.953898
		208	0.391075	0.582549	0.958598
		210	0.393075	0.585949	0.963198
		212	0.395175	0.589749	0.968098
		214	0.396875	0.593349	0.972498
		216	0.398775	0.597349	0.977098
		218	0.400675	0.600749	0.981598
		220	0.402375	0.604449	0.986298
		222	0.404375	0.608349	0.990898
		224	0.406075	0.611949	0.994898
		226	0.407775	0.615249	0.999398
		228	0.409675	0.619449	1.0034
		230	0.411475	0.622949	1.0082
		232	0.413075	0.626049	1.012
		234	0.414975	0.629949	1.0163
		236	0.416375	0.633149	1.0206
		238	0.418075	0.636549	1.0244
		240	0.420075	0.640149	1.029
		242	0.421475	0.643349	1.0328
		244	0.422975	0.646949	1.0366
		246	0.424675	0.650549	1.0408
		248	0.426375	0.653249	1.0447
		250	0.427875	0.656549	1.0484
		252	0.429475	0.659949	1.0527
		254	0.430875	0.663049	1.0564
		256	0.432275	0.666049	1.0602
		258	0.433875	0.669249	1.0639
		260	0.435575	0.672549	1.0679
		262	0.436875	0.675449	1.0718
		264	0.438375	0.678149	1.075
		266	0.439975	0.681449	1.079
		268	0.441175	0.684049	1.0821
		270	0.442775	0.687149	1.0864
		272	0.443975	0.690049	1.0899
		274	0.445575	0.692849	1.0929
		276	0.446875	0.695649	1.0969
		278	0.448275	0.698649	1.1002
		280	0.449575	0.701149	1.1036
		282	0.451175	0.704349	1.1075
		284	0.452275	0.706749	1.1106
		286	0.453775	0.709649	1.1144
		288	0.454775	0.712449	1.1173
		290	0.456475	0.715149	1.1204
		292	0.457775	0.718049	1.1242
		294	0.458975	0.720549	1.1272
		296	0.460075	0.723249	1.13
		298	0.461475	0.725749	1.133
		300	0.462775	0.728449	1.1362
		302	0.464175	0.730849	1.1388
		304	0.465475	0.733549	1.1419
		306	0.466575	0.736049	1.1449
		308	0.467975	0.738849	1.1477
		310	0.469075	0.741249	1.1512
		312	0.470675	0.743949	1.1537
		314	0.471475	0.746249	1.1562
		316	0.472675	0.748749	1.1595
		318	0.473775	0.751649	1.1617
		320	0.474975	0.753949	1.1641
		322	0.476175	0.756749	1.167
		324	0.477575	0.759149	1.1702
		326	0.478675	0.761449	1.1722
		328	0.479675	0.763549	1.1747
		330	0.480675	0.765949	1.1771
		332	0.481975	0.768449	1.1799
		334	0.482675	0.770349	1.1823
		336	0.484175	0.773049	1.1849
		338	0.485175	0.774849	1.187
		340	0.485875	0.777349	1.1894
		342	0.487075	0.779249	1.1918
		344	0.488075	0.781149	1.1941
		346	0.489075	0.782949	1.1959
		348	0.489975	0.785249	1.1987
		350	0.491075	0.786949	1.2006
		352	0.491975	0.788649	1.203
		354	0.493075	0.790549	1.2053
		356	0.493975	0.792449	1.2069
		358	0.494775	0.794249	1.2092
		360	0.495675	0.795949	1.2118
		362	0.496375	0.797449	1.2135
		364	0.497675	0.798849	1.216
		366	0.498575	0.800549	1.2181
		368	0.499075	0.801949	1.22
		370	0.500275	0.803649	1.2225
		372	0.501075	0.805749	1.2241
		374	0.501875	0.806949	1.2264
		376	0.503075	0.808649	1.2283
		378	0.503575	0.810049	1.2302
		380	0.504875	0.811649	1.2318
		382	0.505475	0.813049	1.2338
		384	0.506275	0.814649	1.2356
		386	0.507375	0.816249	1.238
		388	0.507975	0.817749	1.2399
		390	0.508475	0.819049	1.2414
		392	0.509675	0.820949	1.2436
		394	0.510275	0.822149	1.2452
		396	0.511275	0.823949	1.2474
		398	0.512375	0.825149	1.2494
		400	0.512975	0.826549	1.2512
		402	0.513575	0.828449	1.2523
		404	0.514275	0.829649	1.2542
		406	0.514975	0.831249	1.256
		408	0.516075	0.833049	1.2583
		410	0.516775	0.834549	1.2604
		412	0.517375	0.836249	1.2618
		414	0.518175	0.837649	1.2631
		416	0.519075	0.839249	1.2651
		418	0.519875	0.840749	1.2668
		420	0.520675	0.842149	1.2687
		422	0.521375	0.843749	1.2704
		424	0.522075	0.845249	1.2721
		426	0.523075	0.846249	1.274
		428	0.523475	0.848249	1.2753
		430	0.524175	0.849449	1.277
		432	0.524875	0.851249	1.2789
		434	0.525375	0.852249	1.2806
		436	0.526775	0.853749	1.2823
		438	0.527275	0.855049	1.284
		440	0.528075	0.856849	1.2853
		442	0.528775	0.858149	1.2878
		444	0.529475	0.859549	1.289
		446	0.530275	0.861049	1.2906
		448	0.531075	0.862449	1.2925
		450	0.531375	0.863649	1.2941
		452	0.532275	0.865149	1.2952
		454	0.532875	0.866549	1.297
		456	0.533975	0.868249	1.2984
		458	0.534675	0.869549	1.3004
		460	0.535075	0.870749	1.3015
		462	0.535875	0.872449	1.3036
		464	0.536775	0.873749	1.3051
		466	0.537375	0.875149	1.3061
		468	0.538275	0.876249	1.3078
		470	0.538875	0.877249	1.3089
		472	0.539575	0.878749	1.3107
		474	0.540075	0.880049	1.3125
		476	0.540975	0.881249	1.3135
		478	0.541575	0.882749	1.3147
		480	0.542075	0.883749	1.3167
		482	0.542675	0.884849	1.3179
		484	0.543775	0.885949	1.3188
		486	0.544175	0.887549	1.321
		488	0.544875	0.888549	1.3215
		490	0.545575	0.889649	1.3224
		492	0.546375	0.890749	1.3244
		494	0.546975	0.891949	1.3255
		496	0.547675	0.893249	1.3271
		498	0.548275	0.894449	1.328
		500	0.548575	0.895349	1.329
		502	0.549575	0.896549	1.3305
		504	0.550275	0.897549	1.3322
		506	0.550875	0.898549	1.3331
		508	0.551475	0.899649	1.3339
		510	0.551875	0.900549	1.3357
		512	0.552675	0.901549	1.337
		514	0.553175	0.903149	1.3371
		516	0.554075	0.903749	1.3389
		518	0.554675	0.905049	1.3397
		520	0.554975	0.905949	1.3415
		522	0.555675	0.906949	1.3416
		524	0.556275	0.907549	1.3429
		526	0.556975	0.908449	1.3444
		528	0.557175	0.909549	1.345
		530	0.557675	0.910449	1.3458
		532	0.558275	0.911149	1.3471
		534	0.559075	0.912149	1.3485
		536	0.559475	0.913149	1.3498
		538	0.559975	0.913749	1.351
		540	0.560675	0.914649	1.3519
		542	0.561275	0.915649	1.3524
		544	0.561775	0.916249	1.3537
		546	0.562275	0.917349	1.3545
		548	0.562775	0.918149	1.3559
		550	0.563475	0.918949	1.3564
		552	0.563775	0.919649	1.3582
		554	0.564175	0.920449	1.3582
		556	0.564875	0.921149	1.3595
		558	0.565175	0.922349	1.3609
		560	0.565475	0.923049	1.3618
		562	0.566375	0.923649	1.363
		564	0.566675	0.924849	1.3644
		566	0.566875	0.925549	1.365
		568	0.567075	0.926349	1.3656
		570	0.567675	0.927049	1.3672
		572	0.568275	0.928049	1.3677
		574	0.568875	0.928949	1.3691
		576	0.569175	0.930049	1.37
		578	0.569275	0.930349	1.3707
		580	0.569875	0.931049	1.3714
		582	0.570275	0.931749	1.3726
		584	0.570775	0.932549	1.3737
		586	0.571275	0.933249	1.3742
		588	0.571475	0.933749	1.3755
		590	0.572175	0.934849	1.3762
		592	0.572775	0.935849	1.3773
		594	0.572575	0.936449	1.3777
		596	0.573175	0.936849	1.3787
		598	0.573475	0.937549	1.3791
		600	0.574075	0.938449	1.3804
		602	0.574275	0.939249	1.3803
		604	0.574675	0.939649	1.3819
		606	0.574875	0.940249	1.3822
		608	0.575375	0.941249	1.383
		610	0.575875	0.941449	1.3832
		612	0.576075	0.942249	1.3843
		614	0.576575	0.943049	1.3844
		616	0.577075	0.943949	1.386
		618	0.577475	0.943949	1.3859
		620	0.577775	0.944949	1.3873
		622	0.578075	0.945549	1.3878
		624	0.578175	0.946249	1.388
		626	0.578775	0.947249	1.3885
		628	0.579075	0.947349	1.3893
		630	0.579475	0.948349	1.3904
		632	0.579375	0.948649	1.3907
		634	0.579975	0.949149	1.3918
		636	0.580375	0.950049	1.3928
		638	0.580775	0.950449	1.3931
		640	0.580975	0.951249	1.3938
		642	0.581775	0.951849	1.3944
		644	0.581775	0.952649	1.3951
		646	0.581975	0.953349	1.3962
		648	0.582375	0.954049	1.3963
		650	0.582675	0.954749	1.3973
		652	0.582975	0.955349	1.3977
		654	0.583275	0.955949	1.3977
		656	0.583575	0.956749	1.3986
		658	0.583775	0.957249	1.399
		660	0.584275	0.957949	1.3999
		662	0.584775	0.958449	1.3998
		664	0.585075	0.959149	1.4008
		666	0.585275	0.959649	1.4012
		668	0.585275	0.960549	1.4013
		670	0.585975	0.961149	1.402
		672	0.586175	0.961949	1.4025
		674	0.586575	0.962349	1.4031
		676	0.586675	0.963149	1.4035
		678	0.587075	0.963749	1.4039
		680	0.587175	0.964549	1.4039
		682	0.587275	0.965049	1.4045
		684	0.587675	0.965549	1.4048
		686	0.588375	0.966249	1.4055
		688	0.588375	0.966749	1.4053
		690	0.588775	0.967449	1.4063
		692	0.588675	0.967949	1.4069
		694	0.589375	0.968549	1.4072
		696	0.589575	0.969049	1.4084
		698	0.589875	0.969649	1.4088
		700	0.590175	0.970349	1.4091
		702	0.590675	0.970449	1.41
		704	0.590775	0.971249	1.4104
		706	0.590875	0.971649	1.4105
		708	0.591275	0.972149	1.4109
		710	0.591675	0.973049	1.4121
		712	0.591875	0.973349	1.4119
		714	0.591975	0.973649	1.4123
		716	0.592275	0.974149	1.413
		718	0.592375	0.974849	1.412
		720	0.592675	0.975349	1.4136
		722	0.593075	0.976249	1.4144
		724	0.593675	0.976849	1.4152
		726	0.593575	0.977249	1.4151
		728	0.593975	0.978249	1.4158
		730	0.593975	0.978749	1.4164
		732	0.594475	0.979849	1.4162
		734	0.594675	0.980449	1.4171
		736	0.594875	0.981549	1.4175
		738	0.595175	0.982449	1.4181
		740	0.595375	0.983349	1.4177
		742	0.595775	0.984049	1.4185
		744	0.596075	0.984749	1.4193
		746	0.596075	0.985449	1.4192
		748	0.596475	0.986249	1.42
		750	0.596575	0.986949	1.4207
		752	0.596875	0.987549	1.421
		754	0.597175	0.988249	1.421
		756	0.597175	0.989249	1.4213
		758	0.597675	0.989949	1.4224
		760	0.597875	0.990649	1.4224
		762	0.597975	0.990749	1.423
		764	0.598175	0.991149	1.4228
		766	0.598275	0.991749	1.4231
		768	0.598475	0.991949	1.4243
		770	0.598775	0.992249	1.4241
		772	0.599075	0.992549	1.4252
		774	0.599075	0.992549	1.4252
		776	0.599175	0.993149	1.4258
		778	0.599775	0.992949	1.4263
		780	0.599975	0.993449	1.4265
		782	0.600275	0.993049	1.4268
		784	0.600475	0.993649	1.4272
		786	0.600575	0.993449	1.4275
		788	0.600775	0.993349	1.428
		790	0.601075	0.993649	1.4282
		792	0.601075	0.993549	1.4288
		794	0.601475	0.993949	1.4288
		796	0.601875	0.994349	1.4295
		798	0.602175	0.994949	1.4302
		800	0.602175	0.995049	1.4299
		802	0.602175	0.995149	1.4309
		804	0.602375	0.995449	1.4308
		806	0.602775	0.995449	1.4314
		808	0.603075	0.995549	1.4321
		810	0.603275	0.996049	1.432
		812	0.603475	0.996449	1.4319
		814	0.603775	0.996349	1.4327
		816	0.603975	0.996949	1.433
		818	0.604275	0.997449	1.4335
		820	0.604475	0.997449	1.434
		822	0.604475	0.997549	1.4338
		824	0.604675	0.997849	1.4342
		826	0.604975	0.998049	1.4349
		828	0.604875	0.998049	1.4348
		830	0.605175	0.998949	1.4358
		832	0.605475	0.998749	1.4355
		834	0.605575	0.999449	1.4364
		836	0.605975	0.999549	1.4363
		838	0.605975	0.999649	1.4364
		840	0.606075	1.00035	1.4372
		842	0.606475	1.00045	1.4372
		844	0.606675	1.00075	1.438
		846	0.606975	1.00105	1.4386
		848	0.607075	1.00135	1.4385
		850	0.607275	1.00205	1.4382
		852	0.607675	1.00215	1.4386
		854	0.607775	1.00245	1.4396
		856	0.607675	1.00255	1.4398
		858	0.608075	1.00305	1.4398
		860	0.608575	1.00345	1.4408
		862	0.608675	1.00435	1.4407
		864	0.608875	1.00455	1.4411
		866	0.608775	1.00455	1.4411
		868	0.609175	1.00465	1.4418
		870	0.609175	1.00485	1.4417
		872	0.609575	1.00535	1.4417
		874	0.609775	1.00585	1.4426
		876	0.609575	1.00565	1.4418
		878	0.609775	1.00575	1.4415
		880	0.610175	1.00625	1.4424
		882	0.610475	1.00655	1.4419
		884	0.610375	1.00645	1.4426
		886	0.610475	1.00705	1.4424
		888	0.610775	1.00695	1.4429
		890	0.610775	1.00695	1.4436
		892	0.611375	1.00785	1.4434
		894	0.611075	1.00845	1.443
		896	0.611375	1.00805	1.4437
		898	0.611675	1.00845	1.444
		900	0.611675	1.00875	1.4442
		902	0.611875	1.00895	1.4445
		904	0.611875	1.00945	1.444
		906	0.611875	1.00975	1.4447
		908	0.612475	1.00975	1.4449
		910	0.612675	1.00995	1.4447
		912	0.612875	1.01055	1.4448
		914	0.612875	1.01035	1.4448
		916	0.613075	1.01135	1.4458
		918	0.613575	1.01135	1.4465
		920	0.613575	1.01135	1.4461
		922	0.613475	1.01195	1.4465
		924	0.613475	1.01175	1.4457
		926	0.613875	1.01255	1.4466
		928	0.614075	1.01265	1.447
		930	0.613975	1.01275	1.4469
		932	0.614075	1.01295	1.4469
		934	0.614575	1.01345	1.4477
		936	0.614675	1.01365	1.4479
		938	0.614875	1.01415	1.4482
		940	0.615175	1.01465	1.4487
		942	0.615175	1.01445	1.4485
		944	0.615375	1.01455	1.4486
		946	0.615475	1.01505	1.4489
		948	0.615675	1.01535	1.4497
		950	0.615875	1.01565	1.4495
		952	0.615975	1.01555	1.4494
		954	0.615875	1.01615	1.4498
		956	0.616175	1.01595	1.4507
		958	0.616375	1.01645	1.4512
		960	0.616275	1.01645	1.4504
		962	0.616675	1.01705	1.4508
		964	0.616575	1.01695	1.4513
		966	0.616875	1.01735	1.4519
		968	0.616775	1.01775	1.4524
		970	0.617375	1.01775	1.4522
		972	0.617075	1.01745	1.4526
		974	0.617275	1.01815	1.4525
		976	0.617075	1.01855	1.4534
		978	0.617175	1.01855	1.4537
		980	0.617775	1.01885	1.4534
		982	0.617875	1.01945	1.454
		984	0.618375	1.01975	1.4548
		986	0.618275	1.01995	1.4547
		988	0.618275	1.01985	1.4552
		990	0.618175	1.01985	1.4554
		992	0.618375	1.02065	1.4559
		994	0.618575	1.02045	1.4558
		996	0.618675	1.02085	1.4564
		998	0.618975	1.02125	1.4569
		1000	0.618775	1.02105	1.4565
		1002	0.618975	1.02125	1.4571
		1004	0.618775	1.02155	1.4574
		1006	0.619275	1.02165	1.4573
		1008	0.619375	1.02235	1.4581
		1010	0.619275	1.02245	1.4578
		1012	0.619475	1.02265	1.4581
		1014	0.619875	1.02285	1.4585
		1016	0.619775	1.02285	1.459
		1018	0.619975	1.02305	1.4591
		1020	0.619975	1.02325	1.4594
		1022	0.619875	1.02325	1.4594
		1024	0.620475	1.02365	1.4598
		1026	0.620375	1.02365	1.4598
		1028	0.620475	1.02365	1.4601
		1030	0.620575	1.02385	1.4612
		1032	0.620375	1.02395	1.4604
		1034	0.620575	1.02425	1.4612
		1036	0.620575	1.02425	1.4613
		1038	0.620675	1.02415	1.4612
		1040	0.620575	1.02435	1.4618
		1042	0.620875	1.02445	1.4617
		1044	0.620875	1.02445	1.4615
		1046	0.620575	1.02445	1.4615
		1048	0.621175	1.02475	1.4623
		1050	0.621075	1.02505	1.4624
		1052	0.620975	1.02475	1.4628
		1054	0.621275	1.02505	1.4627
		1056	0.621275	1.02545	1.4632
		1058	0.621675	1.02545	1.4639
		1060	0.621475	1.02575	1.4639
		1062	0.621475	1.02565	1.464
		1064	0.621175	1.02585	1.4642
		1066	0.621475	1.02585	1.4645
		1068	0.621775	1.02615	1.4654
		1070	0.621475	1.02645	1.4652
		1072	0.621775	1.02625	1.4652
		1074	0.621775	1.02625	1.4656
		1076	0.621775	1.02675	1.4656
		1078	0.621975	1.02705	1.4655
		1080	0.621875	1.02725	1.4659
		1082	0.622275	1.02765	1.4669
		1084	0.622075	1.02795	1.467
		1086	0.622275	1.02805	1.4676
		1088	0.621875	1.02815	1.4672
		1090	0.622175	1.02875	1.4675
		1092	0.622975	1.02935	1.4683
		1094	0.622375	1.02905	1.468
		1096	0.622175	1.02945	1.4685
		1098	0.622475	1.02945	1.4681
		1100	0.622575	1.02955	1.4687
		1102	0.622775	1.02985	1.4693
		1104	0.622675	1.02935	1.4687
		1106	0.623175	1.03005	1.4691
		1108	0.622775	1.02995	1.4698
		1110	0.622875	1.02985	1.4698
		1112	0.622775	1.02985	1.4699
		1114	0.623075	1.02995	1.4704
		1116	0.623175	1.02965	1.4709
		1118	0.623475	1.02955	1.4715
		1120	0.623375	1.02965	1.4715
		1122	0.623275	1.02945	1.4719
		1124	0.623375	1.02995	1.4722
		1126	0.623375	1.03015	1.4724
		1128	0.623375	1.02975	1.4728
		1130	0.623675	1.02985	1.4733
		1132	0.623875	1.03025	1.4733
		1134	0.624075	1.03025	1.4734
		1136	0.623675	1.03025	1.4743
		1138	0.623975	1.03065	1.4749
		1140	0.624075	1.03075	1.4742
		1142	0.624275	1.03095	1.4745
		1144	0.624175	1.03105	1.4753
		1146	0.624775	1.03135	1.4757
		1148	0.623975	1.03095	1.4758
		1150	0.624375	1.03145	1.4763
		1152	0.624575	1.03175	1.4766
		1154	0.624675	1.03195	1.4765
		1156	0.624475	1.03185	1.477
		1158	0.624975	1.03175	1.478
		1160	0.624975	1.03205	1.4776
		1162	0.624775	1.03215	1.4779
		1164	0.625075	1.03225	1.4785
		1166	0.624875	1.03195	1.4789
		1168	0.624875	1.03215	1.4786
		1170	0.625075	1.03225	1.4791
		1172	0.624975	1.03245	1.4794
		1174	0.625175	1.03165	1.4791
		1176	0.625175	1.03195	1.4799
		1178	0.625375	1.03225	1.4803
		1180	0.625275	1.03255	1.4806
		1182	0.624975	1.03225	1.4807
		1184	0.625475	1.03235	1.4806
		1186	0.625475	1.03245	1.4814
		1188	0.625775	1.03265	1.4824
		1190	0.625875	1.03275	1.4819
		1192	0.625675	1.03265	1.482
		1194	0.625775	1.03305	1.483
		1196	0.626075	1.03285	1.4829
		1198	0.626275	1.03305	1.4833
		1200	0.625675	1.03305	1.4836

## Sheet: Figure 2d
Figure 2d
		cPGA, mM	Optical absorbance at 235 nm
		1	2.6381
		0.9	2.3919
		0.8	2.1199
		0.7	1.8672
		0.6	1.6071
		0.5	1.3382
		0.4	1.0743
		0.3	0.8252
		0.2	0.5466
		0.1	0.3024
		0	0

## Sheet: Figure 2e
Figure 2e
		Time, minutes	Optical absorbance at 235 nm	cPGA, %
	pH 7.0, 25 °C	0	1.7447	100
		0.5	1.6044	91.9585
		1	1.4971	85.8084
		2	1.1417	65.4382
		4	0.9061	51.9344
		7	0.5568	31.9138
		10	0.3739	21.4306
		13	0.2409	13.8075
		16	0.1735	9.9444
		20	0.1155	6.62005
		25	0.0621	3.55935
		Time, minutes	Optical absorbance at 235 nm	cPGA, %
	pH 2.5, 25 °C	0	1.8112	100
		2	1.6314	90.0729
		5	1.3755	75.9441
		10	0.9133	50.4251
		15	0.6471	35.7277
		22	0.3184	17.5795
		28	0.1781	9.83326
		35	0.0646	3.5667
		40	0.0294	1.62323
		Time, minutes	Optical absorbance at 235 nm	cPGA, %
	pH 7.0, 0 °C	0	1.7983	100
		3	1.5578	86.6263
		5	1.4533	80.8152
		10	1.223	68.0087
		15	1.0254	57.0205
		22	0.7807	43.4132
		30	0.595	33.0868
		45	0.3489	19.4017
		60	0.1864	10.3653
		75	0.0752	4.18173
		Time, minutes	Optical absorbance at 235 nm	cPGA, %
	pH 2.5, 0 °C	0	1.8277	100
		5	1.6956	92.7723
		10	1.5465	84.6145
		17	1.3807	75.543
		25	1.2183	66.6576
		35	0.9477	51.852
		45	0.8436	46.1564
		60	0.6592	36.0672
		80	0.4463	24.4187
		100	0.3087	16.8901
		135	0.1249	6.83373

## Sheet: Figure 2f
Figure 2f
		Optical absorbance at 235 nm
		Time (sec.)	0.5 mM cPGA	0.4 mM cPGA	0.3 mM cPGA	0.2 mM cPGA	0.1 mM cPGA
		0	0.0605	0.0423	0.0315	0.0234	0.0114
		1	0.073	0.053	0.0394	0.0292	0.0139
		2	0.0855	0.0637	0.0473	0.035	0.0164
		3	0.098	0.0744	0.0552	0.0408	0.0189
		4	0.1105	0.0851	0.0631	0.0466	0.0214
		5	0.123	0.0958	0.071	0.0524	0.0239
		6	0.1355	0.1065	0.0789	0.0582	0.0264
		7	0.148	0.1172	0.0868	0.064	0.0289
		8	0.1605	0.1279	0.0947	0.0698	0.0314
		9	0.172	0.1374	0.1021	0.075	0.0341
		10	0.1851	0.148	0.1104	0.0808	0.0368
		11	0.1976	0.1589	0.1182	0.0866	0.0394
		12	0.2099	0.1688	0.126	0.0922	0.0423
		13	0.2224	0.1795	0.1339	0.098	0.0448
		14	0.2344	0.1895	0.1416	0.1034	0.0476
		15	0.2463	0.1996	0.1491	0.109	0.0502
		16	0.258	0.2094	0.1563	0.1141	0.0528
		17	0.2693	0.2194	0.1638	0.1196	0.0553
		18	0.2812	0.2286	0.171	0.1246	0.0577
		19	0.2925	0.2384	0.178	0.13	0.0602
		20	0.3038	0.2479	0.1851	0.1347	0.0628
		21	0.3148	0.2572	0.192	0.1397	0.0653
		22	0.3254	0.2661	0.1988	0.1446	0.0675
		23	0.3363	0.2752	0.2058	0.1496	0.0699
		24	0.3471	0.284	0.2123	0.1543	0.0721
		25	0.3574	0.2928	0.2189	0.159	0.0744
		26	0.3675	0.3017	0.2255	0.1636	0.0767
		27	0.3779	0.31	0.2319	0.1684	0.079
		28	0.3878	0.3184	0.238	0.1728	0.0811
		29	0.3979	0.3267	0.2445	0.1774	0.0836
		30	0.4078	0.3345	0.2506	0.1817	0.0855
		31	0.4175	0.3432	0.2566	0.1862	0.0876
		32	0.4269	0.3506	0.2628	0.1905	0.0897
		33	0.4366	0.359	0.2685	0.1947	0.0918
		34	0.446	0.3667	0.2747	0.1988	0.0939
		35	0.4549	0.3743	0.2803	0.203	0.0959
		36	0.4641	0.3817	0.286	0.2072	0.098
		37	0.4733	0.3893	0.2918	0.2111	0.0998
		38	0.4821	0.3966	0.2974	0.2149	0.1016
		39	0.4908	0.4038	0.3025	0.2192	0.1038
		40	0.4997	0.4111	0.3082	0.2229	0.1056
		41	0.508	0.4182	0.3134	0.2269	0.1076
		42	0.5165	0.4253	0.3187	0.2308	0.1092
		43	0.5247	0.4322	0.3239	0.2343	0.1111
		44	0.5331	0.4389	0.3291	0.2379	0.1129
		45	0.5414	0.4456	0.334	0.2414	0.1147
		46	0.5492	0.4524	0.3392	0.245	0.1164
		47	0.5572	0.4589	0.344	0.2485	0.1182
		48	0.5648	0.4655	0.349	0.252	0.1197
		49	0.5727	0.4718	0.3539	0.2555	0.1215
		50	0.5804	0.4779	0.3587	0.2588	0.1234
		51	0.5878	0.4843	0.3632	0.2622	0.1249
		52	0.5953	0.4906	0.3679	0.2655	0.1266
		53	0.6027	0.4963	0.3725	0.2688	0.1281
		54	0.6102	0.5024	0.377	0.2721	0.1297
		55	0.6173	0.5082	0.3815	0.2753	0.1313
		56	0.6244	0.5142	0.3855	0.2784	0.1327
		57	0.6315	0.5201	0.3899	0.2816	0.1343
		58	0.6384	0.5257	0.3945	0.2844	0.1358
		59	0.6453	0.5313	0.3986	0.2874	0.1375
		60	0.6523	0.5366	0.4029	0.2904	0.1389
		61	0.6587	0.5423	0.407	0.2936	0.1404
		62	0.6657	0.5476	0.411	0.2964	0.1418
		63	0.6722	0.5532	0.4149	0.2994	0.1431
		64	0.6783	0.5584	0.419	0.3019	0.1445
		65	0.6848	0.5637	0.423	0.305	0.146
		66	0.6912	0.5687	0.4267	0.3077	0.1475
		67	0.6977	0.5742	0.4308	0.3103	0.1487
		68	0.7036	0.5791	0.4345	0.3132	0.1498
		69	0.7099	0.584	0.438	0.3159	0.1513
		70	0.7161	0.5888	0.4417	0.3184	0.1525
		71	0.7217	0.5935	0.4456	0.3208	0.1538
		72	0.7277	0.5984	0.4491	0.3236	0.1551
		73	0.7333	0.6033	0.4529	0.3262	0.1565
		74	0.7394	0.6078	0.4563	0.3287	0.1574
		75	0.7452	0.6123	0.46	0.331	0.1587
		76	0.7506	0.6169	0.463	0.3335	0.1599
		77	0.7564	0.6213	0.4665	0.3357	0.1612
		78	0.7617	0.6259	0.4699	0.3382	0.1623
		79	0.7672	0.6304	0.473	0.3406	0.1633
		80	0.7725	0.6349	0.4764	0.3429	0.1646
		81	0.7779	0.6392	0.4797	0.3452	0.1659
		82	0.7831	0.6434	0.4827	0.3478	0.1669
		83	0.7885	0.6473	0.4857	0.3496	0.1681
		84	0.7934	0.6516	0.4888	0.3519	0.1691
		85	0.7984	0.6556	0.4921	0.3541	0.1704
		86	0.8039	0.6597	0.495	0.3564	0.1713
		87	0.8086	0.6635	0.4983	0.3581	0.1721
		88	0.8133	0.6675	0.501	0.3604	0.1732
		89	0.8184	0.6718	0.504	0.3627	0.1743
		90	0.823	0.6757	0.5069	0.3645	0.1753
		91	0.8277	0.6793	0.5097	0.3666	0.1764
		92	0.8325	0.6828	0.5126	0.3686	0.1773
		93	0.837	0.6866	0.5154	0.3704	0.1783
		94	0.8416	0.6902	0.5182	0.3725	0.1792
		95	0.8461	0.6938	0.5206	0.3745	0.1802
		96	0.8507	0.6973	0.5235	0.3764	0.1812
		97	0.8551	0.7009	0.5262	0.3782	0.1821
		98	0.8596	0.7044	0.5289	0.3798	0.1831
		99	0.8639	0.7079	0.5315	0.382	0.1838
		100	0.8683	0.7114	0.5338	0.3836	0.1846
		101	0.8724	0.7146	0.5365	0.3853	0.1856
		102	0.8769	0.718	0.5389	0.3872	0.1866
		103	0.8806	0.7209	0.5412	0.389	0.1874
		104	0.8848	0.7244	0.5438	0.3908	0.1883
		105	0.8888	0.7277	0.5464	0.3924	0.189
		106	0.8929	0.7311	0.5486	0.3943	0.19
		107	0.8969	0.7341	0.5511	0.3956	0.1906
		108	0.9009	0.7373	0.5533	0.3972	0.1915
		109	0.9048	0.7399	0.5556	0.399	0.1925
		110	0.9087	0.7436	0.5577	0.4006	0.1932
		111	0.9123	0.7461	0.56	0.4022	0.194
		112	0.9159	0.7492	0.5623	0.4038	0.1947
		113	0.9197	0.7524	0.5643	0.4052	0.1953
		114	0.9231	0.7551	0.5667	0.4067	0.1962
		115	0.9273	0.7576	0.5688	0.4082	0.197
		116	0.9304	0.7606	0.5709	0.4097	0.1977
		117	0.9345	0.7636	0.573	0.411	0.1984
		118	0.9378	0.7663	0.5748	0.4128	0.1992
		119	0.9414	0.7691	0.5771	0.4139	0.1998
		120	0.9447	0.7715	0.579	0.4156	0.2004
		121	0.9481	0.7742	0.5809	0.4171	0.2012
		122	0.9515	0.777	0.583	0.4183	0.2018
		123	0.9547	0.7792	0.585	0.4196	0.2027
		124	0.9581	0.782	0.587	0.421	0.2033
		125	0.9611	0.7847	0.5887	0.4224	0.2039
		126	0.9644	0.7869	0.5906	0.4235	0.2044
		127	0.9674	0.7895	0.5923	0.4249	0.2052
		128	0.971	0.792	0.5943	0.4261	0.2059
		129	0.9736	0.7944	0.5963	0.4274	0.2065
		130	0.9768	0.7971	0.5981	0.4285	0.2073
		131	0.98	0.7993	0.5994	0.43	0.2078
		132	0.983	0.8016	0.6013	0.431	0.2083
		133	0.986	0.8038	0.603	0.4324	0.2089
		134	0.989	0.8064	0.605	0.4337	0.2093
		135	0.9918	0.8084	0.6064	0.4347	0.2099
		136	0.9942	0.8109	0.6081	0.436	0.2104
		137	0.9975	0.8129	0.6098	0.437	0.2112
		138	1.0002	0.815	0.6115	0.4383	0.2117
		139	1.0031	0.8171	0.613	0.4392	0.2122
		140	1.0058	0.8196	0.6146	0.4403	0.2129
		141	1.0086	0.8213	0.6162	0.4413	0.2134
		142	1.0114	0.8236	0.618	0.4426	0.2139
		143	1.0141	0.8256	0.6196	0.4436	0.2144
		144	1.0164	0.8274	0.6209	0.4445	0.215
		145	1.019	0.8293	0.6224	0.4458	0.2154
		146	1.0214	0.8316	0.624	0.4465	0.2159
		147	1.0244	0.8334	0.6251	0.4477	0.2164
		148	1.0269	0.8354	0.6269	0.4488	0.217
		149	1.0295	0.8372	0.6283	0.4496	0.2173
		150	1.0315	0.8393	0.6296	0.4508	0.2177
		151	1.0341	0.8411	0.6311	0.4515	0.2182
		152	1.0369	0.8433	0.6323	0.4527	0.2188
		153	1.0392	0.845	0.6336	0.4534	0.2194
		154	1.0415	0.8468	0.635	0.4547	0.2199
		155	1.0438	0.8487	0.6367	0.4552	0.2202
		156	1.0465	0.85	0.638	0.4562	0.2207
		157	1.0483	0.8519	0.6394	0.4571	0.2211
		158	1.0509	0.8537	0.6404	0.4581	0.2216
		159	1.0529	0.8556	0.6419	0.459	0.222
		160	1.0552	0.8572	0.6431	0.4599	0.2225
		161	1.0579	0.8589	0.6443	0.4604	0.2228
		162	1.0594	0.8605	0.6452	0.4616	0.2234
		163	1.0614	0.8619	0.6469	0.4623	0.2238
		164	1.0637	0.8639	0.648	0.4632	0.224
		165	1.066	0.8653	0.6492	0.4638	0.2244
		166	1.0682	0.8672	0.6504	0.4648	0.2249
		167	1.07	0.8685	0.6513	0.4659	0.2253
		168	1.0718	0.8701	0.6527	0.4663	0.2257
		169	1.0739	0.8717	0.6538	0.4674	0.2261
		170	1.0761	0.8732	0.6547	0.4681	0.2263
		171	1.0782	0.8747	0.656	0.469	0.2268
		172	1.0799	0.8762	0.6572	0.4695	0.227
		173	1.0818	0.8777	0.6581	0.4703	0.2273
		174	1.0838	0.8791	0.6592	0.4712	0.228
		175	1.0857	0.8804	0.6603	0.4716	0.2281
		176	1.0877	0.8819	0.6616	0.4725	0.2285
		177	1.0893	0.8833	0.6622	0.4733	0.229
		178	1.091	0.8846	0.6633	0.4741	0.2293
		179	1.0934	0.8861	0.6645	0.4746	0.2296
		180	1.0949	0.8876	0.6654	0.4752	0.2298
		181	1.0965	0.8887	0.6666	0.4761	0.2303
		182	1.098	0.8904	0.6674	0.4768	0.2307
		183	1.1004	0.8912	0.6683	0.4772	0.231
		184	1.1023	0.8929	0.6694	0.4779	0.2312
		185	1.1033	0.8942	0.6703	0.4786	0.2316
		186	1.1053	0.8952	0.6713	0.4793	0.2318
		187	1.1066	0.8964	0.6722	0.4799	0.2322
		188	1.1086	0.8979	0.6734	0.4805	0.2324
		189	1.1104	0.8989	0.6739	0.4811	0.2328
		190	1.1118	0.9004	0.6748	0.4818	0.2331
		191	1.1133	0.9013	0.6758	0.4824	0.2334
		192	1.1149	0.9027	0.6769	0.483	0.2336
		193	1.1164	0.9038	0.6774	0.4834	0.2339
		194	1.1182	0.905	0.6785	0.4843	0.2343
		195	1.1195	0.9063	0.6793	0.4847	0.2343
		196	1.1212	0.9075	0.68	0.4852	0.2348
		197	1.1229	0.9085	0.6811	0.4857	0.2351
		198	1.124	0.9096	0.6816	0.4866	0.2353
		199	1.1253	0.9107	0.6824	0.4868	0.2354
		200	1.1273	0.9116	0.6831	0.4876	0.2359
		201	1.1285	0.9128	0.6841	0.4879	0.2359
		202	1.1299	0.9139	0.6852	0.4885	0.2363
		203	1.1311	0.9151	0.6857	0.4889	0.2367
		204	1.1325	0.9158	0.6864	0.4897	0.2367
		205	1.1338	0.917	0.6875	0.4899	0.237
		206	1.1353	0.9183	0.6884	0.4906	0.2373
		207	1.1366	0.9191	0.689	0.4911	0.2375
		208	1.1377	0.9202	0.6898	0.4917	0.2378
		209	1.1395	0.9211	0.6903	0.4919	0.238
		210	1.141	0.9221	0.6909	0.4925	0.2383
		211	1.1426	0.9227	0.6916	0.493	0.2385
		212	1.1434	0.924	0.6924	0.4935	0.2388
		213	1.1446	0.9251	0.6929	0.4938	0.239
		214	1.1457	0.9256	0.6939	0.4944	0.2392
		215	1.1474	0.9267	0.6946	0.4949	0.2396
		216	1.148	0.9277	0.6952	0.4954	0.2396
		217	1.1496	0.9289	0.6959	0.4957	0.24
		218	1.1507	0.9296	0.6964	0.4961	0.2401
		219	1.152	0.9301	0.6974	0.4968	0.2401
		220	1.1531	0.9312	0.6978	0.4969	0.2407
		221	1.1542	0.9319	0.6985	0.4974	0.2406
		222	1.1556	0.933	0.699	0.4981	0.2407
		223	1.1568	0.9338	0.6997	0.4982	0.2412
		224	1.1579	0.9346	0.7006	0.4987	0.2412
		225	1.159	0.9353	0.701	0.4992	0.2414
		226	1.1605	0.936	0.7018	0.4995	0.2415
		227	1.1612	0.9369	0.7021	0.5001	0.2419
		228	1.1619	0.9377	0.7027	0.5001	0.2419
		229	1.1632	0.9384	0.7036	0.5006	0.2422
		230	1.1644	0.9393	0.7039	0.5009	0.2425
		231	1.1653	0.9403	0.7044	0.5012	0.2425
		232	1.1667	0.941	0.7049	0.5018	0.2426
		233	1.1673	0.9414	0.7056	0.5022	0.2428
		234	1.1688	0.9427	0.7063	0.5028	0.2431
		235	1.1696	0.9432	0.7067	0.503	0.243
		236	1.1704	0.944	0.7075	0.5034	0.2435
		237	1.1717	0.9447	0.7077	0.5035	0.2437
		238	1.1727	0.9452	0.7083	0.5041	0.2438
		239	1.1741	0.9457	0.7086	0.5043	0.2438
		240	1.1747	0.947	0.7094	0.5046	0.2441
		241	1.1756	0.9476	0.7097	0.5051	0.2443
		242	1.1766	0.9484	0.7104	0.5054	0.2442
		243	1.1772	0.9487	0.711	0.5057	0.2446
		244	1.1782	0.9495	0.7111	0.5061	0.2449
		245	1.1791	0.9505	0.7121	0.5064	0.2447
		246	1.1801	0.9508	0.7122	0.5066	0.2451
		247	1.1814	0.9516	0.7127	0.5072	0.245
		248	1.1816	0.9526	0.7132	0.5073	0.2453
		249	1.1831	0.9529	0.7137	0.5077	0.2455
		250	1.1836	0.9533	0.7145	0.5078	0.2456
		251	1.1847	0.9538	0.7145	0.5082	0.2457
		252	1.1855	0.9545	0.7149	0.5087	0.2458
		253	1.1863	0.9553	0.7155	0.5088	0.2461
		254	1.1869	0.956	0.716	0.5089	0.246
		255	1.1879	0.9561	0.7167	0.5092	0.2462
		256	1.1892	0.9571	0.7168	0.5097	0.2463
		257	1.1896	0.9572	0.7172	0.5098	0.2464
		258	1.1907	0.9583	0.7176	0.5101	0.2467
		259	1.1914	0.9588	0.7184	0.5103	0.247
		260	1.1919	0.9592	0.7185	0.5106	0.2469
		261	1.1933	0.9601	0.7191	0.5109	0.2468
		262	1.1936	0.9602	0.7193	0.5113	0.2471
		263	1.1943	0.9607	0.7196	0.5113	0.2473
		264	1.1953	0.9615	0.72	0.5119	0.2474
		265	1.196	0.9621	0.7205	0.512	0.2475
		266	1.1964	0.9626	0.7207	0.5123	0.2475
		267	1.197	0.9631	0.7214	0.5124	0.2478
		268	1.198	0.9634	0.7214	0.5127	0.2479
		269	1.1989	0.964	0.722	0.513	0.2479
		270	1.2003	0.9644	0.7223	0.513	0.2481
		271	1.2002	0.9651	0.7225	0.5135	0.2483
		272	1.2012	0.9656	0.7232	0.5136	0.2482
		273	1.2023	0.9661	0.7234	0.5138	0.2482
		274	1.2027	0.9668	0.7236	0.5142	0.2484
		275	1.2032	0.9673	0.724	0.5143	0.2487
		276	1.2037	0.9676	0.7244	0.5145	0.2486
		277	1.2047	0.9684	0.7247	0.5149	0.2488
		278	1.205	0.9682	0.7252	0.5149	0.2489
		279	1.2059	0.9694	0.7253	0.5153	0.2488
		280	1.2068	0.9692	0.7259	0.5155	0.249
		281	1.2069	0.9699	0.7263	0.5158	0.2493
		282	1.2079	0.9704	0.7267	0.5162	0.2492
		283	1.2082	0.9706	0.7268	0.5161	0.2493
		284	1.209	0.9712	0.7268	0.5163	0.2495
		285	1.2097	0.9718	0.7273	0.5162	0.2497
		286	1.2106	0.972	0.7278	0.5166	0.2498
		287	1.2101	0.9724	0.728	0.5168	0.2496
		288	1.2117	0.9728	0.7284	0.517	0.2499
		289	1.2121	0.9736	0.7287	0.5172	0.2499
		290	1.2127	0.9735	0.7288	0.5175	0.2499
		291	1.2135	0.974	0.7293	0.5175	0.2501
		292	1.2137	0.9745	0.7295	0.5178	0.2503
		293	1.2146	0.9751	0.7297	0.5181	0.2504
		294	1.2153	0.9749	0.7301	0.5183	0.2504
		295	1.2159	0.9759	0.7304	0.5183	0.2504
		296	1.2165	0.9757	0.7305	0.5186	0.2504
		297	1.2167	0.9765	0.7311	0.5186	0.2507
		298	1.2172	0.9767	0.7312	0.5191	0.2506
		299	1.2179	0.9774	0.7314	0.519	0.2506
		300	1.2181	0.9773	0.7319	0.5192	0.2509
		301	1.2186	0.9777	0.7319	0.5195	0.2509
		302	1.2195	0.9782	0.7321	0.5197	0.2511
		303	1.2201	0.9788	0.7325	0.5199	0.2511
		304	1.2207	0.979	0.7325	0.5199	0.2512
		305	1.2209	0.9793	0.733	0.52	0.2511
		306	1.2221	0.9796	0.7332	0.5204	0.2514
		307	1.2219	0.98	0.7335	0.5206	0.2513
		308	1.2223	0.9804	0.7338	0.5205	0.2515
		309	1.2233	0.9808	0.7341	0.5208	0.2516
		310	1.2234	0.981	0.7342	0.5209	0.2513
		311	1.2242	0.9812	0.7343	0.5208	0.2516
		312	1.2248	0.9818	0.7346	0.5213	0.2518
		313	1.2249	0.9821	0.7348	0.5213	0.2519
		314	1.2258	0.9821	0.7351	0.5217	0.2519
		315	1.2262	0.9825	0.7353	0.5216	0.252
		316	1.2263	0.9828	0.7355	0.5217	0.252
		317	1.2268	0.9831	0.7359	0.5218	0.252
		318	1.2272	0.9833	0.7357	0.5221	0.2521
		319	1.2282	0.9837	0.7365	0.522	0.252
		320	1.2283	0.9843	0.7364	0.5224	0.2522
		321	1.2283	0.9844	0.7367	0.5225	0.2521
		322	1.2291	0.9847	0.7369	0.5225	0.2525
		323	1.2296	0.9849	0.7369	0.5227	0.2527
		324	1.2298	0.9853	0.737	0.5227	0.2524
		325	1.2301	0.9856	0.7374	0.523	0.2527
		326	1.2305	0.9859	0.7376	0.523	0.2525
		327	1.2312	0.9859	0.7377	0.5232	0.2527
		328	1.2316	0.9863	0.7377	0.5231	0.2527
		329	1.2318	0.9865	0.7382	0.5233	0.2528
		330	1.2326	0.9868	0.7384	0.5233	0.2528
		331	1.2326	0.9873	0.7387	0.5233	0.2528
		332	1.2334	0.9878	0.7386	0.5236	0.2527
		333	1.2336	0.9878	0.7389	0.5236	0.2531
		334	1.234	0.9876	0.7392	0.524	0.2529
		335	1.2345	0.9879	0.7393	0.5243	0.2532
		336	1.235	0.9885	0.7394	0.5241	0.2531
		337	1.2352	0.9886	0.7396	0.5242	0.2532
		338	1.2357	0.9889	0.7399	0.5244	0.2533
		339	1.2359	0.9892	0.7399	0.5246	0.2533
		340	1.2362	0.9895	0.7403	0.5247	0.2534
		341	1.2366	0.9896	0.7403	0.525	0.2534
		342	1.2372	0.9896	0.7404	0.5247	0.2534
		343	1.2373	0.9899	0.7405	0.525	0.2535
		344	1.2374	0.9904	0.741	0.5251	0.2536
		345	1.2383	0.9904	0.741	0.525	0.2536
		346	1.2381	0.9907	0.7412	0.5255	0.2536
		347	1.2391	0.9908	0.7412	0.5253	0.2537
		348	1.2391	0.9912	0.7412	0.5256	0.2537
		349	1.2395	0.9914	0.7414	0.5255	0.254
		350	1.2396	0.9915	0.7417	0.5258	0.2538
		351	1.2397	0.9915	0.7417	0.5258	0.2539
		352	1.2403	0.9916	0.7421	0.5258	0.2541
		353	1.2408	0.9921	0.7423	0.5258	0.2541
		354	1.2412	0.9924	0.7422	0.526	0.254
		355	1.2413	0.9926	0.7423	0.5263	0.2542
		356	1.2417	0.9931	0.7426	0.526	0.2543
		357	1.2423	0.9927	0.7425	0.5263	0.2541
		358	1.2425	0.9932	0.7427	0.5265	0.2541
		359	1.243	0.9935	0.7428	0.5264	0.2542
		360	1.2424	0.9936	0.7433	0.5265	0.2543
		361	1.2431	0.994	0.7433	0.5266	0.2543
		362	1.2438	0.9941	0.7434	0.5267	0.2544
		363	1.2439	0.9941	0.7436	0.5269	0.2544
		364	1.2439	0.9943	0.7435	0.5267	0.2546
		365	1.244	0.9945	0.7437	0.5269	0.2546
		366	1.2446	0.995	0.7439	0.5271	0.2545
		367	1.2448	0.9946	0.7439	0.5269	0.2545
		368	1.2452	0.995	0.7441	0.5271	0.2546
		369	1.2456	0.995	0.7442	0.5269	0.2546
		370	1.2455	0.9953	0.7445	0.5272	0.2547
		371	1.2459	0.9957	0.7444	0.5275	0.2548
		372	1.2464	0.9959	0.7446	0.5273	0.2548
		373	1.2465	0.9959	0.7448	0.5273	0.2549
		374	1.2468	0.9959	0.7448	0.5276	0.255
		375	1.2474	0.9966	0.7447	0.5275	0.2551
		376	1.2475	0.9962	0.7452	0.5276	0.2549
		377	1.2481	0.9965	0.7452	0.5277	0.255
		378	1.2478	0.997	0.745	0.5278	0.2549
		379	1.2484	0.9971	0.7452	0.5277	0.2551
		380	1.2486	0.9971	0.7453	0.528	0.2549
		381	1.2484	0.997	0.7456	0.5279	0.2552
		382	1.2488	0.9973	0.7456	0.528	0.255
		383	1.2492	0.9977	0.7459	0.5281	0.2553
		384	1.2491	0.9975	0.7458	0.5283	0.2551
		385	1.2498	0.9976	0.7461	0.5282	0.2552
		386	1.2502	0.9982	0.7461	0.528	0.2552
		387	1.2503	0.998	0.7463	0.5286	0.2552
		388	1.2503	0.9982	0.7464	0.5286	0.2554
		389	1.2501	0.9984	0.7464	0.5284	0.2552
		390	1.2508	0.9988	0.746	0.5287	0.2555
		391	1.2512	0.9988	0.7464	0.5284	0.2555
		392	1.251	0.9988	0.7467	0.5287	0.2556
		393	1.2512	0.9994	0.7465	0.5289	0.2555
		394	1.2514	0.9993	0.7469	0.5286	0.2553
		395	1.2518	0.9995	0.7468	0.5286	0.2555
		396	1.2521	0.9997	0.7468	0.529	0.2557
		397	1.2524	0.9997	0.7469	0.5288	0.2555
		398	1.2521	0.9996	0.7474	0.5289	0.2557
		399	1.2524	1.0002	0.7474	0.5291	0.2556
		400	1.2531	0.9999	0.7474	0.5291	0.2559
		401	1.2532	1.0002	0.7473	0.5292	0.2556
		402	1.2533	1.0004	0.7475	0.5292	0.2558
		403	1.2534	1.0007	0.7474	0.5295	0.2558
		404	1.2535	1.0006	0.7477	0.5293	0.2558
		405	1.2538	1.0006	0.7475	0.5292	0.2559
		406	1.2543	1.001	0.7476	0.5297	0.2559
		407	1.2539	1.0012	0.748	0.5295	0.2558
		408	1.2552	1.0009	0.7479	0.5295	0.2559
		409	1.2546	1.0012	0.7478	0.5297	0.256
		410	1.2551	1.0013	0.7482	0.5296	0.2561
		411	1.2553	1.0015	0.748	0.5296	0.256
		412	1.2551	1.0017	0.7479	0.5298	0.2561
		413	1.2553	1.0019	0.7484	0.5298	0.2559
		414	1.2555	1.002	0.7484	0.5299	0.2562
		415	1.2558	1.002	0.7486	0.53	0.256
		416	1.2559	1.0021	0.7486	0.5299	0.2562
		417	1.2557	1.0022	0.7489	0.5299	0.2562
		418	1.2559	1.0025	0.7486	0.5303	0.2562
		419	1.2567	1.0024	0.7488	0.53	0.2563
		420	1.2562	1.0024	0.7492	0.5301	0.2562
		421	1.2569	1.0028	0.7489	0.5301	0.2563
		422	1.257	1.0029	0.7491	0.5303	0.2564
		423	1.2571	1.003	0.7491	0.5301	0.2565
		424	1.2569	1.0027	0.7493	0.5302	0.2564
		425	1.2576	1.0031	0.7493	0.5305	0.2563
		426	1.2573	1.0031	0.7494	0.5304	0.2563
		427	1.2581	1.0031	0.7494	0.5304	0.2563
		428	1.2571	1.0032	0.7494	0.5305	0.2565
		429	1.2581	1.0031	0.7494	0.5308	0.2562
		430	1.258	1.0034	0.7495	0.5304	0.2564
		431	1.2583	1.0037	0.7496	0.5308	0.2565
		432	1.2586	1.0039	0.7495	0.5305	0.2565
		433	1.2586	1.004	0.7499	0.5307	0.2565
		434	1.2588	1.0039	0.7498	0.5307	0.2565
		435	1.2591	1.0043	0.75	0.5306	0.2565
		436	1.2589	1.0043	0.75	0.5308	0.2567
		437	1.2592	1.0044	0.7502	0.5311	0.2567
		438	1.2593	1.0042	0.7503	0.5309	0.2565
		439	1.2595	1.0047	0.7505	0.531	0.2566
		440	1.2595	1.0047	0.7506	0.5311	0.2566
		441	1.2598	1.0047	0.7505	0.531	0.2567
		442	1.2599	1.0046	0.7504	0.5307	0.2565
		443	1.2601	1.0052	0.7506	0.5311	0.2566
		444	1.2604	1.0051	0.7507	0.5313	0.2568
		445	1.2605	1.0048	0.7505	0.5313	0.2567
		446	1.2606	1.0053	0.7507	0.5311	0.2569
		447	1.2604	1.0056	0.7509	0.5312	0.2568
		448	1.2607	1.0052	0.7509	0.5315	0.2568
		449	1.2608	1.0058	0.7508	0.5316	0.2568
		450	1.2609	1.0054	0.7512	0.5316	0.2569
		451	1.2614	1.0058	0.7513	0.5314	0.2566
		452	1.2615	1.0059	0.7511	0.5313	0.2568
		453	1.2614	1.0061	0.7515	0.5317	0.2568
		454	1.2611	1.0058	0.7513	0.5315	0.2568
		455	1.2615	1.006	0.7514	0.5315	0.2568
		456	1.2617	1.0063	0.7515	0.5318	0.257
		457	1.2618	1.0061	0.7518	0.5315	0.257
		458	1.2621	1.0063	0.7516	0.532	0.257
		459	1.2621	1.0065	0.7518	0.5319	0.257
		460	1.2622	1.0068	0.7516	0.5317	0.2568
		461	1.2627	1.0066	0.7516	0.5319	0.257
		462	1.2625	1.0066	0.7519	0.532	0.257
		463	1.2628	1.0066	0.752	0.5319	0.2571
		464	1.2633	1.007	0.752	0.5321	0.257
		465	1.2626	1.007	0.752	0.5319	0.257
		466	1.2628	1.007	0.752	0.5321	0.2569
		467	1.263	1.0071	0.7522	0.5322	0.2571
		468	1.2632	1.0072	0.752	0.5322	0.257
		469	1.2635	1.0072	0.7522	0.5323	0.257
		470	1.2636	1.0074	0.7524	0.5321	0.2571
		471	1.264	1.0073	0.7523	0.5323	0.2571
		472	1.2637	1.0075	0.7523	0.5322	0.2573
		473	1.2638	1.0076	0.7526	0.5323	0.2571
		474	1.2635	1.0075	0.7526	0.5322	0.2573
		475	1.2642	1.0076	0.7525	0.5321	0.2571
		476	1.2641	1.0084	0.7527	0.5325	0.2574
		477	1.2643	1.0077	0.7527	0.5323	0.2572
		478	1.2645	1.0078	0.7528	0.5323	0.2572
		479	1.2645	1.0081	0.7527	0.5324	0.2572
		480	1.2646	1.0083	0.7531	0.5326	0.2572
		481	1.2647	1.0081	0.7526	0.5325	0.2574
		482	1.2647	1.0084	0.753	0.5326	0.2573
		483	1.2649	1.0087	0.7528	0.5326	0.2574
		484	1.2648	1.0083	0.7533	0.5326	0.2574
		485	1.2655	1.0086	0.7531	0.5326	0.2574
		486	1.265	1.0085	0.753	0.5324	0.2573
		487	1.265	1.0082	0.7533	0.5326	0.2573
		488	1.2654	1.0087	0.7532	0.5326	0.2574
		489	1.265	1.0084	0.7534	0.5327	0.2573
		490	1.2655	1.0088	0.7534	0.5326	0.2575
		491	1.2658	1.0089	0.7533	0.5329	0.2574
		492	1.2657	1.009	0.7534	0.533	0.2574
		493	1.266	1.0089	0.7534	0.5329	0.2574
		494	1.2659	1.0089	0.7533	0.5326	0.2574
		495	1.2657	1.0089	0.7535	0.5329	0.2574
		496	1.2661	1.0098	0.7537	0.5329	0.2572
		497	1.2659	1.0091	0.7538	0.5329	0.2576
		498	1.2661	1.009	0.7536	0.533	0.2575
		499	1.2662	1.009	0.7536	0.533	0.2577
		500	1.2661	1.0093	0.7536	0.5333	0.2573

## Sheet: Figure 2g
Figure 2g
		Optical absorbance at 235 nm
		time, seconds	0.2 mM	0.4 mM	0.6 mM
		0	-0.0177	-0.0163	-0.0119
		1	0.06966	0.15435	0.23698
		2	0.14673	0.30364	0.45548
		3	0.2144	0.43355	0.64632
		4	0.27351	0.54593	0.81208
		5	0.32486	0.64255	0.95518
		6	0.3692	0.72508	1.07795
		7	0.40725	0.7939	1.1865
		8	0.4397	0.8486	1.2706
		9	0.4665	0.8999	1.348
		10	0.4894	0.9406	1.412
		11	0.5098	0.9725	1.4637
		12	0.5252	1	1.5078
		13	0.5382	1.0194	1.5413
		14	0.5488	1.0381	1.5694
		15	0.557	1.0516	1.5919

## Sheet: Figure 2h
Figure 2h
		Optical absorbance at 235 nm
		Time (sec.)	0 mM N-AcLys	2.5 mM N-AcLys	5 mM N-AcLys	10 mM N-AcLys
		0	0.05242	0.05008	0.0536	0.06114
		1	0.06288	0.06032	0.0633	0.07026
		2	0.07334	0.07056	0.073	0.07938
		3	0.0838	0.0808	0.0827	0.0885
		4	0.09426	0.09104	0.0924	0.09762
		5	0.10472	0.10128	0.1021	0.10674
		6	0.11518	0.11152	0.1118	0.11586
		7	0.12564	0.12176	0.1215	0.12498
		8	0.1361	0.132	0.1312	0.1341
		9	0.1451	0.1414	0.1401	0.1426
		10	0.1561	0.1522	0.1502	0.1523
		11	0.1675	0.1625	0.1603	0.1618
		12	0.1781	0.173	0.17	0.1707
		13	0.1884	0.1832	0.1797	0.1797
		14	0.1989	0.1935	0.1893	0.1884
		15	0.2089	0.2035	0.1982	0.1966
		16	0.2192	0.2132	0.2073	0.2047
		17	0.2292	0.2228	0.2165	0.2126
		18	0.2389	0.2323	0.2249	0.2208
		19	0.2488	0.2417	0.2337	0.2282
		20	0.2585	0.2508	0.242	0.2358
		21	0.2681	0.2599	0.2505	0.2429
		22	0.2775	0.2688	0.2588	0.2501
		23	0.2868	0.2776	0.267	0.2571
		24	0.296	0.2863	0.2749	0.2638
		25	0.3049	0.2947	0.2824	0.2707
		26	0.3141	0.3031	0.2903	0.2773
		27	0.3227	0.3114	0.2981	0.2835
		28	0.3316	0.3194	0.3055	0.2897
		29	0.3401	0.3277	0.3129	0.2963
		30	0.3485	0.3354	0.3198	0.3023
		31	0.357	0.3431	0.3269	0.3082
		32	0.3654	0.3509	0.3338	0.314
		33	0.3736	0.3587	0.3407	0.3195
		34	0.3819	0.3662	0.3473	0.3252
		35	0.3897	0.3735	0.3538	0.3306
		36	0.3977	0.3807	0.3603	0.3361
		37	0.4059	0.3877	0.3666	0.3411
		38	0.4135	0.3948	0.3729	0.3463
		39	0.4212	0.4018	0.3792	0.3512
		40	0.4283	0.4084	0.3852	0.3558
		41	0.436	0.4154	0.391	0.3608
		42	0.4434	0.4218	0.397	0.3656
		43	0.4509	0.4285	0.4027	0.3702
		44	0.4581	0.4348	0.4085	0.3747
		45	0.4653	0.4414	0.4136	0.3793
		46	0.4719	0.4476	0.4193	0.3836
		47	0.4792	0.454	0.4246	0.3876
		48	0.4862	0.46	0.4302	0.392
		49	0.4929	0.466	0.4353	0.3959
		50	0.4997	0.4718	0.4406	0.3999
		51	0.5063	0.4776	0.4456	0.4034
		52	0.5129	0.4833	0.4506	0.4076
		53	0.5193	0.4893	0.4552	0.4115
		54	0.5257	0.4948	0.4604	0.4151
		55	0.5323	0.5004	0.4647	0.4187
		56	0.5384	0.506	0.4695	0.4224
		57	0.5447	0.5109	0.4739	0.4257
		58	0.5507	0.5166	0.4784	0.4291
		59	0.5567	0.5217	0.4832	0.4322
		60	0.5628	0.5269	0.4875	0.4358
		61	0.5685	0.532	0.4917	0.4389
		62	0.5745	0.5369	0.4961	0.442
		63	0.5802	0.5415	0.5002	0.445
		64	0.5859	0.547	0.5045	0.4479
		65	0.5917	0.5517	0.5086	0.4508
		66	0.5975	0.5564	0.5124	0.4539
		67	0.6032	0.5609	0.5164	0.4567
		68	0.6082	0.5657	0.5204	0.4595
		69	0.6139	0.5701	0.524	0.462
		70	0.6191	0.5749	0.5275	0.4649
		71	0.6244	0.5792	0.5312	0.4673
		72	0.6297	0.5836	0.5353	0.4698
		73	0.6348	0.5877	0.5387	0.4725
		74	0.6401	0.5921	0.5425	0.4749
		75	0.6454	0.5962	0.5457	0.4773
		76	0.6504	0.6004	0.549	0.4795
		77	0.6552	0.6046	0.5522	0.4818
		78	0.66	0.6083	0.5557	0.4843
		79	0.6648	0.6125	0.559	0.4865
		80	0.6698	0.6165	0.5622	0.4885
		81	0.6744	0.6205	0.5656	0.4908
		82	0.6788	0.6243	0.5684	0.4927
		83	0.6839	0.6279	0.5717	0.4951
		84	0.6885	0.6318	0.5748	0.497
		85	0.6928	0.6353	0.5775	0.4992
		86	0.6976	0.639	0.5805	0.5009
		87	0.702	0.6426	0.5833	0.503
		88	0.7061	0.6461	0.5862	0.5049
		89	0.7109	0.6496	0.5891	0.5065
		90	0.7154	0.653	0.5919	0.5083
		91	0.7193	0.6565	0.5947	0.5098
		92	0.7237	0.6598	0.5971	0.5119
		93	0.7276	0.6628	0.5997	0.5134
		94	0.732	0.6665	0.6026	0.515
		95	0.7358	0.6695	0.605	0.5166
		96	0.7399	0.6731	0.6077	0.5183
		97	0.744	0.6761	0.61	0.52
		98	0.748	0.6792	0.6126	0.5215
		99	0.752	0.6824	0.6146	0.523
		100	0.7558	0.6852	0.617	0.5246
		101	0.7593	0.6884	0.6196	0.5261
		102	0.7636	0.6913	0.6218	0.5273
		103	0.7674	0.6943	0.6244	0.5287
		104	0.7704	0.6971	0.6266	0.5301
		105	0.7745	0.6997	0.6287	0.5314
		106	0.7784	0.7026	0.631	0.5326
		107	0.7817	0.7051	0.6328	0.5342
		108	0.7854	0.7085	0.6349	0.5354
		109	0.7886	0.7106	0.637	0.5364
		110	0.7923	0.7133	0.6393	0.5376
		111	0.7956	0.7162	0.6413	0.5389
		112	0.7991	0.7184	0.6429	0.5402
		113	0.8024	0.7211	0.645	0.541
		114	0.8056	0.724	0.6474	0.5424
		115	0.8091	0.7262	0.6488	0.5437
		116	0.8124	0.7287	0.6507	0.5447
		117	0.8156	0.7309	0.6525	0.5456
		118	0.8189	0.7333	0.6543	0.5466
		119	0.8222	0.7359	0.6565	0.5478
		120	0.8252	0.738	0.658	0.5488
		121	0.8282	0.7409	0.6598	0.5496
		122	0.8318	0.7428	0.6615	0.5508
		123	0.8342	0.7449	0.6631	0.5517
		124	0.8376	0.7474	0.665	0.5526
		125	0.8408	0.7493	0.6663	0.5534
		126	0.8436	0.7515	0.6679	0.5545
		127	0.8466	0.7537	0.6697	0.5552
		128	0.8495	0.7559	0.6713	0.556
		129	0.8523	0.758	0.6726	0.557
		130	0.855	0.7601	0.6744	0.5577
		131	0.8579	0.762	0.6758	0.5588
		132	0.8606	0.7642	0.6775	0.5592
		133	0.8636	0.766	0.6788	0.5603
		134	0.866	0.768	0.6802	0.5609
		135	0.8685	0.7698	0.6817	0.562
		136	0.8716	0.772	0.6833	0.5625
		137	0.8744	0.7736	0.6844	0.5632
		138	0.8767	0.7758	0.686	0.5638
		139	0.8795	0.7774	0.687	0.5644
		140	0.8819	0.7794	0.6885	0.5652
		141	0.8845	0.7812	0.6897	0.5661
		142	0.8872	0.7827	0.6909	0.5668
		143	0.8895	0.7845	0.6921	0.5674
		144	0.8917	0.7862	0.6932	0.568
		145	0.8944	0.7879	0.6947	0.5683
		146	0.8966	0.7898	0.696	0.5691
		147	0.8992	0.7914	0.6971	0.5699
		148	0.9015	0.7932	0.698	0.5703
		149	0.9042	0.7945	0.6995	0.5711
		150	0.9061	0.7966	0.7005	0.5719
		151	0.9086	0.7982	0.7018	0.5721
		152	0.9106	0.7999	0.7028	0.5727
		153	0.9131	0.8011	0.704	0.5733
		154	0.9154	0.8024	0.705	0.5736
		155	0.9177	0.804	0.7059	0.5744
		156	0.9196	0.8057	0.7069	0.5747
		157	0.9217	0.807	0.7079	0.5753
		158	0.924	0.8086	0.7092	0.5755
		159	0.9262	0.81	0.71	0.5761
		160	0.9283	0.8115	0.7111	0.5765
		161	0.9303	0.8129	0.712	0.5772
		162	0.9326	0.8143	0.7132	0.5776
		163	0.9346	0.8156	0.714	0.578
		164	0.9364	0.8168	0.715	0.5784
		165	0.9388	0.8183	0.7162	0.5791
		166	0.9405	0.8196	0.7167	0.5795
		167	0.9424	0.8209	0.7175	0.5799
		168	0.9443	0.8223	0.7184	0.5804
		169	0.9464	0.8234	0.7195	0.5807
		170	0.9483	0.825	0.7202	0.581
		171	0.9501	0.8257	0.7211	0.5814
		172	0.9519	0.8277	0.7218	0.5819
		173	0.9539	0.8285	0.7227	0.5825
		174	0.9559	0.8296	0.7236	0.5827
		175	0.9576	0.8309	0.7241	0.5828
		176	0.9595	0.8319	0.7253	0.5833
		177	0.9609	0.8329	0.7259	0.5835
		178	0.9632	0.8343	0.7268	0.5838
		179	0.9642	0.8355	0.7273	0.584
		180	0.9663	0.8365	0.7282	0.5847
		181	0.968	0.8375	0.7288	0.5849
		182	0.97	0.8387	0.7295	0.5854
		183	0.9715	0.8399	0.7302	0.5855
		184	0.9725	0.8406	0.7308	0.586
		185	0.9749	0.842	0.7315	0.5863
		186	0.9765	0.8429	0.7325	0.5863
		187	0.9775	0.8439	0.733	0.5869
		188	0.9796	0.8452	0.7338	0.5871
		189	0.9805	0.8461	0.7343	0.5875
		190	0.9826	0.847	0.7351	0.5878
		191	0.9841	0.8478	0.7354	0.588
		192	0.9858	0.849	0.7364	0.588
		193	0.9877	0.8497	0.7369	0.5884
		194	0.9888	0.8508	0.7375	0.5887
		195	0.9904	0.8518	0.7378	0.5888
		196	0.9917	0.8526	0.7384	0.5892
		197	0.9932	0.8535	0.7394	0.5895
		198	0.9946	0.8546	0.7396	0.5898
		199	0.9964	0.8552	0.7401	0.5899
		200	0.9973	0.8562	0.7409	0.5899
		201	0.9991	0.8571	0.7416	0.5903
		202	1.0004	0.8578	0.7421	0.5908
		203	1.002	0.859	0.7423	0.5908
		204	1.0032	0.8596	0.743	0.5913
		205	1.0044	0.8606	0.7435	0.5913
		206	1.0058	0.8615	0.7443	0.5916
		207	1.0071	0.8621	0.7449	0.5918
		208	1.0084	0.8631	0.745	0.5919
		209	1.0098	0.8641	0.7456	0.5921
		210	1.0109	0.8643	0.7459	0.5924
		211	1.0124	0.8653	0.7466	0.5924
		212	1.0136	0.8659	0.7471	0.5925
		213	1.0146	0.867	0.7477	0.593
		214	1.0161	0.8677	0.748	0.5929
		215	1.0171	0.8682	0.7485	0.5933
		216	1.0184	0.8691	0.7487	0.5934
		217	1.0198	0.8698	0.7494	0.5936
		218	1.0206	0.8704	0.7496	0.5939
		219	1.0221	0.871	0.7501	0.5938
		220	1.0233	0.8718	0.7506	0.5941
		221	1.0243	0.8724	0.751	0.5944
		222	1.0257	0.8734	0.7512	0.5944
		223	1.0267	0.8737	0.7518	0.5946
		224	1.0276	0.8746	0.7525	0.5948
		225	1.0289	0.875	0.7523	0.5949
		226	1.0298	0.876	0.753	0.5953
		227	1.031	0.8764	0.7535	0.595
		228	1.0321	0.8774	0.7537	0.5952
		229	1.0333	0.8779	0.7543	0.5952
		230	1.0343	0.8783	0.7545	0.5956
		231	1.0354	0.8788	0.7548	0.5955
		232	1.0365	0.8792	0.7554	0.5959
		233	1.0375	0.88	0.7555	0.5963
		234	1.0385	0.8808	0.756	0.5962
		235	1.0396	0.8813	0.7561	0.5961
		236	1.0403	0.8817	0.7564	0.5964
		237	1.0413	0.8823	0.7566	0.5966
		238	1.0423	0.8831	0.7573	0.5967
		239	1.0434	0.8838	0.7577	0.5967
		240	1.0447	0.8843	0.7579	0.5971
		241	1.0455	0.8844	0.7582	0.5968
		242	1.0463	0.8853	0.7584	0.5972
		243	1.047	0.8857	0.7587	0.5971
		244	1.0482	0.8861	0.7589	0.5974
		245	1.0489	0.8866	0.7594	0.5972
		246	1.0497	0.8874	0.7598	0.5974
		247	1.051	0.8876	0.7599	0.5974
		248	1.0516	0.888	0.7607	0.5979
		249	1.0528	0.8889	0.7606	0.5977
		250	1.0534	0.8892	0.7609	0.5979
		251	1.0544	0.8896	0.7608	0.5982
		252	1.0556	0.8904	0.7614	0.598
		253	1.0563	0.8907	0.762	0.5983
		254	1.057	0.891	0.7618	0.5983
		255	1.0573	0.8916	0.7621	0.5983
		256	1.0585	0.8923	0.7623	0.5984
		257	1.0594	0.8924	0.7625	0.5986
		258	1.0603	0.8929	0.7626	0.5986
		259	1.0613	0.8935	0.7631	0.5986
		260	1.0619	0.894	0.7635	0.5987
		261	1.0627	0.8941	0.7637	0.5991
		262	1.0634	0.8947	0.7641	0.5989
		263	1.0645	0.8951	0.7643	0.599
		264	1.0649	0.8958	0.7643	0.5991
		265	1.0662	0.8963	0.7645	0.5992
		266	1.0668	0.8964	0.7649	0.5994
		267	1.0673	0.8967	0.7651	0.5995
		268	1.0682	0.8973	0.7651	0.5994
		269	1.0687	0.8978	0.7652	0.5993
		270	1.0695	0.8979	0.7656	0.5996
		271	1.0702	0.8983	0.7658	0.5997
		272	1.0712	0.8987	0.7663	0.5997
		273	1.072	0.8989	0.7661	0.6
		274	1.0722	0.8994	0.7665	0.5999
		275	1.073	0.8998	0.7667	0.5998
		276	1.0741	0.8999	0.7669	0.5997
		277	1.0745	0.9006	0.7671	0.6001
		278	1.0756	0.9009	0.7668	0.5999
		279	1.0761	0.9009	0.7674	0.6001
		280	1.0766	0.9015	0.7675	0.6002
		281	1.0773	0.9018	0.7676	0.6003
		282	1.0778	0.9024	0.768	0.6004
		283	1.0788	0.9027	0.768	0.6005
		284	1.079	0.903	0.7685	0.6003
		285	1.0799	0.9033	0.7685	0.6005
		286	1.0805	0.9032	0.7688	0.6006
		287	1.081	0.9038	0.769	0.6005
		288	1.0816	0.9041	0.769	0.6006
		289	1.0822	0.9043	0.7689	0.6009
		290	1.0832	0.9044	0.7694	0.6006
		291	1.0836	0.9051	0.7695	0.6007
		292	1.0838	0.9055	0.7697	0.6009
		293	1.0847	0.9057	0.7696	0.6011
		294	1.0853	0.9059	0.7698	0.6014
		295	1.0859	0.9064	0.7702	0.601
		296	1.0865	0.9064	0.7702	0.6012
		297	1.0873	0.9065	0.7706	0.6011
		298	1.0874	0.9071	0.7709	0.6012
		299	1.0882	0.9073	0.7706	0.6009
		300	1.0891	0.9078	0.7709	0.6012
		301	1.0894	0.908	0.7707	0.6012
		302	1.09	0.9078	0.7712	0.6012
		303	1.0904	0.9084	0.7714	0.6012
		304	1.0911	0.9086	0.7712	0.6014
		305	1.0915	0.9089	0.7712	0.6015
		306	1.0922	0.9091	0.7714	0.6015
		307	1.0925	0.9093	0.7717	0.6016
		308	1.0931	0.9096	0.7722	0.6015
		309	1.0939	0.9101	0.7722	0.6015
		310	1.094	0.9102	0.7723	0.6016
		311	1.0947	0.91	0.7723	0.6016
		312	1.0957	0.9106	0.7724	0.6018
		313	1.0954	0.9111	0.7726	0.6019
		314	1.0963	0.9114	0.7726	0.6017
		315	1.0965	0.9114	0.7729	0.6018
		316	1.0969	0.9114	0.7732	0.6017
		317	1.0975	0.9118	0.7729	0.6019
		318	1.0983	0.9122	0.7734	0.6018
		319	1.0986	0.9124	0.7734	0.6021
		320	1.0987	0.9125	0.7732	0.6021
		321	1.0995	0.9128	0.7734	0.6022
		322	1.0997	0.913	0.7735	0.6023
		323	1.1005	0.9133	0.7737	0.6024
		324	1.1009	0.9135	0.774	0.6019
		325	1.101	0.9135	0.774	0.6022
		326	1.1017	0.9136	0.7738	0.602
		327	1.1023	0.9139	0.774	0.6021
		328	1.1022	0.9142	0.7743	0.6021
		329	1.103	0.9141	0.7743	0.6028
		330	1.1031	0.9147	0.7742	0.6023
		331	1.1037	0.915	0.7741	0.6024
		332	1.1045	0.9149	0.7745	0.6025
		333	1.105	0.915	0.7745	0.6023
		334	1.1046	0.9155	0.7747	0.6025
		335	1.1053	0.9158	0.7748	0.6025
		336	1.1058	0.9152	0.7751	0.6024
		337	1.1062	0.9159	0.7749	0.6026
		338	1.1063	0.9159	0.7749	0.6023
		339	1.1071	0.9162	0.7752	0.6025
		340	1.1076	0.9163	0.775	0.6025
		341	1.1082	0.9166	0.7753	0.6027
		342	1.1085	0.9167	0.7753	0.6025
		343	1.1088	0.9168	0.7757	0.6025
		344	1.1093	0.9171	0.7755	0.6026
		345	1.1096	0.9172	0.7756	0.6028
		346	1.11	0.9173	0.7755	0.6028
		347	1.1104	0.9177	0.7756	0.6027
		348	1.1107	0.9177	0.776	0.6027
		349	1.111	0.918	0.7759	0.6027
		350	1.1113	0.9181	0.7759	0.6027
		351	1.1115	0.9181	0.7761	0.6029
		352	1.1121	0.9185	0.7762	0.6025
		353	1.1123	0.9189	0.7762	0.6032
		354	1.1127	0.9188	0.7764	0.6029
		355	1.113	0.919	0.7766	0.603
		356	1.1132	0.9189	0.7764	0.6028
		357	1.1137	0.9192	0.7764	0.603
		358	1.1138	0.9192	0.7767	0.6031
		359	1.1143	0.9193	0.7766	0.6031
		360	1.1148	0.9196	0.7767	0.6032
		361	1.1151	0.9193	0.7768	0.603
		362	1.1156	0.9199	0.777	0.6031
		363	1.1159	0.9199	0.7769	0.6034
		364	1.1159	0.9201	0.7768	0.6032
		365	1.1163	0.9201	0.777	0.6031
		366	1.1168	0.9205	0.7771	0.6031
		367	1.1169	0.9206	0.7771	0.6031
		368	1.1173	0.9206	0.7773	0.6031
		369	1.1173	0.9209	0.777	0.6032
		370	1.1177	0.9209	0.7774	0.603
		371	1.1184	0.9213	0.7772	0.6032
		372	1.1184	0.9208	0.7774	0.6033
		373	1.1188	0.9209	0.7775	0.6032
		374	1.1191	0.9213	0.7778	0.6035
		375	1.1196	0.9216	0.7779	0.6032
		376	1.1195	0.9215	0.7776	0.6035
		377	1.1204	0.9221	0.7778	0.6036
		378	1.1206	0.9219	0.778	0.6034
		379	1.1205	0.9221	0.778	0.6032
		380	1.1208	0.922	0.7777	0.6035
		381	1.1214	0.9221	0.7779	0.6035
		382	1.1213	0.9222	0.7784	0.6035
		383	1.1215	0.9226	0.7782	0.6038
		384	1.1222	0.9223	0.7782	0.6035
		385	1.1221	0.9228	0.7783	0.6037
		386	1.1227	0.9227	0.778	0.6035
		387	1.1227	0.9226	0.7782	0.6038
		388	1.1233	0.9228	0.7785	0.6037
		389	1.1229	0.9233	0.7787	0.6036
		390	1.1236	0.9231	0.7786	0.6038
		391	1.1241	0.9232	0.7783	0.6037
		392	1.1243	0.9233	0.7784	0.6037
		393	1.1245	0.9232	0.7787	0.6037
		394	1.1244	0.9235	0.7787	0.6037
		395	1.1251	0.9236	0.7789	0.6037
		396	1.1249	0.9237	0.7791	0.6039
		397	1.1253	0.9237	0.779	0.604
		398	1.1256	0.9241	0.7791	0.6039
		399	1.1257	0.924	0.7788	0.6038
		400	1.1259	0.9238	0.7791	0.6037
		401	1.1266	0.9243	0.7788	0.6041
		402	1.1263	0.9242	0.7791	0.6039
		403	1.1266	0.9243	0.779	0.6039
		404	1.1272	0.9248	0.7791	0.6041
		405	1.1274	0.9246	0.779	0.6039
		406	1.1273	0.9245	0.7792	0.6041
		407	1.1274	0.9248	0.779	0.6038
		408	1.1282	0.9251	0.7792	0.6042
		409	1.128	0.9248	0.7793	0.6041
		410	1.1279	0.9252	0.7793	0.6042
		411	1.1291	0.925	0.7797	0.6041
		412	1.1288	0.9255	0.7794	0.6041
		413	1.1293	0.9248	0.7795	0.604
		414	1.1296	0.9254	0.7797	0.6041
		415	1.1296	0.9253	0.7796	0.6043
		416	1.1297	0.9258	0.7796	0.6043
		417	1.1305	0.9257	0.7798	0.6043
		418	1.1302	0.9257	0.7793	0.6041
		419	1.1302	0.9257	0.7796	0.6042
		420	1.1306	0.9261	0.7798	0.6041
		421	1.1302	0.9256	0.7798	0.6043
		422	1.131	0.9263	0.7797	0.6043
		423	1.131	0.9259	0.7799	0.6045
		424	1.1315	0.9263	0.7799	0.6044
		425	1.1314	0.9265	0.7801	0.6045
		426	1.1318	0.9263	0.7801	0.6042
		427	1.1318	0.9263	0.7803	0.6044
		428	1.1319	0.9265	0.7801	0.6044
		429	1.1324	0.9266	0.7801	0.6046
		430	1.1329	0.9267	0.7798	0.6044
		431	1.1323	0.9267	0.7802	0.6045
		432	1.1324	0.9268	0.7801	0.6045
		433	1.1335	0.9267	0.7802	0.6045
		434	1.1331	0.9266	0.7804	0.6045
		435	1.1335	0.9268	0.7803	0.6046
		436	1.1338	0.9271	0.7802	0.6044
		437	1.1338	0.927	0.7803	0.6044
		438	1.1339	0.9272	0.7805	0.6045
		439	1.1341	0.9271	0.7805	0.6044
		440	1.1342	0.9272	0.7805	0.6046
		441	1.1341	0.9275	0.7801	0.6047
		442	1.135	0.9273	0.7806	0.6048
		443	1.1348	0.9272	0.7805	0.6044
		444	1.1347	0.9275	0.7807	0.6047
		445	1.135	0.9273	0.7806	0.6048
		446	1.1351	0.928	0.7806	0.6047
		447	1.1353	0.9276	0.7806	0.6048
		448	1.1355	0.9279	0.7807	0.6045
		449	1.1358	0.9273	0.7807	0.6046
		450	1.1355	0.9281	0.7806	0.6049
		451	1.136	0.9275	0.7808	0.6046
		452	1.1359	0.9281	0.7807	0.6046
		453	1.1368	0.9281	0.7807	0.6045
		454	1.137	0.9283	0.7807	0.6047
		455	1.1365	0.9282	0.7807	0.6047
		456	1.1369	0.9278	0.7808	0.6047
		457	1.1369	0.9281	0.7809	0.6044
		458	1.137	0.9279	0.7808	0.6047
		459	1.1371	0.9283	0.7809	0.605
		460	1.1375	0.9284	0.7809	0.6053
		461	1.1378	0.9286	0.7809	0.605
		462	1.1377	0.9285	0.781	0.6049
		463	1.1379	0.9282	0.7807	0.6051
		464	1.1377	0.9287	0.7811	0.6048
		465	1.1381	0.9284	0.7812	0.6048
		466	1.138	0.9289	0.7808	0.6051
		467	1.1382	0.9283	0.781	0.6051
		468	1.1381	0.9285	0.7811	0.605
		469	1.1382	0.9288	0.7809	0.6053
		470	1.1387	0.9286	0.7811	0.6051
		471	1.1386	0.9289	0.7812	0.6052
		472	1.1394	0.9288	0.781	0.6051
		473	1.1392	0.9288	0.7814	0.6052
		474	1.1393	0.9289	0.7813	0.6053
		475	1.1393	0.9289	0.7815	0.6049
		476	1.1394	0.9293	0.7813	0.6053
		477	1.1395	0.9293	0.7812	0.6049
		478	1.1399	0.9291	0.7808	0.6051
		479	1.1395	0.9292	0.7813	0.6053
		480	1.1397	0.9294	0.7813	0.6052
		481	1.1402	0.9296	0.7811	0.6052
		482	1.1403	0.9296	0.7813	0.605
		483	1.1402	0.9294	0.7815	0.605
		484	1.1402	0.9296	0.7813	0.6051
		485	1.1401	0.9296	0.7814	0.605
		486	1.1405	0.9296	0.7812	0.6052
		487	1.1408	0.9297	0.7814	0.6052
		488	1.141	0.9296	0.7815	0.6053
		489	1.1409	0.9298	0.7817	0.6053
		490	1.141	0.9297	0.7817	0.6051
		491	1.1411	0.9298	0.7815	0.605
		492	1.1407	0.9299	0.7813	0.605
		493	1.1413	0.93	0.7815	0.6053
		494	1.1417	0.9302	0.7813	0.6052
		495	1.1412	0.9294	0.7815	0.6054
		496	1.1414	0.9298	0.7813	0.6054
		497	1.1416	0.9296	0.7816	0.6053
		498	1.1417	0.93	0.7817	0.6049
		499	1.1423	0.9302	0.7817	0.6055
		500	1.1416	0.9301	0.7816	0.6054

## Sheet: Figure 2i
Figure 2i
		Optical absorbance at 235 nm
		Time (sec.)	0 mM Glycine	1 mM Glycine	3 mM Glycine	10 mM Glycine
		0	0.05242	0.05128	0.04466	0.05664
		1	0.06288	0.06122	0.05374	0.06446
		2	0.07334	0.07116	0.06282	0.07228
		3	0.0838	0.0811	0.0719	0.0801
		4	0.09426	0.09104	0.08098	0.08792
		5	0.10472	0.10098	0.09006	0.09574
		6	0.11518	0.11092	0.09914	0.10356
		7	0.12564	0.12086	0.10822	0.11138
		8	0.1361	0.1308	0.1173	0.1192
		9	0.1451	0.1401	0.1258	0.1265
		10	0.1561	0.1504	0.1353	0.135
		11	0.1675	0.1607	0.1446	0.1428
		12	0.1781	0.1708	0.1536	0.1507
		13	0.1884	0.1805	0.1627	0.1583
		14	0.1989	0.1905	0.1713	0.1658
		15	0.2089	0.2003	0.1803	0.1728
		16	0.2192	0.2097	0.1888	0.1797
		17	0.2292	0.2191	0.1971	0.1865
		18	0.2389	0.2283	0.205	0.1929
		19	0.2488	0.2375	0.2131	0.1991
		20	0.2585	0.2464	0.2213	0.2052
		21	0.2681	0.2555	0.2291	0.211
		22	0.2775	0.2641	0.2367	0.2167
		23	0.2868	0.2726	0.2443	0.2222
		24	0.296	0.2813	0.2517	0.2276
		25	0.3049	0.2896	0.2588	0.2326
		26	0.3141	0.2978	0.2661	0.2375
		27	0.3227	0.3058	0.2731	0.2425
		28	0.3316	0.3139	0.2799	0.247
		29	0.3401	0.3218	0.2866	0.2515
		30	0.3485	0.3297	0.2934	0.256
		31	0.357	0.3374	0.2998	0.2603
		32	0.3654	0.3449	0.3065	0.2644
		33	0.3736	0.3524	0.3129	0.2685
		34	0.3819	0.3596	0.319	0.2724
		35	0.3897	0.367	0.3253	0.276
		36	0.3977	0.3744	0.3312	0.2797
		37	0.4059	0.3813	0.3375	0.2832
		38	0.4135	0.3882	0.3432	0.2865
		39	0.4212	0.395	0.3489	0.2899
		40	0.4283	0.4021	0.3543	0.2932
		41	0.436	0.4086	0.3603	0.2961
		42	0.4434	0.4153	0.3654	0.2992
		43	0.4509	0.4219	0.3709	0.3024
		44	0.4581	0.4282	0.3763	0.305
		45	0.4653	0.4347	0.3814	0.3077
		46	0.4719	0.441	0.3866	0.3104
		47	0.4792	0.447	0.3915	0.3131
		48	0.4862	0.4531	0.3966	0.3156
		49	0.4929	0.4595	0.4015	0.3179
		50	0.4997	0.4653	0.4063	0.3204
		51	0.5063	0.471	0.411	0.3225
		52	0.5129	0.4768	0.4155	0.3248
		53	0.5193	0.4826	0.4202	0.3274
		54	0.5257	0.4883	0.4245	0.3291
		55	0.5323	0.4938	0.4289	0.3312
		56	0.5384	0.4994	0.4334	0.3331
		57	0.5447	0.5045	0.4377	0.3352
		58	0.5507	0.5099	0.4418	0.3372
		59	0.5567	0.5151	0.4462	0.3388
		60	0.5628	0.5203	0.4504	0.3406
		61	0.5685	0.5255	0.4542	0.3424
		62	0.5745	0.5304	0.4581	0.344
		63	0.5802	0.5355	0.4621	0.3454
		64	0.5859	0.5402	0.4657	0.3474
		65	0.5917	0.5454	0.4696	0.3485
		66	0.5975	0.5501	0.4734	0.3501
		67	0.6032	0.555	0.4769	0.3515
		68	0.6082	0.5594	0.4804	0.3529
		69	0.6139	0.5641	0.4841	0.3541
		70	0.6191	0.5685	0.4875	0.3555
		71	0.6244	0.5731	0.4911	0.3569
		72	0.6297	0.5777	0.4944	0.3583
		73	0.6348	0.582	0.4978	0.3594
		74	0.6401	0.5863	0.501	0.3604
		75	0.6454	0.5904	0.5043	0.3613
		76	0.6504	0.595	0.5074	0.3627
		77	0.6552	0.599	0.5105	0.3639
		78	0.66	0.6031	0.5136	0.3649
		79	0.6648	0.6073	0.5167	0.3658
		80	0.6698	0.6113	0.5197	0.3668
		81	0.6744	0.6153	0.5224	0.3679
		82	0.6788	0.619	0.5254	0.3686
		83	0.6839	0.6228	0.5283	0.3697
		84	0.6885	0.6268	0.531	0.3703
		85	0.6928	0.6306	0.5339	0.3715
		86	0.6976	0.6343	0.5364	0.372
		87	0.702	0.6382	0.5392	0.3728
		88	0.7061	0.6416	0.5418	0.3737
		89	0.7109	0.6452	0.5445	0.3744
		90	0.7154	0.6486	0.5471	0.3752
		91	0.7193	0.6521	0.5496	0.3759
		92	0.7237	0.6556	0.5519	0.3765
		93	0.7276	0.6592	0.5544	0.3771
		94	0.732	0.6625	0.5568	0.3779
		95	0.7358	0.6656	0.5593	0.3786
		96	0.7399	0.669	0.5616	0.3792
		97	0.744	0.6722	0.5638	0.3797
		98	0.748	0.6756	0.5661	0.3803
		99	0.752	0.6785	0.5682	0.381
		100	0.7558	0.6816	0.5706	0.3815
		101	0.7593	0.6849	0.5724	0.3822
		102	0.7636	0.6879	0.5746	0.3825
		103	0.7674	0.6906	0.577	0.383
		104	0.7704	0.6939	0.5789	0.3837
		105	0.7745	0.6967	0.581	0.3837
		106	0.7784	0.6996	0.583	0.3845
		107	0.7817	0.7027	0.5849	0.385
		108	0.7854	0.7053	0.5869	0.3853
		109	0.7886	0.7084	0.5887	0.3855
		110	0.7923	0.711	0.5905	0.3861
		111	0.7956	0.714	0.5925	0.3866
		112	0.7991	0.7166	0.5942	0.387
		113	0.8024	0.7191	0.5961	0.3871
		114	0.8056	0.7218	0.598	0.3878
		115	0.8091	0.7241	0.5996	0.3881
		116	0.8124	0.7269	0.6012	0.3885
		117	0.8156	0.7294	0.603	0.3888
		118	0.8189	0.7317	0.6045	0.389
		119	0.8222	0.7343	0.6063	0.3893
		120	0.8252	0.737	0.6079	0.3896
		121	0.8282	0.7393	0.6099	0.3901
		122	0.8318	0.7421	0.6111	0.3904
		123	0.8342	0.7438	0.6127	0.3907
		124	0.8376	0.7464	0.6142	0.3909
		125	0.8408	0.749	0.6157	0.3912
		126	0.8436	0.751	0.6173	0.3915
		127	0.8466	0.7532	0.6185	0.3917
		128	0.8495	0.7554	0.6203	0.3919
		129	0.8523	0.7577	0.6217	0.3924
		130	0.855	0.7597	0.6231	0.3923
		131	0.8579	0.7619	0.6241	0.3926
		132	0.8606	0.7638	0.6256	0.3929
		133	0.8636	0.7662	0.6271	0.393
		134	0.866	0.7682	0.6283	0.3934
		135	0.8685	0.7703	0.6296	0.3936
		136	0.8716	0.7721	0.6309	0.3939
		137	0.8744	0.7741	0.6322	0.3938
		138	0.8767	0.7764	0.6331	0.3942
		139	0.8795	0.7783	0.6344	0.3943
		140	0.8819	0.7801	0.6357	0.3945
		141	0.8845	0.7822	0.6371	0.3948
		142	0.8872	0.7839	0.638	0.3951
		143	0.8895	0.7856	0.6394	0.3949
		144	0.8917	0.7877	0.6404	0.3953
		145	0.8944	0.7895	0.6415	0.3955
		146	0.8966	0.7911	0.6428	0.3957
		147	0.8992	0.793	0.6437	0.3956
		148	0.9015	0.7945	0.6448	0.3959
		149	0.9042	0.7965	0.6457	0.396
		150	0.9061	0.7985	0.6467	0.3963
		151	0.9086	0.8	0.6479	0.3962
		152	0.9106	0.8015	0.649	0.3964
		153	0.9131	0.8033	0.65	0.3965
		154	0.9154	0.805	0.6509	0.3967
		155	0.9177	0.8063	0.6522	0.3968
		156	0.9196	0.8078	0.6529	0.3971
		157	0.9217	0.8099	0.654	0.397
		158	0.924	0.8112	0.6547	0.3971
		159	0.9262	0.8128	0.6557	0.3973
		160	0.9283	0.8141	0.6565	0.3973
		161	0.9303	0.8159	0.6575	0.3976
		162	0.9326	0.8172	0.6584	0.3976
		163	0.9346	0.8188	0.6592	0.3979
		164	0.9364	0.8203	0.6604	0.3979
		165	0.9388	0.8218	0.6609	0.3979
		166	0.9405	0.8229	0.6617	0.3982
		167	0.9424	0.8248	0.6624	0.398
		168	0.9443	0.8258	0.6635	0.3982
		169	0.9464	0.8272	0.664	0.3984
		170	0.9483	0.8288	0.6649	0.3986
		171	0.9501	0.8299	0.6659	0.3985
		172	0.9519	0.8318	0.6666	0.3985
		173	0.9539	0.8325	0.6673	0.3986
		174	0.9559	0.834	0.6679	0.3987
		175	0.9576	0.8352	0.6684	0.399
		176	0.9595	0.8364	0.6693	0.399
		177	0.9609	0.8377	0.67	0.3989
		178	0.9632	0.8393	0.671	0.3989
		179	0.9642	0.8402	0.6713	0.3991
		180	0.9663	0.8413	0.6721	0.3993
		181	0.968	0.8428	0.6727	0.3993
		182	0.97	0.8439	0.6733	0.3993
		183	0.9715	0.8451	0.6742	0.3993
		184	0.9725	0.8464	0.6748	0.3996
		185	0.9749	0.8474	0.6753	0.3995
		186	0.9765	0.8486	0.6761	0.3997
		187	0.9775	0.8495	0.6767	0.3997
		188	0.9796	0.8506	0.6772	0.3996
		189	0.9805	0.8517	0.6777	0.3996
		190	0.9826	0.8528	0.6786	0.3998
		191	0.9841	0.8539	0.679	0.3996
		192	0.9858	0.855	0.6798	0.3997
		193	0.9877	0.8559	0.6799	0.3998
		194	0.9888	0.8573	0.6807	0.4002
		195	0.9904	0.8582	0.6813	0.4002
		196	0.9917	0.8588	0.6818	0.4
		197	0.9932	0.8602	0.6821	0.4002
		198	0.9946	0.8611	0.683	0.4001
		199	0.9964	0.8623	0.6837	0.4002
		200	0.9973	0.863	0.684	0.4002
		201	0.9991	0.864	0.6843	0.4004
		202	1.0004	0.8649	0.6848	0.4004
		203	1.002	0.866	0.6855	0.4005
		204	1.0032	0.867	0.6859	0.4005
		205	1.0044	0.8679	0.6866	0.4006
		206	1.0058	0.8685	0.6867	0.4005
		207	1.0071	0.8692	0.6871	0.4008
		208	1.0084	0.8704	0.6878	0.4007
		209	1.0098	0.8715	0.6884	0.4008
		210	1.0109	0.8723	0.6888	0.4009
		211	1.0124	0.8728	0.6894	0.4007
		212	1.0136	0.8738	0.6896	0.4009
		213	1.0146	0.8747	0.6899	0.4009
		214	1.0161	0.8755	0.6901	0.4007
		215	1.0171	0.8764	0.6905	0.4008
		216	1.0184	0.877	0.6912	0.401
		217	1.0198	0.8781	0.6915	0.401
		218	1.0206	0.8788	0.6922	0.4011
		219	1.0221	0.8796	0.6923	0.401
		220	1.0233	0.8802	0.6927	0.401
		221	1.0243	0.8811	0.693	0.401
		222	1.0257	0.8818	0.6938	0.4011
		223	1.0267	0.8828	0.6939	0.4011
		224	1.0276	0.8834	0.6943	0.4013
		225	1.0289	0.8841	0.6946	0.401
		226	1.0298	0.8848	0.6951	0.4013
		227	1.031	0.8855	0.6953	0.4012
		228	1.0321	0.8865	0.6959	0.4012
		229	1.0333	0.8868	0.696	0.4013
		230	1.0343	0.8875	0.6963	0.4013
		231	1.0354	0.8882	0.6967	0.4015
		232	1.0365	0.8891	0.6968	0.4015
		233	1.0375	0.8897	0.6973	0.4014
		234	1.0385	0.8904	0.6978	0.4016
		235	1.0396	0.8908	0.698	0.4014
		236	1.0403	0.8916	0.6984	0.4016
		237	1.0413	0.8922	0.699	0.4017
		238	1.0423	0.893	0.6988	0.4015
		239	1.0434	0.8936	0.6992	0.4018
		240	1.0447	0.8944	0.6997	0.4017
		241	1.0455	0.8949	0.6998	0.4016
		242	1.0463	0.8954	0.7003	0.4016
		243	1.047	0.896	0.7007	0.4017
		244	1.0482	0.8964	0.7006	0.4018
		245	1.0489	0.8972	0.701	0.4018
		246	1.0497	0.8976	0.7014	0.4016
		247	1.051	0.8982	0.7015	0.4018
		248	1.0516	0.8987	0.7017	0.4019
		249	1.0528	0.8997	0.7018	0.4018
		250	1.0534	0.9002	0.7021	0.4019
		251	1.0544	0.9005	0.7027	0.402
		252	1.0556	0.9012	0.7027	0.402
		253	1.0563	0.9016	0.7029	0.4021
		254	1.057	0.9023	0.7032	0.402
		255	1.0573	0.9027	0.7035	0.4019
		256	1.0585	0.9036	0.7037	0.4019
		257	1.0594	0.9037	0.7039	0.4021
		258	1.0603	0.9043	0.7041	0.402
		259	1.0613	0.9048	0.7046	0.4022
		260	1.0619	0.9052	0.7046	0.4021
		261	1.0627	0.9059	0.7048	0.4021
		262	1.0634	0.906	0.7052	0.4021
		263	1.0645	0.9068	0.7053	0.4021
		264	1.0649	0.9073	0.7055	0.402
		265	1.0662	0.9079	0.7059	0.4023
		266	1.0668	0.9085	0.7056	0.4022
		267	1.0673	0.909	0.706	0.4022
		268	1.0682	0.9094	0.7063	0.4023
		269	1.0687	0.9095	0.7066	0.4022
		270	1.0695	0.9101	0.7068	0.4023
		271	1.0702	0.9105	0.7067	0.4022
		272	1.0712	0.9105	0.7072	0.4024
		273	1.072	0.9113	0.7074	0.4024
		274	1.0722	0.912	0.7075	0.4024
		275	1.073	0.9119	0.7077	0.4023
		276	1.0741	0.9126	0.7079	0.4023
		277	1.0745	0.9131	0.7081	0.4024
		278	1.0756	0.9134	0.7083	0.4024
		279	1.0761	0.914	0.7082	0.4025
		280	1.0766	0.9145	0.7085	0.4025
		281	1.0773	0.915	0.7087	0.4025
		282	1.0778	0.9151	0.7093	0.4025
		283	1.0788	0.9155	0.7093	0.4024
		284	1.079	0.916	0.7092	0.4024
		285	1.0799	0.9161	0.7094	0.4024
		286	1.0805	0.9165	0.7095	0.4023
		287	1.081	0.9173	0.7097	0.4026
		288	1.0816	0.9176	0.7099	0.4026
		289	1.0822	0.9178	0.7098	0.4024
		290	1.0832	0.918	0.71	0.4025
		291	1.0836	0.9186	0.7104	0.4027
		292	1.0838	0.9184	0.7103	0.4027
		293	1.0847	0.9194	0.7106	0.4027
		294	1.0853	0.9193	0.7107	0.4027
		295	1.0859	0.9201	0.711	0.4027
		296	1.0865	0.9201	0.711	0.4027
		297	1.0873	0.9204	0.7112	0.4027
		298	1.0874	0.9207	0.7115	0.4027
		299	1.0882	0.9211	0.7112	0.4028
		300	1.0891	0.9213	0.7114	0.4029
		301	1.0894	0.9218	0.7117	0.4028
		302	1.09	0.9222	0.7118	0.4026
		303	1.0904	0.9224	0.712	0.4028
		304	1.0911	0.9227	0.7119	0.4026
		305	1.0915	0.9229	0.7122	0.4028
		306	1.0922	0.9231	0.7125	0.4027
		307	1.0925	0.9237	0.7124	0.4029
		308	1.0931	0.9239	0.7124	0.4028
		309	1.0939	0.9244	0.7129	0.4031
		310	1.094	0.9249	0.7128	0.4031
		311	1.0947	0.9247	0.7126	0.403
		312	1.0957	0.9251	0.713	0.4029
		313	1.0954	0.9251	0.7132	0.403
		314	1.0963	0.9256	0.7133	0.403
		315	1.0965	0.9261	0.7133	0.4031
		316	1.0969	0.926	0.7133	0.403
		317	1.0975	0.9264	0.7135	0.403
		318	1.0983	0.9267	0.7137	0.403
		319	1.0986	0.9272	0.7137	0.403
		320	1.0987	0.9276	0.7139	0.4032
		321	1.0995	0.9274	0.714	0.403
		322	1.0997	0.9277	0.7138	0.4032
		323	1.1005	0.9281	0.7141	0.4031
		324	1.1009	0.9282	0.7143	0.4033
		325	1.101	0.9288	0.7143	0.4032
		326	1.1017	0.9289	0.7145	0.4032
		327	1.1023	0.929	0.7143	0.4032
		328	1.1022	0.9295	0.7146	0.4033
		329	1.103	0.9295	0.7146	0.4033
		330	1.1031	0.9299	0.7148	0.4032
		331	1.1037	0.9298	0.7151	0.4034
		332	1.1045	0.93	0.715	0.4034
		333	1.105	0.9307	0.7153	0.4031
		334	1.1046	0.9305	0.7154	0.4034
		335	1.1053	0.9308	0.7152	0.4033
		336	1.1058	0.931	0.7153	0.4035
		337	1.1062	0.9308	0.7154	0.4034
		338	1.1063	0.9316	0.7154	0.4035
		339	1.1071	0.9317	0.7155	0.4035
		340	1.1076	0.9322	0.7155	0.4034
		341	1.1082	0.932	0.7157	0.4036
		342	1.1085	0.9323	0.7158	0.4035
		343	1.1088	0.9326	0.716	0.4036
		344	1.1093	0.9327	0.716	0.4034
		345	1.1096	0.933	0.716	0.4034
		346	1.11	0.9332	0.7162	0.4036
		347	1.1104	0.9334	0.7163	0.4033
		348	1.1107	0.9335	0.7163	0.4036
		349	1.111	0.9335	0.7162	0.4036
		350	1.1113	0.9337	0.7164	0.4036
		351	1.1115	0.9342	0.7165	0.4037
		352	1.1121	0.9344	0.7164	0.4037
		353	1.1123	0.9346	0.7168	0.4037
		354	1.1127	0.9347	0.7168	0.4036
		355	1.113	0.9351	0.7167	0.4036
		356	1.1132	0.9349	0.717	0.4039
		357	1.1137	0.9354	0.7172	0.4037
		358	1.1138	0.9355	0.7173	0.4037
		359	1.1143	0.9356	0.7172	0.4039
		360	1.1148	0.9357	0.7171	0.4041
		361	1.1151	0.9355	0.7171	0.4038
		362	1.1156	0.9363	0.7174	0.4037
		363	1.1159	0.9361	0.7175	0.4041
		364	1.1159	0.9364	0.7175	0.4039
		365	1.1163	0.9365	0.7175	0.4038
		366	1.1168	0.9367	0.7176	0.404
		367	1.1169	0.9367	0.7176	0.404
		368	1.1173	0.9369	0.7177	0.4038
		369	1.1173	0.937	0.7177	0.4039
		370	1.1177	0.9372	0.7179	0.4041
		371	1.1184	0.9374	0.7178	0.4042
		372	1.1184	0.9379	0.7179	0.404
		373	1.1188	0.9378	0.7179	0.4042
		374	1.1191	0.9378	0.7181	0.4043
		375	1.1196	0.9379	0.718	0.4043
		376	1.1195	0.9382	0.7179	0.404
		377	1.1204	0.9386	0.7181	0.4042
		378	1.1206	0.9384	0.7181	0.4042
		379	1.1205	0.9383	0.7182	0.4043
		380	1.1208	0.9387	0.7183	0.4042
		381	1.1214	0.9386	0.7185	0.4043
		382	1.1213	0.939	0.7185	0.4042
		383	1.1215	0.939	0.7185	0.4044
		384	1.1222	0.9392	0.7184	0.4045
		385	1.1221	0.9396	0.7186	0.4043
		386	1.1227	0.9394	0.7187	0.4044
		387	1.1227	0.9396	0.7185	0.4045
		388	1.1233	0.9395	0.7186	0.4045
		389	1.1229	0.9397	0.7185	0.4045
		390	1.1236	0.9399	0.719	0.4045
		391	1.1241	0.94	0.7188	0.4047
		392	1.1243	0.94	0.7188	0.4046
		393	1.1245	0.9404	0.719	0.4045
		394	1.1244	0.9404	0.7188	0.4047
		395	1.1251	0.9407	0.719	0.4046
		396	1.1249	0.9407	0.719	0.4047
		397	1.1253	0.9407	0.7188	0.4046
		398	1.1256	0.9407	0.719	0.4048
		399	1.1257	0.9411	0.7189	0.4048
		400	1.1259	0.9412	0.719	0.4046
		401	1.1266	0.941	0.7188	0.4047
		402	1.1263	0.9414	0.7191	0.4049
		403	1.1266	0.9413	0.7195	0.4048
		404	1.1272	0.9413	0.7189	0.4049
		405	1.1274	0.9416	0.7192	0.4049
		406	1.1273	0.9419	0.7192	0.405
		407	1.1274	0.9418	0.7194	0.4049
		408	1.1282	0.9417	0.7192	0.405
		409	1.128	0.9418	0.7195	0.4052
		410	1.1279	0.9421	0.7193	0.4049
		411	1.1291	0.9425	0.7194	0.4051
		412	1.1288	0.9422	0.7193	0.4051
		413	1.1293	0.9423	0.7196	0.4049
		414	1.1296	0.9425	0.7194	0.405
		415	1.1296	0.9423	0.7195	0.405
		416	1.1297	0.9426	0.7198	0.4053
		417	1.1305	0.943	0.7198	0.4052
		418	1.1302	0.9429	0.7196	0.4051
		419	1.1302	0.9425	0.7195	0.4051
		420	1.1306	0.9433	0.7196	0.4052
		421	1.1302	0.9431	0.7193	0.4052
		422	1.131	0.9431	0.7196	0.4052
		423	1.131	0.9434	0.7194	0.4052
		424	1.1315	0.9434	0.7195	0.4054
		425	1.1314	0.9435	0.7195	0.4052
		426	1.1318	0.9433	0.7197	0.4051
		427	1.1318	0.9436	0.7198	0.4053
		428	1.1319	0.9435	0.7196	0.4052
		429	1.1324	0.9439	0.72	0.4052
		430	1.1329	0.9441	0.7196	0.4054
		431	1.1323	0.9439	0.7193	0.4054
		432	1.1324	0.9442	0.7197	0.4055
		433	1.1335	0.9442	0.7198	0.4053
		434	1.1331	0.9439	0.7198	0.4054
		435	1.1335	0.9442	0.7197	0.4053
		436	1.1338	0.9443	0.7198	0.4054
		437	1.1338	0.9443	0.7193	0.4053
		438	1.1339	0.9444	0.7198	0.4053
		439	1.1341	0.9444	0.7197	0.4056
		440	1.1342	0.9446	0.72	0.4057
		441	1.1341	0.9448	0.7199	0.4054
		442	1.135	0.9446	0.7198	0.4054
		443	1.1348	0.9449	0.7198	0.4056
		444	1.1347	0.9449	0.7202	0.4057
		445	1.135	0.9446	0.7198	0.4055
		446	1.1351	0.945	0.7198	0.4058
		447	1.1353	0.9452	0.7201	0.4056
		448	1.1355	0.945	0.7199	0.4055
		449	1.1358	0.9452	0.7202	0.4056
		450	1.1355	0.9455	0.7201	0.4055
		451	1.136	0.9453	0.72	0.4056
		452	1.1359	0.9454	0.7202	0.4055
		453	1.1368	0.9452	0.7203	0.4055
		454	1.137	0.9453	0.7202	0.4058
		455	1.1365	0.9458	0.7205	0.4057
		456	1.1369	0.9455	0.7202	0.4057
		457	1.1369	0.9459	0.7201	0.4058
		458	1.137	0.9456	0.7201	0.4056
		459	1.1371	0.9457	0.7203	0.4057
		460	1.1375	0.9455	0.7202	0.4055
		461	1.1378	0.9459	0.7204	0.4057
		462	1.1377	0.9457	0.7204	0.4058
		463	1.1379	0.9462	0.7202	0.406
		464	1.1377	0.9462	0.7206	0.4059
		465	1.1381	0.9459	0.7208	0.4057
		466	1.138	0.9463	0.7205	0.4059
		467	1.1382	0.9464	0.7204	0.4059
		468	1.1381	0.9464	0.7206	0.4058
		469	1.1382	0.9463	0.7205	0.4059
		470	1.1387	0.9462	0.7206	0.4056
		471	1.1386	0.947	0.7206	0.4058
		472	1.1394	0.9464	0.7208	0.4057
		473	1.1392	0.9465	0.7208	0.4059
		474	1.1393	0.9464	0.7204	0.4058
		475	1.1393	0.9469	0.7206	0.4058
		476	1.1394	0.9465	0.7207	0.4058
		477	1.1395	0.9468	0.7205	0.4059
		478	1.1399	0.947	0.7206	0.4059
		479	1.1395	0.9468	0.7206	0.4059
		480	1.1397	0.9472	0.7205	0.4058
		481	1.1402	0.9469	0.7207	0.4059
		482	1.1403	0.947	0.7206	0.4062
		483	1.1402	0.9468	0.7208	0.4059
		484	1.1402	0.9467	0.7209	0.4062
		485	1.1401	0.9471	0.7207	0.4062
		486	1.1405	0.9473	0.7206	0.4063
		487	1.1408	0.9472	0.7208	0.4061
		488	1.141	0.9473	0.7208	0.4062
		489	1.1409	0.9474	0.7208	0.4061
		490	1.141	0.9475	0.7211	0.4063
		491	1.1411	0.9475	0.721	0.4063
		492	1.1407	0.9475	0.7209	0.4063
		493	1.1413	0.9474	0.7209	0.4063
		494	1.1417	0.9475	0.7212	0.4063
		495	1.1412	0.9476	0.7209	0.4063
		496	1.1414	0.9477	0.721	0.4062
		497	1.1416	0.9477	0.7211	0.4065
		498	1.1417	0.948	0.7211	0.4064
		499	1.1423	0.9478	0.7209	0.4063
		500	1.1416	0.9481	0.7214	0.4066

## Sheet: Figure 3a
Figure 3a
		Optical absorbance at 235 nm
		time, seconds	Control	0 nM DJ-1	2.5 nM DJ-1	5 nM DJ-1	7.5 nM DJ-1	10 nM DJ-1
		0	1.5005	1.3022	1.1577	0.9997	0.8609	0.7136
		1	1.4999	1.3018	1.1575	0.9993	0.8609	0.7139
		2	1.4997	1.3019	1.1578	0.9993	0.8611	0.7134
		3	1.5006	1.3018	1.1578	0.9999	0.8608	0.714
		4	1.4999	1.3019	1.158	0.9992	0.8605	0.7138
		5	1.5005	1.3016	1.1572	0.9999	0.8609	0.7137
		6	1.5004	1.3019	1.1579	0.9997	0.8606	0.7137
		7	1.4999	1.3012	1.1572	0.9993	0.8606	0.7135
		8	1.5001	1.3016	1.1571	0.9994	0.861	0.7138
		9	1.4991	1.3016	1.1574	0.9995	0.8606	0.7137
		10	1.5003	1.3014	1.1576	0.9996	0.8606	0.7137
		11	1.5004	1.3014	1.1578	0.9994	0.8604	0.7138
		12	1.5003	1.3016	1.1579	0.9991	0.8608	0.7138
		13	1.5008	1.301	1.1575	0.9993	0.8606	0.7133
		14	1.5011	1.3015	1.1577	0.9989	0.8602	0.7137
		15	1.5004	1.3016	1.1569	0.999	0.8602	0.7135
		16	1.5011	1.3014	1.1576	0.9996	0.8606	0.7135
		17	1.5	1.3013	1.1577	0.9996	0.861	0.7137
		18	1.5004	1.301	1.1573	0.999	0.8604	0.7138
		19	1.4999	1.3008	1.1576	0.9997	0.8607	0.7137
		20	1.501	1.3011	1.1574	0.999	0.8604	0.7138

## Sheet: Figure 3b
Figure 3b
		Control	StdDev of Control	WT 7 nM	StdDev of WT 7 nM	C106S 7 nM	StdDev of C106S 7 nM	C106S 70 nM	StdDev of C106S 70 nM
	Remaining cPGA, %	71.1385	1.16735	15.2347	1.79079	72.4345	1.05602	70.5287	1.61905
Raw Data
		0.5 mM cPGA 0 s - RawData_WL1	0.5 mM cPGA 2 min - RawData_WL1	0.5 mM cPGA 2 min 2 - RawData_WL1	0.5 mM cPGA 2 min 3 - RawData_WL1	0.5 mM cPGA 2 min 4 - RawData_WL1	0.5 mM cPGA 2 min DJ-1 WT 7 nM - RawData_WL1	0.5 mM cPGA 2 min DJ-1 WT 7 nM 2 - RawData_WL1	0.5 mM cPGA 2 min DJ-1 WT 7 nM 3 - RawData_WL1	0.5 mM cPGA 2 min DJ-1 WT 7 nM 4 - RawData_WL1	0.5 mM cPGA 2 min DJ-1 c106s 7 nM - RawData_WL1	0.5 mM cPGA 2 min DJ-1 c106s 7 nM 2 - RawData_WL1	0.5 mM cPGA 2 min DJ-1 c106s 7 nM 3 - RawData_WL1	0.5 mM cPGA 2 min DJ-1 c106s 7 nM 4 - RawData_WL1	0.5 mM cPGA 2 min DJ-1 c106s 70 nM - RawData_WL1	0.5 mM cPGA 2 min DJ-1 c106s 70 nM 2 - RawData_WL1	0.5 mM cPGA 2 min DJ-1 c106s 70 nM 3 - RawData_WL1	0.5 mM cPGA 2 min DJ-1 c106s 70 nM 4 - RawData_WL1
	Absorbance	1.36216	0.959113	0.954906	0.971749	0.990321	0.192869	0.242081	0.206996	0.188137	0.996194	0.97235	0.976562	1.0016	0.96305	0.990688	0.940472	0.94865
	% relative to average optical absorbance at 0 s	100	70.411	70.1022	71.3387	72.7021	14.159	17.7718	15.1961	13.8116	73.1333	71.3828	71.692	73.53	70.7001	72.729	69.0426	69.6429
	Means		71.1385				15.2347				72.4345				70.5287
	St Dev		1.16735				1.79079				1.05602				1.61905
			70.411	14.159	73.1333	70.7001
			70.1022	17.7718	71.3828	72.729
			71.3387	15.1961	71.692	69.0426
			72.7021	13.8116	73.53	69.6429

[truncated: 14 more sheets: Figure 3d, Figure 3e, Figure 3f, Figure 3g, Figure 4a, Figure 4b, Figure 4c, Figure 4d, Figure 4e, Figure 4f, Figure 4g, Supplementray Figure 5a, Supplementary Figure 5b, Supplementary Figure 5c]
